# Supplementary material for: Open-source discovery of chemical leads for next-generation chemoprotective antimalarials
Source: Science. 2018 Dec 7;362(6419):eaat9446. doi: 10.1126/science.aat9446 (PMC6516198; doi:10.1126/science.aat9446)
Supplement: Open-source discovery of chemical leads for next-generation chemoprotective antimalarials [file Science-362-eaat9446-s002.xlsx]

## Sheet: Screen Comparisons
Data S1. Compounds previously identified in high content imaging assay. Data is from Meister et al. Imaging of Plasmodium liver stages to drive next-generation antimalarial drug discovery. Science 2011, 334 (6061), 1372-7.
MMV Name	Synonym	GNF name	SMILES	High content liver stage screen	high content screening hit	ic50 in liver (high content)	Pbluc (single point, % inhibition)	HepG2tox (single point, % inhibition)
MMV008654		GNF-Pf-3133	CC(C)CC1=CC=C(C=C1)C1=CSC(NC(=O)C2C3CCC(C3)C2C(O)=O)=N1	yes	no		45.3
MMV007152		GNF-Pf-5208	CN(C)C1=CC=C(NC(=O)C2C3OC(C=C3)C2C(O)=O)C=C1	yes	no		29.2
MMV008587		GNF-Pf-2309	CC1=C(Cl)C=C(Cl)C(=C1)S(=O)(=O)NC(CC1=CC=C(C=C1)[N+]([O-])=O)C(O)=O	yes	no		25.8
MMV084834		GNF-Pf-3044	FC(F)(F)C1=CC=C(C=C1)C1=NC(=CS1)C12CC3CC(CC(C3)C1)C2	yes	no		-21.8
MMV007788		GNF-Pf-3258	CC(C)(C)C1=CC=C(C=C1)C1=NC(=CS1)C12CC3CC(CC(C3)C1)C2	yes	no		-4.67
MMV006504	MMV676463	GNF-Pf-4213	FC1=CC(Cl)=C(C=C1)C(=O)N1CCN(CC1)C1=CC=C(C=C1)C#N	yes	no		39.1
MMV007676		GNF-Pf-3130	CC1=NC(=CS1)C12CC3CC(CC(C3)C1)C2	yes	no		20.1
MMV008588		GNF-Pf-3182	CN1C(SCC=C)=NC=C1C1=CC=C(Cl)C=C1	yes	no		50.5
MMV006720		GNF-Pf-4050	FC1=CC=C(C(=O)N2CCN(CC2)C2=NC(=NS2)C2=CC=CS2)C(Cl)=C1	yes	no		60
MMV085070		GNF-Pf-3836	NC1=NN=C(NC2=CC=CC(Cl)=C2)N1	yes	no		42.9
MMV007318		GNF-Pf-5582	OC(=O)C(CC1=CC=C(C=C1)[N+]([O-])=O)NS(=O)(=O)C1=CC=C(OC(F)(F)F)C=C1	yes	no		48.6
MV008586		GNF-Pf-2538	FC(F)(F)C(=O)NNC(=S)NCC1=CC=CO1	yes	no		-63.7	-114
MMV011579		GNF-Pf-2404	FC(F)(F)SC1=CC=C(NC(=O)NC2=C(N=CC=C2)N2CCC(CC2)C(F)(F)F)C=C1	yes	no		91.4	-46
MMV007101		GNF-Pf-3439	CC1=C(SC(=N1)C1=C(C=CN=C1)C(F)(F)F)C(=O)NN	yes	no		-5.91	-122
MMV084883		GNF-Pf-3216	CCOC(=O)C1=C(C)N=C(S1)C1=CN=CC=C1C(F)(F)F	yes	no		39.7	-109
MMV009155		GNF-Pf-2587	CC1=C(OC(=O)C2=CC=NO2)C(Cl)=CC(Br)=C1	yes	no		9.8	-93
MMV006729		GNF-Pf-4567	CCOC(=O)C1=C(C)N(C(=C1S(=O)(=O)NC1=CC=C(C=C1)C(C)(C)C)C1=CC=CC=C1)C1=CC=CC=C1	yes	no		84.9	32
MMV006683		GNF-Pf-5185	FC(F)(F)C1N(CCC2=C1NC1=CC=CC=C21)C(=S)NCC=C	yes	no		84.6
MMV006715		GNF-Pf-2308	CCC1=CC2=C(C=C1C1=CSC(NC(N)=N)=N1)C(C)(C)CCC2(C)C	yes	yes	2.9	56
MMV084997		GNF-Pf-359	CC1=C(Cl)C(NCCC2=CC=CC=C2)=NC(=N1)C1=NC=CC=C1	yes	no		88.7
MMV085117		GNF-Pf-4045	FC(F)(F)C1=CC=C(C=C1)C(=O)NNC(=O)C1=CSN=N1	yes	yes		94.4
MMV084978		GNF-Pf-3516	ClC1=CC=C(C=C1)C(=O)NNC(=O)C1=CSN=N1	yes	yes		83.1
MMV1528578		GNF-Pf-3766	CC[N+]1=C(\C=C\C2=CC=C(SC)C=C2)C=CC2=CC=CC=C12	yes	no		92.8
MMV1528340		GNF-Pf-3961	CC[N+]1=C(\C=C\C2=CC=C(OC)C=C2)C=CC2=CC=CC=C12	yes	no		76.8
MMV1528300		GNF-Pf-3436	CC[N+]1=C2C=CC=CC2=CC=C1\C=C\C1=CC=C(F)C=C1	yes	no		-0.0391
MMV549984		GNF-Pf-2955	CC1=CC=C(\C=C\C2=[N+](C)C3=CC=CC=C3C=C2)C=C1	yes	no		83.9
MMV1527893		GNF-Pf-2312	C[N+]1=C(\C=C\C2=CC(Cl)=C(Cl)C=C2)C=CC2=CC=CC=C12	yes	no		-32.2
MMV007386		GNF-Pf-4971	ClC1=CC=C(Cl)C(NC(=S)NCC2=CC=C(C=C2)C#N)=C1	yes	no		41
MMV006803		GNF-Pf-3762	CC1=CC=C(NC(=S)NCCO)C=C1C	yes	no		-7.18
MMV008441		GNF-Pf-2973	OC1=CC2=C(C=C1Cl)C(=CC(=O)O2)C(F)(F)F	yes	no		34.5
MMV006457		GNF-Pf-4475	CCOC(=O)C1=CC2=C(NC(=CC2=O)C2=CC=CC=C2)C=C1	yes	yes	0.0198	80.6
MMV006379		GNF-Pf-2063	COC1=CC=C2N=C(C=C(NCCN(C)C)C2=C1)C1=CC=CC=C1	yes	yes	0.567	85.3
MMV006673		GNF-Pf-3275	NCCNC1=C2C=CC=CC2=NC(=C1)C1=CC=CC=C1	yes	no		72.8
MMV006493		GNF-Pf-5195	COC(=O)C1=C(NC(=O)NN2CCCCC2)ON=C1C1=C(Cl)C=CC=C1Cl	yes	yes	0.647	41.9
MMV007924		GNF-Pf-2199	OCC1=NC(=CS1)C1=CC=C(C=C1)[N+]([O-])=O	yes	no		4.59
MMV1518259		GNF-Pf-3031	CC[N+]1=C2C=CC=CC2=CC=C1\C=C\C1=C(OC)C=CC(Br)=C1	yes	no		61.1	66
MMV1518130		GNF-Pf-1853	CCN(CC)C1=CC=C(\C=C\C2=CC=[N+](CC3=CC=C(F)C=C3)C=C2)C=C1	yes	yes		79.7	77
MMV1518005		GNF-Pf-1339	CCCCCC[N+]1=CC=CC=C1\C=C\C1=CC=C(C=C1)N(C)C	yes	yes	0.0559	84.8	69
MMV047155		GNF-Pf-2620	CN(C)C1=CC(NC(=O)NC2=CC(Cl)=CC=C2)=C2C=CC=CC2=N1	yes	no		93.2	84
MMV006901		GNF-Pf-2030	CN(C)C1=CC(NC(=O)NC2=CC=CC=C2)=C2C=CC=CC2=N1	yes	no		91.6	63
MMV084072		GNF-Pf-1166	NC1=NC2=CC=CC(OCC3=CC=C(C=C3)C(F)(F)F)=C2C(N)=N1	yes	yes		62.8	33
MMV085357		GNF-Pf-4916	NC1=NC2=CC=CC(OC3=CC=CC=C3)=C2C(N)=N1	yes	yes		86.5	58
MMV008137	MMV676598	GNF-Pf-710	CC1=NC2=CC(=NN2C(C)=C1)C1=CC=C(Cl)C=C1	yes	no		6.43	-19
MMV006335		GNF-Pf-3731	ClC1=CC=C2C(=C1)N=CC=C2N1CCC(CC1)N1C=CC=C1	yes	no		-24.5	-30
MMV007268		GNF-Pf-675	ClC1=CC=C(C=C1)N1C=C(C#N)C(=O)N(CC2=C(Cl)C=CC=C2Cl)C1=O	yes	no		72.3	31
MMV008591		GNF-Pf-1850	NC1=CC(=NN1)C1=CC=CS1	yes	no		-390
MMV008057		GNF-Pf-1528	CNC(=O)NNC(=O)C1=CC=CN=C1	yes	no		17
MMV007679		GNF-Pf-683	[O-][N+](=O)C1=CC=C(OCCOC(=O)C2=CC=C(Br)O2)C=C1	yes	no		-116
MMV083951		GNF-Pf-2582	CN1C(C)=[N+](C2=C1C(=O)C1=CC=CC=C1C2=O)C1=CC=CC=C1	yes	yes		88.5
MMV006433		GNF-Pf-5371	COC1=CC=C(C=C1)C(OCCS(=O)(=O)CCO)(C1=CC=CC=C1)C1=CC=C(OC)C=C1	yes	no		26.6
MMV008567		GNF-Pf-3138	CC(=O)NC1=CC=C(C=C1)S(=O)(=O)NC1[C@]2(C)CCC(C2)C1(C)C	yes	no		17.4
MMV084557		GNF-Pf-2235	ClC1=CC=C(C=C1)S(=O)(=O)NC1=C(SC=C1)C#N	yes	no		52.8
MMV008449		GNF-Pf-4910	[O-][N+](=O)C1=CC=C(C=C1)N1N=CC(C2=NC(=NO2)C2=CC=C(Cl)C=C2)=C1C(F)(F)F	yes	no		40.9
MMV008526		GNF-Pf-947	FC1=CC=C(C=C1)C1C(C#N)C(=N)OC2=C3OC(=N)C(C#N)C(C4=CC=C(F)C=C4)C3=C3C=CC=CC3=C12	yes	yes	3.93	90.2
MMV1507123		GNF-Pf-3699	S=C1NN=C(N1CCC1=CC=CC=C1)C1=CC=NC=C1	yes	no		2.5
MMV008516		GNF-Pf-4889	CC(=O)C(=NNC1=CC(=CC(=C1)C(F)(F)F)C(F)(F)F)C(C)=O	yes	no		42.7	-5
MMV008514		GNF-Pf-1586	ClC1=CC=C(Cl)C(NC(=O)CC2S\C(NC2=O)=N\C2=CC=CC=C2)=C1	yes	no		9.88	-41
MMV006494		GNF-Pf-4133	CN(C)CCNC1=C2C=CC=CC2=NC(=C1)C1=CC=C2C=CC=CC2=C1	yes	no		84.2	90
MMV007126		GNF-Pf-2735	CCOC(=O)C1=C(C)N(C2=CC=C(O)C=C12)C1=CC=CC=C1	yes	no		71	35
MMV007845		GNF-Pf-4808	CC(C)(C)NCC(O)CN1C2=C(C=C(Cl)C=C2)C2=C1C=CC(Cl)=C2	yes	no		56	83
MMV006488		GNF-Pf-5465	CC(C)(C)NCC(O)CN1C2=C(C=C(Br)C=C2)C2=C1C=CC(Br)=C2	yes	no		82.6	84
MMV007305		GNF-Pf-5416	CC(C)CCN(CCC(C)C)CC(O)CN1C2=C(C=C(Cl)C=C2)C2=C1C=CC(Cl)=C2	yes	no		74.5	9
MMV006738		GNF-Pf-4429	CN(C)CC(O)CN1C2=C(C=CC=C2)C2=C1C=CC=C2	yes	no		39.7	-9
MMV007250		GNF-Pf-4790	CC(C)CCN(CCC(C)C)CC(O)CN1C2=C(C=C(Br)C=C2)C2=C1C=CC(Br)=C2	yes	no		66.4	-15
MMV008465		GNF-Pf-3867	OC(CN1C2=C(C=C(Br)C=C2)C2=C1C=CC(Br)=C2)CN1CCOCC1	yes	no		-42.5	-16
MMV000187	MMV000187	GNF-Pf-1399	CC[N+]1=C(\C=C\C2=CC=C(C=C2)N(C)C)C=CC=C1	yes	no		83
MMV085339		GNF-Pf-4886	FC(F)(F)C1=CN=C(C=C1)S(=O)(=O)CC(=O)NNS(=O)(=O)C1=CC=C(Cl)C=C1	yes	no		-2.2
MMV006125		GNF-Pf-802	OC(=O)C1=CC(=CC=C1OC1=CC(Cl)=CN=C1)[N+]([O-])=O	yes	no		-21.4
MMV008026		GNF-Pf-3262	COC1=NC(=NC(=O)NC(=O)C2=C(OC)C=CC(=C2OC)[N+]([O-])=O)N=C(C)N1	yes	no		21.2
MMV008334		GNF-Pf-3059	CCC1=CC=C(C=C1)C1=CC=C(C=C1)C(=O)NC(C)(C)C#C	yes	no		19.2
MMV008505		GNF-Pf-3161	N#CC1=CC=CC=C1N1CCCCC1	yes	no		21.3
MMV006208		GNF-Pf-2986	CC(C)(C)NC(=S)NC1=C(Cl)C(Cl)=CC=C1	yes	no		39.6
MMV008986		GNF-Pf-3135	CC1=CC(C)=C(C=C1)N1N=NN=C1SCC1=NC(=NO1)C1=CC=CC(=C1)[N+]([O-])=O	yes	no		56.1
MMV008200		GNF-Pf-4437	[O-][N+](=O)C1=C(C=C(N2CCOCC2)C(Cl)=C1)N1CCOCC1	yes	no		-26.3
MMV006648		GNF-Pf-5388	[O-][N+](=O)C1=CC=C(N=C1)N1CCCN(CC1)C(=S)NC1=C(Br)C=C(F)C=C1	yes	yes	4.62	75.3	4
MMV084474		GNF-Pf-2006	OC(CNC1CCN(CC2=CC=CC=C2)CC1)COC1=CC=C(Br)C=C1	yes	no		65.4	-41
MMV007668		GNF-Pf-4565	ClC1=CC=C2N=C(SC2=C1)N1CCCN(CC1)C(=S)NC1=CC=CC=C1	yes	no		83.2	28
MMV006211		GNF-Pf-5424	[O-][N+](=O)C1=CN=C(C=C1)N1CCCN(CC1)C(=S)NC1=CC=CC=C1	yes	no		61.4	-36
MMV085306		GNF-Pf-4793	ClC1=C(Cl)C=C(C=C1)S(=O)(=O)NCCNC1=C2C(SC=C2C2=CC=CC=C2)=NC=N1	yes	no		77.3	22
MMV006800		GNF-Pf-1860	COC1=CC=C(OCC(O)CNC2CCN(CC(O)COC3=CC=C(Cl)C(Cl)=C3)CC2)C=C1	yes	no		71.3	-15
MMV007109		GNF-Pf-4616	CC1=C(NC(=S)N2CCCN(CC2)C2=C(C=C(C=C2)C(F)(F)F)[N+]([O-])=O)C=CC=C1Cl	yes	no		74.3	-6
MMV006517		GNF-Pf-4975	[O-][N+](=O)C1=C(C=CC(=C1)C(F)(F)F)N1CCCN(CC1)C(=S)NC1=CC=CC(=C1)C(F)(F)F	yes	no		86.2	1
MMV006617		GNF-Pf-5101	FC(F)(F)C1=C(NC(=S)N2CCCN(CC2)C2=NC3=CC=C(Cl)C=C3S2)C=CC=C1	yes	yes	1.62	88.1	30
MMV006285		GNF-Pf-5342	[O-][N+](=O)C1=C(C=CC(=C1)C(F)(F)F)N1CCCN(CC1)C(=S)NC1=CC=CC=C1	yes	yes	2.23	57.5	-14
MMV009218		GNF-Pf-948	O=C(CCCC1=NC(=NO1)C1=CC=CC=C1)NCC1=CC=CN=C1	yes	no		63.8	8
MMV001039		GNF-Pf-2326	COC1=C(OCC2=C(Cl)C=C(F)C=C2)C=CC(CNCCCN(C)C)=C1	yes	no		67.7	-34
MMV008558		GNF-Pf-2541	COCCN1C(C2=C(NN=C2C2=CC=CC=C2O)C1=O)C1=CC=C(SC)C=C1	yes	no		6.65	-18
MMV009014		GNF-Pf-312	CC1=CC=C(C=C1)N1C(=O)CC(NCCCN2CCOCC2)C1=O	yes	no		-39.1
MMV009046		GNF-Pf-3745	CC1=C(N2CCCSC2=[N+]1C1=CC=CC=C1)C1=CC=C(Cl)C=C1	yes	no		66.5	56
MMV1460495		GNF-Pf-4847	CC(=O)NC1=NC(C)=C(S1)C1=CSC(NC2=CC=C(Cl)C=C2)=N1	yes	no		89.6	52
MMV1459136		GNF-Pf-3201	COC1=CC=C(C=C1)C1=[N+](CC(=O)OC2CC(C)CCC2C(C)C)C2=CC=CC=C2N1C	yes	yes	0.156	93.3	85
MMV1453886		GNF-Pf-2911	CC(=O)NC1=NC(C)=C(S1)C1=CSC(NC2=CC=C(Br)C=C2)=N1	yes	no		42
MMV1432889		GNF-Pf-1726	CC(C)(C)C1=CC=C(\C=C\C(=O)NCC2=CC=CO2)C=C1	yes	no		82.3
MMV009092		GNF-Pf-1129	BrC1=CC=C(C=C1)C(=O)NN1CCOCC1	yes	no		-5.64
MMV1351338		GNF-Pf-522	CC1=NC(OC2=CC=C3C=CC(=O)OC3=C2)=C2C3=C(CCCCC3)SC2=N1	yes	yes		83.5
MMV009022		GNF-Pf-3288	OC1=C2N=CC=CC2=CC=C1C(NC1=CC=CC=N1)C1=CC=C(Cl)C=C1Cl	yes	no		84.7
MMV008429		GNF-Pf-3193	CC1=CC(NC(C2=CC=CC(Br)=C2)C2=CC=C3C=CC=NC3=C2O)=NO1	yes	yes	0.147	89.8
MMV007146		GNF-Pf-1786	CN1CCN(CC1)C(=O)C1=C(C)OC2=C1C(=O)C1=C(C=CC=C1)C2=O	yes	no		72.1
MMV009045		GNF-Pf-1029	CC1=C(C(=O)N2CCCC2)C2=C(O1)C(=O)C1=C(C=CC=C1)C2=O	yes	no		76.7
MMV008481		GNF-Pf-4038	CCOC(=O)C1CCCN(C1)C(=O)C1=C(C)OC2=C1C(=O)C1=CC=CC=C1C2=O	yes	no		81.4
MMV008422		GNF-Pf-5151	CC1CCN(CC1)C(=O)C1=C(C)OC2=C1C(=O)C1=C(C=CC=C1)C2=O	yes	no		90.7
MMV009088		GNF-Pf-1611	CC1=C(C(=O)NCC2CCCO2)C2=C(O1)C(=O)C1=C(C=CC=C1)C2=O	yes	yes	0.189	88.2
MMV008456		GNF-Pf-3671	CC(C)(C)C(=O)NCCNC1=CC=C(C=C1C(F)(F)F)[N+]([O-])=O	yes	no		-201
MMV007403		GNF-Pf-433	[O-][N+](=O)C1=CC=C(C=C1)N1CCN(CC1)C1=NC(NCCC2=CNC3=CC=CC=C23)=C2C=CC=CC2=N1	yes	no		76.5
MMV1290606		GNF-Pf-4167	CC(=O)NC1=NC(C)=C(S1)C1=CSC(NC2=CC=C(C)C=C2)=N1	yes	yes	1.89	89.3	64
MMV011532		GNF-Pf-1792	[O-][N+](=O)C1=CC=C(C=C1)C1=NC2=CC=CC=C2N1C1=CC(=NN1C1=CC=CC=C1)C1=CC=CC=C1	yes	no		70.4	-14
MMV006699		GNF-Pf-5041	C1=CC=C(C=C1)N1N=C(N=[N+]1C1=CC=CC=C1)C1=CC=CC=C1	yes	yes	0.107	84.1	57
MMV011760		GNF-Pf-763	COC1=CC=C(C=C1)C1C2C(=O)CC(C)(C)CC2=NC2=NNC(C)=C12	yes	no		-4.27
MMV011549		GNF-Pf-1259	CN1CCC2C(C1)C1=CC(C)=CC=C1N2C(=O)C1=CC2=CC=CC=C2O1	yes	no		59.8
MMV008955		GNF-Pf-2602	CCOC(=O)C1=C(C)OC2=C1C1=C(OCN(C1)C1CCCC1)C1=CC=CC=C21	yes	no		-2.11
MMV007773		GNF-Pf-548	CC1=C(C(C2=CC=CO2)C(C#N)=C2SCCN12)C(=O)OCC=C	yes	no		-24.5
MMV011850		GNF-Pf-4391	CN1C(C)=[N+](CC(=O)C2=CC=CC=C2)C2=CC=CC=C12	yes	no		59.2
MMV006169		GNF-Pf-4180	C(NC1=NC(NC2=CC=CC=C2)=NC2=CC=CC=C12)C1=CC=CC=C1	yes	yes	0.153	95.8
MMV008574		GNF-Pf-1445	O=C1CC(=O)NC2=CC(=CC=C2N1)S(=O)(=O)NC1CCCCCCC1	yes	no		-58.9	-66
MMV000963		GNF-Pf-3570	COC1=CC=C(NC2=NC(NCC3=CC=CC=C3)=C3C=CC=CC3=N2)C=C1	yes	yes	0.305	-12.2
MMV008165		GNF-Pf-4114	ClC1=CC=C(C=C1)C1=CSC2=NC=NC(NCC3=CC=NC=C3)=C12	yes	no		-102
MMV008542		GNF-Pf-3459	FC1=CC=C(NS(=O)(=O)N2CCCCCC2)C=C1	yes	no		-23	-4
MMV000852		GNF-Pf-2356	COC1=CC=CC(NC2=NC(NCC3CCCO3)=C3C=CC=CC3=N2)=C1	yes	no		83.5	54
MMV006664		GNF-Pf-4104	CCCNC1=C(C(=O)C2=C1C=CC=C2)C1=CC=C(OC)C=C1	yes	no		10.7	-8
MMV007978		GNF-Pf-4376	CCOC1=CC=C(CCNC(=O)C2=CC=CS2)C=C1OCC	yes	no		17.7	-13
MMV008055		GNF-Pf-1935	COC1=CC=CC=C1NC1=NC(NCC2CCCO2)=C2C=CC=CC2=N1	yes	no		81.4	15
MMV000225		GNF-Pf-4618	CN(C)CCNC1=C2C=CC=CC2=NC2=C1CCC2	yes	no		-10.7
MMV009103		GNF-Pf-4609	O=C(N1N=NC2=CC=CC=C12)N1CCCCC1	yes	no		60.4
MMV008825		GNF-Pf-1363	COC(=O)C1=C(N)SC=C1C1=CC=CC=C1Cl	yes	no		81.5
MMV007843		GNF-Pf-2130	COC(=O)C1=CNC=C(C1C1=CC(OC)=C(OC)C(OC)=C1)C(=O)OC	yes	yes	10	12.6
MMV009036		GNF-Pf-2830	COC(=O)C1=CNC=C(C1C1=CC(OC)=C(OC)C=C1OC)C(=O)OC	yes	no		11.8
MMV008760		GNF-Pf-1266	CCOC1=CC=C(C=C1)C(=O)NC1=CC(OC)=CC=C1OC	yes	no		-137	-52
MMV019373		GNF-Pf-1945	CC1(C)N=C(N)N=C(N)N1C1=CC=C(Br)C=C1	yes	yes		62.9	30
MMV008330		GNF-Pf-599	CCC(C)(OC(C)=O)C#CCN1CCCC1	yes	no		-88.6	-43
MMV008237		GNF-Pf-2176	CCCCC1=NC=C(CN2CCC3(CC2)N(C)C(=O)N(CCC2=CC=CC=C2)C3=O)N1	yes	no		22.1
MMV009182		GNF-Pf-452	CCN1C(=O)N(CC(N)=O)C(=O)C11CCN(CC2=CC=C(C=C2)N(C)C2=CC=CC=C2)CC1	yes	no		84.4
MMV008713		GNF-Pf-2653	CNC(=O)C1=NN(C)C2=C1CC(CC2)NCC1CCCCC1	yes	no		18.3
MMV006908		GNF-Pf-2699	CN1N=C(C(=O)N2CCC3=CC=CC=C3C2)C2=C1CCC(C2)N1CCN(CC2=CC=CC(F)=C2)CC1	yes	no		67.9
MMV011738		GNF-Pf-1555	COC1=CC=C(CN2C=CC=C(C(=O)NC3=CC=C(OC)C=C3)C2=O)C=C1	yes	yes		5.8
MMV011762		GNF-Pf-5590	FC1=CC=CC=C1NN\C=N\C(=O)C1=CC(OCC(F)(F)F)=CC=C1OCC(F)(F)F	yes	no		27.9
MMV011756		GNF-Pf-622	FC(F)(F)COC1=CC=C(OCC(F)(F)F)C(=C1)C1=NC=NN1C1=CC=CC=C1	yes	no		-15.5
MMV1166219		GNF-Pf-2822	COC(=O)C1=CC=NN(C2=CC=CC=C2)C1=O	yes	no		-44.2
MMV006532		GNF-Pf-4715	ClC1=CC=C(C=C1)C(=O)CC1OC(=O)C2=CC=CC=C12	yes	no		62.3
MMV012009		GNF-Pf-2297	ClC1=CC=C(NC(=O)NNC2=C(Cl)N=C3C=CC=CC3=N2)C=C1	yes	no		81.6
MMV665935		GNF-Pf-1568	FC(F)(F)C1=CC=C(NC2=C3C=CC=CC3=NN=N2)C=C1	yes	yes		81.6
MMV084535		GNF-Pf-2184	FC(F)(F)C1=CC=CC(NC2=C3C=CC=CC3=NN=N2)=C1	yes	no		83.4
MMV665923		GNF-Pf-2570	FC(F)(F)C1=CC=CC(=C1)N1N=NC2=CC=CC=C2C1=N	yes	no		85.3
MMV011742		GNF-Pf-4353	FC(F)(F)C1=CC=C(C=C1)N1N=NC2=CC=CC=C2C1=N	yes	yes		83.4
MMV011734		GNF-Pf-2379	FC(F)(F)C1=CC(Cl)=C(NCCN2C(=O)C(NCC3=CC=CO3)=NC3=CC(Cl)=CC=C23)N=C1	yes	no		-25.8
MMV011717		GNF-Pf-2434	C1=CC2=NC3=C(N=C2C=C1)C1=CC=CC=C1N=N3	yes	yes		50.9
MMV011726		GNF-Pf-1974	CON(C)C=C(C(=O)NC1=CC=C(C=C1)C(F)(F)F)C(=O)NC1=CC=C(C=C1)C(F)(F)F	yes	no		27.6
MMV665936		GNF-Pf-1601	CN1N=C(C(COC(=O)C2=CC=CC(C)=C2)=C1S(=O)(=O)C1=CC=C(C)C=C1)C1=CC=CC=C1	yes	no		-34.7
MMV011713		GNF-Pf-1577	NC1=NC(N2CCN(CC2)C2=CC=CC(Cl)=N2)=C(C=C1C#N)C#N	yes	no		-47.2
MMV011733		GNF-Pf-2351	CC1=C(CC(=O)C2=CC=CS2)C(=O)C2=CC=CC=C2C1=O	yes	no		3.45
MMV084581		GNF-Pf-2307	O=C1C2=CC=CC=C2C2=NN=C(C=C12)C1=CC=CC=C1	yes	no		-38.5
MMV666026		GNF-Pf-2812	COC1=CC=C(C=C1)C1=CC2=C(N=N1)C1=CC=CC=C1C2=O	yes	no		-46.7
MMV011719		GNF-Pf-1984	FC(F)(F)C1=CC=CC(=C1)C1=CN(CC2=C(Cl)C=CC=C2Cl)C(=O)C(=C1)C#N	yes	no		12.6
MMV011749		GNF-Pf-3724	CN1N=C(C(C(=O)NC2=CC=C(Cl)C=C2)=C1SC1=CC=C(Cl)C=C1)C(F)(F)F	yes	no		59.2
MMV011757		GNF-Pf-2324	CN1N=C(C(C(=O)NC2=CC=CC(=C2)C(F)(F)F)=C1SCC1=CC=C(Cl)C=C1)C(F)(F)F	yes	no		48.8
MMV665928		GNF-Pf-4606	CCC(C)NCC(O)(C1=CC=C(Cl)C=C1)C1=CC=C(Cl)C=C1	yes	no		-17.4
MMV011423		GNF-Pf-443	OC(=O)CSC(C(=O)NC1=CC=C(Cl)C=C1)C1=CC=CC=C1	yes	no		2.07
MMV011771		GNF-Pf-162	COC1=CC=CC2=C1OCC(=C2)C(=O)NC1=CC=C(C)C=C1	yes	no		-129
MMV007011		GNF-Pf-3551	CCOC(=O)C1=CN=C2C=CC(OC)=CC2=C1Cl	yes	yes	0.41	-45.5
MMV007202		GNF-Pf-3504	CCOC(=O)C1=CNC2=CC=C(OC)C=C2C1=O	yes	yes	0.293	39.8
MMV458154		GNF-Pf-2692	CCOC(=O)C1=CNC2=CC=C(C)C=C2C1=O	yes	no		-15.3
MMV011750		GNF-Pf-3478	ClC1=CC=C(NC(=O)C2=CC=C(C=C2)C2=NC(=CS2)C2=CC=CC=C2Cl)C(Cl)=C1	yes	no		-42.6
MMV011725		GNF-Pf-2947	CC1=C(CC(=O)C2=CC=C(Cl)C=C2)C(=O)C2=CC=CC=C2C1=O	yes	no		-2.12
MMV011724		GNF-Pf-2954	CC1=C(CC(=O)C2=CC=CC=C2)C(=O)C2=C(C=CC=C2)C1=O	yes	no		68.1
MMV1150771		GNF-Pf-5600	COC(=O)C1=C(CC=NC2=CC=C(Cl)C=C2)ON=C1C1=C(Cl)C=CC=C1Cl	yes	no		57.1
MMV1150769		GNF-Pf-5469	COC(=O)C1=C(CC=NC2=CC=CC=C2)ON=C1C1=C(Cl)C=CC=C1Cl	yes	no		70.8
MMV1150550		GNF-Pf-750	COC(=O)C1=C(CC=NC2=CC=C(OC)C=C2)ON=C1C1=C(F)C=CC=C1Cl	yes	no		-15.3
MMV1150546		GNF-Pf-3098	COC(=O)C1=C(CC=NC2=CC=CC=C2)ON=C1C1=C(Cl)C=CC=C1F	yes	no		10.2
MMV010567		GNF-Pf-306	COC1=C(OC)C=C(C=C1)C1=CN=C2C=CC(NC3CCOCC3)=NN12	yes	yes		-74.5
MMV084897		GNF-Pf-3263	COC1=NC=C(C=C1)C1=CN=C2C=CC(NCC3=CC(Cl)=CC=C3)=NN12	yes	no		90.9
MMV010581		GNF-Pf-4973	C(CC1=CC=CN=C1)NC1=NC=CN2C(=CN=C12)C1=CC=C2C=CC=CC2=C1	yes	no		87.3
MMV085550		GNF-Pf-546	C(CC1=CC=CN=C1)NC1=NC=CN2C(=CN=C12)C1=C2C=CC=CC2=CC=C1	yes	no		-1.78
MMV013438		GNF-Pf-292	COC1=CC(NC2=NC=CN3C(=CN=C23)C2=CSC=C2)=CC(OC)=C1OC	yes	no		25.5
MMV013069		GNF-Pf-5426	COC1=CN=CC(=C1)C1=NC(=CN=C1)C1=CC=C(OC2=CC=CC=C2)C=C1	yes	no		37.6
MMV010686		GNF-Pf-5203	C(CN1CCN(CC1)C1=NC(=CC=C1)C1=C2N=CC=CC2=CC=C1)N1CCCC1	yes	no		-0.502
MMV1109699		GNF-Pf-672	CN(C)C(=O)CN(C)C(=O)C1=CN=C2SC=C(N2C1=O)C(C)(C)C	yes	no		-119
MMV1060794		GNF-Pf-2128	CCCCNCCOCCOC1=CC=C(Br)C=C1	yes	no		-20.9
MMV008507		GNF-Pf-1620	CC1=C(C)C2=C(S1)N(CN(CC1=CC=CO1)C2)C(=O)C1=CC=CO1	yes	no		-136
MMV008068		GNF-Pf-1805	O=C(NCSC1=NCCS1)C1=CC=CC=C1	yes	no		-36
MMV008027		GNF-Pf-5112	NC1=NC(=NC(C2=CC=CC=C2)=C1C#N)C(Cl)(Cl)Cl	yes	no		76.1
MMV396762	MMV550364	GNF-Pf-5411	OC(C1CC2CCN1CC2C=C)C1=C2C=CC=CC2=NC=C1	yes	no		70.1
MMV661803		GNF-Pf-5423	COC1=CC=C2N=CC=C([C@@H](O)C3CC4CCN3CC4C=C)C2=C1	yes	no		9.01
MMV396761	MMV550732	GNF-Pf-5473	COC1=CC=C2N=CC=C(C(O)C3CC4CCN3CC4C=C)C2=C1	yes	no		64.2
MMV1008753		GNF-Pf-4796	COC1=CC=C(\C=C\C2=CC=C3C=CC=CC3=[N+]2C)C=C1	yes	no		69.5
MMV1008309		GNF-Pf-2689	CCN(CC)CCCC(C)NC1=NC(\C=C\C2=CC=C(Br)C=C2)=NC2=CC(Cl)=CC=C12	yes	yes		38.9
MMV006133		GNF-Pf-4992	CN(C)C1=CC=C2N(C(=O)C3=CC=CC=C3)C3=CC=C(C=C3SC2=C1)N(C)C	yes	no		71.7
MMV084033		GNF-Pf-1081	CCC(O)CN(C1=CC=CC=C1)C1=CC=CC=C1	yes	yes		35
MMV1006440		GNF-Pf-819	CC1=NOC(=O)\C1=C/C1=CC=CS1	yes	no		66.3
MMV008577		GNF-Pf-865	CN1C2=C(N(CC(O)CN3CCCC3)C=N2)C(=O)N(C)C1=O	yes	no		19.7
MMV007742		GNF-Pf-4337	O=C1C=C(NC2=CC=CC=C12)C1=CC=CC=C1	yes	no		91.7
MMV006981		GNF-Pf-1931	CCC1=CC2=C(SC3=NN=C(N)S3)N=CN=C2S1	yes	no		92.2
MMV009000		GNF-Pf-4888	FC1=CC=C(C=C1)C(=O)ON(C1C2CC3CC(C2)CC1C3)C(=O)C1=CC=C(F)C=C1	yes	no		-10.1
MMV006239		GNF-Pf-4924	BrC1=CC2=C(NC(=O)C22NCCC3=C2NC2=CC=CC=C32)C=C1	yes	no		-643
MMV008952		GNF-Pf-955	COC(=O)C1CCCCN1S(=O)(=O)C1=CC=C(C)C=C1	yes	no		-79
MMV007838		GNF-Pf-4319	CCOC(=O)C1=CN=C2C(C)=CC=CC2=C1NC1=CC=CC(=C1)C(C)=O	yes	no		-66.9
MMV000201		GNF-Pf-4815	OC1=C(C=C2C=CC=CC2=C1)C(=O)NC1=CC=CC=C1Cl	yes	no		-22.7
MMV000884		GNF-Pf-2634	OC1=C(C=C2C=CC=CC2=C1)C(=O)NC1=CC(Cl)=CC=C1	yes	no		-21.8
