# Supplementary material for: Open-source discovery of chemical leads for next-generation chemoprotective antimalarials
Source: Science. 2018 Dec 7;362(6419):eaat9446. doi: 10.1126/science.aat9446 (PMC6516198; doi:10.1126/science.aat9446)
Supplement: Open-source discovery of chemical leads for next-generation chemoprotective antimalarials [file Science-362-eaat9446-s003.xlsx]

## Sheet: __JChemStructureSheet
Hash	StructureStringLength	StructureStringFormat	StructureString
A8BFAA4FB4AA13D46E39FE8C1E844D70	1	cxsmiles	JChemExcelNAAAAB+LCAAAAAAABADtvQdgHEmWJSYvbcp7f0r1StfgdKEIgGATJNiQQBDswYjN5pLsHWlHIymrKoHKZVZlXWYWQMztnbz33nvvvffee++997o7nU4n99//P1xmZAFs9s5K2smeIYCqyB8/fnwfPyJOvpzuTqdb+N/ulyd36H/4e7q33Fru3qEPl3vyAbXYvfPiZOuzL++c/D+eEdeSNAAAAA==
DAE32DEFDF211FB3CC5B7A97798BCBA0	1	cxsmiles	JChemExcelNQAAAB+LCAAAAAAABADtvQdgHEmWJSYvbcp7f0r1StfgdKEIgGATJNiQQBDswYjN5pLsHWlHIymrKoHKZVZlXWYWQMztnbz33nvvvffee++997o7nU4n99//P1xmZAFs9s5K2smeIYCqyB8/fnwfPyJOTrY++/LOi+nulJ6t6e4d/m1vubWkX7emy7077qsvT7ae3aH/Pft/ANW1ssg1AAAA
07BA1DBE518DD300D9D1BD446D71E95B	1	cxsmiles	JChemExcelLwAAAB+LCAAAAAAABADtvQdgHEmWJSYvbcp7f0r1StfgdKEIgGATJNiQQBDswYjN5pLsHWlHIymrKoHKZVZlXWYWQMztnbz33nvvvffee++997o7nU4n99//P1xmZAFs9s5K2smeIYCqyB8/fnwfPyJOvpzuTqdb0+l098s7+HW6t9xa7t6hj5Z78gH9unvnxcnWZ1/eOfl/AD9xww4vAAAA
E76A5B59B78A233C45C6819251C4486F	1	cxsmiles	JChemExcelMwAAAB+LCAAAAAAABADtvQdgHEmWJSYvbcp7f0r1StfgdKEIgGATJNiQQBDswYjN5pLsHWlHIymrKoHKZVZlXWYWQMztnbz33nvvvffee++997o7nU4n99//P1xmZAFs9s5K2smeIYCqyB8/fnwfPyJOTrY++/LOi+nudDrdmk5379Bvy+necneJP/fu8Bf06+6dL+XX6e7/AyjTW1IzAAAA
B072EFA11071F6D6020AC756079473ED	1	cxsmiles	JChemExcelKwAAAB+LCAAAAAAABADtvQdgHEmWJSYvbcp7f0r1StfgdKEIgGATJNiQQBDswYjN5pLsHWlHIymrKoHKZVZlXWYWQMztnbz33nvvvffee++997o7nU4n99//P1xmZAFs9s5K2smeIYCqyB8/fnwfPyJOTrY++/LOi+nudDrdmk5379Bvy+necneJP/fu8Bf06+6dL/8fQSyaEisAAAA=
63A6DB657C48AA917B4D036A5DE53741	1	cxsmiles	JChemExcelMAAAAB+LCAAAAAAABADtvQdgHEmWJSYvbcp7f0r1StfgdKEIgGATJNiQQBDswYjN5pLsHWlHIymrKoHKZVZlXWYWQMztnbz33nvvvffee++997o7nU4n99//P1xmZAFs9s5K2smeIYCqyB8/fnwfPyJOvpzuTqfTrel098uTO/z73nJruXuHPlruyQf06+6dFydbn3155+T/Ad8E120wAAAA
A747E3D84CF6943B13DE6E7CF5312CFB	1	cxsmiles	JChemExcelMQAAAB+LCAAAAAAABADtvQdgHEmWJSYvbcp7f0r1StfgdKEIgGATJNiQQBDswYjN5pLsHWlHIymrKoHKZVZlXWYWQMztnbz33nvvvffee++997o7nU4n99//P1xmZAFs9s5K2smeIYCqyB8/fnwfPyJOTrY++/LOi+nulJ6t6e4d/m1vubWkX7emyz39gL/78uTLvf8HSDHLhjEAAAA=
B41500FD2F4EAB6C85C8B69DB8493713	1	cxsmiles	JChemExcelMwAAAB+LCAAAAAAABADtvQdgHEmWJSYvbcp7f0r1StfgdKEIgGATJNiQQBDswYjN5pLsHWlHIymrKoHKZVZlXWYWQMztnbz33nvvvffee++997o7nU4n99//P1xmZAFs9s5K2smeIYCqyB8/fnwfPyJOTrY++/LOi+nudDrdmk5379Bvy+necneJP/fu8Bf06+6dL0+2nt2h/z37fwAppC2qMwAAAA==
F9E359165BCF279A297E8D75B4392F13	1	cxsmiles	JChemExcelLQAAAB+LCAAAAAAABADtvQdgHEmWJSYvbcp7f0r1StfgdKEIgGATJNiQQBDswYjN5pLsHWlHIymrKoHKZVZlXWYWQMztnbz33nvvvffee++997o7nU4n99//P1xmZAFs9s5K2smeIYCqyB8/fnwfPyJOTrY++/LOi+nudDrdmk537/Bve8utJf26NV3uyQf06+6dL/8fANJ7+y0AAAA=
4D5555849D1699BF9C37B9A8B876C8AF	1	cxsmiles	JChemExcelLgAAAB+LCAAAAAAABADtvQdgHEmWJSYvbcp7f0r1StfgdKEIgGATJNiQQBDswYjN5pLsHWlHIymrKoHKZVZlXWYWQMztnbz33nvvvffee++997o7nU4n99//P1xmZAFs9s5K2smeIYCqyB8/fnwfPyJOvpzuTqfTrel098uTO/T7crq33F3ig707/BX9unvnxcnWZ1/eOfl/AOXFNnIuAAAA
3DF1C6DCED32EF64CCD7E1540127C775	1	cxsmiles	JChemExcelKwAAAB+LCAAAAAAABADtvQdgHEmWJSYvbcp7f0r1StfgdKEIgGATJNiQQBDswYjN5pLsHWlHIymrKoHKZVZlXWYWQMztnbz33nvvvffee++997o7nU4n99//P1xmZAFs9s5K2smeIYCqyB8/fnwfPyJOTrY++/LOi+nulJ6t6e4d+m053VvuLumv6d4d98WX/w8opoMdKwAAAA==
C509A06A9A84E970FB72296B98E83D3B	1	cxsmiles	JChemExcelNAAAAB+LCAAAAAAABADtvQdgHEmWJSYvbcp7f0r1StfgdKEIgGATJNiQQBDswYjN5pLsHWlHIymrKoHKZVZlXWYWQMztnbz33nvvvffee++997o7nU4n99//P1xmZAFs9s5K2smeIYCqyB8/fnwfPyJOvpzuTre+PLkznW5Np7v4ZXc6ne4tt5a7d+ij5Z58QL/u3nlxsvXZl3dO/h/tUqCNNAAAAA==
37DC4E80FB4B3AE3F57A47884C0168A0	1	cxsmiles	JChemExcelLQAAAB+LCAAAAAAABADtvQdgHEmWJSYvbcp7f0r1StfgdKEIgGATJNiQQBDswYjN5pLsHWlHIymrKoHKZVZlXWYWQMztnbz33nvvvffee++997o7nU4n99//P1xmZAFs9s5K2smeIYCqyB8/fnwfPyJOTrY++/LOi+nulJ6t6e4d/m1vubWkX7emy7077qsv/x/JZylCLQAAAA==
D8A7860AEB873B89D81287BCBFC00E99	1	cxsmiles	JChemExcelLQAAAB+LCAAAAAAABADtvQdgHEmWJSYvbcp7f0r1StfgdKEIgGATJNiQQBDswYjN5pLsHWlHIymrKoHKZVZlXWYWQMztnbz33nvvvffee++997o7nU4n99//P1xmZAFs9s5K2smeIYCqyB8/fnwfPyJOvpzuTqdb0+l098s79OtyurfcXeKDPfw5xXe7d16cbH325Z2T/we8iObcLQAAAA==
A356A2EFC695F94BAEC759D4877C38EC	1	cxsmiles	JChemExcelMAAAAB+LCAAAAAAABADtvQdgHEmWJSYvbcp7f0r1StfgdKEIgGATJNiQQBDswYjN5pLsHWlHIymrKoHKZVZlXWYWQMztnbz33nvvvffee++997o7nU4n99//P1xmZAFs9s5K2smeIYCqyB8/fnwfPyJOvpzuTqdb0+l098uTO/h9urfcWu7eoc+We/IBfbt758XJ1mdf3jn5fwB5XrLaMAAAAA==
88F100C966E61071C0DF74ECA41733D3	1	cxsmiles	JChemExcelLgAAAB+LCAAAAAAABADtvQdgHEmWJSYvbcp7f0r1StfgdKEIgGATJNiQQBDswYjN5pLsHWlHIymrKoHKZVZlXWYWQMztnbz33nvvvffee++997o7nU4n99//P1xmZAFs9s5K2smeIYCqyB8/fnwfPyJOvpzuTunZmu7e4d/2lltL+nVruty74756cbL12Zd3Tv4fjEpQYS4AAAA=
EFDB5F03DB9C4D3AB1B733CFCFB2AEDA	1	cxsmiles	JChemExcelLgAAAB+LCAAAAAAABADtvQdgHEmWJSYvbcp7f0r1StfgdKEIgGATJNiQQBDswYjN5pLsHWlHIymrKoHKZVZlXWYWQMztnbz33nvvvffee++997o7nU4n99//P1xmZAFs9s5K2smeIYCqyB8/fnwfPyJOvpzuTunZmu7e4d/2lltL+nVrutyTD7am9NWLk63Pvrxz8v8A2cfI1S4AAAA=
280CECAC6068966052308C39C6489632	1	cxsmiles	JChemExcelLQAAAB+LCAAAAAAABADtvQdgHEmWJSYvbcp7f0r1StfgdKEIgGATJNiQQBDswYjN5pLsHWlHIymrKoHKZVZlXWYWQMztnbz33nvvvffee++997o7nU4n99//P1xmZAFs9s5K2smeIYCqyB8/fnwfPyJOvpzuTqdb0+l098s79OtyurfcXeKDPfzJX+3eeXGy9dmXd07+H+kFfmgtAAAA
9AFCCEBEAC52A96A1B60C607A078FD46	1	cxsmiles	JChemExcelMwAAAB+LCAAAAAAABADtvQdgHEmWJSYvbcp7f0r1StfgdKEIgGATJNiQQBDswYjN5pLsHWlHIymrKoHKZVZlXWYWQMztnbz33nvvvffee++997o7nU4n99//P1xmZAFs9s5K2smeIYCqyB8/fnwfPyJOTrY++/LOi+nulJ6t6e4d+m053VvuLumv6d4d98WX8ut09/8BhhkQFzMAAAA=
8C2CA67EA0A607B009C0B15BD94E9A4A	1	cxsmiles	JChemExcelLwAAAB+LCAAAAAAABADtvQdgHEmWJSYvbcp7f0r1StfgdKEIgGATJNiQQBDswYjN5pLsHWlHIymrKoHKZVZlXWYWQMztnbz33nvvvffee++997o7nU4n99//P1xmZAFs9s5K2smeIYCqyB8/fnwfPyJOTrY++/LOi+nudDrdmk5379Bvy+necneJP/fu8Bd79PvunS9Pvtz7fwAyYWp2LwAAAA==
B9C341D3FE8B836C398F64887E106363	1	cxsmiles	JChemExcelMwAAAB+LCAAAAAAABADtvQdgHEmWJSYvbcp7f0r1StfgdKEIgGATJNiQQBDswYjN5pLsHWlHIymrKoHKZVZlXWYWQMztnbz33nvvvffee++997o7nU4n99//P1xmZAFs9s5K2smeIYCqyB8/fnwfPyJOTrY++/LOi+nulJ6t6e4d+m053VvuLumv6d4d98WXJ1vP7tD/nv0/h25m7zMAAAA=
B330000712727E2DD57403AF9DAFB298	1	cxsmiles	JChemExcelLwAAAB+LCAAAAAAABADtvQdgHEmWJSYvbcp7f0r1StfgdKEIgGATJNiQQBDswYjN5pLsHWlHIymrKoHKZVZlXWYWQMztnbz33nvvvffee++997o7nU4n99//P1xmZAFs9s5K2smeIYCqyB8/fnwfPyJOTrY++/LOi+nulJ6t6e4d+m053VvuLumv6d4d/mKPv/ny5Mu9/wdk81nXLwAAAA==
F9DCEA934831A4622E89C2262AD5F953	1	cxsmiles	JChemExcelKQAAAB+LCAAAAAAABADtvQdgHEmWJSYvbcp7f0r1StfgdKEIgGATJNiQQBDswYjN5pLsHWlHIymrKoHKZVZlXWYWQMztnbz33nvvvffee++997o7nU4n99//P1xmZAFs9s5K2smeIYCqyB8/fnwfPyJOlrvT6XRvin+3pnt3prtL+nO5Nd29Q38v8cEUz+7/AyNrb/MpAAAA
8C571364B404B33FDE69E43C5424B4BA	1	cxsmiles	JChemExcelLgAAAB+LCAAAAAAABADtvQdgHEmWJSYvbcp7f0r1StfgdKEIgGATJNiQQBDswYjN5pLsHWlHIymrKoHKZVZlXWYWQMztnbz33nvvvffee++997o7nU4n99//P1xmZAFs9s5K2smeIYCqyB8/fnwfPyKeTXen0+nWdLp7Ut6Z7i6n073l1nT3Dn203LvDX+5N+QP6++T/AedpksQuAAAA
805F9E1B99770EC24AD7886F12C4D696	1	cxsmiles	JChemExcelKwAAAB+LCAAAAAAABADtvQdgHEmWJSYvbcp7f0r1StfgdKEIgGATJNiQQBDswYjN5pLsHWlHIymrKoHKZVZlXWYWQMztnbz33nvvvffee++997o7nU4n99//P1xmZAFs9s5K2smeIYCqyB8/fnwfPyK+PJnuTunZmu7eod+W070l/b1FP+/wF3vyzXS5d/L/AICgYesrAAAA
A606FDA2E60B69C44D22EA5A0F881C8A	1	cxsmiles	JChemExcelMQAAAB+LCAAAAAAABADtvQdgHEmWJSYvbcp7f0r1StfgdKEIgGATJNiQQBDswYjN5pLsHWlHIymrKoHKZVZlXWYWQMztnbz33nvvvffee++997o7nU4n99//P1xmZAFs9s5K2smeIYCqyB8/fnwfPyJOlrvT6XRvin+3pnt3prtL+nO5Nd29Q38v8QF/zx9Mp8u9/wfvqeUqMQAAAA==
D38526583E3236E567FD5B28CF9773C4	1	cxsmiles	JChemExcelKwAAAB+LCAAAAAAABADtvQdgHEmWJSYvbcp7f0r1StfgdKEIgGATJNiQQBDswYjN5pLsHWlHIymrKoHKZVZlXWYWQMztnbz33nvvvffee++997o7nU4n99//P1xmZAFs9s5K2smeIYCqyB8/fnwfPyJOyunudDrdmk5379Bvy+nekv7eop93+Is9+oq+mS73Tv4fBnNDBSsAAAA=
EFDF5CC85B2D9753CCA3EAC0B8A4FDBD	1	cxsmiles	JChemExcelLAAAAB+LCAAAAAAABADtvQdgHEmWJSYvbcp7f0r1StfgdKEIgGATJNiQQBDswYjN5pLsHWlHIymrKoHKZVZlXWYWQMztnbz33nvvvffee++997o7nU4n99//P1xmZAFs9s5K2smeIYCqyB8/fnwfPyJe/PjJdHc6nW5Np7t36LfldG9Jf2/Rzzv8xR59Rd9Ml3sn/w9tsYI2LAAAAA==
881AA3798F80BE67B5CAA856BD7FE856	1	cxsmiles	JChemExcelKwAAAB+LCAAAAAAABADtvQdgHEmWJSYvbcp7f0r1StfgdKEIgGATJNiQQBDswYjN5pLsHWlHIymrKoHKZVZlXWYWQMztnbz33nvvvffee++997o7nU4n99//P1xmZAFs9s5K2smeIYCqyB8/fnwfPyK+PJnuTqfTrel09w79tpzuLenvLfp5h7/Yo6/om+ly7+T/AdNnyGkrAAAA
2FF55CB728557F79FC15B53AA17A6D2F	1	cxsmiles	JChemExcelKwAAAB+LCAAAAAAABADtvQdgHEmWJSYvbcp7f0r1StfgdKEIgGATJNiQQBDswYjN5pLsHWlHIymrKoHKZVZlXWYWQMztnbz33nvvvffee++997o7nU4n99//P1xmZAFs9s5K2smeIYCqyB8/fnwfPyJOyunulJ6t6e4d+m053VvS31v08w5/sSffTJd7J/8PVbTqhysAAAA=
DBC2EA330B1F2188DE196908251065F3	1	cxsmiles	JChemExcelKQAAAB+LCAAAAAAABADtvQdgHEmWJSYvbcp7f0r1StfgdKEIgGATJNiQQBDswYjN5pLsHWlHIymrKoHKZVZlXWYWQMztnbz33nvvvffee++997o7nU4n99//P1xmZAFs9s5K2smeIYCqyB8/fnwfPyJOlrvT6XRvin+3pnt3prtL+nO5Nd29Q38v8cF0Sh/t/j/+swUBKQAAAA==
8AD3DB1A8EC0B029AA309F142DAA0110	1	cxsmiles	JChemExcelKwAAAB+LCAAAAAAABADtvQdgHEmWJSYvbcp7f0r1StfgdKEIgGATJNiQQBDswYjN5pLsHWlHIymrKoHKZVZlXWYWQMztnbz33nvvvffee++997o7nU4n99//P1xmZAFs9s5K2smeIYCqyB8/fnwfPyJOyunuFM/udHc5ne4tt6a7d6Zb0+XeHf5ib8of0N8n/w+E3QxQKwAAAA==
FE3C46405C2F9D9191E61BEBA19247B0	1	cxsmiles	JChemExcelJwAAAB+LCAAAAAAABADtvQdgHEmWJSYvbcp7f0r1StfgdKEIgGATJNiQQBDswYjN5pLsHWlHIymrKoHKZVZlXWYWQMztnbz33nvvvffee++997o7nU4n99//P1xmZAFs9s5K2smeIYCqyB8/fnwfPyJOlrvT6XRvin+3pnt36JfldA8fbi3lTzy7/w/YVuwaJwAAAA==
70DC713893E36CF39D75633FA27E1089	1	cxsmiles	JChemExcelLQAAAB+LCAAAAAAABADtvQdgHEmWJSYvbcp7f0r1StfgdKEIgGATJNiQQBDswYjN5pLsHWlHIymrKoHKZVZlXWYWQMztnbz33nvvvffee++997o7nU4n99//P1xmZAFs9s5K2smeIYCqyB8/fnwfPyJOyunudDrdmk5370x3l9Pp3nILv25Nl3t3+Ku9KX9Af5/8P11yraotAAAA
CEFF492E733DF7CC6FAE7791B9E1E098	1	cxsmiles	JChemExcelKQAAAB+LCAAAAAAABADtvQdgHEmWJSYvbcp7f0r1StfgdKEIgGATJNiQQBDswYjN5pLsHWlHIymrKoHKZVZlXWYWQMztnbz33nvvvffee++997o7nU4n99//P1xmZAFs9s5K2smeIYCqyB8/fnwfPyJOlrvT6XRvin+3pnt3prtL+nO5Nd29Q38v8QF9s5zu/j9w+Lf7KQAAAA==
75389DDB31659F85F6DFA9334993DA59	1	cxsmiles	JChemExcelIQAAAB+LCAAAAAAABADtvQdgHEmWJSYvbcp7f0r1StfgdKEIgGATJNiQQBDswYjN5pLsHWlHIymrKoHKZVZlXWYWQMztnbz33nvvvffee++997o7nU4n99//P1xmZAFs9s5K2smeIYCqyB8/fnwfPyKmu99bfvv7073p1nT3zpT+ne7dme5Ol/RzuTudLvf+H+M6qTchAAAA
16BCF105667E2B560E6513013672B211	1	cxsmiles	JChemExcelLAAAAB+LCAAAAAAABADtvQdgHEmWJSYvbcp7f0r1StfgdKEIgGATJNiQQBDswYjN5pLsHWlHIymrKoHKZVZlXWYWQMztnbz33nvvvffee++997o7nU4n99//P1xmZAFs9s5K2smeIYCqyB8/fnwfPyKeTXen0+nWdLp7h3/bW24t6det6XJPPqBfd++cbH325Z2T/wfGAQJhLAAAAA==
AAEDD2228A3EC11DD3A7B2BAFAE42DAB	1	cxsmiles	JChemExcelJwAAAB+LCAAAAAAABADtvQdgHEmWJSYvbcp7f0r1StfgdKEIgGATJNiQQBDswYjN5pLsHWlHIymrKoHKZVZlXWYWQMztnbz33nvvvffee++997o7nU4n99//P1xmZAFs9s5K2smeIYCqyB8/fnwfPyJOTrY++/LOdHdKz9Z0F78tp3vL3SX9Nd3jL5bT6e7/A7MKGFQnAAAA
D5E88F748CC3B09F9EEAD1E8BCE14B83	1	cxsmiles	JChemExcelMwAAAB+LCAAAAAAABADtvQdgHEmWJSYvbcp7f0r1StfgdKEIgGATJNiQQBDswYjN5pLsHWlHIymrKoHKZVZlXWYWQMztnbz33nvvvffee++997o7nU4n99//P1xmZAFs9s5K2smeIYCqyB8/fnwfPyJOTrY++/LOdHdKz9Z0V37bW24t6det6XLP++pk69kd+t+z/wecSBkfMwAAAA==
75777AD5402149D08547413C26E07192	1	cxsmiles	JChemExcelJwAAAB+LCAAAAAAABADtvQdgHEmWJSYvbcp7f0r1StfgdKEIgGATJNiQQBDswYjN5pLsHWlHIymrKoHKZVZlXWYWQMztnbz33nvvvffee++997o7nU4n99//P1xmZAFs9s5K2smeIYCqyB8/fnwfPyJOTrY++/LOdHdKz9Z0F78tp3vL3SX9Nd2TP5fT3f8HjIU6VicAAAA=
09E93DD7641F3561CF19868CFA1FC6CD	1	cxsmiles	JChemExcelJwAAAB+LCAAAAAAABADtvQdgHEmWJSYvbcp7f0r1StfgdKEIgGATJNiQQBDswYjN5pLsHWlHIymrKoHKZVZlXWYWQMztnbz33nvvvffee++997o7nU4n99//P1xmZAFs9s5K2smeIYCqyB8/fnwfPyJOTrY++/LOdHdKz9Z0F78tp3vL3SX9Nd2TL5bT3f8HPUGqricAAAA=
D5C55D98DFD1B7DDAF0234E0A09071B0	1	cxsmiles	JChemExcelLQAAAB+LCAAAAAAABADtvQdgHEmWJSYvbcp7f0r1StfgdKEIgGATJNiQQBDswYjN5pLsHWlHIymrKoHKZVZlXWYWQMztnbz33nvvvffee++997o7nU4n99//P1xmZAFs9s5K2smeIYCqyB8/fnwfPyK+PJnuTunZmu7e4d/2lltL+nVruty747462frsyzsn/w9A+2wVLQAAAA==
CE8711DA2E7750BE7196520F71989E22	1	cxsmiles	JChemExcelMQAAAB+LCAAAAAAABADtvQdgHEmWJSYvbcp7f0r1StfgdKEIgGATJNiQQBDswYjN5pLsHWlHIymrKoHKZVZlXWYWQMztnbz33nvvvffee++997o7nU4n99//P1xmZAFs9s5K2smeIYCqyB8/fnwfPyJOTrY++/LOdHdKz9Z0F78tp3vL3SX9Nd3zvjjZenaH/vfs/wFK9OOQMQAAAA==
64A7C67ABED5BAD913DF9EF31E311174	1	cxsmiles	JChemExcelMAAAAB+LCAAAAAAABADtvQdgHEmWJSYvbcp7f0r1StfgdKEIgGATJNiQQBDswYjN5pLsHWlHIymrKoHKZVZlXWYWQMztnbz33nvvvffee++997o7nU4n99//P1xmZAFs9s5K2smeIYCqyB8/fnwfPyJOXmxNd6f00I87/NvecmtJv25Nl3t33FcnW599eefkzsn/A/55/30wAAAA
4C36B0DCA118A4089E04AEE29BF1A5D7	1	cxsmiles	JChemExcelLAAAAB+LCAAAAAAABADtvQdgHEmWJSYvbcp7f0r1StfgdKEIgGATJNiQQBDswYjN5pLsHWlHIymrKoHKZVZlXWYWQMztnbz33nvvvffee++997o7nU4n99//P1xmZAFs9s5K2smeIYCqyB8/fnwfPyJeTHen9GxNd+/wb3vLrSX9ujVd7t1xX51sffblnZP/B7ofpH8sAAAA
CB2CF0F84701D957B26F9997423974F3	1	cxsmiles	JChemExcelLQAAAB+LCAAAAAAABADtvQdgHEmWJSYvbcp7f0r1StfgdKEIgGATJNiQQBDswYjN5pLsHWlHIymrKoHKZVZlXWYWQMztnbz33nvvvffee++997o7nU4n99//P1xmZAFs9s5K2smeIYCqyB8/fnwfPyJOyunulJ6t6e4d/m1vubWkX7emy7077quTrc++vHPy/wDscvnzLQAAAA==
175890E692E1B217AC84AEE6FC7F44E0	1	cxsmiles	JChemExcelKwAAAB+LCAAAAAAABADtvQdgHEmWJSYvbcp7f0r1StfgdKEIgGATJNiQQBDswYjN5pLsHWlHIymrKoHKZVZlXWYWQMztnbz33nvvvffee++997o7nU4n99//P1xmZAFs9s5K2smeIYCqyB8/fnwfPyK+PJnuTunZmu7eod+W073l7pL+mu7dcV+cbH325Z2T/wePMR47KwAAAA==
78C95C6362B490041DBF5B564A6AF719	1	cxsmiles	JChemExcelLAAAAB+LCAAAAAAABADtvQdgHEmWJSYvbcp7f0r1StfgdKEIgGATJNiQQBDswYjN5pLsHWlHIymrKoHKZVZlXWYWQMztnbz33nvvvffee++997o7nU4n99//P1xmZAFs9s5K2smeIYCqyB8/fnwfPyJeTHen0+nWdLl7h3/bW27hV/pgTz6gX3fvnGx99uWdk/8Hu/myNiwAAAA=
475B85A901A2E706818BD24ED78CEA6E	1	cxsmiles	JChemExcelMQAAAB+LCAAAAAAABADtvQdgHEmWJSYvbcp7f0r1StfgdKEIgGATJNiQQBDswYjN5pLsHWlHIymrKoHKZVZlXWYWQMztnbz33nvvvffee++997o7nU4n99//P1xmZAFs9s5K2smeIYCqyB8/fnwfPyJOTrY++/LOdHdKz9Z0V37bW24t6det6XLP+4pbnvw/egOKOzEAAAA=
B674DB8F81F83A8A1541D1E4B7A0633B	1	cxsmiles	JChemExcelHQAAAB+LCAAAAAAABADtvQdgHEmWJSYvbcp7f0r1StfgdKEIgGATJNiQQBDswYjN5pLsHWlHIymrKoHKZVZlXWYWQMztnbz33nvvvffee++997o7nU4n99//P1xmZAFs9s5K2smeIYCqyB8/fnwfPyJOTrY++/LOdHdKz9Z0F78tp3vL3SX9vff/ALINWBsdAAAA
FD12EDE519B4C66AEC234E2840591972	1	cxsmiles	JChemExcelLQAAAB+LCAAAAAAABADtvQdgHEmWJSYvbcp7f0r1StfgdKEIgGATJNiQQBDswYjN5pLsHWlHIymrKoHKZVZlXWYWQMztnbz33nvvvffee++997o7nU4n99//P1xmZAFs9s5K2smeIYCqyB8/fnwfPyJOTramu9Pp1ouT6d6UnuXeneXedGu5e2e6hT/wJT27d7ZO7pz8PznZUQMtAAAA
3F067343CF88CC0EEBDB417B8BBDA8D4	1	cxsmiles	JChemExcelJgAAAB+LCAAAAAAABADtvQdgHEmWJSYvbcp7f0r1StfgdKEIgGATJNiQQBDswYjN5pLsHWlHIymrKoHKZVZlXWYWQMztnbz33nvvvffee++997o7nU4n99//P1xmZAFs9s5K2smeIYCqyB8/fnwfPyJOTqa7y+XedGu6S//h2b2zpL+mey9O5IPl7p2T/wd6E7P2JgAAAA==
485C5346562669B2E189034B538CD5DE	1	cxsmiles	JChemExcelKgAAAB+LCAAAAAAABADtvQdgHEmWJSYvbcp7f0r1StfgdKEIgGATJNiQQBDswYjN5pLsHWlHIymrKoHKZVZlXWYWQMztnbz33nvvvffee++997o7nU4n99//P1xmZAFs9s5K2smeIYCqyB8/fnwfPyJOTramu9Pp1ouT6d6UnuXeneXedGu5e2e6hT/wJT27d07+H/qB8k0qAAAA
643457DC5E8004E7ECBC1AA398C101A7	1	cxsmiles	JChemExcelLQAAAB+LCAAAAAAABADtvQdgHEmWJSYvbcp7f0r1StfgdKEIgGATJNiQQBDswYjN5pLsHWlHIymrKoHKZVZlXWYWQMztnbz33nvvvffee++997o7nU4n99//P1xmZAFs9s5K2smeIYCqyB8/fnwfPyJOTramu9Pp1ouT6d6UnuXeneXedGu5e2fKX9CDX+njkzsn/w//JUvTLQAAAA==
335F03D32768D37C6B69CAF64AE3D9B8	1	cxsmiles	JChemExcelKwAAAB+LCAAAAAAABADtvQdgHEmWJSYvbcp7f0r1StfgdKEIgGATJNiQQBDswYjN5pLsHWlHIymrKoHKZVZlXWYWQMztnbz33nvvvffee++997o7nU4n99//P1xmZAFs9s5K2smeIYCqyB8/fnwfPyJOTk6mu9Pp1ouT6d6UnuXeneXedGu5e2e6hS/owa/08cn/A3xU9q0rAAAA
F0A43FDE7D30C89091890437998A8896	1	cxsmiles	JChemExcelKAAAAB+LCAAAAAAABADtvQdgHEmWJSYvbcp7f0r1StfgdKEIgGATJNiQQBDswYjN5pLsHWlHIymrKoHKZVZlXWYWQMztnbz33nvvvffee++997o7nU4n99//P1xmZAFs9s5K2smeIYCqyB8/fnwfPyJOprvT6XRrOt29Q79tndxZLvemu0v8Np3uvZCvp8vd/wcNhyyBKAAAAA==
4B6F1CDCE91EAF01EC74F8CA478D1F83	1	cxsmiles	JChemExcelKwAAAB+LCAAAAAAABADtvQdgHEmWJSYvbcp7f0r1StfgdKEIgGATJNiQQBDswYjN5pLsHWlHIymrKoHKZVZlXWYWQMztnbz33nvvvffee++997o7nU4n99//P1xmZAFs9s5K2smeIYCqyB8/fnwfPyJOprvT6daLk+nelJ7l3p3l3nRruXtnukU/9u6c3MH39OyelP8P3/a7AysAAAA=
26D4E278A2F64EEDB19942EBA84F649B	1	cxsmiles	JChemExcelKAAAAB+LCAAAAAAABADtvQdgHEmWJSYvbcp7f0r1StfgdKEIgGATJNiQQBDswYjN5pLsHWlHIymrKoHKZVZlXWYWQMztnbz33nvvvffee++997o7nU4n99//P1xmZAFs9s5K2smeIYCqyB8/fnwfPyJOprvT6daLk+nelJ7l3p3l3nRruXtnuoU/8CU9uyfl/wM8ZqJUKAAAAA==
4D8213419276E608A9D6987E039EF724	1	cxsmiles	JChemExcelJQAAAB+LCAAAAAAABADtvQdgHEmWJSYvbcp7f0r1StfgdKEIgGATJNiQQBDswYjN5pLsHWlHIymrKoHKZVZlXWYWQMztnbz33nvvvffee++997o7nU4n99//P1xmZAFs9s5K2smeIYCqyB8/fnwfPyJOprvTrZM7y+necmu6+wJ/0rPcpU+me/LHdPf/AXz+mWclAAAA
58F76699F96D70F22394DCDA1AB902E4	1	cxsmiles	JChemExcelKAAAAB+LCAAAAAAABADtvQdgHEmWJSYvbcp7f0r1StfgdKEIgGATJNiQQBDswYjN5pLsHWlHIymrKoHKZVZlXWYWQMztnbz33nvvvffee++997o7nU4n99//P1xmZAFs9s5K2smeIYCqyB8/fnwfPyJOTk6mu9Pp1ouT6d6UnuXeneXedGu5e2e6hT/wJT27/w+x+o+rKAAAAA==
5DD390DB5E7E482E4400370BC957D8F2	1	cxsmiles	JChemExcelJQAAAB+LCAAAAAAABADtvQdgHEmWJSYvbcp7f0r1StfgdKEIgGATJNiQQBDswYjN5pLsHWlHIymrKoHKZVZlXWYWQMztnbz33nvvvffee++997o7nU4n99//P1xmZAFs9s5K2smeIYCqyB8/fnwfPyJOprvT6XRrOt29Q78tl3vT3eV06+TOdLr3Qr6bLnf/H2KAbiElAAAA
2B7081620A4D483EDE1EA401CD4F89FE	1	cxsmiles	JChemExcelJQAAAB+LCAAAAAAABADtvQdgHEmWJSYvbcp7f0r1StfgdKEIgGATJNiQQBDswYjN5pLsHWlHIymrKoHKZVZlXWYWQMztnbz33nvvvffee++997o7nU4n99//P1xmZAFs9s5K2smeIYCqyB8/fnwfPyKeTXen0+nWdLp7h35bLvemu8vp1smd6XTvxQl/N13u/j/Cwc3PJQAAAA==
EEF3D12D4FDB578C9C6F05F7BE95FFBA	1	cxsmiles	JChemExcelKAAAAB+LCAAAAAAABADtvQdgHEmWJSYvbcp7f0r1StfgdKEIgGATJNiQQBDswYjN5pLsHWlHIymrKoHKZVZlXWYWQMztnbz33nvvvffee++997o7nU4n99//P1xmZAFs9s5K2smeIYCqyB8/fnwfPyKeTXen0+nWdLp7h37bOrmzXO5Nd5f4bTrde3HCX0+Xu/8PlVbp/igAAAA=
63D8D456ACF0D3CB8667BDFCFFC83E56	1	cxsmiles	JChemExcelNgAAAB+LCAAAAAAABADtvQdgHEmWJSYvbcp7f0r1StfgdKEIgGATJNiQQBDswYjN5pLsHWlHIymrKoHKZVZlXWYWQMztnbz33nvvvffee++997o7nU4n99//P1xmZAFs9s5K2smeIYCqyB8/fnwfPyK+/Oxk68Xuycl0b7p1sntnupxuLffuvDiZ7k7p2Zru3vlSfqXfXpzIx83u/wMiL0RINgAAAA==
8A7773C597C025EBA92C862FBEC5A466	1	cxsmiles	JChemExcelLwAAAB+LCAAAAAAABADtvQdgHEmWJSYvbcp7f0r1StfgdKEIgGATJNiQQBDswYjN5pLsHWlHIymrKoHKZVZlXWYWQMztnbz33nvvvffee++997o7nU4n99//P1xmZAFs9s5K2smeIYCqyB8/fnwfPyJOTl6cbH325Z0Xuycn073p1snunelyurXcu/PiZLo7pWdrunvnS/l1uvv/AEMMJZ0vAAAA
2376A755D6684B44C4E211F28B11B5C1	1	cxsmiles	JChemExcelNQAAAB+LCAAAAAAABADtvQdgHEmWJSYvbcp7f0r1StfgdKEIgGATJNiQQBDswYjN5pLsHWlHIymrKoHKZVZlXWYWQMztnbz33nvvvffee++997o7nU4n99//P1xmZAFs9s5K2smeIYCqyB8/fnwfPyK+/Oxk68Xuycl0b7p1sntnupxuLffuvDiZ7k7p2Zru3vlSfqXfXpxQQ3p2/x/rgxOTNQAAAA==
B0527C2F4E2E7DBFCC5E46C778A3D485	1	cxsmiles	JChemExcelOgAAAB+LCAAAAAAABADtvQdgHEmWJSYvbcp7f0r1StfgdKEIgGATJNiQQBDswYjN5pLsHWlHIymrKoHKZVZlXWYWQMztnbz33nvvvffee++997o7nU4n99//P1xmZAFs9s5K2smeIYCqyB8/fnwfPyJOvpzuTqfTrel0987Ji5Otz76882L35GS6N9062b0zXU63lnt3XpxwI2q1e0faT6e7/w9UR7w1OgAAAA==
C2C5523DDC687C2D07A2FA46C5CEC851	1	cxsmiles	JChemExcelOQAAAB+LCAAAAAAABADtvQdgHEmWJSYvbcp7f0r1StfgdKEIgGATJNiQQBDswYjN5pLsHWlHIymrKoHKZVZlXWYWQMztnbz33nvvvffee++997o7nU4n99//P1xmZAFs9s5K2smeIYCqyB8/fnwfPyJOvpzuTunZmu7eeXGy9dmXd17snpxM96ZbJ7t3psvp1nKPPndttPl09/8B/gomSzkAAAA=
9F00B45B40263FEDCA7DCA53984FA3F6	1	cxsmiles	JChemExcelMgAAAB+LCAAAAAAABADtvQdgHEmWJSYvbcp7f0r1StfgdKEIgGATJNiQQBDswYjN5pLsHWlHIymrKoHKZVZlXWYWQMztnbz33nvvvffee++997o7nU4n99//P1xmZAFs9s5K2smeIYCqyB8/fnwfPyJOTrZenGx99uWdF7snJ9O96dbJ7p3pcrq13Lvz4mS6O6Vna7p750v5lX47+X8AMx19XTIAAAA=
098B3EBBE3080EB569FF0A1E436EE6E6	1	cxsmiles	JChemExcelQAAAAB+LCAAAAAAABADtvQdgHEmWJSYvbcp7f0r1StfgdKEIgGATJNiQQBDswYjN5pLsHWlHIymrKoHKZVZlXWYWQMztnbz33nvvvffee++997o7nU4n99//P1xmZAFs9s5K2smeIYCqyB8/fnwfPyK+/Oxk68Xuycl0b7p1sntnupxuLffuvDiZ7k7p2Zru3vlSfqXfXvBvW/j1y5OtZ3fof8/+Hwi7mr5AAAAA
B4FDAD996B6C2AE20821AC459C4FBD0C	1	cxsmiles	JChemExcelPwAAAB+LCAAAAAAABADtvQdgHEmWJSYvbcp7f0r1StfgdKEIgGATJNiQQBDswYjN5pLsHWlHIymrKoHKZVZlXWYWQMztnbz33nvvvffee++997o7nU4n99//P1xmZAFs9s5K2smeIYCqyB8/fnwfPyJOvpzuTqdbL062Pvvyzou9k5PpvenWyd6d6XK6tbx358XJdG9Kz9Z0786X8iv9hr93vzy58+XJ/wPcS98kPwAAAA==
4849F78884BBFD487BA4E478F978376D	1	cxsmiles	JChemExcelNQAAAB+LCAAAAAAABADtvQdgHEmWJSYvbcp7f0r1StfgdKEIgGATJNiQQBDswYjN5pLsHWlHIymrKoHKZVZlXWYWQMztnbz33nvvvffee++997o7nU4n99//P1xmZAFs9s5K2smeIYCqyB8/fnwfPyK+/Oxk68Xuycl0b7p1sntnupxuLffuvDiZ7k7p2Zru3vlSfqXfXpjf/h/zBvOhNQAAAA==
DFD3177F7B81E4415400EE4540BE7416	1	cxsmiles	JChemExcelPAAAAB+LCAAAAAAABADtvQdgHEmWJSYvbcp7f0r1StfgdKEIgGATJNiQQBDswYjN5pLsHWlHIymrKoHKZVZlXWYWQMztnbz33nvvvffee++997o7nU4n99//P1xmZAFs9s5K2smeIYCqyB8/fnwfPyK+/Oxk68Xuycl0b7p1sntnupxuLffuvDiZ7k7p2Zru3vlSfqXfXvBvW/j1ZOvkzsn/Ay6jlBg8AAAA
12A6FBEFBBFCDC2A741F1C352FFCD756	1	cxsmiles	JChemExcelOAAAAB+LCAAAAAAABADtvQdgHEmWJSYvbcp7f0r1StfgdKEIgGATJNiQQBDswYjN5pLsHWlHIymrKoHKZVZlXWYWQMztnbz33nvvvffee++997o7nU4n99//P1xmZAFs9s5K2smeIYCqyB8/fnwfPyKeTXen9GxNd++8ONn67Ms7L3ZPTqZ7062T3TvT5XRruUefuzZfyq/T3f8HLQz8ATgAAAA=
D1A8762690B3A8016714903511AC8948	1	cxsmiles	JChemExcelPQAAAB+LCAAAAAAABADtvQdgHEmWJSYvbcp7f0r1StfgdKEIgGATJNiQQBDswYjN5pLsHWlHIymrKoHKZVZlXWYWQMztnbz33nvvvffee++997o7nU4n99//P1xmZAFs9s5K2smeIYCqyB8/fnwfPyJOvpzuTqdbJycvTrY++/LOi72Tk+k9+nvvznQ53Vreu/PiZLo3pWdrunfnS/mVfqN/dr88+X8AxC7jQT0AAAA=
23721FEE61F603E72EFC7B9EFE665D20	1	cxsmiles	JChemExcelLAAAAB+LCAAAAAAABADtvQdgHEmWJSYvbcp7f0r1StfgdKEIgGATJNiQQBDswYjN5pLsHWlHIymrKoHKZVZlXWYWQMztnbz33nvvvffee++997o7nU4n99//P1xmZAFs9s5K2smeIYCqyB8/fnwfPyJOprtTPLv033K6t6S/tujnHf54iz6/c/LCNPl/ACBRdcwsAAAA
5358F4F3A85C2C078FDE9EA3983EFD8A	1	cxsmiles	JChemExcelMAAAAB+LCAAAAAAABADtvQdgHEmWJSYvbcp7f0r1StfgdKEIgGATJNiQQBDswYjN5pLsHWlHIymrKoHKZVZlXWYWQMztnbz33nvvvffee++997o7nU4n99//P1xmZAFs9s5K2smeIYCqyB8/fnwfPyJe/PjJdHc6nW5Np7t36LfldG9Jf2/Rzzvui5MX/Pt0uvv/AHavPk0wAAAA
9D0B11E93C84F2C47625B889BE102AFE	1	cxsmiles	JChemExcelLwAAAB+LCAAAAAAABADtvQdgHEmWJSYvbcp7f0r1StfgdKEIgGATJNiQQBDswYjN5pLsHWlHIymrKoHKZVZlXWYWQMztnbz33nvvvffee++997o7nU4n99//P1xmZAFs9s5K2smeIYCqyB8/fnwfPyKmu9PpdGs63b3z4sT9Pt1dTqd7yy38ujVd7t3BV/TR7v8DZ4DVlC8AAAA=
C4CB2D36022F127E53416BEC5556C1D1	1	cxsmiles	JChemExcelMgAAAB+LCAAAAAAABADtvQdgHEmWJSYvbcp7f0r1StfgdKEIgGATJNiQQBDswYjN5pLsHWlHIymrKoHKZVZlXWYWQMztnbz33nvvvffee++997o7nU4n99//P1xmZAFs9s5K2smeIYCqyB8/fnwfPyJOXmxNd6fT6dZ0unuHfltO95b09xb9vOO+OHnBv/Ov/w/3+/eKMgAAAA==
463E26CE9A249E39D7AA1C2FDFBADF6C	1	cxsmiles	JChemExcelLwAAAB+LCAAAAAAABADtvQdgHEmWJSYvbcp7f0r1StfgdKEIgGATJNiQQBDswYjN5pLsHWlHIymrKoHKZVZlXWYWQMztnbz33nvvvffee++997o7nU4n99//P1xmZAFs9s5K2smeIYCqyB8/fnwfPyKmu9PpdGs63b3z4sT9Pt1dTqd7yy38ujVd7t3hr5bT3f8H6ctnbi8AAAA=
311AEA03E068311915993C04CB3A8403	1	cxsmiles	JChemExcelLwAAAB+LCAAAAAAABADtvQdgHEmWJSYvbcp7f0r1StfgdKEIgGATJNiQQBDswYjN5pLsHWlHIymrKoHKZVZlXWYWQMztnbz33nvvvffee++997o7nU4n99//P1xmZAFs9s5K2smeIYCqyB8/fnwfPyKmu9PpdGs63b3z4sT9Pt1dTqd7yy38ujVd7t3hr6bT3f8Huli/Zi8AAAA=
20CCC6B13F92E613711396DBA163BF7E	1	cxsmiles	JChemExcelLwAAAB+LCAAAAAAABADtvQdgHEmWJSYvbcp7f0r1StfgdKEIgGATJNiQQBDswYjN5pLsHWlHIymrKoHKZVZlXWYWQMztnbz33nvvvffee++997o7nU4n99//P1xmZAFs9s5K2smeIYCqyB8/fnwfPyK+PJnuTqfTrel09w79tpzuLenvLfp5x31x8oJ/n053/x+3NNXILwAAAA==
3EACC62DC6A182B8420A75354AD59C3C	1	cxsmiles	JChemExcelLwAAAB+LCAAAAAAABADtvQdgHEmWJSYvbcp7f0r1StfgdKEIgGATJNiQQBDswYjN5pLsHWlHIymrKoHKZVZlXWYWQMztnbz33nvvvffee++997o7nU4n99//P1xmZAFs9s5K2smeIYCqyB8/fnwfPyK+PJnuTunZmu7eod+W070l/b1FP+/wF1tT+uLkhTSa7v4/kvH++S8AAAA=
3E5623FD72E8B2A3240FFE57EDD4D5BD	1	cxsmiles	JChemExcelLwAAAB+LCAAAAAAABADtvQdgHEmWJSYvbcp7f0r1StfgdKEIgGATJNiQQBDswYjN5pLsHWlHIymrKoHKZVZlXWYWQMztnbz33nvvvffee++997o7nU4n99//P1xmZAFs9s5K2smeIYCqyB8/fnwfPyJOTr63/OT7u9Otk8+me1P6cWe5Nd2a7t05uXOCD5ZT+r2h33an9Oz9P0zpmQsvAAAA
C3CAFCD5F753E3D831E0EAE2D58DAE2A	1	cxsmiles	JChemExcelMgAAAB+LCAAAAAAABADtvQdgHEmWJSYvbcp7f0r1StfgdKEIgGATJNiQQBDswYjN5pLsHWlHIymrKoHKZVZlXWYWQMztnbz33nvvvffee++997o7nU4n99//P1xmZAFs9s5K2smeIYCqyB8/fnwfPyJOprvT6dZnJ9O9ZnpvuvW95Sff3zu5M92b4qF/792hr5e73Iye3Tsn/w+raWYQMgAAAA==
343F752BC8316928F99E3039C1F9B4B3	1	cxsmiles	JChemExcelOAAAAB+LCAAAAAAABADtvQdgHEmWJSYvbcp7f0r1StfgdKEIgGATJNiQQBDswYjN5pLsHWlHIymrKoHKZVZlXWYWQMztnbz33nvvvffee++997o7nU4n99//P1xmZAFs9s5K2smeIYCqyB8/fnwfPyJOyunudDrdmk5375wsd6dbJ3for89OpnvN9N5063vLT76/R39M8ezdwb/36N/dk/8HVZnuFjgAAAA=
DD510CF63B000904B453B11FBF509AC1	1	cxsmiles	JChemExcelNQAAAB+LCAAAAAAABADtvQdgHEmWJSYvbcp7f0r1StfgdKEIgGATJNiQQBDswYjN5pLsHWlHIymrKoHKZVZlXWYWQMztnbz33nvvvffee++997o7nU4n99//P1xmZAFs9s5K2smeIYCqyB8/fnwfPyJOTk62lrvTrZM707vTrc9O7k73mum96db3lp98f+9kujfFs3cH/967c3c63T25c/Ll/wO8jrI9NQAAAA==
964EFD2657744C4FCEAC459B30550505	1	cxsmiles	JChemExcelMgAAAB+LCAAAAAAABADtvQdgHEmWJSYvbcp7f0r1StfgdKEIgGATJNiQQBDswYjN5pLsHWlHIymrKoHKZVZlXWYWQMztnbz33nvvvffee++997o7nU4n99//P1xmZAFs9s5K2smeIYCqyB8/fnwfPyJOprvT6dZnJ9O9ZnpvuvW95Sff3zu5M92b4qF/792hr5e73Gy6nO7eOfl/ABqt9ugyAAAA
CFEA5736BF7999E78AD2651BF9073F9D	1	cxsmiles	JChemExcelNgAAAB+LCAAAAAAABADtvQdgHEmWJSYvbcp7f0r1StfgdKEIgGATJNiQQBDswYjN5pLsHWlHIymrKoHKZVZlXWYWQMztnbz33nvvvffee++997o7nU4n99//P1xmZAFs9s5K2smeIYCqyB8/fnwfPyJOprvT6XRrOt29s9ydbp3coT8+O5nuNdN7063vLT/5/h79McWzdwf/3qN/d0/+Hy1kmBQ2AAAA
749CF0838B32BD2C63DE12B703BB2E84	1	cxsmiles	JChemExcelLgAAAB+LCAAAAAAABADtvQdgHEmWJSYvbcp7f0r1StfgdKEIgGATJNiQQBDswYjN5pLsHWlHIymrKoHKZVZlXWYWQMztnbz33nvvvffee++997o7nU4n99//P1xmZAFs9s5K2smeIYCqyB8/fnwfPyJOvrf85Pu7062Tz6Z7U/pxZ7k13Zru3Tm5c4IPpkv6vaHfdun36d7/A37x1pkuAAAA
3EE5E2B3BE45463A5CF0D84659D558D9	1	cxsmiles	JChemExcelNAAAAB+LCAAAAAAABADtvQdgHEmWJSYvbcp7f0r1StfgdKEIgGATJNiQQBDswYjN5pLsHWlHIymrKoHKZVZlXWYWQMztnbz33nvvvffee++997o7nU4n99//P1xmZAFs9s5K2smeIYCqyB8/fnwfPyJOvrf85Pu70627J59N7+79vtPp1smd5dZ0a7p35+TOCf2Y4sEfDf2+y3/8P4NzxlY0AAAA
1B967C7F15EF55C2774075356A824E0F	1	cxsmiles	JChemExcelLwAAAB+LCAAAAAAABADtvQdgHEmWJSYvbcp7f0r1StfgdKEIgGATJNiQQBDswYjN5pLsHWlHIymrKoHKZVZlXWYWQMztnbz33nvvvffee++997o7nU4n99//P1xmZAFs9s5K2smeIYCqyB8/fnwfPyJO6FnuTrdO7kynW5+dTPea6b3p1veWn3x/j/6Y4tm7g3/v0b+7J/8P90MYHy8AAAA=
06F87611078A264684BDB71B2B7CC631	1	cxsmiles	JChemExcelMwAAAB+LCAAAAAAABADtvQdgHEmWJSYvbcp7f0r1StfgdKEIgGATJNiQQBDswYjN5pLsHWlHIymrKoHKZVZlXWYWQMztnbz33nvvvffee++997o7nU4n99//P1xmZAFs9s5K2smeIYCqyB8/fnwfPyJOTr63/OT7u9Otk8+me1P6cWe5Nd2a7t05uXOCD+h3/FHeaeivXfp7uvf/AKB1LugzAAAA
7C4C0F3B04FC5B13135D99E5B0876D5D	1	cxsmiles	JChemExcelOgAAAB+LCAAAAAAABADtvQdgHEmWJSYvbcp7f0r1StfgdKEIgGATJNiQQBDswYjN5pLsHWlHIymrKoHKZVZlXWYWQMztnbz33nvvvffee++997o7nU4n99//P1xmZAFs9s5K2smeIYCqyB8/fnwfPyJOTramu9PpdGs63b2z3J1undyhPz47me4103vTre8tP/n+Hv0xxbN3B//eo393T+6c/D//1eM/OgAAAA==
8745D614125674C8FF327539F2C08302	1	cxsmiles	JChemExcelMwAAAB+LCAAAAAAABADtvQdgHEmWJSYvbcp7f0r1StfgdKEIgGATJNiQQBDswYjN5pLsHWlHIymrKoHKZVZlXWYWQMztnbz33nvvvffee++997o7nU4n99//P1xmZAFs9s5K2smeIYCqyB8/fnwfPyJOprvT6dZnJ9O9ZnpvuvW95Sff36M/pnj27uDfe/Tv1nIX7ejZvXPy/wDmnIwrMwAAAA==
677AF0706AC0DFF06D4A147F08171F70	1	cxsmiles	JChemExcelNAAAAB+LCAAAAAAABADtvQdgHEmWJSYvbcp7f0r1StfgdKEIgGATJNiQQBDswYjN5pLsHWlHIymrKoHKZVZlXWYWQMztnbz33nvvvffee++997o7nU4n99//P1xmZAFs9s5K2smeIYCqyB8/fnwfPyJOprvT6dZnJ9O9ZnpvuvW95Sff36M/pnj27uDfe/Tv1nKXGy6n0907J/8PNiHxQzQAAAA=
98742E77AC3E638E043D80D703A0F423	1	cxsmiles	JChemExcelNQAAAB+LCAAAAAAABADtvQdgHEmWJSYvbcp7f0r1StfgdKEIgGATJNiQQBDswYjN5pLsHWlHIymrKoHKZVZlXWYWQMztnbz33nvvvffee++997o7nU4n99//P1xmZAFs9s5K2smeIYCqyB8/fnwfPyJOprvT6dZnJ9O9ZnpvuvW95Sff36M/pnj27uDfe/Tv1nL3hFvSs3vn5P8BQfwDGDUAAAA=
2E3C47099DB5CC09442332B982116F01	1	cxsmiles	JChemExcelKgAAAB+LCAAAAAAABADtvQdgHEmWJSYvbcp7f0r1StfgdKEIgGATJNiQQBDswYjN5pLsHWlHIymrKoHKZVZlXWYWQMztnbz33nvvvffee++997o7nU4n99//P1xmZAFs9s5K2smeIYCqyB8/fnwfPyK+nO5O6dma7t6h35bTveXukv6a7t1xX5xsffblnZP/BykG5lkqAAAA
EBBE4E7E129623C63FA3908DEFA5CFB6	1	cxsmiles	JChemExcelMgAAAB+LCAAAAAAABADtvQdgHEmWJSYvbcp7f0r1StfgdKEIgGATJNiQQBDswYjN5pLsHWlHIymrKoHKZVZlXWYWQMztnbz33nvvvffee++997o7nU4n99//P1xmZAFs9s5K2smeIYCqyB8/fnwfPyJOTrY++/LOdHdKz9Z0F78tp3vL3SX9Nd3zvvjyZOvZHfrfs/8HadfN1TIAAAA=
3ADB61DB3FABB318224268F5A332944E	1	cxsmiles	JChemExcelLwAAAB+LCAAAAAAABADtvQdgHEmWJSYvbcp7f0r1StfgdKEIgGATJNiQQBDswYjN5pLsHWlHIymrKoHKZVZlXWYWQMztnbz33nvvvffee++997o7nU4n99//P1xmZAFs9s5K2smeIYCqyB8/fnwfPyJOvpzuTqdb0+l098uTO/h9urfcWu7eoc+We/IB/bp752Trsy/vnPw/hLGxsi8AAAA=
E62A072B54C30E231E10DE46A131B02B	1	cxsmiles	JChemExcelMgAAAB+LCAAAAAAABADtvQdgHEmWJSYvbcp7f0r1StfgdKEIgGATJNiQQBDswYjN5pLsHWlHIymrKoHKZVZlXWYWQMztnbz33nvvvffee++997o7nU4n99//P1xmZAFs9s5K2smeIYCqyB8/fnwfPyJOTrY++/LOdHdKz9Z0F78tp3vL3SX9Nd3zvvhSfp3u/j9ooLstMgAAAA==
9BE047FA75D67A231771B837E607825B	1	cxsmiles	JChemExcelLQAAAB+LCAAAAAAABADtvQdgHEmWJSYvbcp7f0r1StfgdKEIgGATJNiQQBDswYjN5pLsHWlHIymrKoHKZVZlXWYWQMztnbz33nvvvffee++997o7nU4n99//P1xmZAFs9s5K2smeIYCqyB8/fnwfPyJOvpzuTunZmu7e4d/2lltL+nVruty747462frsyzsn/w/NJdHILQAAAA==
71BB165BA63FD1EE8390E33D087404D5	1	cxsmiles	JChemExcelMwAAAB+LCAAAAAAABADtvQdgHEmWJSYvbcp7f0r1StfgdKEIgGATJNiQQBDswYjN5pLsHWlHIymrKoHKZVZlXWYWQMztnbz33nvvvffee++997o7nU4n99//P1xmZAFs9s5K2smeIYCqyB8/fnwfPyJOvpzuTqdb+N/ulyd36H/4e7q33Fru3qEPl3vyAb6/c7L12Zd3Tv4fIx3IZTMAAAA=
B42F51CB57066712E7CD600684D57FE6	1	cxsmiles	JChemExcelLAAAAB+LCAAAAAAABADtvQdgHEmWJSYvbcp7f0r1StfgdKEIgGATJNiQQBDswYjN5pLsHWlHIymrKoHKZVZlXWYWQMztnbz33nvvvffee++997o7nU4n99//P1xmZAFs9s5K2smeIYCqyB8/fnwfPyK+nO5O6dma7t7h3/aWW0v6dWu63LvjvjrZ+uzLOyf/D9gnjFUsAAAA
68143669FF2AD6BED4A364EE141816E0	1	cxsmiles	JChemExcelLgAAAB+LCAAAAAAABADtvQdgHEmWJSYvbcp7f0r1StfgdKEIgGATJNiQQBDswYjN5pLsHWlHIymrKoHKZVZlXWYWQMztnbz33nvvvffee++997o7nU4n99//P1xmZAFs9s5K2smeIYCqyB8/fnwfPyJOTrY++/LOdHdKz9Z0F78tp3vL3SX9Nd2TL/b4my9Pvtz7fwBf0RdwLgAAAA==
C4158009AB7C347128577D59C3C2E2EB	1	cxsmiles	JChemExcelKgAAAB+LCAAAAAAABADtvQdgHEmWJSYvbcp7f0r1StfgdKEIgGATJNiQQBDswYjN5pLsHWlHIymrKoHKZVZlXWYWQMztnbz33nvvvffee++997o7nU4n99//P1xmZAFs9s5K2smeIYCqyB8/fnwfPyK+nO5O6dma7t6h35bTveXukv6a7t1xX5xsffblnRf/D5R6VycqAAAA
29DCE337EB16CA9894844021481F991B	1	cxsmiles	JChemExcelLwAAAB+LCAAAAAAABADtvQdgHEmWJSYvbcp7f0r1StfgdKEIgGATJNiQQBDswYjN5pLsHWlHIymrKoHKZVZlXWYWQMztnbz33nvvvffee++997o7nU4n99//P1xmZAFs9s5K2smeIYCqyB8/fnwfPyK+PDl5cbL12Zd3prtTeramu/Lb3nJrSb9uTZd73ldf/j/t2hs9LwAAAA==
BC7FDDBEC707CB857471FA930C436323	1	cxsmiles	JChemExcelMAAAAB+LCAAAAAAABADtvQdgHEmWJSYvbcp7f0r1StfgdKEIgGATJNiQQBDswYjN5pLsHWlHIymrKoHKZVZlXWYWQMztnbz33nvvvffee++997o7nU4n99//P1xmZAFs9s5K2smeIYCqyB8/fnwfPyJOvpzuTqfTLfpv987JHf5jb7m13L1Dnyz35AP5cuuzL++c/D9R4TEtMAAAAA==
E3D09378CBBA893ECF28BCD9E49BDABB	1	cxsmiles	JChemExcelMQAAAB+LCAAAAAAABADtvQdgHEmWJSYvbcp7f0r1StfgdKEIgGATJNiQQBDswYjN5pLsHWlHIymrKoHKZVZlXWYWQMztnbz33nvvvffee++997o7nU4n99//P1xmZAFs9s5K2smeIYCqyB8/fnwfPyJOXuyenLzYOjnZvTPdnU6nW9MpfltOp3vLLfy6NV3uyVdT/P3l/wMXK+RXMQAAAA==
1EE32303D328FC1F48547312A9A68712	1	cxsmiles	JChemExcelMQAAAB+LCAAAAAAABADtvQdgHEmWJSYvbcp7f0r1StfgdKEIgGATJNiQQBDswYjN5pLsHWlHIymrKoHKZVZlXWYWQMztnbz33nvvvffee++997o7nU4n99//P1xmZAFs9s5K2smeIYCqyB8/fnwfPyJOXuyenLzYOjnZvTPdnU6nW9MpfltOp3vLLfy6NV3ueV99+f8A4LhYHTEAAAA=
A6B4422819B1B0C5CE9E2B9FDDB6882C	1	cxsmiles	JChemExcelMgAAAB+LCAAAAAAABADtvQdgHEmWJSYvbcp7f0r1StfgdKEIgGATJNiQQBDswYjN5pLsHWlHIymrKoHKZVZlXWYWQMztnbz33nvvvffee++997o7nU4n99//P1xmZAFs9s5K2smeIYCqyB8/fnwfPyJOTrZe7J6cvNg6Odm9M92dTqdb0yl+W06ne8st/Lo1Xe7JV/jm5P8BBoWYDzIAAAA=
A17DD21511A8F0F299321EA8B01D6CEC	1	cxsmiles	JChemExcelLAAAAB+LCAAAAAAABADtvQdgHEmWJSYvbcp7f0r1StfgdKEIgGATJNiQQBDswYjN5pLsHWlHIymrKoHKZVZlXWYWQMztnbz33nvvvffee++997o7nU4n99//P1xmZAFs9s5K2smeIYCqyB8/fnwfPyK+PJnuTqfTrel09850dzmd7i238OvWdLl3x331Yuvkzsn/A1/CRYYsAAAA
44BB9FB1301E0A949474BB8A87633198	1	cxsmiles	JChemExcelMwAAAB+LCAAAAAAABADtvQdgHEmWJSYvbcp7f0r1StfgdKEIgGATJNiQQBDswYjN5pLsHWlHIymrKoHKZVZlXWYWQMztnbz33nvvvffee++997o7nU4n99//P1xmZAFs9s5K2smeIYCqyB8/fnwfPyK+nO5Op9Ot6XT3Dv22nO4t6e8t+nnHffFi9+TkxdbJye6dk62TOyf/D7QDjAozAAAA
760773E35083CE572CE82BCACA7ADEDB	1	cxsmiles	JChemExcelMAAAAB+LCAAAAAAABADtvQdgHEmWJSYvbcp7f0r1StfgdKEIgGATJNiQQBDswYjN5pLsHWlHIymrKoHKZVZlXWYWQMztnbz33nvvvffee++997o7nU4n99//P1xmZAFs9s5K2smeIYCqyB8/fnwfPyK+PJnuTqfTrel09w79tpzuLenvLfp5x33xYvfk5MXWycnunZP/B67LbY8wAAAA
7BE9ECBFCC91971114F26B21A650CAB9	1	cxsmiles	JChemExcelMAAAAB+LCAAAAAAABADtvQdgHEmWJSYvbcp7f0r1StfgdKEIgGATJNiQQBDswYjN5pLsHWlHIymrKoHKZVZlXWYWQMztnbz33nvvvffee++997o7nU4n99//P1xmZAFs9s5K2smeIYCqyB8/fnwfPyJOvpzuTqfTrel09w79tpzuLenvLfp5x33xYvfk5MXWycnunZP/BwBk68wwAAAA
70E40ACBDBA47F476ABF2F473586ED58	1	cxsmiles	JChemExcelKwAAAB+LCAAAAAAABADtvQdgHEmWJSYvbcp7f0r1StfgdKEIgGATJNiQQBDswYjN5pLsHWlHIymrKoHKZVZlXWYWQMztnbz33nvvvffee++997o7nU4n99//P1xmZAFs9s5K2smeIYCqyB8/fnwfPyK+nO5Op9Ot6XT3znR3OZ3uLbfw69Z0uXfHffVi6+TOyf8DtTySuSsAAAA=
DF79A9D7AD0C56041FCC54406B20BC36	1	cxsmiles	JChemExcelMwAAAB+LCAAAAAAABADtvQdgHEmWJSYvbcp7f0r1StfgdKEIgGATJNiQQBDswYjN5pLsHWlHIymrKoHKZVZlXWYWQMztnbz33nvvvffee++997o7nU4n99//P1xmZAFs9s5K2smeIYCqyB8/fnwfPyK+nO5O6dma7t6h35bTvSX9vUU/7/AXW1P64sXuycmLrZOT3TsnWyd3Tv4fRxN7sDMAAAA=
2B5C4B76A6714BD5BAA25FF876AE2539	1	cxsmiles	JChemExcelKQAAAB+LCAAAAAAABADtvQdgHEmWJSYvbcp7f0r1StfgdKEIgGATJNiQQBDswYjN5pLsHWlHIymrKoHKZVZlXWYWQMztnbz33nvvvffee++997o7nU4n99//P1xmZAFs9s5K2smeIYCqyB8/fnwfPyJOvpzuTunZmu7e4d/2lltL+nVruty74746+fL/AWeKuEApAAAA
8E4CA98E0D3A85B46AD03DB5DE7AEA93	1	cxsmiles	JChemExcelKgAAAB+LCAAAAAAABADtvQdgHEmWJSYvbcp7f0r1StfgdKEIgGATJNiQQBDswYjN5pLsHWlHIymrKoHKZVZlXWYWQMztnbz33nvvvffee++997o7nU4n99//P1xmZAFs9s5K2smeIYCqyB8/fnwfPyK+PJnuTunZmu7eod+W073l7pL+mu7d4S+2+JsvT+58+f8AWx201ioAAAA=
EAF4FCCE5B65E9BAD0FBE55710519AA5	1	cxsmiles	JChemExcelJgAAAB+LCAAAAAAABADtvQdgHEmWJSYvbcp7f0r1StfgdKEIgGATJNiQQBDswYjN5pLsHWlHIymrKoHKZVZlXWYWQMztnbz33nvvvffee++997o7nU4n99//P1xmZAFs9s5K2smeIYCqyB8/fnwfPyK+PJnuTunZmu7eod+W073l7pL+mu7dcV98+f8AXuvxGSYAAAA=
500E7382968488D4D28F802120A24C33	1	cxsmiles	JChemExcelLAAAAB+LCAAAAAAABADtvQdgHEmWJSYvbcp7f0r1StfgdKEIgGATJNiQQBDswYjN5pLsHWlHIymrKoHKZVZlXWYWQMztnbz33nvvvffee++997o7nU4n99//P1xmZAFs9s5K2smeIYCqyB8/fnwfPyK+PJnuTunZmu7e4d/2lltL+nVrutzTD/i7L0++3Pt/AKeD7D0sAAAA
8663388D8E839B31A9FDD5442C442C99	1	cxsmiles	JChemExcelLgAAAB+LCAAAAAAABADtvQdgHEmWJSYvbcp7f0r1StfgdKEIgGATJNiQQBDswYjN5pLsHWlHIymrKoHKZVZlXWYWQMztnbz33nvvvffee++997o7nU4n99//P1xmZAFs9s5K2smeIYCqyB8/fnwfPyK+PJnuTunZmu7eod+W073l7pL+mu7dcV98Kb9Od/8fIp+Z6y4AAAA=
32438F55DFEC2D51EF7BF696F65A91F4	1	cxsmiles	JChemExcelLwAAAB+LCAAAAAAABADtvQdgHEmWJSYvbcp7f0r1StfgdKEIgGATJNiQQBDswYjN5pLsHWlHIymrKoHKZVZlXWYWQMztnbz33nvvvffee++997o7nU4n99//P1xmZAFs9s5K2smeIYCqyB8/fnwfPyJOvpzuTqdb+N/ulyd36H/4e7q33Fru3qEPl3vyAb6/c/Ll/wMu/0rmLwAAAA==
4B76F15DD3324E650B8EEBFF06D000D2	1	cxsmiles	JChemExcelLgAAAB+LCAAAAAAABADtvQdgHEmWJSYvbcp7f0r1StfgdKEIgGATJNiQQBDswYjN5pLsHWlHIymrKoHKZVZlXWYWQMztnbz33nvvvffee++997o7nU4n99//P1xmZAFs9s5K2smeIYCqyB8/fnwfPyK+PJnuTunZmu7eod+W073l7pL+mu7dcV98ebL17A7979n/AyPo7xMuAAAA
59B6DEB04CA87ECEB9F7614740266E98	1	cxsmiles	JChemExcelKwAAAB+LCAAAAAAABADtvQdgHEmWJSYvbcp7f0r1StfgdKEIgGATJNiQQBDswYjN5pLsHWlHIymrKoHKZVZlXWYWQMztnbz33nvvvffee++997o7nU4n99//P1xmZAFs9s5K2smeIYCqyB8/fnwfPyJOvpzuTqdb0+l098uTO/h9urfcWu7eoc+We/IB/bp75+TL/wcafKS8KwAAAA==
FD2F2210DB8D3A01887F839276B3241A	1	cxsmiles	JChemExcelLAAAAB+LCAAAAAAABADtvQdgHEmWJSYvbcp7f0r1StfgdKEIgGATJNiQQBDswYjN5pLsHWlHIymrKoHKZVZlXWYWQMztnbz33nvvvffee++997o7nU4n99//P1xmZAFs9s5K2smeIYCqyB8/fnwfPyK+PJnuTunZmu7e4d/2lltL+nVrutyTD7b4uy9P7nz5/wAmU3MQLAAAAA==
C58238AB830B66F46662A80BA57A99EA	1	cxsmiles	JChemExcelJwAAAB+LCAAAAAAABADtvQdgHEmWJSYvbcp7f0r1StfgdKEIgGATJNiQQBDswYjN5pLsHWlHIymrKoHKZVZlXWYWQMztnbz33nvvvffee++997o7nU4n99//P1xmZAFs9s5K2smeIYCqyB8/fnwfPyK+nO5Op9Ot6XT3zouT3c9Otk7KOydbn315Z7o33aIP6Bd69v4fxkkW7ycAAAA=
D77A474F46252AAEBC23F6AD569E9C9E	1	cxsmiles	JChemExcelJAAAAB+LCAAAAAAABADtvQdgHEmWJSYvbcp7f0r1StfgdKEIgGATJNiQQBDswYjN5pLsHWlHIymrKoHKZVZlXWYWQMztnbz33nvvvffee++997o7nU4n99//P1xmZAFs9s5K2smeIYCqyB8/fnwfPyJOypPdz062Xkz3pnj27pxsffblHfpriz6nX/DZ/wNeTRnfJAAAAA==
006DCAD2FC6E27E8AEEB91EC6BF4F923	1	cxsmiles	JChemExcelJwAAAB+LCAAAAAAABADtvQdgHEmWJSYvbcp7f0r1StfgdKEIgGATJNiQQBDswYjN5pLsHWlHIymrKoHKZVZlXWYWQMztnbz33nvvvffee++997o7nU4n99//P1xmZAFs9s5K2smeIYCqyB8/fnwfPyJOprvT6XRrOt298+Jk97OTrZPyzsnWZ1/eme5Nt+gD+oWevf8HqDaYFycAAAA=
E7377689A4EF369FB7A1D26667B8CE4E	1	cxsmiles	JChemExcelJwAAAB+LCAAAAAAABADtvQdgHEmWJSYvbcp7f0r1StfgdKEIgGATJNiQQBDswYjN5pLsHWlHIymrKoHKZVZlXWYWQMztnbz33nvvvffee++997o7nU4n99//P1xmZAFs9s5K2smeIYCqyB8/fnwfPyJOprtTeramu3denOx+drJ1Ut452frsyzvTvekWfUC/0LP3/wBhg8quJwAAAA==
140D9747EA971582A8A9A34F04783975	1	cxsmiles	JChemExcelJgAAAB+LCAAAAAAABADtvQdgHEmWJSYvbcp7f0r1StfgdKEIgGATJNiQQBDswYjN5pLsHWlHIymrKoHKZVZlXWYWQMztnbz33nvvvffee++997o7nU4n99//P1xmZAFs9s5K2smeIYCqyB8/fnwfPyJOvpzuTvHsvjjZ/exk66S8c7L12Zd3pnvTLfqAfqFn7/8BQleNDiYAAAA=
73EABC43102A9D3FC353C1E01610585A	1	cxsmiles	JChemExcelJwAAAB+LCAAAAAAABADtvQdgHEmWJSYvbcp7f0r1StfgdKEIgGATJNiQQBDswYjN5pLsHWlHIymrKoHKZVZlXWYWQMztnbz33nvvvffee++997o7nU4n99//P1xmZAFs9s5K2smeIYCqyB8/fnwfPyJeTHen0+nWdLp758XJ7mcnWyflnZOtz768M92bbtEH9As9e/8Pb0KfoScAAAA=
5E8770886975DAFC053B5062E231B74B	1	cxsmiles	JChemExcelJwAAAB+LCAAAAAAABADtvQdgHEmWJSYvbcp7f0r1StfgdKEIgGATJNiQQBDswYjN5pLsHWlHIymrKoHKZVZlXWYWQMztnbz33nvvvffee++997o7nU4n99//P1xmZAFs9s5K2smeIYCqyB8/fnwfPyJOTr6c7k7x7L442f3sZOukvHOy9dmXd6Z70y36gH6hZ+//AXKYxwsnAAAA
C43249D9439D53014D7ECBCA1DACBA0D	1	cxsmiles	JChemExcelKgAAAB+LCAAAAAAABADtvQdgHEmWJSYvbcp7f0r1StfgdKEIgGATJNiQQBDswYjN5pLsHWlHIymrKoHKZVZlXWYWQMztnbz33nvvvffee++997o7nU4n99//P1xmZAFs9s5K2smeIYCqyB8/fnwfPyJO6JnuTqfTrel0986Lk93PTrZOyjsnW599eWe6N92iD+gXevb+H8km2RsqAAAA
7104CDD0B745FA228AB0C9655B8E9D30	1	cxsmiles	JChemExcelKQAAAB+LCAAAAAAABADtvQdgHEmWJSYvbcp7f0r1StfgdKEIgGATJNiQQBDswYjN5pLsHWlHIymrKoHKZVZlXWYWQMztnbz33nvvvffee++997o7nU4n99//P1xmZAFs9s5K2smeIYCqyB8/fnwfPyJOTr6c7k6n063pdPfOi5Pdz062Tso7J1uffXlnujfdog/oF3r2/h8931cdKQAAAA==
45F042C0B2CDBE639ECC9255277F349C	1	cxsmiles	JChemExcelKgAAAB+LCAAAAAAABADtvQdgHEmWJSYvbcp7f0r1StfgdKEIgGATJNiQQBDswYjN5pLsHWlHIymrKoHKZVZlXWYWQMztnbz33nvvvffee++997o7nU4n99//P1xmZAFs9s5K2smeIYCqyB8/fnwfPyK+PJnuTunZmu7eod+W073l7pL+mu7d4S/ot907L7ZO7pz8P0ST2X0qAAAA
46941354A4C354D65F7FB57C6D7556AE	1	cxsmiles	JChemExcelIwAAAB+LCAAAAAAABADtvQdgHEmWJSYvbcp7f0r1StfgdKEIgGATJNiQQBDswYjN5pLsHWlHIymrKoHKZVZlXWYWQMztnbz33nvvvffee++997o7nU4n99//P1xmZAFs9s5K2smeIYCqyB8/fnwfPyK+PJnuTunZmu7eod+W073l7pL+mu7d4S+W093/B0N0bpojAAAA
E26A44F0B8BAB79608E8468F48D3AFF2	1	cxsmiles	JChemExcelJgAAAB+LCAAAAAAABADtvQdgHEmWJSYvbcp7f0r1StfgdKEIgGATJNiQQBDswYjN5pLsHWlHIymrKoHKZVZlXWYWQMztnbz33nvvvffee++997o7nU4n99//P1xmZAFs9s5K2smeIYCqyB8/fnwfPyK+PJnuTunZmu7eod+W073l7pL+mu7dcV88+38A+lMtYCYAAAA=
D09B30E3A81059337EE9BC3888815B69	1	cxsmiles	JChemExcelJgAAAB+LCAAAAAAABADtvQdgHEmWJSYvbcp7f0r1StfgdKEIgGATJNiQQBDswYjN5pLsHWlHIymrKoHKZVZlXWYWQMztnbz33nvvvffee++997o7nU4n99//P1xmZAFs9s5K2smeIYCqyB8/fnwfPyK+PJnuTunZmu7eod+W073l7pL+mu7d4S/ot907z/4fDcCRKiYAAAA=
F08933E7C55A4D944ABBF8E0B011CAE1	1	cxsmiles	JChemExcelIwAAAB+LCAAAAAAABADtvQdgHEmWJSYvbcp7f0r1StfgdKEIgGATJNiQQBDswYjN5pLsHWlHIymrKoHKZVZlXWYWQMztnbz33nvvvffee++997o7nU4n99//P1xmZAFs9s5K2smeIYCqyB8/fnwfPyK+PJnuTunZmu7eod+W073l7pL+mu7hT/p7uvv/AM0/3GAjAAAA
756F02A15EF3608F0D10B8161C8A4D4C	1	cxsmiles	JChemExcelKQAAAB+LCAAAAAAABADtvQdgHEmWJSYvbcp7f0r1StfgdKEIgGATJNiQQBDswYjN5pLsHWlHIymrKoHKZVZlXWYWQMztnbz33nvvvffee++997o7nU4n99//P1xmZAFs9s5K2smeIYCqyB8/fnwfPyK+PJnuTqfTrel09w7/trfcWtKvW9PlnnxAv+7eOfny/wHsso8zKQAAAA==
4855DFC07BAB48C5C4D28A8AB24D9BCB	1	cxsmiles	JChemExcelIwAAAB+LCAAAAAAABADtvQdgHEmWJSYvbcp7f0r1StfgdKEIgGATJNiQQBDswYjN5pLsHWlHIymrKoHKZVZlXWYWQMztnbz33nvvvffee++997o7nU4n99//P1xmZAFs9s5K2smeIYCqyB8/fnwfPyK+PJnuTunZmu7eod+W073l7pL+mu7dkS+mu/8PEOe2kiMAAAA=
98A7198AF78DD0F880B1C186AD86C88D	1	cxsmiles	JChemExcelJQAAAB+LCAAAAAAABADtvQdgHEmWJSYvbcp7f0r1StfgdKEIgGATJNiQQBDswYjN5pLsHWlHIymrKoHKZVZlXWYWQMztnbz33nvvvffee++997o7nU4n99//P1xmZAFs9s5K2smeIYCqyB8/fnwfPyK+PJnuTunZmu7e4d/2lltL+nVrutyTD6bT3f8HH0VGYCUAAAA=
F99C89BB5307D32A1381C719F8D99ECF	1	cxsmiles	JChemExcelMAAAAB+LCAAAAAAABADtvQdgHEmWJSYvbcp7f0r1StfgdKEIgGATJNiQQBDswYjN5pLsHWlHIymrKoHKZVZlXWYWQMztnbz33nvvvffee++997o7nU4n99//P1xmZAFs9s5K2smeIYCqyB8/fnwfPyJOTr6c7k6n063pdPfOcne6dXKH/vjsZLrXTO9Nt763/OT7e/hoOr1H/+6e/D8mTkZkMAAAAA==
770EE4AC3F8039DE00BD03CD64A9910A	1	cxsmiles	JChemExcelMQAAAB+LCAAAAAAABADtvQdgHEmWJSYvbcp7f0r1StfgdKEIgGATJNiQQBDswYjN5pLsHWlHIymrKoHKZVZlXWYWQMztnbz33nvvvffee++997o7nU4n99//P1xmZAFs9s5K2smeIYCqyB8/fnwfPyJOTr6c7k6n063pdPfOcne6dXKH/vjsZLrXTO9Nt763/OT7eyf4bDq9R//unvw/HpDW+DEAAAA=
93798709E7869A6B6D61199EABF04840	1	cxsmiles	JChemExcelLwAAAB+LCAAAAAAABADtvQdgHEmWJSYvbcp7f0r1StfgdKEIgGATJNiQQBDswYjN5pLsHWlHIymrKoHKZVZlXWYWQMztnbz33nvvvffee++997o7nU4n99//P1xmZAFs9s5K2smeIYCqyB8/fnwfPyJOvpzuTqfTrel0985yd7p1cof++OxkutdM7023vrf85Pt7+Gg6vUf/7p78P+tgR1kvAAAA
88016AAECDCB4C6AADF137CD81150DB5	1	cxsmiles	JChemExcelNgAAAB+LCAAAAAAABADtvQdgHEmWJSYvbcp7f0r1StfgdKEIgGATJNiQQBDswYjN5pLsHWlHIymrKoHKZVZlXWYWQMztnbz33nvvvffee++997o7nU4n99//P1xmZAFs9s5K2smeIYCqyB8/fnwfPyJOTr6c7k6n063pdPfOcne6dXKH/vjsZLrXTO9Nt763/OT7e/TR3hQP/XuPvt49+X8AaHuJ8DYAAAA=
8D30FA37B310E35F70F5383BB17545DC	1	cxsmiles	JChemExcelMgAAAB+LCAAAAAAABADtvQdgHEmWJSYvbcp7f0r1StfgdKEIgGATJNiQQBDswYjN5pLsHWlHIymrKoHKZVZlXWYWQMztnbz33nvvvffee++997o7nU4n99//P1xmZAFs9s5K2smeIYCqyB8/fnwfPyJOTramu9PpdGs63b2z3J1undyhPz47me4103vTre8tP/n+Hj6aTu/Rv7snd07+HxIRnr8yAAAA
3871BA614C639984C4337938E53F8128	1	cxsmiles	JChemExcelNAAAAB+LCAAAAAAABADtvQdgHEmWJSYvbcp7f0r1StfgdKEIgGATJNiQQBDswYjN5pLsHWlHIymrKoHKZVZlXWYWQMztnbz33nvvvffee++997o7nU4n99//P1xmZAFs9s5K2smeIYCqyB8/fnwfPyJOprtTeramu3eWu9Otkzv0+2cn071mem+69b3lJ9/fo4/20AT/3qOvd0/+HwZuii00AAAA
225A43E742629D93E46A191DE7469655	1	cxsmiles	JChemExcelMwAAAB+LCAAAAAAABADtvQdgHEmWJSYvbcp7f0r1StfgdKEIgGATJNiQQBDswYjN5pLsHWlHIymrKoHKZVZlXWYWQMztnbz33nvvvffee++997o7nU4n99//P1xmZAFs9s5K2smeIYCqyB8/fnwfPyJOvpzuTvHsLnenWyd3ptOtz06me8303nTre8tPvr9HH+1xA/r3Hn29e/L/ABNBryozAAAA
283D1981239CA92EC5233E376F74234C	1	cxsmiles	JChemExcelLgAAAB+LCAAAAAAABADtvQdgHEmWJSYvbcp7f0r1StfgdKEIgGATJNiQQBDswYjN5pLsHWlHIymrKoHKZVZlXWYWQMztnbz33nvvvffee++997o7nU4n99//P1xmZAFs9s5K2smeIYCqyB8/fnwfPyJOprtTeramu3eWu9Otkzv0+2cn071mem+69b3lJ9/fw0fT6T36d/fk/wG8By7dLgAAAA==
9FF708E641BFBAE274FF8947DC628FE1	1	cxsmiles	JChemExcelOAAAAB+LCAAAAAAABADtvQdgHEmWJSYvbcp7f0r1StfgdKEIgGATJNiQQBDswYjN5pLsHWlHIymrKoHKZVZlXWYWQMztnbz33nvvvffee++997o7nU4n99//P1xmZAFs9s5K2smeIYCqyB8/fnwfPyJOTramu9PpdGs63b2z3J1undyhPz47me4103vTre8tP/n+Hn20N8VD/96jr3dP7pz8P+4jHtk4AAAA
FF2A0757303116690A54E1903F0BA5FC	1	cxsmiles	JChemExcelIwAAAB+LCAAAAAAABADtvQdgHEmWJSYvbcp7f0r1StfgdKEIgGATJNiQQBDswYjN5pLsHWlHIymrKoHKZVZlXWYWQMztnbz33nvvvffee++997o7nU4n99//P1xmZAFs9s5K2smeIYCqyB8/fnwfPyK+PJnuTqfTrel09w79tpzuLXeX+HNP/lxOd/8fIUhF0yMAAAA=
A694A45692B220FC2D200D871C4084B7	1	cxsmiles	JChemExcelJAAAAB+LCAAAAAAABADtvQdgHEmWJSYvbcp7f0r1StfgdKEIgGATJNiQQBDswYjN5pLsHWlHIymrKoHKZVZlXWYWQMztnbz33nvvvffee++997o7nU4n99//P1xmZAFs9s5K2smeIYCqyB8/fnwfPyKeTXen0+nWdLp7h3/bW24t6det6XJPPlhOd/8fonq+KSQAAAA=
1355F95E06B39E52308076BE44ED38CE	1	cxsmiles	JChemExcelIwAAAB+LCAAAAAAABADtvQdgHEmWJSYvbcp7f0r1StfgdKEIgGATJNiQQBDswYjN5pLsHWlHIymrKoHKZVZlXWYWQMztnbz33nvvvffee++997o7nU4n99//P1xmZAFs9s5K2smeIYCqyB8/fnwfPyKmu9PpdGs63b3Dv+0tt5b069Z0uScfLKe7/w9O7dewIwAAAA==
1FDEE7C8DFFE7102EC0AC42E19676BB3	1	cxsmiles	JChemExcelIQAAAB+LCAAAAAAABADtvQdgHEmWJSYvbcp7f0r1StfgdKEIgGATJNiQQBDswYjN5pLsHWlHIymrKoHKZVZlXWYWQMztnbz33nvvvffee++997o7nU4n99//P1xmZAFs9s5K2smeIYCqyB8/fnwfPyKmu9PpdGs63b1Dvy2ne8vdJf7cu8NfLKe7/w8vr5uOIQAAAA==
51EFBF6DB5EED9ADB37495CC5DE2C06C	1	cxsmiles	JChemExcelJQAAAB+LCAAAAAAABADtvQdgHEmWJSYvbcp7f0r1StfgdKEIgGATJNiQQBDswYjN5pLsHWlHIymrKoHKZVZlXWYWQMztnbz33nvvvffee++997o7nU4n99//P1xmZAFs9s5K2smeIYCqyB8/fnwfPyK+PJnuTqfTrel09w7/trfcWtKvW9PlnnywnO7+PwWL7XElAAAA
18E1D90A7C735E29E7107D62804DA993	1	cxsmiles	JChemExcelIwAAAB+LCAAAAAAABADtvQdgHEmWJSYvbcp7f0r1StfgdKEIgGATJNiQQBDswYjN5pLsHWlHIymrKoHKZVZlXWYWQMztnbz33nvvvffee++997o7nU4n99//P1xmZAFs9s5K2smeIYCqyB8/fnwfPyKmu9PpdGu63L3Dv+0tt/ArfbAnHyynu/8PzwwauiMAAAA=
72EEE5DE5AD6F575E052DE03E26E880E	1	cxsmiles	JChemExcelLgAAAB+LCAAAAAAABADtvQdgHEmWJSYvbcp7f0r1StfgdKEIgGATJNiQQBDswYjN5pLsHWlHIymrKoHKZVZlXWYWQMztnbz33nvvvffee++997o7nU4n99//P1xmZAFs9s5K2smeIYCqyB8/fnwfPyJOprvT6XSL/tu9c3Lne8tPvr9Lvy/3prsn+GqPvqRvuNF0uvv/AI3KSAcuAAAA
472F3BC1900AC169F60ED86878101178	1	cxsmiles	JChemExcelMAAAAB+LCAAAAAAABADtvQdgHEmWJSYvbcp7f0r1StfgdKEIgGATJNiQQBDswYjN5pLsHWlHIymrKoHKZVZlXWYWQMztnbz33nvvvffee++997o7nU4n99//P1xmZAFs9s5K2smeIYCqyB8/fnwfPyJOvpzuTqfTrel09873lp98n/7YWu5Nd09O6PM9+oY+dy2+PPl/ALR2NiwwAAAA
980D3788C6D9358A3B13D0F5A009501B	1	cxsmiles	JChemExcelMAAAAB+LCAAAAAAABADtvQdgHEmWJSYvbcp7f0r1StfgdKEIgGATJNiQQBDswYjN5pLsHWlHIymrKoHKZVZlXWYWQMztnbz33nvvvffee++997o7nU4n99//P1xmZAFs9s5K2smeIYCqyB8/fnwfPyJOvpzuTqfTrel09873lp98f5d+Xe5Nd09O6PM9+oY+dy1Oyv8HqFkhMjAAAAA=
B1E9A40F60F7357D87614C530A19268D	1	cxsmiles	JChemExcelJQAAAB+LCAAAAAAABADtvQdgHEmWJSYvbcp7f0r1StfgdKEIgGATJNiQQBDswYjN5pLsHWlHIymrKoHKZVZlXWYWQMztnbz33nvvvffee++997o7nU4n99//P1xmZAFs9s5K2smeIYCqyB8/fnwfPyJOvpzuTqfTrel09873lp98f3e6dXJnutyb7p6c0Dd79N109/8BWYAqGyUAAAA=
8BB45D8C9C0A4AEBB11A292FFE7ABEDE	1	cxsmiles	JChemExcelMAAAAB+LCAAAAAAABADtvQdgHEmWJSYvbcp7f0r1StfgdKEIgGATJNiQQBDswYjN5pLsHWlHIymrKoHKZVZlXWYWQMztnbz33nvvvffee++997o7nU4n99//P1xmZAFs9s5K2smeIYCqyB8/fnwfPyJOvpzuTqfTrel09873lp98f5d+Xe5Nd09O6PM9+oY+dy2e1P8PilU10TAAAAA=
EDE24D132180DB9D3AB5410B9EBFA0C5	1	cxsmiles	JChemExcelKgAAAB+LCAAAAAAABADtvQdgHEmWJSYvbcp7f0r1StfgdKEIgGATJNiQQBDswYjN5pLsHWlHIymrKoHKZVZlXWYWQMztnbz33nvvvffee++997o7nU4n99//P1xmZAFs9s5K2smeIYCqyB8/fnwfPyJOvpzuTvHsLnenW9PvLT/5/t509+SEPt3jj++Y7/8fiSAZACoAAAA=
D0C0B85E7A8C2A66CF9B76A96D103E1A	1	cxsmiles	JChemExcelLwAAAB+LCAAAAAAABADtvQdgHEmWJSYvbcp7f0r1StfgdKEIgGATJNiQQBDswYjN5pLsHWlHIymrKoHKZVZlXWYWQMztnbz33nvvvffee++997o7nU4n99//P1xmZAFs9s5K2smeIYCqyB8/fnwfPyJOTramu9PpdGs63b2z3KWf31t+8v296e7JCX2+R9/Q59wCv5z8P7yApV8vAAAA
01D13471632797BFF2CA0D9A513519EF	1	cxsmiles	JChemExcelMAAAAB+LCAAAAAAABADtvQdgHEmWJSYvbcp7f0r1StfgdKEIgGATJNiQQBDswYjN5pLsHWlHIymrKoHKZVZlXWYWQMztnbz33nvvvffee++997o7nU4n99//P1xmZAFs9s5K2smeIYCqyB8/fnwfPyJOvpzuTqfTrel09w79ttybbn1v+cn3d92nT+o7Jyf05x59MN39fwDJ5jpSMAAAAA==
EB8B9C1AE45BC5FE5DA5DD1F5A4CD8E7	1	cxsmiles	JChemExcelLAAAAB+LCAAAAAAABADtvQdgHEmWJSYvbcp7f0r1StfgdKEIgGATJNiQQBDswYjN5pLsHWlHIymrKoHKZVZlXWYWQMztnbz33nvvvffee++997o7nU4n99//P1xmZAFs9s5K2smeIYCqyB8/fnwfPyJOvpzuTqfTrel09873lp98f5d+Xe5Nd09O6PM9+oY+5xbT6e7/A7tQkHUsAAAA
BD15123C613EB5256588A399BBDE3813	1	cxsmiles	JChemExcelMgAAAB+LCAAAAAAABADtvQdgHEmWJSYvbcp7f0r1StfgdKEIgGATJNiQQBDswYjN5pLsHWlHIymrKoHKZVZlXWYWQMztnbz33nvvvffee++997o7nU4n99//P1xmZAFs9s5K2smeIYCqyB8/fnwfPyJOTr6c7k6nW3dPPju5e7L12Zd3pntT+ns63btzcge/7H55wp+/2DqhT57U/w9+OvBeMgAAAA==
B979832FF0E74B5FB31686AD5CDC9B56	1	cxsmiles	JChemExcelOAAAAB+LCAAAAAAABADtvQdgHEmWJSYvbcp7f0r1StfgdKEIgGATJNiQQBDswYjN5pLsHWlHIymrKoHKZVZlXWYWQMztnbz33nvvvffee++997o7nU4n99//P1xmZAFs9s5K2smeIYCqyB8/fnwfPyJOvpzuTqfTLfpv986XJ3dOtj778s7dk89O7uLzrSf1Hffdlyf87Yutkzsn/w9qDxyZOAAAAA==
719EF4ADD7179B5344A2DECA962F57C0	1	cxsmiles	JChemExcelNgAAAB+LCAAAAAAABADtvQdgHEmWJSYvbcp7f0r1StfgdKEIgGATJNiQQBDswYjN5pLsHWlHIymrKoHKZVZlXWYWQMztnbz33nvvvffee++997o7nU4n99//P1xmZAFs9s5K2smeIYCqyB8/fnwfPyJOTr6c7k6nW3dPPju5e7L12Zd3pntT+ns63bvzYuvkzskd/LH75Ql/J588qf8fhVGp2DYAAAA=
FD16BBB8E6AE89B723378FE4947C3D08	1	cxsmiles	JChemExcelOAAAAB+LCAAAAAAABADtvQdgHEmWJSYvbcp7f0r1StfgdKEIgGATJNiQQBDswYjN5pLsHWlHIymrKoHKZVZlXWYWQMztnbz33nvvvffee++997o7nU4n99//P1xmZAFs9s5K2smeIYCqyB8/fnwfPyJOvpzuTqdbd08+O7l7svXZl3eme1P6ezrdu3Oyd4Jn7w7+3v3yhL9+sXVy5+TOk/r/AYFMYzg4AAAA
6BC8D3B7F7112C24B0F392890386E719	1	cxsmiles	JChemExcelNQAAAB+LCAAAAAAABADtvQdgHEmWJSYvbcp7f0r1StfgdKEIgGATJNiQQBDswYjN5pLsHWlHIymrKoHKZVZlXWYWQMztnbz33nvvvffee++997o7nU4n99//P1xmZAFs9s5K2smeIYCqyB8/fnwfPyJe/PjJdHc6nW5Np7t3TrY++/LO3ZPPTu7is60n9R36fIu++PKE/sffvtg6uXPy/wCl0ijnNQAAAA==
0E1721ED2C41E69861FFB3D63CEDFFD1	1	cxsmiles	JChemExcelMgAAAB+LCAAAAAAABADtvQdgHEmWJSYvbcp7f0r1StfgdKEIgGATJNiQQBDswYjN5pLsHWlHIymrKoHKZVZlXWYWQMztnbz33nvvvffee++997o7nU4n99//P1xmZAFs9s5K2smeIYCqyB8/fnwfPyJOvpzuTqdbd08+O7l7svXZl3eme1N6tqZ7d07KO/hl98sT/uLF1smdkztP6v8H64kaqjIAAAA=
ADC9BBBDC58BD86EF35B557B96C6B785	1	cxsmiles	JChemExcelNwAAAB+LCAAAAAAABADtvQdgHEmWJSYvbcp7f0r1StfgdKEIgGATJNiQQBDswYjN5pLsHWlHIymrKoHKZVZlXWYWQMztnbz33nvvvffee++997o7nU4n99//P1xmZAFs9s5K2smeIYCqyB8/fnwfPyJOTr6c7k6nW3dPPju5e7L12Zd3pnvT6fTedGu6d+dL+vbeHfp2uku/4ssXWyd3Tu48qf8faISCMzcAAAA=
8D08D58C47B0F8767A1C8817A3902A2A	1	cxsmiles	JChemExcelNgAAAB+LCAAAAAAABADtvQdgHEmWJSYvbcp7f0r1StfgdKEIgGATJNiQQBDswYjN5pLsHWlHIymrKoHKZVZlXWYWQMztnbz33nvvvffee++997o7nU4n99//P1xmZAFs9s5K2smeIYCqyB8/fnwfPyJOvpzuTqdbd08+O7l7svXZl3eme9Pp9N50a7p3Z4rf6N+t6e6XJ/zli62TOyd3ntT/D/FCXyA2AAAA
775435535C56A6CD165D5CB95648F78D	1	cxsmiles	JChemExcelMwAAAB+LCAAAAAAABADtvQdgHEmWJSYvbcp7f0r1StfgdKEIgGATJNiQQBDswYjN5pLsHWlHIymrKoHKZVZlXWYWQMztnbz33nvvvffee++997o7nU4n99//P1xmZAFs9s5K2smeIYCqyB8/fnwfPyJOTr6c7k6nW3dPPju5e7L12Zd3pntTerame3e+PLmDX3a/POEvXmyd3Dm586T+fwBJ3Y0bMwAAAA==
7521D9F4AC3D3EB1D2EF408232E6F977	1	cxsmiles	JChemExcelOQAAAB+LCAAAAAAABADtvQdgHEmWJSYvbcp7f0r1StfgdKEIgGATJNiQQBDswYjN5pLsHWlHIymrKoHKZVZlXWYWQMztnbz33nvvvffee++997o7nU4n99//P1xmZAFs9s5K2smeIYCqyB8/fnwfPyJOTramu9PpdGs63b2z3J1uvT6Z7k23nt2hz6Z7J+Wd5ZK+ty1Otk7u0P9O7pz8P+MntIM5AAAA
5424A3970BCD8C527703C37FA26B81D0	1	cxsmiles	JChemExcelQgAAAB+LCAAAAAAABADtvQdgHEmWJSYvbcp7f0r1StfgdKEIgGATJNiQQBDswYjN5pLsHWlHIymrKoHKZVZlXWYWQMztnbz33nvvvffee++997o7nU4n99//P1xmZAFs9s5K2smeIYCqyB8/fnwfPyJOTramu9PpdGs63b2z3J1uvT6Z7snfe3e+9+KT72999uWd7325/f07yyU1tE1Ptk7u0P9O7pz8P2q+eO9CAAAA
9EBF0D92974FF8F3C410ECA834E6770A	1	cxsmiles	JChemExcelOAAAAB+LCAAAAAAABADtvQdgHEmWJSYvbcp7f0r1StfgdKEIgGATJNiQQBDswYjN5pLsHWlHIymrKoHKZVZlXWYWQMztnbz33nvvvffee++997o7nU4n99//P1xmZAFs9s5K2smeIYCqyB8/fnwfPyJOyunudDrdmk5375y8nu4ul9Ot5a732dbJnZM74d/46P8BxQ+qFjgAAAA=
97F6C2EB7FBD2A67E484F1D4AA9F1E51	1	cxsmiles	JChemExcelMgAAAB+LCAAAAAAABADtvQdgHEmWJSYvbcp7f0r1StfgdKEIgGATJNiQQBDswYjN5pLsHWlHIymrKoHKZVZlXWYWQMztnbz33nvvvffee++997o7nU4n99//P1xmZAFs9s5K2smeIYCqyB8/fnwfPyJOprvT6XRrOt29c/J6urtcTreWu95nWyd36H8nd/gj+uSk/H8AROEjLDIAAAA=
692B026CD70A8147351F7D6CE09CEDE6	1	cxsmiles	JChemExcelMwAAAB+LCAAAAAAABADtvQdgHEmWJSYvbcp7f0r1StfgdKEIgGATJNiQQBDswYjN5pLsHWlHIymrKoHKZVZlXWYWQMztnbz33nvvvffee++997o7nU4n99//P1xmZAFs9s5K2smeIYCqyB8/fnwfPyJOyunudDrdmk5375y8nu4ul9Ot5a732dbJHfrfyR3+iD45Kf8fMSLWRTMAAAA=
5E33A6AAB10DFA26B0346312CE72497E	1	cxsmiles	JChemExcelNgAAAB+LCAAAAAAABADtvQdgHEmWJSYvbcp7f0r1StfgdKEIgGATJNiQQBDswYjN5pLsHWlHIymrKoHKZVZlXWYWQMztnbz33nvvvffee++997o7nU4n99//P1xmZAFs9s5K2smeIYCqyB8/fnwfPyJOTramu9PpdGs63b2z3J1uvT6Z7k3x7J2Ud5ZL+tJ+fbJ1cof+d3Ln5P8BC/A9STYAAAA=
B880D8D94422D8379051993F29D5662C	1	cxsmiles	JChemExcelNAAAAB+LCAAAAAAABADtvQdgHEmWJSYvbcp7f0r1StfgdKEIgGATJNiQQBDswYjN5pLsHWlHIymrKoHKZVZlXWYWQMztnbz33nvvvffee++997o7nU4n99//P1xmZAFs9s5K2smeIYCqyB8/fnwfPyJOyunuFM/udHe5nG4td/nvLfrgzsnWyR3638md1yf04dazO9zupPx/AO0ZT/E0AAAA
6AB1F20AC42E377A33A7D80A96EB5F85	1	cxsmiles	JChemExcelKwAAAB+LCAAAAAAABADtvQdgHEmWJSYvbcp7f0r1StfgdKEIgGATJNiQQBDswYjN5pLsHWlHIymrKoHKZVZlXWYWQMztnbz33nvvvffee++997o7nU4n99//P1xmZAFs9s5K2smeIYCqyB8/fnwfPyJOvpzuTqfTrel0987J7uvp3hTP3ouTvc9Odk+2PvvyDn3PH+7+P5blZhcrAAAA
ABB27EA3BF7A8F81D223B702161E3F75	1	cxsmiles	JChemExcelKAAAAB+LCAAAAAAABADtvQdgHEmWJSYvbcp7f0r1StfgdKEIgGATJNiQQBDswYjN5pLsHWlHIymrKoHKZVZlXWYWQMztnbz33nvvvffee++997o7nU4n99//P1xmZAFs9s5K2smeIYCqyB8/fnwfPyKeTXeneHZPdl9P9/jXvRcne5+d7J5sffblHfqWP9z9fwDEpkhTKAAAAA==
7575FDFCC2AB5B7A0AB0481984DD7122	1	cxsmiles	JChemExcelKAAAAB+LCAAAAAAABADtvQdgHEmWJSYvbcp7f0r1StfgdKEIgGATJNiQQBDswYjN5pLsHWlHIymrKoHKZVZlXWYWQMztnbz33nvvvffee++997o7nU4n99//P1xmZAFs9s5K2smeIYCqyB8/fnwfPyK+/Oxk92Tvs5Ot6b3p7pSee3de0C9br0/2pnv0Z7N3B5/u/j/HxhklKAAAAA==
2E9F0DB3BDCD15A5E3543018C59B22B1	1	cxsmiles	JChemExcelKQAAAB+LCAAAAAAABADtvQdgHEmWJSYvbcp7f0r1StfgdKEIgGATJNiQQBDswYjN5pLsHWlHIymrKoHKZVZlXWYWQMztnbz33nvvvffee++997o7nU4n99//P1xmZAFs9s5K2smeIYCqyB8/fnwfPyK+/Oxkd7o3xbN3skd/nGy9nu5Ot17s3cFnu3foD/7l/wGMnGVcKQAAAA==
EA0B6FC4EC58FA49D7C5693AB0456402	1	cxsmiles	JChemExcelMAAAAB+LCAAAAAAABADtvQdgHEmWJSYvbcp7f0r1StfgdKEIgGATJNiQQBDswYjN5pLsHWlHIymrKoHKZVZlXWYWQMztnbz33nvvvffee++997o7nU4n99//P1xmZAFs9s5K2smeIYCqyB8/fnwfPyK+/Oxkd7o3xbN3skd/nGy9nu5Ot17s3cFnu3foD/pqukW/fnny5d7/AyywYeowAAAA
06BFD11F9EC2FE70A0B803FF5108A035	1	cxsmiles	JChemExcelMAAAAB+LCAAAAAAABADtvQdgHEmWJSYvbcp7f0r1StfgdKEIgGATJNiQQBDswYjN5pLsHWlHIymrKoHKZVZlXWYWQMztnbz33nvvvffee++997o7nU4n99//P1xmZAFs9s5K2smeIYCqyB8/fnwfPyJOTrY++/LOl9Pd6XS6NZ3u3jnZfT3dm+LZe3Gy99nJLjeg7/nD3f8Ht8B26DAAAAA=
1ED787EBA7EA68A0DEC7BAF87034987F	1	cxsmiles	JChemExcelLQAAAB+LCAAAAAAABADtvQdgHEmWJSYvbcp7f0r1StfgdKEIgGATJNiQQBDswYjN5pLsHWlHIymrKoHKZVZlXWYWQMztnbz33nvvvffee++997o7nU4n99//P1xmZAFs9s5K2smeIYCqyB8/fnwfPyK+/Oxk68V0d4pn986XJyev+Y+t6d50d1kt9+5878Un39/67Ms73/ty+/v/Dw7iD+EtAAAA
AB59B439077708225C94C13A2B502C6D	1	cxsmiles	JChemExcelMwAAAB+LCAAAAAAABADtvQdgHEmWJSYvbcp7f0r1StfgdKEIgGATJNiQQBDswYjN5pLsHWlHIymrKoHKZVZlXWYWQMztnbz33nvvvffee++997o7nU4n99//P1xmZAFs9s5K2smeIYCqyB8/fnwfPyK+/Oxk68V0dzqdbk2nuyflHfrflycnr/Wjvenuslru3fnei0++v/XZl3e+9+X29/8fqWGVADMAAAA=
42B91644A4EAE649AA601253BE23C690	1	cxsmiles	JChemExcelNwAAAB+LCAAAAAAABADtvQdgHEmWJSYvbcp7f0r1StfgdKEIgGATJNiQQBDswYjN5pLsHWlHIymrKoHKZVZlXWYWQMztnbz33nvvvffee++997o7nU4n99//P1xmZAFs9s5K2smeIYCqyB8/fnwfPyK+/Oxk68V0d0rP1nT3zsnWszv0v2d3vjw5ec0fb033prvLarl353svPvn+1mdf3vnel9vf/38AdesnNDcAAAA=
AC829ED1B6C6363CB6FB7817631062C4	1	cxsmiles	JChemExcelMAAAAB+LCAAAAAAABADtvQdgHEmWJSYvbcp7f0r1StfgdKEIgGATJNiQQBDswYjN5pLsHWlHIymrKoHKZVZlXWYWQMztnbz33nvvvffee++997o7nU4n99//P1xmZAFs9s5K2smeIYCqyB8/fnwfPyK+/Oxk68V0dzqdbk2nu3ee3fny5OS1/r033V1Wy70733vxyfe3Pvvyzve+3P7+/wO3kKx0MAAAAA==
10AD9891C86D2FAB3D18D97063863C66	1	cxsmiles	JChemExcelHAAAAB+LCAAAAAAABADtvQdgHEmWJSYvbcp7f0r1StfgdKEIgGATJNiQQBDswYjN5pLsHWlHIymrKoHKZVZlXWYWQMztnbz33nvvvffee++997o7nU4n99//P1xmZAFs9s5K2smeIYCqyB8/fnwfPyJOprvT6XSL/tu9c3Lnxe7J1mdf3jn57ORk97Mv/x81F7egHAAAAA==
38B1E8F6F1C6EEB28438BF5AE35B49A2	1	cxsmiles	JChemExcelKQAAAB+LCAAAAAAABADtvQdgHEmWJSYvbcp7f0r1StfgdKEIgGATJNiQQBDswYjN5pLsHWlHIymrKoHKZVZlXWYWQMztnbz33nvvvffee++997o7nU4n99//P1xmZAFs9s5K2smeIYCqyB8/fnwfPyK+/Oxk9+Szk5Otz76882J3ujudTrfov136gz/Dd7v4+f8AfK9O9SkAAAA=
3276343AFEF6604A1A045094A1A3D29D	1	cxsmiles	JChemExcelGgAAAB+LCAAAAAAABADtvQdgHEmWJSYvbcp7f0r1StfgdKEIgGATJNiQQBDswYjN5pLsHWlHIymrKoHKZVZlXWYWQMztnbz33nvvvffee++997o7nU4n99//P1xmZAFs9s5K2smeIYCqyB8/fnwfPyK+/Oxk9+Szk5Otz76882J3ujvdOrkzpWf35P8B0FoRVBoAAAA=
354EF3C66547532DD72433167A8EC427	1	cxsmiles	JChemExcelJgAAAB+LCAAAAAAABADtvQdgHEmWJSYvbcp7f0r1StfgdKEIgGATJNiQQBDswYjN5pLsHWlHIymrKoHKZVZlXWYWQMztnbz33nvvvffee++997o7nU4n99//P1xmZAFs9s5K2smeIYCqyB8/fnwfPyJOTramu9Pp1smd6Rb9t3vn5M6L3ZOtz768c/LZycku/aSvTv4fBRq4siYAAAA=
81C1B941200A272F7EFEEB03DADB3E03	1	cxsmiles	JChemExcelHwAAAB+LCAAAAAAABADtvQdgHEmWJSYvbcp7f0r1StfgdKEIgGATJNiQQBDswYjN5pLsHWlHIymrKoHKZVZlXWYWQMztnbz33nvvvffee++997o7nU4n99//P1xmZAFs9s5K2smeIYCqyB8/fnwfPyJOprvT6dbJnekW/bd75+TOi92Trc++vHPy2cnJ7mdf/j/JGXRoHwAAAA==
1A64C99F91F7F91A11054E6C1551619C	1	cxsmiles	JChemExcelKwAAAB+LCAAAAAAABADtvQdgHEmWJSYvbcp7f0r1StfgdKEIgGATJNiQQBDswYjN5pLsHWlHIymrKoHKZVZlXWYWQMztnbz33nvvvffee++997o7nU4n99//P1xmZAFs9s5K2smeIYCqyB8/fnwfPyK+nO5O6dma7t6h35bTvSX9vUU/8ed06+QOfYUvT+58+f8A+e5xMisAAAA=
531DB45539EBC213483AB2106E12E581	1	cxsmiles	JChemExcelLAAAAB+LCAAAAAAABADtvQdgHEmWJSYvbcp7f0r1StfgdKEIgGATJNiQQBDswYjN5pLsHWlHIymrKoHKZVZlXWYWQMztnbz33nvvvffee++997o7nU4n99//P1xmZAFs9s5K2smeIYCqyB8/fnwfPyK+PJnuTqfTrel09w79tpzuLenvLfqJP6dbJ3fouy368uTOl/8PmrlG/ywAAAA=
C1D889587905738DAA2BCB1FCF82FCBD	1	cxsmiles	JChemExcelKAAAAB+LCAAAAAAABADtvQdgHEmWJSYvbcp7f0r1StfgdKEIgGATJNiQQBDswYjN5pLsHWlHIymrKoHKZVZlXWYWQMztnbz33nvvvffee++997o7nU4n99//P1xmZAFs9s5K2smeIYCqyB8/fnwfPyK+nO5Ot07uTKdb0+ku/dxdTqd7y63p7h36ZLlHH0yn9NHu/wNrH/QyKAAAAA==
1402D703F6B87535C9384FAF744DAC9E	1	cxsmiles	JChemExcelKAAAAB+LCAAAAAAABADtvQdgHEmWJSYvbcp7f0r1StfgdKEIgGATJNiQQBDswYjN5pLsHWlHIymrKoHKZVZlXWYWQMztnbz33nvvvffee++997o7nU4n99//P1xmZAFs9s5K2smeIYCqyB8/fnwfPyK+nO5Ot07uTKdb0+ku/dxdTqd7y63p7h36ZLlHH0yn0+V09/8B5VRGyCgAAAA=
98CC4496316666D6A5EEE37BE1580487	1	cxsmiles	JChemExcelLwAAAB+LCAAAAAAABADtvQdgHEmWJSYvbcp7f0r1StfgdKEIgGATJNiQQBDswYjN5pLsHWlHIymrKoHKZVZlXWYWQMztnbz33nvvvffee++997o7nU4n99//P1xmZAFs9s5K2smeIYCqyB8/fnwfPyK+nO5O6dma7t6h35bTvSX9vUU/77gvXrze+uzLO/j/yf8DpfHNPi8AAAA=
FB876E0CE87E80A74C5E5B22F8A37FB9	1	cxsmiles	JChemExcelMAAAAB+LCAAAAAAABADtvQdgHEmWJSYvbcp7f0r1StfgdKEIgGATJNiQQBDswYjN5pLsHWlHIymrKoHKZVZlXWYWQMztnbz33nvvvffee++997o7nU4n99//P1xmZAFs9s5K2smeIYCqyB8/fnwfPyJOvpzuTqfTrel09w79tpzuLenvLfp5h7+gb3bvvHi99dmXd/D/k/8H6iD5SDAAAAA=
8B159C5BF4E3EDAEA1E28394717ADF26	1	cxsmiles	JChemExcelOQAAAB+LCAAAAAAABADtvQdgHEmWJSYvbcp7f0r1StfgdKEIgGATJNiQQBDswYjN5pLsHWlHIymrKoHKZVZlXWYWQMztnbz33nvvvffee++997o7nU4n99//P1xmZAFs9s5K2smeIYCqyB8/fnwfPyJOXm999uUd/P/FdHdKz9Z09850dzmd7i35163pcu+O++rLk61nd+h/z/4fRO7zFDkAAAA=
8D3E4247588EC0ED561BA54B04C7C560	1	cxsmiles	JChemExcelNQAAAB+LCAAAAAAABADtvQdgHEmWJSYvbcp7f0r1StfgdKEIgGATJNiQQBDswYjN5pLsHWlHIymrKoHKZVZlXWYWQMztnbz33nvvvffee++997o7nU4n99//P1xmZAFs9s5K2smeIYCqyB8/fnwfPyJOXm999uUd/P/FdHdKz9Z09850dzmd7i35163pcu8Of7XH33158uXe/wOr4K1iNQAAAA==
946632E8401D048029B1847668B7340B	1	cxsmiles	JChemExcelNgAAAB+LCAAAAAAABADtvQdgHEmWJSYvbcp7f0r1StfgdKEIgGATJNiQQBDswYjN5pLsHWlHIymrKoHKZVZlXWYWQMztnbz33nvvvffee++997o7nU4n99//P1xmZAFs9s5K2smeIYCqyB8/fnwfPyJOvpzuTre+PLkznW5Np7v4ZXe6nO4td+kD+ok/p/hu986L11uffXkH/z/5fwAo8UZsNgAAAA==
608FB5A62D28A472E5C82E036FEE4D3E	1	cxsmiles	JChemExcelOQAAAB+LCAAAAAAABADtvQdgHEmWJSYvbcp7f0r1StfgdKEIgGATJNiQQBDswYjN5pLsHWlHIymrKoHKZVZlXWYWQMztnbz33nvvvffee++997o7nU4n99//P1xmZAFs9s5K2smeIYCqyB8/fnwfPyJOXm999uUd/P/FdHdKz9Z09850dzmd7i35163pcu8Of7U1pb+/lFbT3f8HUXtAuDkAAAA=
DB2E2C3AB73A670A4C3A68B3B2264D3A	1	cxsmiles	JChemExcelKAAAAB+LCAAAAAAABADtvQdgHEmWJSYvbcp7f0r1StfgdKEIgGATJNiQQBDswYjN5pLsHWlHIymrKoHKZVZlXWYWQMztnbz33nvvvffee++997o7nU4n99//P1xmZAFs9s5K2smeIYCqyB8/fnwfPyJOvpzuTqfTrel09w79tpzuLenvLfp5h7+gb3af3fny5P8BO/7TqigAAAA=
D8F7BBAA913956F29799856DE732CF2E	1	cxsmiles	JChemExcelKAAAAB+LCAAAAAAABADtvQdgHEmWJSYvbcp7f0r1StfgdKEIgGATJNiQQBDswYjN5pLsHWlHIymrKoHKZVZlXWYWQMztnbz33nvvvffee++997o7nU4n99//P1xmZAFs9s5K2smeIYCqyB8/fnwfPyJOvpzuTunZmu4+uzPdXU6ne0v6/Q59sNy7I99Nd0/K/wezmdL+KAAAAA==
3903EE817FC01290089AD81B44014962	1	cxsmiles	JChemExcelKQAAAB+LCAAAAAAABADtvQdgHEmWJSYvbcp7f0r1StfgdKEIgGATJNiQQBDswYjN5pLsHWlHIymrKoHKZVZlXWYWQMztnbz33nvvvffee++997o7nU4n99//P1xmZAFs9s5K2smeIYCqyB8/fnwfPyJOvpzuTunZmu4+uzPdXU6ne0v6/Q59sNy7Y7+78+X/Aywqq/IpAAAA
0F4F4D45357CDE93FD055EE52180E121	1	cxsmiles	JChemExcelKgAAAB+LCAAAAAAABADtvQdgHEmWJSYvbcp7f0r1StfgdKEIgGATJNiQQBDswYjN5pLsHWlHIymrKoHKZVZlXWYWQMztnbz33nvvvffee++997o7nU4n99//P1xmZAFs9s5K2smeIYCqyB8/fnwfPyJOvpzuTunZmu4+uzPdXU6ne0v6/Q59sNy7w99tTenvky//H2XgbYkqAAAA
BEFFAB1EC9187340A23F8E1932E171AD	1	cxsmiles	JChemExcelJgAAAB+LCAAAAAAABADtvQdgHEmWJSYvbcp7f0r1StfgdKEIgGATJNiQQBDswYjN5pLsHWlHIymrKoHKZVZlXWYWQMztnbz33nvvvffee++997o7nU4n99//P1xmZAFs9s5K2smeIYCqyB8/fnwfPyJOvpzuTunZmu4+uzPdXU6ne0v6/Q59sNy7I99Nd/8faYmTUSYAAAA=
6BDA1A485A063950C2DB4C589180149E	1	cxsmiles	JChemExcelJgAAAB+LCAAAAAAABADtvQdgHEmWJSYvbcp7f0r1StfgdKEIgGATJNiQQBDswYjN5pLsHWlHIymrKoHKZVZlXWYWQMztnbz33nvvvffee++997o7nU4n99//P1xmZAFs9s5K2smeIYCqyB8/fnwfPyJOvpzuTunZmu4+uzPdXU6ne0v6/Q59sNy7w98tp7v/DzoaS1kmAAAA
7F0633729E3BF283998EC46F92D9579E	1	cxsmiles	JChemExcelJwAAAB+LCAAAAAAABADtvQdgHEmWJSYvbcp7f0r1StfgdKEIgGATJNiQQBDswYjN5pLsHWlHIymrKoHKZVZlXWYWQMztnbz33nvvvffee++997o7nU4n99//P1xmZAFs9s5K2smeIYCqyB8/fnwfPyK+/Oxk68V0dzrdOinv0L/T3Tv0S++T/wdMKtypJwAAAA==
B073FB418EF883679AE2767DDDFE186D	1	cxsmiles	JChemExcelHwAAAB+LCAAAAAAABADtvQdgHEmWJSYvbcp7f0r1StfgdKEIgGATJNiQQBDswYjN5pLsHWlHIymrKoHKZVZlXWYWQMztnbz33nvvvffee++997o7nU4n99//P1xmZAFs9s5K2smeIYCqyB8/fnwfPyK+/Oxk68V0d0rP1nT3zkl5R/7amvJf/w/PZrFMHwAAAA==
3F5A3267F518D4C0CCC26E0DB59E7FC0	1	cxsmiles	JChemExcelGwAAAB+LCAAAAAAABADtvQdgHEmWJSYvbcp7f0r1StfgdKEIgGATJNiQQBDswYjN5pLsHWlHIymrKoHKZVZlXWYWQMztnbz33nvvvffee++997o7nU4n99//P1xmZAFs9s5K2smeIYCqyB8/fnwfPyK+/Oxk68V0d0rP1nT3zkl5R/+a7v4/mprp8xsAAAA=
2DDB4D481BB64BCB561E991D6E352A45	1	cxsmiles	JChemExcelJwAAAB+LCAAAAAAABADtvQdgHEmWJSYvbcp7f0r1StfgdKEIgGATJNiQQBDswYjN5pLsHWlHIymrKoHKZVZlXWYWQMztnbz33nvvvffee++997o7nU4n99//P1xmZAFs9s5K2smeIYCqyB8/fnwfPyK+/Oxk68V0dzqdbtF/u3dOSvyv98n/A4u+TjMnAAAA
F3DCFCCB11729177B0B1244343B55A1E	1	cxsmiles	JChemExcelHwAAAB+LCAAAAAAABADtvQdgHEmWJSYvbcp7f0r1StfgdKEIgGATJNiQQBDswYjN5pLsHWlHIymrKoHKZVZlXWYWQMztnbz33nvvvffee++997o7nU4n99//P1xmZAFs9s5K2smeIYCqyB8/fnwfPyK+/Oxk68V0d0rP1nT3zkl5J/jr/wHjvSJvHwAAAA==
70C3603CCE52448674BA5EB4E8415212	1	cxsmiles	JChemExcelHgAAAB+LCAAAAAAABADtvQdgHEmWJSYvbcp7f0r1StfgdKEIgGATJNiQQBDswYjN5pLsHWlHIymrKoHKZVZlXWYWQMztnbz33nvvvffee++997o7nU4n99//P1xmZAFs9s5K2smeIYCqyB8/fnwfPyK+/Oxk9+Szk5Otz76882J3ujudTrfov907J+Wdk/L/Af2wKwQeAAAA
E15BB91164C40DD2CB9D6055BD1428D0	1	cxsmiles	JChemExcelGgAAAB+LCAAAAAAABADtvQdgHEmWJSYvbcp7f0r1StfgdKEIgGATJNiQQBDswYjN5pLsHWlHIymrKoHKZVZlXWYWQMztnbz33nvvvffee++997o7nU4n99//P1xmZAFs9s5K2smeIYCqyB8/fnwfPyK+/Oxk9+Szk5Otz76882J3ujudTrem0907J+X/A/pHBv0aAAAA
ABD261DB9B0EFA7D928F04BE29668C2E	1	cxsmiles	JChemExcelHgAAAB+LCAAAAAAABADtvQdgHEmWJSYvbcp7f0r1StfgdKEIgGATJNiQQBDswYjN5pLsHWlHIymrKoHKZVZlXWYWQMztnbz33nvvvffee++997o7nU4n99//P1xmZAFs9s5K2smeIYCqyB8/fnwfPyK+/Oxk9+Szk5Otz76882J3ujudbp2Ud+jf6e6dk/L/AfEu71ceAAAA
3A3FFAE3395F839B40E0D58305C2D750	1	cxsmiles	JChemExcelGgAAAB+LCAAAAAAABADtvQdgHEmWJSYvbcp7f0r1StfgdKEIgGATJNiQQBDswYjN5pLsHWlHIymrKoHKZVZlXWYWQMztnbz33nvvvffee++997o7nU4n99//P1xmZAFs9s5K2smeIYCqyB8/fnwfPyJOyunulJ6t6e6dF7snW599eefks5OT3c++/H8AMVHFHhoAAAA=
5195E9E9BE856E6BDAC66E3CF8D1B0B1	1	cxsmiles	JChemExcelJgAAAB+LCAAAAAAABADtvQdgHEmWJSYvbcp7f0r1StfgdKEIgGATJNiQQBDswYjN5pLsHWlHIymrKoHKZVZlXWYWQMztnbz33nvvvffee++997o7nU4n99//P1xmZAFs9s5K2smeIYCqyB8/fnwfPyJOXmxNd6f00I879Ntyurekv7fo5x35gj4/+X8ASACezyYAAAA=
9062FCD2E6E0565B9741183A09EF8AB8	1	cxsmiles	JChemExcelLAAAAB+LCAAAAAAABADtvQdgHEmWJSYvbcp7f0r1StfgdKEIgGATJNiQQBDswYjN5pLsHWlHIymrKoHKZVZlXWYWQMztnbz33nvvvffee++997o7nU4n99//P1xmZAFs9s5K2smeIYCqyB8/fnwfPyK+PJnuTqfTrel09850dzmd7i238OvWdLl3h7+a4u8XWyd3Tv4f0qPYvCwAAAA=
90A485C70A162EA59D6952364F254632	1	cxsmiles	JChemExcelJgAAAB+LCAAAAAAABADtvQdgHEmWJSYvbcp7f0r1StfgdKEIgGATJNiQQBDswYjN5pLsHWlHIymrKoHKZVZlXWYWQMztnbz33nvvvffee++997o7nU4n99//P1xmZAFs9s5K2smeIYCqyB8/fnwfPyJOXmxNd6f00I879Ntyurekv7foJ/6kv+nzk/8HlhMAcyYAAAA=
549077A82C8FE25C3EE87247EA10D508	1	cxsmiles	JChemExcelJgAAAB+LCAAAAAAABADtvQdgHEmWJSYvbcp7f0r1StfgdKEIgGATJNiQQBDswYjN5pLsHWlHIymrKoHKZVZlXWYWQMztnbz33nvvvffee++997o7nU4n99//P1xmZAFs9s5K2smeIYCqyB8/fnwfPyJOXmxNd6f00I879Ntyurekv7fo5x3+Ykmfn/w/+cQONyYAAAA=
1A3458AAFA76FB358F08ECB3F0BB25EB	1	cxsmiles	JChemExcelHAAAAB+LCAAAAAAABADtvQdgHEmWJSYvbcp7f0r1StfgdKEIgGATJNiQQBDswYjN5pLsHWlHIymrKoHKZVZlXWYWQMztnbz33nvvvffee++997o7nU4n99//P1xmZAFs9s5K2smeIYCqyB8/fnwfPyJOXmxNd6f00I879NtyOt1b0gfLvTsn/w8Md0E7HAAAAA==
53FB5012ACAC7E89C8A2012617AD2634	1	cxsmiles	JChemExcelJwAAAB+LCAAAAAAABADtvQdgHEmWJSYvbcp7f0r1StfgdKEIgGATJNiQQBDswYjN5pLsHWlHIymrKoHKZVZlXWYWQMztnbz33nvvvffee++997o7nU4n99//P1xmZAFs9s5K2smeIYCqyB8/fnwfPyJOvpzuTqfTrel09w79tpzuLenvLfp5x31x8uX/AxfA0iknAAAA
F12F1AA8F7D00865B8D41BF56A1D80BC	1	cxsmiles	JChemExcelJgAAAB+LCAAAAAAABADtvQdgHEmWJSYvbcp7f0r1StfgdKEIgGATJNiQQBDswYjN5pLsHWlHIymrKoHKZVZlXWYWQMztnbz33nvvvffee++997o7nU4n99//P1xmZAFs9s5K2smeIYCqyB8/fnwfPyJOvpzuTqfTrel09w79tpzuLenvLfp5h7+gb3bvvPh/AFoQbjAmAAAA
420A87EAB8F7607FEBA28AAA53D43715	1	cxsmiles	JChemExcelMAAAAB+LCAAAAAAABADtvQdgHEmWJSYvbcp7f0r1StfgdKEIgGATJNiQQBDswYjN5pLsHWlHIymrKoHKZVZlXWYWQMztnbz33nvvvffee++997o7nU4n99//P1xmZAFs9s5K2smeIYCqyB8/fnwfPyK+PJnuTqfTrel09850dzmd7i238OvWdLl3x331Jf86ne7+P60HoaIwAAAA
59FA748A5801E67FF1473E6D03DBF6D3	1	cxsmiles	JChemExcelIwAAAB+LCAAAAAAABADtvQdgHEmWJSYvbcp7f0r1StfgdKEIgGATJNiQQBDswYjN5pLsHWlHIymrKoHKZVZlXWYWQMztnbz33nvvvffee++997o7nU4n99//P1xmZAFs9s5K2smeIYCqyB8/fnwfPyJOvpzuTqfTrel09w79tpzuLenvLfp5h7+YTnf/H69VGW4jAAAA
2771F8D885E76DA744CA377793C67F8B	1	cxsmiles	JChemExcelJgAAAB+LCAAAAAAABADtvQdgHEmWJSYvbcp7f0r1StfgdKEIgGATJNiQQBDswYjN5pLsHWlHIymrKoHKZVZlXWYWQMztnbz33nvvvffee++997o7nU4n99//P1xmZAFs9s5K2smeIYCqyB8/fnwfPyJOvpzuTqfTrel09w79tpzuLenvLfp5x33x5f8DO7PVDSYAAAA=
E459D6588701A8FB0BD173CF3F00AAAB	1	cxsmiles	JChemExcelJAAAAB+LCAAAAAAABADtvQdgHEmWJSYvbcp7f0r1StfgdKEIgGATJNiQQBDswYjN5pLsHWlHIymrKoHKZVZlXWYWQMztnbz33nvvvffee++997o7nU4n99//P1xmZAFs9s5K2smeIYCqyB8/fnwfPyK+nO5Op9Ot6XT3znR3OZ3uLbfw69Z0uXeHv5pOd/8fOSeeTSQAAAA=
0F14ACA8AE7E28830EA7592725B0D099	1	cxsmiles	JChemExcelJQAAAB+LCAAAAAAABADtvQdgHEmWJSYvbcp7f0r1StfgdKEIgGATJNiQQBDswYjN5pLsHWlHIymrKoHKZVZlXWYWQMztnbz33nvvvffee++997o7nU4n99//P1xmZAFs9s5K2smeIYCqyB8/fnwfPyJenGxNd6fNdGu5e+fFdHe5nE736AN69u6cyC/T3f8HyJrW9SUAAAA=
1E2A0AC1B5A437E9F51ABBE5CF0BB16C	1	cxsmiles	JChemExcelKAAAAB+LCAAAAAAABADtvQdgHEmWJSYvbcp7f0r1StfgdKEIgGATJNiQQBDswYjN5pLsHWlHIymrKoHKZVZlXWYWQMztnbz33nvvvffee++997o7nU4n99//P1xmZAFs9s5K2smeIYCqyB8/fnwfPyKeTXen0+nWdLp75+Rki/5oplvL3TsvprvL5XS6x99O9+68+H8AH5dB2SgAAAA=
30A0E9709638784510E37542E057FE85	1	cxsmiles	JChemExcelKQAAAB+LCAAAAAAABADtvQdgHEmWJSYvbcp7f0r1StfgdKEIgGATJNiQQBDswYjN5pLsHWlHIymrKoHKZVZlXWYWQMztnbz33nvvvffee++997o7nU4n99//P1xmZAFs9s5K2smeIYCqyB8/fnwfPyJOyunudDrdmk5375ycbNEfzXRruXvnxXR3uZxO9/jb6d6dF/8PCtnowCkAAAA=
2437646F3C2FFD70D7B6E451BBCB7498	1	cxsmiles	JChemExcelLwAAAB+LCAAAAAAABADtvQdgHEmWJSYvbcp7f0r1StfgdKEIgGATJNiQQBDswYjN5pLsHWlHIymrKoHKZVZlXWYWQMztnbz33nvvvffee++997o7nU4n99//P1xmZAFs9s5K2smeIYCqyB8/fnwfPyJenGxNd6fNdGu5e+fFdHe5nE736AN69u6c8C9b0+nunZOtZ3fof8/+H2kIYHYvAAAA
560B27670C7DD7C497740817C83DD88F	1	cxsmiles	JChemExcelJQAAAB+LCAAAAAAABADtvQdgHEmWJSYvbcp7f0r1StfgdKEIgGATJNiQQBDswYjN5pLsHWlHIymrKoHKZVZlXWYWQMztnbz33nvvvffee++997o7nU4n99//P1xmZAFs9s5K2smeIYCqyB8/fnwfPyJOyunulJ6t6e4d/m1vubWkX7emyz3+YDmd7v4/vTY6FSUAAAA=
E5FC4F45A954BD5C22ADF97DD32745D7	1	cxsmiles	JChemExcelKAAAAB+LCAAAAAAABADtvQdgHEmWJSYvbcp7f0r1StfgdKEIgGATJNiQQBDswYjN5pLsHWlHIymrKoHKZVZlXWYWQMztnbz33nvvvffee++997o7nU4n99//P1xmZAFs9s5K2smeIYCqyB8/fnwfPyJeTHen9GxNd+/wb3vLrSX9ujVd7t1xX52U/w/KhQaZKAAAAA==
D92DA783DD8F78AD6AF3B31EE37277A0	1	cxsmiles	JChemExcelKQAAAB+LCAAAAAAABADtvQdgHEmWJSYvbcp7f0r1StfgdKEIgGATJNiQQBDswYjN5pLsHWlHIymrKoHKZVZlXWYWQMztnbz33nvvvffee++997o7nU4n99//P1xmZAFs9s5K2smeIYCqyB8/fnwfPyK+PJnuTunZmu7e4d/2lltL+nVruty74746Kf8fP+vpcykAAAA=
104F6DBD053E92963F832BDEB9419C50	1	cxsmiles	JChemExcelJwAAAB+LCAAAAAAABADtvQdgHEmWJSYvbcp7f0r1StfgdKEIgGATJNiQQBDswYjN5pLsHWlHIymrKoHKZVZlXWYWQMztnbz33nvvvffee++997o7nU4n99//P1xmZAFs9s5K2smeIYCqyB8/fnwfPyK+PJnuTqfTrel09w79tpzuLXeX+HPvDn9Bv+7eOSn/H5zAGIInAAAA
720E3D92C4BF9E8270F326CE1737BB1A	1	cxsmiles	JChemExcelPgAAAB+LCAAAAAAABADtvQdgHEmWJSYvbcp7f0r1StfgdKEIgGATJNiQQBDswYjN5pLsHWlHIymrKoHKZVZlXWYWQMztnbz33nvvvffee++997o7nU4n99//P1xmZAFs9s5K2smeIYCqyB8/fnwfPyJOvpzuTqfTrel0987JdHe53JveW+6e0DO9R5/unWx99vrOC/rzBX345cnJ7h2vffn/AEgGZAc+AAAA
B78749A7B1585BE933318F9160AF40BF	1	cxsmiles	JChemExcelPwAAAB+LCAAAAAAABADtvQdgHEmWJSYvbcp7f0r1StfgdKEIgGATJNiQQBDswYjN5pLsHWlHIymrKoHKZVZlXWYWQMztnbz33nvvvffee++997o7nU4n99//P1xmZAFs9s5K2smeIYCqyB8/fnwfPyJO+HlxsvXZ6zvT3enWdG86pX+ne3ee3aHf7y13l9Ot5T002rtz8iU1mW6d3KE2uyf08+T/AeqUdIU/AAAA
B9F03F6A31F72CF245CE1DF48F44D6A9	1	cxsmiles	JChemExcelNgAAAB+LCAAAAAAABADtvQdgHEmWJSYvbcp7f0r1StfgdKEIgGATJNiQQBDswYjN5pLsHWlHIymrKoHKZVZlXWYWQMztnbz33nvvvffee++997o7nU4n99//P1xmZAFs9s5K2smeIYCqyB8/fnwfPyJef3ayNd2dbk33pnj27tAv95a7y+nW8t4JPXt3Tr6k7/Hs3nlxcrJLn325+/8AAhBRgTYAAAA=
05F32B8FA499BBA7CFDAF2B0A56E3EA5	1	cxsmiles	JChemExcelNwAAAB+LCAAAAAAABADtvQdgHEmWJSYvbcp7f0r1StfgdKEIgGATJNiQQBDswYjN5pLsHWlHIymrKoHKZVZlXWYWQMztnbz33nvvvffee++997o7nU4n99//P1xmZAFs9s5K2smeIYCqyB8/fnwfPyJOprvT6XRrOt29Q79tnWx99vrOi5OTvZOTky/37iz3pvemu/T7yfLedGu5d4dbT6e7/w/P94X3NwAAAA==
35B40157F6B6C432E29658E4429904F4	1	cxsmiles	JChemExcelGAAAAB+LCAAAAAAABADtvQdgHEmWJSYvbcp7f0r1StfgdKEIgGATJNiQQBDswYjN5pLsHWlHIymrKoHKZVZlXWYWQMztnbz33nvvvffee++997o7nU4n99//P1xmZAFs9s5K2smeIYCqyB8/fnwfPyK+/Oxk9+Szk5Otz76882J3ujvFs3tS/j/Y6W/rGAAAAA==
B6E37C6DC138EFC42F10838A2823EA9A	1	cxsmiles	JChemExcelHgAAAB+LCAAAAAAABADtvQdgHEmWJSYvbcp7f0r1StfgdKEIgGATJNiQQBDswYjN5pLsHWlHIymrKoHKZVZlXWYWQMztnbz33nvvvffee++997o7nU4n99//P1xmZAFs9s5K2smeIYCqyB8/fnwfPyJOyunudDrdov9275yUd17snmx99uWdk89OTnY/+/L/AfBrhhYeAAAA
EF235B21931F12E42BF34CE623D8B292	1	cxsmiles	JChemExcelHAAAAB+LCAAAAAAABADtvQdgHEmWJSYvbcp7f0r1StfgdKEIgGATJNiQQBDswYjN5pLsHWlHIymrKoHKZVZlXWYWQMztnbz33nvvvffee++997o7nU4n99//P1xmZAFs9s5K2smeIYCqyB8/fnwfPyK+/Oxk9+Szk5Otz76882J3ujulZ2u6e1LeOSn/H4bf0K0cAAAA
3929E269867DCACBF688A0345F19BF1B	1	cxsmiles	JChemExcelHAAAAB+LCAAAAAAABADtvQdgHEmWJSYvbcp7f0r1StfgdKEIgGATJNiQQBDswYjN5pLsHWlHIymrKoHKZVZlXWYWQMztnbz33nvvvffee++997o7nU4n99//P1xmZAFs9s5K2smeIYCqyB8/fnwfPyK+/Oxk9+Szk5Otz76882J3ujudbp2Ud6bT6e5J+f8ANCMGzhwAAAA=
9931997629E94FD04B4634AE1CD8B372	1	cxsmiles	JChemExcelHgAAAB+LCAAAAAAABADtvQdgHEmWJSYvbcp7f0r1StfgdKEIgGATJNiQQBDswYjN5pLsHWlHIymrKoHKZVZlXWYWQMztnbz33nvvvffee++997o7nU4n99//P1xmZAFs9s5K2smeIYCqyB8/fnwfPyJe/PjJdLeZbk33prsn9Ox99uWd11v0D/5/8v8AIJUu7B4AAAA=
DDDF9DFC17F903AD078BDF968A793EF8	1	cxsmiles	JChemExcelGgAAAB+LCAAAAAAABADtvQdgHEmWJSYvbcp7f0r1StfgdKEIgGATJNiQQBDswYjN5pLsHWlHIymrKoHKZVZlXWYWQMztnbz33nvvvffee++997o7nU4n99//P1xmZAFs9s5K2smeIYCqyB8/fnwfPyJe/PjJdLeZbk33prsn9Ox99uWd11v0z8n/A3TG0EEaAAAA
0F6F7F4317D497B0A3BE7BAC7F0D3778	1	cxsmiles	JChemExcelKwAAAB+LCAAAAAAABADtvQdgHEmWJSYvbcp7f0r1StfgdKEIgGATJNiQQBDswYjN5pLsHWlHIymrKoHKZVZlXWYWQMztnbz33nvvvffee++997o7nU4n99//P1xmZAFs9s5K2smeIYCqyB8/fnwfPyJe/PjJdLeZbk33prsnJ1snJ3uffXlnujud0kfT3Tsnd15v0Qf4/8n/A1OpDIUrAAAA
FD314679C850599F9E16B02606236F0F	1	cxsmiles	JChemExcelJAAAAB+LCAAAAAAABADtvQdgHEmWJSYvbcp7f0r1StfgdKEIgGATJNiQQBDswYjN5pLsHWlHIymrKoHKZVZlXWYWQMztnbz33nvvvffee++997o7nU4n99//P1xmZAFs9s5K2smeIYCqyB8/fnwfPyJe/PjJdLeZbk33prsnJ1snd+h/Jyd7n3155/UW/YP/n/w/fVa5VSQAAAA=
8428BB1736BFD51D441C07C08F808193	1	cxsmiles	JChemExcelIAAAAB+LCAAAAAAABADtvQdgHEmWJSYvbcp7f0r1StfgdKEIgGATJNiQQBDswYjN5pLsHWlHIymrKoHKZVZlXWYWQMztnbz33nvvvffee++997o7nU4n99//P1xmZAFs9s5K2smeIYCqyB8/fnwfPyJe/PjJdLeZbk33prsnJ1snd+h/Jyd7n3155/UW/XPy/wCAPpYrIAAAAA==
A3AEA1F52D3529F66E48CFEBF847B45E	1	cxsmiles	JChemExcelNQAAAB+LCAAAAAAABADtvQdgHEmWJSYvbcp7f0r1StfgdKEIgGATJNiQQBDswYjN5pLsHWlHIymrKoHKZVZlXWYWQMztnbz33nvvvffee++997o7nU4n99//P1xmZAFs9s5K2smeIYCqyB8/fnwfPyK+/Oxka7o7pYd+3JnuLqfTvSX/ujVd7t3hr/bkO/r75M6LrZM7J/8PvYiPXTUAAAA=
CDE1571F1D0991EA9B13F2DC604679B9	1	cxsmiles	JChemExcelNAAAAB+LCAAAAAAABADtvQdgHEmWJSYvbcp7f0r1StfgdKEIgGATJNiQQBDswYjN5pLsHWlHIymrKoHKZVZlXWYWQMztnbz33nvvvffee++997o7nU4n99//P1xmZAFs9s5K2smeIYCqyB8/fnwfPyK+PDl5cbL12Zd3prtTeramu/TbcjrdW/KvW9Plnny1J9/R3yf/D8Ozsbw0AAAA
179A3FA8BE4D4DC7D65368FE2F303E56	1	cxsmiles	JChemExcelNQAAAB+LCAAAAAAABADtvQdgHEmWJSYvbcp7f0r1StfgdKEIgGATJNiQQBDswYjN5pLsHWlHIymrKoHKZVZlXWYWQMztnbz33nvvvffee++997o7nU4n99//P1xmZAFs9s5K2smeIYCqyB8/fnwfPyK+/Oxka7o7pYd+3JnuLqfTvSX/ujVd7t3hr/bkuyk+eLF1cufk/wH8UlbkNQAAAA==
627C234BCC465D9EE613B0203ACA4D2D	1	cxsmiles	JChemExcelMQAAAB+LCAAAAAAABADtvQdgHEmWJSYvbcp7f0r1StfgdKEIgGATJNiQQBDswYjN5pLsHWlHIymrKoHKZVZlXWYWQMztnbz33nvvvffee++997o7nU4n99//P1xmZAFs9s5K2smeIYCqyB8/fnwfPyJenGx99uWd6e6Unq3pLv22nE73lvzr1nS5J1/tyXf098n/A2QsBIgxAAAA
91412D7E4BB01FD74360790971BE12F0	1	cxsmiles	JChemExcelNAAAAB+LCAAAAAAABADtvQdgHEmWJSYvbcp7f0r1StfgdKEIgGATJNiQQBDswYjN5pLsHWlHIymrKoHKZVZlXWYWQMztnbz33nvvvffee++997o7nU4n99//P1xmZAFs9s5K2smeIYCqyB8/fnwfPyK+PDl5cbL12Zd3prtTeramu/TbcjrdW/KvW9Plnny1J99Np8u9/wdic2WFNAAAAA==
DB850E70A33B1FBF4ABBB0D732FB9398	1	cxsmiles	JChemExcelJQAAAB+LCAAAAAAABADtvQdgHEmWJSYvbcp7f0r1StfgdKEIgGATJNiQQBDswYjN5pLsHWlHIymrKoHKZVZlXWYWQMztnbz33nvvvffee++997o7nU4n99//P1xmZAFs9s5K2smeIYCqyB8/fnwfPyJO8Cx3p1tf3lkup7uvp7vL6XSr2b3zvReffH/rsy/vfO/L7e//P3Go4aIlAAAA
1B424F3117B1190D7D0D10DA36CCB0BD	1	cxsmiles	JChemExcelJAAAAB+LCAAAAAAABADtvQdgHEmWJSYvbcp7f0r1StfgdKEIgGATJNiQQBDswYjN5pLsHWlHIymrKoHKZVZlXWYWQMztnbz33nvvvffee++997o7nU4n99//P1xmZAFs9s5K2smeIYCqyB8/fnwfPyJOPjs5We5Ot5bL6e6Xd15Pd5fT6Vaze+d7Lz75/tZnX9753pfb3/9/AHHKyE0kAAAA
1123B9D965A7B38195C58AE658A052BD	1	cxsmiles	JChemExcelIQAAAB+LCAAAAAAABADtvQdgHEmWJSYvbcp7f0r1StfgdKEIgGATJNiQQBDswYjN5pLsHWlHIymrKoHKZVZlXWYWQMztnbz33nvvvffee++997o7nU4n99//P1xmZAFs9s5K2smeIYCqyB8/fnwfPyK+9+X297/34pPvb3325Z3p7nQ53Wp277ye7i7pt+XuyZ0v/x+823s/IQAAAA==
C124B00051A3295BE6E92D7F7202240E	1	cxsmiles	JChemExcelKAAAAB+LCAAAAAAABADtvQdgHEmWJSYvbcp7f0r1StfgdKEIgGATJNiQQBDswYjN5pLsHWlHIymrKoHKZVZlXWYWQMztnbz33nvvvffee++997o7nU4n99//P1xmZAFs9s5K2smeIYCqyB8/fnwfPyK+9+X297/34pPvb3325Z3p7nQ53Wp277ye7i7pt+Xuye4Jnt07X/4/aFTsiSgAAAA=
6AA3FA66FA86A9624F06CFED5D917100	1	cxsmiles	JChemExcelLAAAAB+LCAAAAAAABADtvQdgHEmWJSYvbcp7f0r1StfgdKEIgGATJNiQQBDswYjN5pLsHWlHIymrKoHKZVZlXWYWQMztnbz33nvvvffee++997o7nU4n99//P1xmZAFs9s5K2smeIYCqyB8/fnwfPyJOvpzuTqdbX57coX+nu3for+V0b4nP6Cf+xLP7Yuvkzsn/A7olc5UsAAAA
6833CE8DB5B9573FA07ACA698564E68B	1	cxsmiles	JChemExcelKQAAAB+LCAAAAAAABADtvQdgHEmWJSYvbcp7f0r1StfgdKEIgGATJNiQQBDswYjN5pLsHWlHIymrKoHKZVZlXWYWQMztnbz33nvvvffee++997o7nU4n99//P1xmZAFs9s5K2smeIYCqyB8/fnwfPyJOvpzuTqdb0+l098s79OtyurfEB/QTf+LZfbF1cufk/wFW/XQ4KQAAAA==
BE1E208E4CF5A036FF7FD658C5F50023	1	cxsmiles	JChemExcelKAAAAB+LCAAAAAAABADtvQdgHEmWJSYvbcp7f0r1StfgdKEIgGATJNiQQBDswYjN5pLsHWlHIymrKoHKZVZlXWYWQMztnbz33nvvvffee++997o7nU4n99//P1xmZAFs9s5K2smeIYCqyB8/fnwfPyJOvpzuTqfTrel09w79tpzuLenvLfp5h7+gz19sndw5+X8AvQMFeygAAAA=
D9578F565A4A906100233C8409C46BF0	1	cxsmiles	JChemExcelJwAAAB+LCAAAAAAABADtvQdgHEmWJSYvbcp7f0r1StfgdKEIgGATJNiQQBDswYjN5pLsHWlHIymrKoHKZVZlXWYWQMztnbz33nvvvffee++997o7nU4n99//P1xmZAFs9s5K2smeIYCqyB8/fnwfPyK+nO5O6dma7t6h35bTvSX9vUU/78gX090XWyd3Tv4fF8yL5CcAAAA=
C957DA51E041CEF2A6B8C66928CAD4A0	1	cxsmiles	JChemExcelMQAAAB+LCAAAAAAABADtvQdgHEmWJSYvbcp7f0r1StfgdKEIgGATJNiQQBDswYjN5pLsHWlHIymrKoHKZVZlXWYWQMztnbz33nvvvffee++997o7nU4n99//P1xmZAFs9s5K2smeIYCqyB8/fnwfPyJOyunudDrdmk5377w+we9bn315Z7k33fre8tvf371D3+B7fD3dWu7dOfl/ADBZ3n0xAAAA
86E4758CF599DA09BFCAFD6ECFF1FEEE	1	cxsmiles	JChemExcelMAAAAB+LCAAAAAAABADtvQdgHEmWJSYvbcp7f0r1StfgdKEIgGATJNiQQBDswYjN5pLsHWlHIymrKoHKZVZlXWYWQMztnbz33nvvvffee++997o7nU4n99//P1xmZAFs9s5K2smeIYCqyB8/fnwfPyJOprvT6XRrOt2985p/3/rsyzvLvenW95bf/v7uHfoG3+Pr6dZy787J/wMigiTFMAAAAA==
9522B80BDF0D26C29DB0D8273C2DB900	1	cxsmiles	JChemExcelMAAAAB+LCAAAAAAABADtvQdgHEmWJSYvbcp7f0r1StfgdKEIgGATJNiQQBDswYjN5pLsHWlHIymrKoHKZVZlXWYWQMztnbz33nvvvffee++997o7nU4n99//P1xmZAFs9s5K2smeIYCqyB8/fnwfPyJOvpzuTqfTrel09w79tnVyZ7ncm+5+b/nt79Mfr92XJ3em073Pvvx/AKAOsA0wAAAA
AA0E5796CBEBE67CC0B68D64D7B95974	1	cxsmiles	JChemExcelMAAAAB+LCAAAAAAABADtvQdgHEmWJSYvbcp7f0r1StfgdKEIgGATJNiQQBDswYjN5pLsHWlHIymrKoHKZVZlXWYWQMztnbz33nvvvffee++997o7nU4n99//P1xmZAFs9s5K2smeIYCqyB8/fnwfPyJOTqa7y+XedGu6S/9N6ed0986zO99bfvv7+H3vsy/vnLx235z8P+inuWcwAAAA
BD6CAD38E2F4885A6960AF357B0C3498	1	cxsmiles	JChemExcelJgAAAB+LCAAAAAAABADtvQdgHEmWJSYvbcp7f0r1StfgdKEIgGATJNiQQBDswYjN5pLsHWlHIymrKoHKZVZlXWYWQMztnbz33nvvvffee++997o7nU4n99//P1xmZAFs9s5K2smeIYCqyB8/fnwfPyK+/Oxk62S6O62me/TvdPfkBH/t3Xkx3W2m+Hvrsy/vvPh/AKgxA8YmAAAA
73EF8A14DC4010A9181ACCFF202D63CE	1	cxsmiles	JChemExcelJAAAAB+LCAAAAAAABADtvQdgHEmWJSYvbcp7f0r1StfgdKEIgGATJNiQQBDswYjN5pLsHWlHIymrKoHKZVZlXWYWQMztnbz33nvvvffee++997o7nU4n99//P1xmZAFs9s5K2smeIYCqyB8/fnwfPyK+/Oxk62S6O62me/TvdLo13btzcufFdLehP3ZPtj778s6L/wc2l9e+JAAAAA==
F60EA8B5E499E8757687D54EF9ACA860	1	cxsmiles	JChemExcelKwAAAB+LCAAAAAAABADtvQdgHEmWJSYvbcp7f0r1StfgdKEIgGATJNiQQBDswYjN5pLsHWlHIymrKoHKZVZlXWYWQMztnbz33nvvvffee++997o7nU4n99//P1xmZAFs9s5K2smeIYCqyB8/fnwfPyK+/Oxk62S6O62me/TvdIv+unNyZ7o13aMfL6a7zXQ63T3Z+uzLOy/+H8TH1iYrAAAA
061E8A71FB6C4F776EC2CBD25F61FE23	1	cxsmiles	JChemExcelJwAAAB+LCAAAAAAABADtvQdgHEmWJSYvbcp7f0r1StfgdKEIgGATJNiQQBDswYjN5pLsHWlHIymrKoHKZVZlXWYWQMztnbz33nvvvffee++997o7nU4n99//P1xmZAFs9s5K2smeIYCqyB8/fnwfPyK+/Oxk62S6O62me/Tv7hQP/bt358V0t8HvJ1uffXnnxf8DBTxMvScAAAA=
6712625F68ECD2452F0CDABC2C9AD579	1	cxsmiles	JChemExcelJQAAAB+LCAAAAAAABADtvQdgHEmWJSYvbcp7f0r1StfgdKEIgGATJNiQQBDswYjN5pLsHWlHIymrKoHKZVZlXWYWQMztnbz33nvvvffee++997o7nU4n99//P1xmZAFs9s5K2smeIYCqyB8/fnwfPyJOvpzuTqfTvenWdPdORb+cnGx99uWdF9Pdhj7elT/+H8oUHj4lAAAA
6EF431CE1E18EC7034245B42028F59F6	1	cxsmiles	JChemExcelKgAAAB+LCAAAAAAABADtvQdgHEmWJSYvbcp7f0r1StfgdKEIgGATJNiQQBDswYjN5pLsHWlHIymrKoHKZVZlXWYWQMztnbz33nvvvffee++997o7nU4n99//P1xmZAFs9s5K2smeIYCqyB8/fnwfPyJOyunudDrdmk5375y8wO9bS/rf7h3+eEq/nGw9u0P/e/b/ADFQQIUqAAAA
CBFC58ACF5C10B5F788F6A7EAF7C902F	1	cxsmiles	JChemExcelKAAAAB+LCAAAAAAABADtvQdgHEmWJSYvbcp7f0r1StfgdKEIgGATJNiQQBDswYjN5pLsHWlHIymrKoHKZVZlXWYWQMztnbz33nvvvffee++997o7nU4n99//P1xmZAFs9s5K2smeIYCqyB8/fnwfPyJOyunuFM/uyYvp7nK6Rf+b7t452Xp2h/737I58u9z9fwDlf9dTKAAAAA==
9E8DE218AF14145D8549F2D6E60F8308	1	cxsmiles	JChemExcelLgAAAB+LCAAAAAAABADtvQdgHEmWJSYvbcp7f0r1StfgdKEIgGATJNiQQBDswYjN5pLsHWlHIymrKoHKZVZlXWYWQMztnbz33nvvvffee++997o7nU4n99//P1xmZAFs9s5K2smeIYCqyB8/fnwfPyKenWxNd6fTrRcn070pnr2TrWd36H/P7iynW8vdO/h2OqVf8Nn/AxP5FrcuAAAA
C038F0A81AB65BDA215D442BFA1FFC52	1	cxsmiles	JChemExcelJgAAAB+LCAAAAAAABADtvQdgHEmWJSYvbcp7f0r1StfgdKEIgGATJNiQQBDswYjN5pLsHWlHIymrKoHKZVZlXWYWQMztnbz33nvvvffee++997o7nU4n99//P1xmZAFs9s5K2smeIYCqyB8/fnwfPyKenWxNd6fTrRcn070pnr07y+nWcvcOPp1O6ZetZ3ee/T9X8LJuJgAAAA==
7D98D16A043D5C66BEE0051D0678A380	1	cxsmiles	JChemExcelKgAAAB+LCAAAAAAABADtvQdgHEmWJSYvbcp7f0r1StfgdKEIgGATJNiQQBDswYjN5pLsHWlHIymrKoHKZVZlXWYWQMztnbz33nvvvffee++997o7nU4n99//P1xmZAFs9s5K2smeIYCqyB8/fnwfPyJOprvT6XRrOt29c7KF37dOyjvTPfpk98s7S/pq786L3RN6dv8fIWgYcCoAAAA=
657A29BC1A9E347F7E23E9EE0582D48E	1	cxsmiles	JChemExcelMQAAAB+LCAAAAAAABADtvQdgHEmWJSYvbcp7f0r1StfgdKEIgGATJNiQQBDswYjN5pLsHWlHIymrKoHKZVZlXWYWQMztnbz33nvvvffee++997o7nU4n99//P1xmZAFs9s5K2smeIYCqyB8/fnwfPyK+nO5Ot6b0v73p7nI6ne7dOSnvnGzRp/hwuku/P7tD/3t258XuCT27/w+tSGi9MQAAAA==
1347CD6BBF74D4312C9D3BDDD0ED2545	1	cxsmiles	JChemExcelKwAAAB+LCAAAAAAABADtvQdgHEmWJSYvbcp7f0r1StfgdKEIgGATJNiQQBDswYjN5pLsHWlHIymrKoHKZVZlXWYWQMztnbz33nvvvffee++997o7nU4n99//P1xmZAFs9s5K2smeIYCqyB8/fnwfPyKe1NPd6XS6NZ3u3jnZwu9bJ+Wd6R59svvlnSV9tXfnxe4JPbv/D1rbTLMrAAAA
99B3ACF902FEF4CAD1C22094F2FD59E2	1	cxsmiles	JChemExcelKwAAAB+LCAAAAAAABADtvQdgHEmWJSYvbcp7f0r1StfgdKEIgGATJNiQQBDswYjN5pLsHWlHIymrKoHKZVZlXWYWQMztnbz33nvvvffee++997o7nU4n99//P1xmZAFs9s5K2smeIYCqyB8/fnwfPyKeTXen0+nWdLp752QLv2+dlHeme/TJ7pd3lvTV3p0Xuyd4dv8fo9fhUisAAAA=
959025B3C3DB698AF6610409B1D9A250	1	cxsmiles	JChemExcelMQAAAB+LCAAAAAAABADtvQdgHEmWJSYvbcp7f0r1StfgdKEIgGATJNiQQBDswYjN5pLsHWlHIymrKoHKZVZlXWYWQMztnbz33nvvvffee++997o7nU4n99//P1xmZAFs9s5K2smeIYCqyB8/fnwfPyJOvpzuTre+PLkznW5Np7v0y8kWfTLdOinvTPfos90v7yyn0+nenRe7J/Ts/j/qZyzZMQAAAA==
667DE7F504CE9CB36F39F0A0EEC04D39	1	cxsmiles	JChemExcelIAAAAB+LCAAAAAAABADtvQdgHEmWJSYvbcp7f0r1StfgdKEIgGATJNiQQBDswYjN5pLsHWlHIymrKoHKZVZlXWYWQMztnbz33nvvvffee++997o7nU4n99//P1xmZAFs9s5K2smeIYCqyB8/fnwfPyKWu9PpdGs63b0z3Z0up3vL3SX+3MOf1XS6+/8Ac3xzMyAAAAA=
6D3F4E448056C57EE50D710EABBB8B58	1	cxsmiles	JChemExcelIgAAAB+LCAAAAAAABADtvQdgHEmWJSYvbcp7f0r1StfgdKEIgGATJNiQQBDswYjN5pLsHWlHIymrKoHKZVZlXWYWQMztnbz33nvvvffee++997o7nU4n99//P1xmZAFs9s5K2smeIYCqyB8/fnwfPyK+PJnuTunZmu7eod+W073l7pL+mu7hz2o63f1/ALt0sKQiAAAA
B31650101850AA92396D5A68C3D4C0E0	1	cxsmiles	JChemExcelIgAAAB+LCAAAAAAABADtvQdgHEmWJSYvbcp7f0r1StfgdKEIgGATJNiQQBDswYjN5pLsHWlHIymrKoHKZVZlXWYWQMztnbz33nvvvffee++997o7nU4n99//P1xmZAFs9s5K2smeIYCqyB8/fnwfPyK+PJnuTqfTrel09w79tpzuLXeX+HMPf1bT6e7/A4CDoRQiAAAA
52D07BA1286F1847FBD1D430E0075233	1	cxsmiles	JChemExcelIAAAAB+LCAAAAAAABADtvQdgHEmWJSYvbcp7f0r1StfgdKEIgGATJNiQQBDswYjN5pLsHWlHIymrKoHKZVZlXWYWQMztnbz33nvvvffee++997o7nU4n99//P1xmZAFs9s5K2smeIYCqyB8/fnwfPyKmu9PpdGu63L1Dvy2ne8vdJf053cOf1XS6+/8A5R4KIiAAAAA=
A8AD4F3056913E77E993ADF173FC285E	1	cxsmiles	JChemExcelIgAAAB+LCAAAAAAABADtvQdgHEmWJSYvbcp7f0r1StfgdKEIgGATJNiQQBDswYjN5pLsHWlHIymrKoHKZVZlXWYWQMztnbz33nvvvffee++997o7nU4n99//P1xmZAFs9s5K2smeIYCqyB8/fnwfPyKmu9PpdGu63L3Dv+0tt/ArfbCHD6rpdPf/Ac5LTb8iAAAA
FC310925EDB4D1C1FF3F0D3478BC2690	1	cxsmiles	JChemExcelQAAAAB+LCAAAAAAABADtvQdgHEmWJSYvbcp7f0r1StfgdKEIgGATJNiQQBDswYjN5pLsHWlHIymrKoHKZVZlXWYWQMztnbz33nvvvffee++997o7nU4n99//P1xmZAFs9s5K2smeIYCqyB8/fnwfPyJOprvT6XRrOt2983rrsy/v4P8v3Gf063I6Xe7xjz33+ZcnW8/u0P+e/T+FRI6FQAAAAA==
CE5FB2410F190CB1E69B1DA10516BA85	1	cxsmiles	JChemExcelPgAAAB+LCAAAAAAABADtvQdgHEmWJSYvbcp7f0r1StfgdKEIgGATJNiQQBDswYjN5pLsHWlHIymrKoHKZVZlXWYWQMztnbz33nvvvffee++997o7nU4n99//P1xmZAFs9s5K2smeIYCqyB8/fnwfPyJOprvT6XRrOt2983rrsy/v4P8v3Gf063I6Xe7xjz3+nD7+0vzy/wA5KHHAPgAAAA==
30311A9FAC833EE600E7B75C3835EAEB	1	cxsmiles	JChemExcelNwAAAB+LCAAAAAAABADtvQdgHEmWJSYvbcp7f0r1StfgdKEIgGATJNiQQBDswYjN5pLsHWlHIymrKoHKZVZlXWYWQMztnbz33nvvvffee++997o7nU4n99//P1xmZAFs9s5K2smeIYCqyB8/fnwfPyJOvpzuTvHs0n/L6d6S/qIfL/jTLfr4zovXW599eQf/d5+d/D8Kmji3NwAAAA==
EA9DA6CF6EA9DA0A2CF2D564CA3C6365	1	cxsmiles	JChemExcelQAAAAB+LCAAAAAAABADtvQdgHEmWJSYvbcp7f0r1StfgdKEIgGATJNiQQBDswYjN5pLsHWlHIymrKoHKZVZlXWYWQMztnbz33nvvvffee++997o7nU4n99//P1xmZAFs9s5K2smeIYCqyB8/fnwfPyJOprvT6XRrOt2983rrsy/v4P8v3Gf063I6Xe7xjz3+nL7YvfPlydazO/S/Z/8PkaZL0UAAAAA=
4875356B27E9B1FF8A9FC3E5FB6D1B66	1	cxsmiles	JChemExcelOwAAAB+LCAAAAAAABADtvQdgHEmWJSYvbcp7f0r1StfgdKEIgGATJNiQQBDswYjN5pLsHWlHIymrKoHKZVZlXWYWQMztnbz33nvvvffee++997o7nU4n99//P1xmZAFs9s5K2smeIYCqyB8/fnwfPyJOvpzuTqdb0+l098uTO/T7crq3pE/oxwt8g69277x4vfXZl3fwf/fZyf8D6mEMxDsAAAA=
62DACEA595D8B5522DB81BEC7E114EC4	1	cxsmiles	JChemExcelPwAAAB+LCAAAAAAABADtvQdgHEmWJSYvbcp7f0r1StfgdKEIgGATJNiQQBDswYjN5pLsHWlHIymrKoHKZVZlXWYWQMztnbz33nvvvffee++997o7nU4n99//P1xmZAFs9s5K2smeIYCqyB8/fnwfPyK+/Oxk68V0dzrdwv9275xsPbtD/3vmftn47f8DrO7cuz8AAAA=
28AC4A6EB23B8F61D18E4F36330C4DE4	1	cxsmiles	JChemExcelIQAAAB+LCAAAAAAABADtvQdgHEmWJSYvbcp7f0r1StfgdKEIgGATJNiQQBDswYjN5pLsHWlHIymrKoHKZVZlXWYWQMztnbz33nvvvffee++997o7nU4n99//P1xmZAFs9s5K2smeIYCqyB8/fnwfPyK+/Oxk68V0d4pn947+tkW/nmw9u0P/e/b/AG5JfGYhAAAA
0ECD2A4A7DD45745D4A662901A3F4A80	1	cxsmiles	JChemExcelMgAAAB+LCAAAAAAABADtvQdgHEmWJSYvbcp7f0r1StfgdKEIgGATJNiQQBDswYjN5pLsHWlHIymrKoHKZVZlXWYWQMztnbz33nvvvffee++997o7nU4n99//P1xmZAFs9s5K2smeIYCqyB8/fnwfPyK+/Oxk68V0d4pn9w7/tvXiZOuzL+n3Pf507w59RN+dbD27Q/979v8AwtamMjIAAAA=
57439EE131E32A01BE83B2B1C118B326	1	cxsmiles	JChemExcelJgAAAB+LCAAAAAAABADtvQdgHEmWJSYvbcp7f0r1StfgdKEIgGATJNiQQBDswYjN5pLsHWlHIymrKoHKZVZlXWYWQMztnbz33nvvvffee++997o7nU4n99//P1xmZAFs9s5K2smeIYCqyB8/fnwfPyJOfvxkujulZ2u6e+fFydZnX9554T442Xp2h/737P8BCWNW1iYAAAA=
0C71FAFE0AD189C2BB6C92609AB59248	1	cxsmiles	JChemExcelLwAAAB+LCAAAAAAABADtvQdgHEmWJSYvbcp7f0r1StfgdKEIgGATJNiQQBDswYjN5pLsHWlHIymrKoHKZVZlXWYWQMztnbz33nvvvffee++997o7nU4n99//P1xmZAFs9s5K2smeIYCqyB8/fnwfPyJOyunulJ6t6e4d+m3r5M73lt/+/pL+/OzLO+6rk61nd+h/z/4f8D8cKS8AAAA=
273A48770DE0F05A4D2B6A38DEF57DBB	1	cxsmiles	JChemExcelLAAAAB+LCAAAAAAABADtvQdgHEmWJSYvbcp7f0r1StfgdKEIgGATJNiQQBDswYjN5pLsHWlHIymrKoHKZVZlXWYWQMztnbz33nvvvffee++997o7nU4n99//P1xmZAFs9s5K2smeIYCqyB8/fnwfPyJOyunulJ6t6e4d+u17y29/f0m/f/blHff5ydazO/S/Z/8P6ITS3iwAAAA=
EE60077D0688FB4A68092398C9FBBFA5	1	cxsmiles	JChemExcelLAAAAB+LCAAAAAAABADtvQdgHEmWJSYvbcp7f0r1StfgdKEIgGATJNiQQBDswYjN5pLsHWlHIymrKoHKZVZlXWYWQMztnbz33nvvvffee++997o7nU4n99//P1xmZAFs9s5K2smeIYCqyB8/fnwfPyJOyunudDrdmk5379Bv31t++/vLrenuZ1/e4c/pi907J1vP7tD/nv0/YS0yLCwAAAA=
241E83904C0EF857190CDB9A2A4A9776	1	cxsmiles	JChemExcelLwAAAB+LCAAAAAAABADtvQdgHEmWJSYvbcp7f0r1StfgdKEIgGATJNiQQBDswYjN5pLsHWlHIymrKoHKZVZlXWYWQMztnbz33nvvvffee++997o7nU4n99//P1xmZAFs9s5K2smeIYCqyB8/fnwfPyJOyunudDrdmk5379BvWyd3vrf89veXW9Pdz768w1/Rd7t3Trae3aH/Pft/ANX6NxgvAAAA
9C514FD1B0DA66FB73169501D96CEC13	1	cxsmiles	JChemExcelIwAAAB+LCAAAAAAABADtvQdgHEmWJSYvbcp7f0r1StfgdKEIgGATJNiQQBDswYjN5pLsHWlHIymrKoHKZVZlXWYWQMztnbz33nvvvffee++997o7nU4n99//P1xmZAFs9s5K2smeIYCqyB8/fnwfPyJOyunudLp1Ut6hf6e7d16cbH325R332XT3y/8HX1mHUSMAAAA=
73F08869D8F76EA169D75CA0995B0573	1	cxsmiles	JChemExcelHwAAAB+LCAAAAAAABADtvQdgHEmWJSYvbcp7f0r1StfgdKEIgGATJNiQQBDswYjN5pLsHWlHIymrKoHKZVZlXWYWQMztnbz33nvvvffee++997o7nU4n99//P1xmZAFs9s5K2smeIYCqyB8/fnwfPyJOyunudLqF/+3eOSnvvDjZ+uzLO/iMnt0v/x9+Ni0tHwAAAA==
66BE3C0A90E6684B9C4F003955932093	1	cxsmiles	JChemExcelHwAAAB+LCAAAAAAABADtvQdgHEmWJSYvbcp7f0r1StfgdKEIgGATJNiQQBDswYjN5pLsHWlHIymrKoHKZVZlXWYWQMztnbz33nvvvffee++997o7nU4n99//P1xmZAFs9s5K2smeIYCqyB8/fnwfPyK+/Oxka7o7xbP75Z0X/OsW/bd756S8c1L+P7wGEK4fAAAA
95C302409055F6F86441FCF3B3443E45	1	cxsmiles	JChemExcelIQAAAB+LCAAAAAAABADtvQdgHEmWJSYvbcp7f0r1StfgdKEIgGATJNiQQBDswYjN5pLsHWlHIymrKoHKZVZlXWYWQMztnbz33nvvvffee++997o7nU4n99//P1xmZAFs9s5K2smeIYCqyB8/fnwfPyJOyunudLp1Ut6Zbk2nuy9Otj778g4+omf3yzsn5f8DRirPaiEAAAA=
FE73B8441663591C8DDC5E9E0E717735	1	cxsmiles	JChemExcelJQAAAB+LCAAAAAAABADtvQdgHEmWJSYvbcp7f0r1StfgdKEIgGATJNiQQBDswYjN5pLsHWlHIymrKoHKZVZlXWYWQMztnbz33nvvvffee++997o7nU4n99//P1xmZAFs9s5K2smeIYCqyB8/fnwfPyK+/Oxka7o7pYd+fHnn5M4L/LV1Ut6hD+ijO/Tbi/8HaFW2+iUAAAA=
86DB8C657B0CA32F4BB3567DC31B1C78	1	cxsmiles	JChemExcelKwAAAB+LCAAAAAAABADtvQdgHEmWJSYvbcp7f0r1StfgdKEIgGATJNiQQBDswYjN5pLsHWlHIymrKoHKZVZlXWYWQMztnbz33nvvvffee++997o7nU4n99//P1xmZAFs9s5K2smeIYCqyB8/fnwfPyJOXuye3D3Z+uzk953uTfHs3cGfX/K/J3e9D3f/H+MTCHsrAAAA
4C2940A28E6579B33361A7A66C411423	1	cxsmiles	JChemExcelLwAAAB+LCAAAAAAABADtvQdgHEmWJSYvbcp7f0r1StfgdKEIgGATJNiQQBDswYjN5pLsHWlHIymrKoHKZVZlXWYWQMztnbz33nvvvffee++997o7nU4n99//P1xmZAFs9s5K2smeIYCqyB8/fnwfPyJOXuye3D3Z+uzk953uTfHsnZR38MGX/O/J3eDj3f8HSO5wRi8AAAA=
FB02CB37A9B43D71DD0D6B5455989918	1	cxsmiles	JChemExcelMwAAAB+LCAAAAAAABADtvQdgHEmWJSYvbcp7f0r1StfgdKEIgGATJNiQQBDswYjN5pLsHWlHIymrKoHKZVZlXWYWQMztnbz33nvvvffee++997o7nU4n99//P1xmZAFs9s5K2smeIYCqyB8/fnwfPyJOXuye3D3Z+uzk953uTafTrel0785JeQcffcn/ntztfLH7/wAd3H4AMwAAAA==
BDF8ABD2961EC10AB9B9B8E1B907F309	1	cxsmiles	JChemExcelNwAAAB+LCAAAAAAABADtvQdgHEmWJSYvbcp7f0r1StfgdKEIgGATJNiQQBDswYjN5pLsHWlHIymrKoHKZVZlXWYWQMztnbz33nvvvffee++997o7nU4n99//P1xmZAFs9s5K2smeIYCqyB8/fnwfPyJOXuye3D3Z+uzk953uTem5pz/u4MMv+d+Tu72vdv8fmQtgRTcAAAA=
869BEEFA6B80CD8EC0B2370D30C32E1F	1	cxsmiles	JChemExcelKwAAAB+LCAAAAAAABADtvQdgHEmWJSYvbcp7f0r1StfgdKEIgGATJNiQQBDswYjN5pLsHWlHIymrKoHKZVZlXWYWQMztnbz33nvvvffee++997o7nU4n99//P1xmZAFs9s5K2smeIYCqyB8/fnwfPyJOprtTeraWu3dOtvj3vSn9/PLOEr/eeTHdxS/0yZ2T/wekGDDhKwAAAA==
79AA43F32F03CC0983DDB829DF4E9467	1	cxsmiles	JChemExcelKAAAAB+LCAAAAAAABADtvQdgHEmWJSYvbcp7f0r1StfgdKEIgGATJNiQQBDswYjN5pLsHWlHIymrKoHKZVZlXWYWQMztnbz33nvvvffee++997o7nU4n99//P1xmZAFs9s5K2smeIYCqyB8/fnwfPyJOprvT6XK6Nd298+JkC39M9/DXl3eW+PUOfzJd7v4/0W5sLygAAAA=
61F180F1DAF28B4232D73C3E9ABAD0BA	1	cxsmiles	JChemExcelKwAAAB+LCAAAAAAABADtvQdgHEmWJSYvbcp7f0r1StfgdKEIgGATJNiQQBDswYjN5pLsHWlHIymrKoHKZVZlXWYWQMztnbz33nvvvffee++997o7nU4n99//P1xmZAFs9s5K2smeIYCqyB8/fnwfPyJOprvT6XK6Nd298+JkC39M9/DXl3fw4XTvzskd/nC63P1/AN7C4TErAAAA
0B01E44DF28026B2103BB5EAD93E9B4C	1	cxsmiles	JChemExcelKQAAAB+LCAAAAAAABADtvQdgHEmWJSYvbcp7f0r1StfgdKEIgGATJNiQQBDswYjN5pLsHWlHIymrKoHKZVZlXWYWQMztnbz33nvvvffee++997o7nU4n99//P1xmZAFs9s5K2smeIYCqyB8/fnwfPyJOyunudLp1sjXdm9Kz3Lvzwv42xYe78vuX/w9TlgKRKQAAAA==
F86052499B7F0D8CC6EC88DC4BEC31F1	1	cxsmiles	JChemExcelNAAAAB+LCAAAAAAABADtvQdgHEmWJSYvbcp7f0r1StfgdKEIgGATJNiQQBDswYjN5pLsHWlHIymrKoHKZVZlXWYWQMztnbz33nvvvffee++997o7nU4n99//P1xmZAFs9s5K2smeIYCqyB8/fnwfPyJOXmydnJx8Od2dTqdb0+XunenucjrdW25N6Vf6YO8Of7U35Q+m+ODk/wExn3z9NAAAAA==
8ACA31F860585B91E30C0D7F212AC4EB	1	cxsmiles	JChemExcelLQAAAB+LCAAAAAAABADtvQdgHEmWJSYvbcp7f0r1StfgdKEIgGATJNiQQBDswYjN5pLsHWlHIymrKoHKZVZlXWYWQMztnbz33nvvvffee++997o7nU4n99//P1xmZAFs9s5K2smeIYCqyB8/fnwfPyJOvpzuTqfTrely9850dzmd7i23pvQrfbB3h7/am/IH0+ly7/8B8djRdS0AAAA=
906E0E50BDE879E32CBD1949377A629A	1	cxsmiles	JChemExcelKwAAAB+LCAAAAAAABADtvQdgHEmWJSYvbcp7f0r1StfgdKEIgGATJNiQQBDswYjN5pLsHWlHIymrKoHKZVZlXWYWQMztnbz33nvvvffee++997o7nU4n99//P1xmZAFs9s5K2smeIYCqyB8/fnwfPyJOvpzuTqfTrely9w79tpzuLenvLfp5h7/Yo6/om+ly7+T/Abaw/FIrAAAA
F878FC948EEFA68FB1E1022A9DC0DEDF	1	cxsmiles	JChemExcelNAAAAB+LCAAAAAAABADtvQdgHEmWJSYvbcp7f0r1StfgdKEIgGATJNiQQBDswYjN5pLsHWlHIymrKoHKZVZlXWYWQMztnbz33nvvvffee++997o7nU4n99//P1xmZAFs9s5K2smeIYCqyB8/fnwfPyJOXmydnJx8Od2dTqdb0+XunenucjrdW25N6Vf6YO8Of7U35Q/o75M7J/8P/ekE0TQAAAA=
F824892CCCA482863476221EFB30FEB6	1	cxsmiles	JChemExcelPAAAAB+LCAAAAAAABADtvQdgHEmWJSYvbcp7f0r1StfgdKEIgGATJNiQQBDswYjN5pLsHWlHIymrKoHKZVZlXWYWQMztnbz33nvvvffee++997o7nU4n99//P1xmZAFs9s5K2smeIYCqyB8/fnwfPyK+/Oxka7o7pYd+3Hm99dmXd/D/F7sn9OzeecHfbU3pu+nucro33fre8tvfpz/o2ft/AFIFj1M8AAAA
8F3F644889A138DCF5FC86FEB7C9B78A	1	cxsmiles	JChemExcelPAAAAB+LCAAAAAAABADtvQdgHEmWJSYvbcp7f0r1StfgdKEIgGATJNiQQBDswYjN5pLsHWlHIymrKoHKZVZlXWYWQMztnbz33nvvvffee++997o7nU4n99//P1xmZAFs9s5K2smeIYCqyB8/fnwfPyK+/Oxka7o7pYd+3Hm99dmXd/D/F7sn9OzeeeG+m+4up3vTre8tv/19+oOevf8H/s5sajwAAAA=
E44DC4D34EFDCFDB14101AC00B5D58CC	1	cxsmiles	JChemExcelOwAAAB+LCAAAAAAABADtvQdgHEmWJSYvbcp7f0r1StfgdKEIgGATJNiQQBDswYjN5pLsHWlHIymrKoHKZVZlXWYWQMztnbz33nvvvffee++997o7nU4n99//P1xmZAFs9s5K2smeIYCqyB8/fnwfPyK+/Oxka7o7pYd+3Hm99dmXd/D/Fye7Jye7d17wV1tT+mq6u5zuTbe+t/z29+kPevb+H+0BR2s7AAAA
7E85B77AECB7BCC48ABBB5A7D8B7A8EF	1	cxsmiles	JChemExcelPQAAAB+LCAAAAAAABADtvQdgHEmWJSYvbcp7f0r1StfgdKEIgGATJNiQQBDswYjN5pLsHWlHIymrKoHKZVZlXWYWQMztnbz33nvvvffee++997o7nU4n99//P1xmZAFs9s5K2smeIYCqyB8/fnwfPyK+/Oxka7o7nW5Np9Pdkzuvtz778g7+/2L3hJ7dOy/wJb7dvTPdXU73plvfW377+/QHPXv/Dw7eN4A9AAAA
556B958C384D110BF2B85DF7F956673B	1	cxsmiles	JChemExcelKgAAAB+LCAAAAAAABADtvQdgHEmWJSYvbcp7f0r1StfgdKEIgGATJNiQQBDswYjN5pLsHWlHIymrKoHKZVZlXWYWQMztnbz33nvvvffee++997o7nU4n99//P1xmZAFs9s5K2smeIYCqyB8/fnwfPyK+nO5O6dma7t7Bb1vT5XT3Bf9Kv9OHr7c++/IO/n/y/wDwvyeyKgAAAA==
BAFCD68DA06567A984F690C2C74D84E0	1	cxsmiles	JChemExcelLQAAAB+LCAAAAAAABADtvQdgHEmWJSYvbcp7f0r1StfgdKEIgGATJNiQQBDswYjN5pLsHWlHIymrKoHKZVZlXWYWQMztnbz33nvvvffee++997o7nU4n99//P1xmZAFs9s5K2smeIYCqyB8/fnwfPyJOvjz5cro7nU63ptPdO/hta7qc7r644z58vfXZl3fw/5P/BzaeEhAtAAAA
DD736DFA3E23E91BCBACBCCC08DBE8D9	1	cxsmiles	JChemExcelLAAAAB+LCAAAAAAABADtvQdgHEmWJSYvbcp7f0r1StfgdKEIgGATJNiQQBDswYjN5pLsHWlHIymrKoHKZVZlXWYWQMztnbz33nvvvffee++997o7nU4n99//P1xmZAFs9s5K2smeIYCqyB8/fnwfPyJOvpzuTqdb0+l098s78utyuvuCf8XHu3deb3325R38/+T/AeSwICgsAAAA
AE55CFD4B8DA26F49452920D57FFA520	1	cxsmiles	JChemExcelKgAAAB+LCAAAAAAABADtvQdgHEmWJSYvbcp7f0r1StfgdKEIgGATJNiQQBDswYjN5pLsHWlHIymrKoHKZVZlXWYWQMztnbz33nvvvffee++997o7nU4n99//P1xmZAFs9s5K2smeIYCqyB8/fnwfPyK+nO5Op9Ot6XT3Dn7bmi6nuy/uuA9fb3325R38/+T/AaN4jjAqAAAA
00DEC8BBFAF474F4A4AE316220D6A110	1	cxsmiles	JChemExcelOgAAAB+LCAAAAAAABADtvQdgHEmWJSYvbcp7f0r1StfgdKEIgGATJNiQQBDswYjN5pLsHWlHIymrKoHKZVZlXWYWQMztnbz33nvvvffee++997o7nU4n99//P1xmZAFs9s5K2smeIYCqyB8/fnwfPyK+/Oxk68V0dzqdbk2nu3e+PNl6dof+9+yOfLi33KJPl9Ot5d4dbYUPTso7z/4fQBygUzoAAAA=
A4BE4F74D5F603B2CEB6BD95D54A9A2F	1	cxsmiles	JChemExcelMwAAAB+LCAAAAAAABADtvQdgHEmWJSYvbcp7f0r1StfgdKEIgGATJNiQQBDswYjN5pLsHWlHIymrKoHKZVZlXWYWQMztnbz33nvvvffee++997o7nU4n99//P1xmZAFs9s5K2smeIYCqyB8/fnwfPyK+/Oxk68V0d0rP1nT3zkl5R/7aW+LP5XRruXeHP9gy3z/7fwD63iNlMwAAAA==
3B448CE6EC83FE2A8373DA7B52D94A4F	1	cxsmiles	JChemExcelOQAAAB+LCAAAAAAABADtvQdgHEmWJSYvbcp7f0r1StfgdKEIgGATJNiQQBDswYjN5pLsHWlHIymrKoHKZVZlXWYWQMztnbz33nvvvffee++997o7nU4n99//P1xmZAFs9s5K2smeIYCqyB8/fnwfPyK+/Oxk68V0dzqd7i23prt3ltOt5d4d/mBrig9OyjvP7kgL+Xvr2R3637P/BwZKmVg5AAAA
C5DACA8460F391AE2245C5EA184F20C8	1	cxsmiles	JChemExcelMgAAAB+LCAAAAAAABADtvQdgHEmWJSYvbcp7f0r1StfgdKEIgGATJNiQQBDswYjN5pLsHWlHIymrKoHKZVZlXWYWQMztnbz33nvvvffee++997o7nU4n99//P1xmZAFs9s5K2smeIYCqyB8/fnwfPyK+/Oxk68V0dzqd7i23prt3ltOt5d4d/mBrig9OyjvP7kgL/vvZ/wOR1ewxMgAAAA==
645727450E65CB4DD98BB481C47C1F38	1	cxsmiles	JChemExcelPQAAAB+LCAAAAAAABADtvQdgHEmWJSYvbcp7f0r1StfgdKEIgGATJNiQQBDswYjN5pLsHWlHIymrKoHKZVZlXWYWQMztnbz33nvvvffee++997o7nU4n99//P1xmZAFs9s5K2smeIYCqyB8/fnwfPyJOTl7snmx99uWdF1v842Rvlz7aOjnZu3My3Z1Op3vTreku/75Hf+HXE/liOd39fwCPn133PQAAAA==
B5DDE4846BA20F5834ACF98EA96FE152	1	cxsmiles	JChemExcelOgAAAB+LCAAAAAAABADtvQdgHEmWJSYvbcp7f0r1StfgdKEIgGATJNiQQBDswYjN5pLsHWlHIymrKoHKZVZlXWYWQMztnbz33nvvvffee++997o7nU4n99//P1xmZAFs9s5K2smeIYCqyB8/fnwfPyJOTl7snmx99uWdF1v842Rvlz7aOjnZu3My3Z3SszXdvXOy9ewO/e/ZnZMT+XQ53f1/AIiTQA86AAAA
F6C9668E2BCA8569B57ED86BC4FEE384	1	cxsmiles	JChemExcelOwAAAB+LCAAAAAAABADtvQdgHEmWJSYvbcp7f0r1StfgdKEIgGATJNiQQBDswYjN5pLsHWlHIymrKoHKZVZlXWYWQMztnbz33nvvvffee++997o7nU4n99//P1xmZAFs9s5K2smeIYCqyB8/fnwfPyJOTl7snmx99uWdF1v842Rvlz7aOjnZu3My3Z1Op1vT6e4d/o1+OblzciIfL6e7/w+gmtmcOwAAAA==
883693E3939C09E9EDAA56EB96DDBA2F	1	cxsmiles	JChemExcelMgAAAB+LCAAAAAAABADtvQdgHEmWJSYvbcp7f0r1StfgdKEIgGATJNiQQBDswYjN5pLsHWlHIymrKoHKZVZlXWYWQMztnbz33nvvvffee++997o7nU4n99//P1xmZAFs9s5K2smeIYCqyB8/fnwfPyJOTl7snmx99uWdF1v842Rvlz7aOjnZu3My3Z3i2T0p75ycyF/L6e7/A1RWEwEyAAAA
24B7550C4EC2977772549DCE8E0BA6CB	1	cxsmiles	JChemExcelKAAAAB+LCAAAAAAABADtvQdgHEmWJSYvbcp7f0r1StfgdKEIgGATJNiQQBDswYjN5pLsHWlHIymrKoHKZVZlXWYWQMztnbz33nvvvffee++997o7nU4n99//P1xmZAFs9s5K2smeIYCqyB8/fnwfPyJOXkx3l9PldGu6+70Xn3x/67Mv73zvy+3v33nx4gS/07dTPLv/D56TR9coAAAA
21302C2B2E3362578B58851E7AF249FC	1	cxsmiles	JChemExcelMwAAAB+LCAAAAAAABADtvQdgHEmWJSYvbcp7f0r1StfgdKEIgGATJNiQQBDswYjN5pLsHWlHIymrKoHKZVZlXWYWQMztnbz33nvvvffee++997o7nU4n99//P1xmZAFs9s5K2smeIYCqyB8/fnwfPyJOXkx3l9PldGu6+70Xn3x/67Mv73zvy+3v33nx4gS/07fTKX053b3z5cnWszv0v2f/Dxwq730zAAAA
54E17B696C39E1CA50A6844E736B7F42	1	cxsmiles	JChemExcelLAAAAB+LCAAAAAAABADtvQdgHEmWJSYvbcp7f0r1StfgdKEIgGATJNiQQBDswYjN5pLsHWlHIymrKoHKZVZlXWYWQMztnbz33nvvvffee++997o7nU4n99//P1xmZAFs9s5K2smeIYCqyB8/fnwfPyJOXkx3l9PldGu6+70Xn3x/67Mv73zvy+3v33nx4gS/07fTKX053b1zUv4/ob+FwCwAAAA=
A344A08B26421A24E20AFD3E7A7D7972	1	cxsmiles	JChemExcelLAAAAB+LCAAAAAAABADtvQdgHEmWJSYvbcp7f0r1StfgdKEIgGATJNiQQBDswYjN5pLsHWlHIymrKoHKZVZlXWYWQMztnbz33nvvvffee++997o7nU4n99//P1xmZAFs9s5K2smeIYCqyB8/fnwfPyJOXkx3l9PldGu6+70Xn3x/67Mv73zvy+3v33nx4gS/07dTeujbOyfl/wONZBbjLAAAAA==
C613721FE7D542B88DD402E5DE795FF8	1	cxsmiles	JChemExcelMgAAAB+LCAAAAAAABADtvQdgHEmWJSYvbcp7f0r1StfgdKEIgGATJNiQQBDswYjN5pLsHWlHIymrKoHKZVZlXWYWQMztnbz33nvvvffee++997o7nU4n99//P1xmZAFs9s5K2smeIYCqyB8/fnwfPyJOvpzuTre+PLkznW5Np7v4ZXe6nO4td+kD+ok/p/hu986Lk63Pvrxz8v8AU/SUODIAAAA=
0DC5B8671FB4AFD5E19DD2E35046B2D9	1	cxsmiles	JChemExcelLAAAAB+LCAAAAAAABADtvQdgHEmWJSYvbcp7f0r1StfgdKEIgGATJNiQQBDswYjN5pLsHWlHIymrKoHKZVZlXWYWQMztnbz33nvvvffee++997o7nU4n99//P1xmZAFs9s5K2smeIYCqyB8/fnwfPyJOvpzuTqfTrel09w79tpzuLenvLfp5h7+gb3bvvDjZ+uzLOyf/D1cBzCksAAAA
81A7DAEA7B726ECDC46A24879AA7B196	1	cxsmiles	JChemExcelNQAAAB+LCAAAAAAABADtvQdgHEmWJSYvbcp7f0r1StfgdKEIgGATJNiQQBDswYjN5pLsHWlHIymrKoHKZVZlXWYWQMztnbz33nvvvffee++997o7nU4n99//P1xmZAFs9s5K2smeIYCqyB8/fnwfPyJOTrY++/LOi+nulJ6t6e6d6e5yOt1b8q9b0+XeHf5qa0p/fymtprv/D15bJCc1AAAA
D0C45BD74D1E7BB186748920A784D04A	1	cxsmiles	JChemExcelNQAAAB+LCAAAAAAABADtvQdgHEmWJSYvbcp7f0r1StfgdKEIgGATJNiQQBDswYjN5pLsHWlHIymrKoHKZVZlXWYWQMztnbz33nvvvffee++997o7nU4n99//P1xmZAFs9s5K2smeIYCqyB8/fnwfPyJOTrY++/LOi+nulJ6t6e6d6e5yOt1b8q9b0+XeHffVlydbz+7Q/579P0vOl4s1AAAA
89123A06D3CB54B2E2880863E5D7F51E	1	cxsmiles	JChemExcelOwAAAB+LCAAAAAAABADtvQdgHEmWJSYvbcp7f0r1StfgdKEIgGATJNiQQBDswYjN5pLsHWlHIymrKoHKZVZlXWYWQMztnbz33nvvvffee++997o7nU4n99//P1xmZAFs9s5K2smeIYCqyB8/fnwfPyJOyunudDrdmk5379Bvzd3p1mcvft+Tk72Tk5Mv9+7cXe7effHZyV1uRG2+9+KT72999uWd7325/f3/B0mGhYc7AAAA
DDEEFE3528C55D679A094D0C8A99A31B	1	cxsmiles	JChemExcelMgAAAB+LCAAAAAAABADtvQdgHEmWJSYvbcp7f0r1StfgdKEIgGATJNiQQBDswYjN5pLsHWlHIymrKoHKZVZlXWYWQMztnbz33nvvvffee++997o7nU4n99//P1xmZAFs9s5K2smeIYCqyB8/fnwfPyKeTXen0+nWdLp75+7JZy/uLnfvTrfo58nJ3snJyZd7d+429J1rdFL+P7mnaaYyAAAA
84FBAF522384FD4A4F0744336D25D4A2	1	cxsmiles	JChemExcelLwAAAB+LCAAAAAAABADtvQdgHEmWJSYvbcp7f0r1StfgdKEIgGATJNiQQBDswYjN5pLsHWlHIymrKoHKZVZlXWYWQMztnbz33nvvvffee++997o7nU4n99//P1xmZAFs9s5K2smeIYCqyB8/fnwfPyKeTXen0+nWdLp7h35r7k63Pnvx+56c7J2cnHy5d+fucvfui89O7nIjavPs/wEzOVKOLwAAAA==
07C4D106442E2E45E79A38DA48C6BCA2	1	cxsmiles	JChemExcelNwAAAB+LCAAAAAAABADtvQdgHEmWJSYvbcp7f0r1StfgdKEIgGATJNiQQBDswYjN5pLsHWlHIymrKoHKZVZlXWYWQMztnbz33nvvvffee++997o7nU4n99//P1xmZAFs9s5K2smeIYCqyB8/fnwfPyJOdk++PNk62b1zcvfFZ9O7u79vM51uLXfpj5O7090p/TGd7t7h3/xf/h8W4ZVrNwAAAA==
E246D351A9EC1816ACB0A05FD869889D	1	cxsmiles	JChemExcelLAAAAB+LCAAAAAAABADtvQdgHEmWJSYvbcp7f0r1StfgdKEIgGATJNiQQBDswYjN5pLsHWlHIymrKoHKZVZlXWYWQMztnbz33nvvvffee++997o7nU4n99//P1xmZAFs9s5K2smeIYCqyB8/fnwfPyJe/PjJ3ZOtz178vi+mu9PpdIv+271zUt55dgcff3lHP+UP/x9oyj++LAAAAA==
59BEF7C60563077245D958B1CEAD1491	1	cxsmiles	JChemExcelKAAAAB+LCAAAAAAABADtvQdgHEmWJSYvbcp7f0r1StfgdKEIgGATJNiQQBDswYjN5pLsHWlHIymrKoHKZVZlXWYWQMztnbz33nvvvffee++997o7nU4n99//P1xmZAFs9s5K2smeIYCqyB8/fnwfPyJe/PjJ3ZOtz178vi+mu9PpdGs63b3z7A4++vIOf0If7d45Kf8f57OTsSgAAAA=
DB77BB894CBE26FABABBC57F364BE3DF	1	cxsmiles	JChemExcelKAAAAB+LCAAAAAAABADtvQdgHEmWJSYvbcp7f0r1StfgdKEIgGATJNiQQBDswYjN5pLsHWlHIymrKoHKZVZlXWYWQMztnbz33nvvvffee++997o7nU4n99//P1xmZAFs9s5K2smeIYCqyB8/fnwfPyJe/PjJ3ZOtz178vi+mu9PpdGs63b3z7A4++vKO++Sk/H8Ay2gAkigAAAA=
A72563EB53F4AAF138291974AF074F14	1	cxsmiles	JChemExcelJgAAAB+LCAAAAAAABADtvQdgHEmWJSYvbcp7f0r1StfgdKEIgGATJNiQQBDswYjN5pLsHWlHIymrKoHKZVZlXWYWQMztnbz33nvvvffee++997o7nU4n99//P1xmZAFs9s5K2smeIYCqyB8/fnwfPyJe/PjJ3ZOtz178vi+mu9PpdGs63b3z7A4++vIOf0IfnJT/D+cCktUmAAAA
0123453CD5EED16435BA742B30B2F42C	1	cxsmiles	JChemExcelGgAAAB+LCAAAAAAABADtvQdgHEmWJSYvbcp7f0r1StfgdKEIgGATJNiQQBDswYjN5pLsHWlHIymrKoHKZVZlXWYWQMztnbz33nvvvffee++997o7nU4n99//P1xmZAFs9s5K2smeIYCqyB8/fnwfPyJOyunudLncmm599uWd6e5JSf9M8ez+P8sCR6UaAAAA
EFC48B2AEEABABCE8FEDF9EA9682941E	1	cxsmiles	JChemExcelHQAAAB+LCAAAAAAABADtvQdgHEmWJSYvbcp7f0r1StfgdKEIgGATJNiQQBDswYjN5pLsHWlHIymrKoHKZVZlXWYWQMztnbz33nvvvffee++997o7nU4n99//P1xmZAFs9s5K2smeIYCqyB8/fnwfPyJOprvT6XRrOt29s9xd4ret6e5nX945Ke+clP8P/aWlNR0AAAA=
B17F4D89595FB049B54C5B216F5AA64E	1	cxsmiles	JChemExcelJAAAAB+LCAAAAAAABADtvQdgHEmWJSYvbcp7f0r1StfgdKEIgGATJNiQQBDswYjN5pLsHWlHIymrKoHKZVZlXWYWQMztnbz33nvvvffee++997o7nU4n99//P1xmZAFs9s5K2smeIYCqyB8/fnwfPyJOyunudLncmm599uWd6e5JSf9Mp9Ot6XT3zsnWszv0v2f/D5QO5SwkAAAA
D34A0865500380A1C9F84BA6AA13E8E8	1	cxsmiles	JChemExcelHgAAAB+LCAAAAAAABADtvQdgHEmWJSYvbcp7f0r1StfgdKEIgGATJNiQQBDswYjN5pLsHWlHIymrKoHKZVZlXWYWQMztnbz33nvvvffee++997o7nU4n99//P1xmZAFs9s5K2smeIYCqyB8/fnwfPyJOvpzuTqfTrel0985yd4nftqa7n31556S8c1L+P0wqJ5seAAAA
857A41A2221ABA577867E700D44CE377	1	cxsmiles	JChemExcelMAAAAB+LCAAAAAAABADtvQdgHEmWJSYvbcp7f0r1StfgdKEIgGATJNiQQBDswYjN5pLsHWlHIymrKoHKZVZlXWYWQMztnbz33nvvvffee++997o7nU4n99//P1xmZAFs9s5K2smeIYCqyB8/fnwfPyJOvpzuTqdb+N/ulyd36H8nW599eefFC/4x3V0u6btd/DbFs/v/AINWEyswAAAA
956E952042169A5D41C0BA8B60867D04	1	cxsmiles	JChemExcelMAAAAB+LCAAAAAAABADtvQdgHEmWJSYvbcp7f0r1StfgdKEIgGATJNiQQBDswYjN5pLsHWlHIymrKoHKZVZlXWYWQMztnbz33nvvvffee++997o7nU4n99//P1xmZAFs9s5K2smeIYCqyB8/fnwfPyJOvpzuTremU/r/7pcnd+h/J1uffXnnxQv+Md1dLunLXfw2xbP7/wDyCKQPMAAAAA==
A0C2DC60DF3A7C8A87C74078D0ABF5B9	1	cxsmiles	JChemExcelLQAAAB+LCAAAAAAABADtvQdgHEmWJSYvbcp7f0r1StfgdKEIgGATJNiQQBDswYjN5pLsHWlHIymrKoHKZVZlXWYWQMztnbz33nvvvffee++997o7nU4n99//P1xmZAFs9s5K2smeIYCqyB8/fnwfPyK+/Oxka7q7XG5Np7tf3pnuTvHs3nnx4mTrM/17b0ot7nx58uXe/wOonQQSLQAAAA==
23478339F02213E7DFB6346F224112AA	1	cxsmiles	JChemExcelMQAAAB+LCAAAAAAABADtvQdgHEmWJSYvbcp7f0r1StfgdKEIgGATJNiQQBDswYjN5pLsHWlHIymrKoHKZVZlXWYWQMztnbz33nvvvffee++997o7nU4n99//P1xmZAFs9s5K2smeIYCqyB8/fnwfPyJOTr6c7k63ntR3ptOt6XT3y5M7J1uffXnnxQv+Md1dLvlj+m2KZ/f/AWDN2GsxAAAA
DC455CEB4BA4A4AE21D2894FF576A302	1	cxsmiles	JChemExcelKQAAAB+LCAAAAAAABADtvQdgHEmWJSYvbcp7f0r1StfgdKEIgGATJNiQQBDswYjN5pLsHWlHIymrKoHKZVZlXWYWQMztnbz33nvvvffee++997o7nU4n99//P1xmZAFs9s5K2smeIYCqyB8/fnwfPyJOvpzuTqfTvenWdPdOM9363vKT7++d4LOtkzv4fHeJr++8+H8ArxpGdikAAAA=
2B60100A5338ADE577080ECDA8480F22	1	cxsmiles	JChemExcelKgAAAB+LCAAAAAAABADtvQdgHEmWJSYvbcp7f0r1StfgdKEIgGATJNiQQBDswYjN5pLsHWlHIymrKoHKZVZlXWYWQMztnbz33nvvvffee++997o7nU4n99//P1xmZAFs9s5K2smeIYCqyB8/fnwfPyJOTr6c7k6n073p1nT3TjPd+t7yk+/vneCzrZM7+Hx3ia/vvPh/ADWcRogqAAAA
C6F7888F4D095F2228EA4102340F0D81	1	cxsmiles	JChemExcelJgAAAB+LCAAAAAAABADtvQdgHEmWJSYvbcp7f0r1StfgdKEIgGATJNiQQBDswYjN5pLsHWlHIymrKoHKZVZlXWYWQMztnbz33nvvvffee++997o7nU4n99//P1xmZAFs9s5K2smeIYCqyB8/fnwfPyJOvpzuTqfTvenWdPdOM9363vKT7++d8Gf04e4SP+68+H8AhRB9pyYAAAA=
3723ECC614C9487960C285C2DDB51A38	1	cxsmiles	JChemExcelJwAAAB+LCAAAAAAABADtvQdgHEmWJSYvbcp7f0r1StfgdKEIgGATJNiQQBDswYjN5pLsHWlHIymrKoHKZVZlXWYWQMztnbz33nvvvffee++997o7nU4n99//P1xmZAFs9s5K2smeIYCqyB8/fnwfPyJOTr6c7k6n073p1nT3TjPd+t7yk+/vnfBn9OHuEj/uvPh/ALXfN6InAAAA
A0595DB188EB3A76FB6D7ED6D50E22AC	1	cxsmiles	JChemExcelJwAAAB+LCAAAAAAABADtvQdgHEmWJSYvbcp7f0r1StfgdKEIgGATJNiQQBDswYjN5pLsHWlHIymrKoHKZVZlXWYWQMztnbz33nvvvffee++997o7nU4n99//P1xmZAFs9s5K2smeIYCqyB8/fnwfPyK+/Oxk68V0dzmdbk2nuyflHfzvNX2wnG5Vu3emu1M8u/8P+CL1NCcAAAA=
6ED6FA6D28E0CE8884E00480FB818612	1	cxsmiles	JChemExcelNAAAAB+LCAAAAAAABADtvQdgHEmWJSYvbcp7f0r1StfgdKEIgGATJNiQQBDswYjN5pLsHWlHIymrKoHKZVZlXWYWQMztnbz33nvvvffee++997o7nU4n99//P1xmZAFs9s5K2smeIYCqyB8/fnwfPyK+/Oxk62Tr9XR3uZxuVbt3prvT6XRrOt29Q5/fof/hvxf0tXx6Ut45Kf8fNL7hqDQAAAA=
A6AB2557E941609284B2A9F52CE0ACAD	1	cxsmiles	JChemExcelKgAAAB+LCAAAAAAABADtvQdgHEmWJSYvbcp7f0r1StfgdKEIgGATJNiQQBDswYjN5pLsHWlHIymrKoHKZVZlXWYWQMztnbz33nvvvffee++997o7nU4n99//P1xmZAFs9s5K2smeIYCqyB8/fnwfPyK+/Oxk68V0dzmdbtF/uyflnZM7+Oc1fbacblW7d6a7Uzy7/w/ML4pVKgAAAA==
076F1FEDF1BF54F8B23C3181CE58ED85	1	cxsmiles	JChemExcelKAAAAB+LCAAAAAAABADtvQdgHEmWJSYvbcp7f0r1StfgdKEIgGATJNiQQBDswYjN5pLsHWlHIymrKoHKZVZlXWYWQMztnbz33nvvvffee++997o7nU4n99//P1xmZAFs9s5K2smeIYCqyB8/fnwfPyK+/Oxk62Tr9XR3uZxuVbt3prvT6XQ53b1zcucF/741XdIf5f8Dn34gsygAAAA=
ECFCDC16EE700CAC398917593820EB4E	1	cxsmiles	JChemExcelJQAAAB+LCAAAAAAABADtvQdgHEmWJSYvbcp7f0r1StfgdKEIgGATJNiQQBDswYjN5pLsHWlHIymrKoHKZVZlXWYWQMztnbz33nvvvffee++997o7nU4n99//P1xmZAFs9s5K2smeIYCqyB8/fnwfPyJOvpzuTqfTrel0986Luy8+O7m7+/uefHZysvXZl3eme/zdcu//AS0irUYlAAAA
C9005F459110CEA73B051139A1ECB9B5	1	cxsmiles	JChemExcelKQAAAB+LCAAAAAAABADtvQdgHEmWJSYvbcp7f0r1StfgdKEIgGATJNiQQBDswYjN5pLsHWlHIymrKoHKZVZlXWYWQMztnbz33nvvvffee++997o7nU4n99//P1xmZAFs9s5K2smeIYCqyB8/fnwfPyK+/Oxk9+Szk7snW5+9+H1fTPem0+m96dZ0786XJydf3rtzlz7ZXdKHe/8Pl2kXqSkAAAA=
4382F63ABAA0C15C92EE70C231F29904	1	cxsmiles	JChemExcelJQAAAB+LCAAAAAAABADtvQdgHEmWJSYvbcp7f0r1StfgdKEIgGATJNiQQBDswYjN5pLsHWlHIymrKoHKZVZlXWYWQMztnbz33nvvvffee++997o7nU4n99//P1xmZAFs9s5K2smeIYCqyB8/fnwfPyJOvpzuTunZmu7eeXH3xWcnd3d/35PPTk62PvvyznSPv1vu/T9kf95fJQAAAA==
D8958CE78047125EE6734735967C2D39	1	cxsmiles	JChemExcelKAAAAB+LCAAAAAAABADtvQdgHEmWJSYvbcp7f0r1StfgdKEIgGATJNiQQBDswYjN5pLsHWlHIymrKoHKZVZlXWYWQMztnbz33nvvvffee++997o7nU4n99//P1xmZAFs9s5K2smeIYCqyB8/fnwfPyK+/Oxk9+Szk7snW5+9uPtiujedTu9Nt6Z7d748+fLenbv0we6SPtv7fwB4ttotKAAAAA==
C866B80A99C1E4939ED56C42D1F95053	1	cxsmiles	JChemExcelMAAAAB+LCAAAAAAABADtvQdgHEmWJSYvbcp7f0r1StfgdKEIgGATJNiQQBDswYjN5pLsHWlHIymrKoHKZVZlXWYWQMztnbz33nvvvffee++997o7nU4n99//P1xmZAFs9s5K2smeIYCqyB8/fnwfPyJOTk6mu9Pp1ovp3pR+TKd7d16cbH325Z2TO8u96dZy9w59uNy7g0b07P4/kBK/5TAAAAA=
59BCCF56A96DBE80E08F55B26A9B269E	1	cxsmiles	JChemExcelLgAAAB+LCAAAAAAABADtvQdgHEmWJSYvbcp7f0r1StfgdKEIgGATJNiQQBDswYjN5pLsHWlHIymrKoHKZVZlXWYWQMztnbz33nvvvffee++997o7nU4n99//P1xmZAFs9s5K2smeIYCqyB8/fnwfPyJOTrY++/LOi+nudDrdmk535det5XRvubucTvf4C3x+snVy5+T/AdDCYWEuAAAA
3E0A3E0519710BC6337D8198C794D985	1	cxsmiles	JChemExcelMQAAAB+LCAAAAAAABADtvQdgHEmWJSYvbcp7f0r1StfgdKEIgGATJNiQQBDswYjN5pLsHWlHIymrKoHKZVZlXWYWQMztnbz33nvvvffee++997o7nU4n99//P1xmZAFs9s5K2smeIYCqyB8/fnwfPyJOTqa7062TO8vp3nJruvuC/ppOt6bT3TsvTrY++/IOvtma7vHH+PTk/wFePR23MQAAAA==
98BC39116102DDB3DC735E6720E2F43B	1	cxsmiles	JChemExcelLQAAAB+LCAAAAAAABADtvQdgHEmWJSYvbcp7f0r1StfgdKEIgGATJNiQQBDswYjN5pLsHWlHIymrKoHKZVZlXWYWQMztnbz33nvvvffee++997o7nU4n99//P1xmZAFs9s5K2smeIYCqyB8/fnwfPyJOTrY++/LOi+nudDrdmk53+detkzv4/3K6t9xdTqd7/O10uvv/APFmJC0tAAAA
98B9768FA247FDE38BCA4F4C77BE15D3	1	cxsmiles	JChemExcelKAAAAB+LCAAAAAAABADtvQdgHEmWJSYvbcp7f0r1StfgdKEIgGATJNiQQBDswYjN5pLsHWlHIymrKoHKZVZlXWYWQMztnbz33nvvvffee++997o7nU4n99//P1xmZAFs9s5K2smeIYCqyB8/fnwfPyK+/Oxk68V0d0rP1nT3zkl5B381/Mf3Xnzy/a3PvrzzvS+3v///AEZM9RAoAAAA
2AE6CB515202A3F2935B78110F319A5A	1	cxsmiles	JChemExcelKAAAAB+LCAAAAAAABADtvQdgHEmWJSYvbcp7f0r1StfgdKEIgGATJNiQQBDswYjN5pLsHWlHIymrKoHKZVZlXWYWQMztnbz33nvvvffee++997o7nU4n99//P1xmZAFs9s5K2smeIYCqyB8/fnwfPyK+/Oxk68V0d9pMt6a7d7734pPvb3325Z3vfbn9/Tv4eEof0+cn5f8D+CI22SgAAAA=
B519AA317DDE3F92B2C5A2F2FBFD3181	1	cxsmiles	JChemExcelJgAAAB+LCAAAAAAABADtvQdgHEmWJSYvbcp7f0r1StfgdKEIgGATJNiQQBDswYjN5pLsHWlHIymrKoHKZVZlXWYWQMztnbz33nvvvffee++997o7nU4n99//P1xmZAFs9s5K2smeIYCqyB8/fnwfPyK+/Oxk68V0d4pn96S8g9+b6dZ09873Xnzy/a3PvrzzvS+3v///AKvNCnUmAAAA
9DA786324F91A5D15FB2804AF7305A3B	1	cxsmiles	JChemExcelKgAAAB+LCAAAAAAABADtvQdgHEmWJSYvbcp7f0r1StfgdKEIgGATJNiQQBDswYjN5pLsHWlHIymrKoHKZVZlXWYWQMztnbz33nvvvffee++997o7nU4n99//P1xmZAFs9s5K2smeIYCqyB8/fnwfPyK+/Oxk68V0d7p1Ut6Z0rNLP/F3M92a7t753otPvr/12Zd3vvfl9vf/HwEqcdsqAAAA
D4AB72A369F10E0B079CEC61CE416990	1	cxsmiles	JChemExcelNQAAAB+LCAAAAAAABADtvQdgHEmWJSYvbcp7f0r1StfgdKEIgGATJNiQQBDswYjN5pLsHWlHIymrKoHKZVZlXWYWQMztnbz33nvvvffee++997o7nU4n99//P1xmZAFs9s5K2smeIYCqyB8/fnwfPyK+/Oxk68V0dzqdbk2nu3dOyjsv+M+t5XRvubukT/funGyd3KH/0X9bz+7Q/579P0IvU8M1AAAA
7E318D3338021AC23DF9A0DCAC2E083C	1	cxsmiles	JChemExcelPAAAAB+LCAAAAAAABADtvQdgHEmWJSYvbcp7f0r1StfgdKEIgGATJNiQQBDswYjN5pLsHWlHIymrKoHKZVZlXWYWQMztnbz33nvvvffee++997o7nU4n99//P1xmZAFs9s5K2smeIYCqyB8/fnwfPyK+/Oxk68V0dzqdbk2nu3e+PNl6dof+9+zOC/50azndW+4u6cu9OydbJ3fof/Sftvl/AB6ipIw8AAAA
E3EB54CB7C0C2A7565CEDE655E62E4DD	1	cxsmiles	JChemExcelMQAAAB+LCAAAAAAABADtvQdgHEmWJSYvbcp7f0r1StfgdKEIgGATJNiQQBDswYjN5pLsHWlHIymrKoHKZVZlXWYWQMztnbz33nvvvffee++997o7nU4n99//P1xmZAFs9s5K2smeIYCqyB8/fnwfPyK+/Oxk68V0d4pn984L/nVrOd1b7i6nW9O9OydbJ3fof/Tf1rM79L9n/w8elZZ6MQAAAA==
86B1247BF88FCDCD707004319BA7BF7F	1	cxsmiles	JChemExcelLQAAAB+LCAAAAAAABADtvQdgHEmWJSYvbcp7f0r1StfgdKEIgGATJNiQQBDswYjN5pLsHWlHIymrKoHKZVZlXWYWQMztnbz33nvvvffee++997o7nU4n99//P1xmZAFs9s5K2smeIYCqyB8/fnwfPyJO6HlxsvXZl3devJjuTqdby+necnc53Zru3TnZOrlD/6P/tp7dof89+38Aq1Z1IS0AAAA=
A8FD86302964617C97AF6A1EE563CEFB	1	cxsmiles	JChemExcelOAAAAB+LCAAAAAAABADtvQdgHEmWJSYvbcp7f0r1StfgdKEIgGATJNiQQBDswYjN5pLsHWlHIymrKoHKZVZlXWYWQMztnbz33nvvvffee++997o7nU4n99//P1xmZAFs9s5K2smeIYCqyB8/fnwfPyJOprvT6XRrOt2983rrsy/v4P9f0mdb8uHJ1smdkzsv0Ih+m+KTO/zZ/wPTkdvxOAAAAA==
C6B4BCB1053E24A141C0192DABF69573	1	cxsmiles	JChemExcelOQAAAB+LCAAAAAAABADtvQdgHEmWJSYvbcp7f0r1StfgdKEIgGATJNiQQBDswYjN5pLsHWlHIymrKoHKZVZlXWYWQMztnbz33nvvvffee++997o7nU4n99//P1xmZAFs9s5K2smeIYCqyB8/fnwfPyJOprvT6XRrOt298wK/bp1sndw5uUOfbNFH8seXr7c++/IO/u8an/w/dwDREjkAAAA=
5A85681652AE620438E3167277EEA073	1	cxsmiles	JChemExcelNAAAAB+LCAAAAAAABADtvQdgHEmWJSYvbcp7f0r1StfgdKEIgGATJNiQQBDswYjN5pLsHWlHIymrKoHKZVZlXWYWQMztnbz33nvvvffee++997o7nU4n99//P1xmZAFs9s5K2smeIYCqyB8/fnwfPyJOprvT6XRrOt2983rrsy/v4P9f0mdb8uHJ1smdkzsvuBHa8N//Dx2/K3w0AAAA
23EA4536124254DCF9D49CFD7EDD5188	1	cxsmiles	JChemExcelNwAAAB+LCAAAAAAABADtvQdgHEmWJSYvbcp7f0r1StfgdKEIgGATJNiQQBDswYjN5pLsHWlHIymrKoHKZVZlXWYWQMztnbz33nvvvffee++997o7nU4n99//P1xmZAFs9s5K2smeIYCqyB8/fnwfPyJOprvT6XRrOt2983rrsy/v4P9f0mdb8uHJ1smdkzsvuBF9sEt/8Ef/Dyuh0fw3AAAA
3D2C044AC3131C237ADA8FE3F8107755	1	cxsmiles	JChemExcelJQAAAB+LCAAAAAAABADtvQdgHEmWJSYvbcp7f0r1StfgdKEIgGATJNiQQBDswYjN5pLsHWlHIymrKoHKZVZlXWYWQMztnbz33nvvvffee++997o7nU4n99//P1xmZAFs9s5K2smeIYCqyB8/fnwfPyJOTk62Xkx3p9Pp3nJruXtnujVd7t3hD7aW0907X57cOfny/wEDlImDJQAAAA==
91CA74B892B8D1F2F4898D3D50540213	1	cxsmiles	JChemExcelLAAAAB+LCAAAAAAABADtvQdgHEmWJSYvbcp7f0r1StfgdKEIgGATJNiQQBDswYjN5pLsHWlHIymrKoHKZVZlXWYWQMztnbz33nvvvffee++997o7nU4n99//P1xmZAFs9s5K2smeIYCqyB8/fnwfPyK+PPneye/57e9vnWyd3Dm582K6O51O95Zby907063pcu8Of7C1nO7e+fLk/wEdB8gSLAAAAA==
5B9D97B07B2D4FFA2AE9AD32501FCB8E	1	cxsmiles	JChemExcelHQAAAB+LCAAAAAAABADtvQdgHEmWJSYvbcp7f0r1StfgdKEIgGATJNiQQBDswYjN5pLsHWlHIymrKoHKZVZlXWYWQMztnbz33nvvvffee++997o7nU4n99//P1xmZAFs9s5K2smeIYCqyB8/fnwfPyJOvpzuTqfTrely9w79tpzuLXeX060XJ3em073/B2ljvuwdAAAA
4D4ACB1288C839F4E7EF7BC4DA5DC21E	1	cxsmiles	JChemExcelIgAAAB+LCAAAAAAABADtvQdgHEmWJSYvbcp7f0r1StfgdKEIgGATJNiQQBDswYjN5pLsHWlHIymrKoHKZVZlXWYWQMztnbz33nvvvffee++997o7nU4n99//P1xmZAFs9s5K2smeIYCqyB8/fnwfPyJOvpzuTqfTrely9w79tpzuLXeX060XJye79L870+ne/wNQoPgaIgAAAA==
7FC6822AE3F54BACCE6EE1BC00B59AA8	1	cxsmiles	JChemExcelLQAAAB+LCAAAAAAABADtvQdgHEmWJSYvbcp7f0r1StfgdKEIgGATJNiQQBDswYjN5pLsHWlHIymrKoHKZVZlXWYWQMztnbz33nvvvffee++997o7nU4n99//P1xmZAFs9s5K2smeIYCqyB8/fnwfPyJe/PjJ3ZOtz178vi+mu9PpdGs63b1zUt65+3rrsy/v4P/+x/8PyDH58y0AAAA=
2FB6CF84D7A1E08B4EF9AA61994218F5	1	cxsmiles	JChemExcelKwAAAB+LCAAAAAAABADtvQdgHEmWJSYvbcp7f0r1StfgdKEIgGATJNiQQBDswYjN5pLsHWlHIymrKoHKZVZlXWYWQMztnbz33nvvvffee++997o7nU4n99//P1xmZAFs9s5K2smeIYCqyB8/fnwfPyJe/PjJ3ZOtz178vi+mu1M8uyflnbuvtz778g7+zx9u0ad3Tsr/B8TK1s4rAAAA
FC1395419A5C8EE120E9BE6D6E1FD858	1	cxsmiles	JChemExcelLAAAAB+LCAAAAAAABADtvQdgHEmWJSYvbcp7f0r1StfgdKEIgGATJNiQQBDswYjN5pLsHWlHIymrKoHKZVZlXWYWQMztnbz33nvvvffee++997o7nU4n99//P1xmZAFs9s5K2smeIYCqyB8/fnwfPyJe/PjJ3ZOtz178vi+mu9PpdGs63b3z7M7d11uffXkH/3efnpT/D2TiUsMsAAAA
11F39ABE360A07CA3022831C440481BF	1	cxsmiles	JChemExcelMQAAAB+LCAAAAAAABADtvQdgHEmWJSYvbcp7f0r1StfgdKEIgGATJNiQQBDswYjN5pLsHWlHIymrKoHKZVZlXWYWQMztnbz33nvvvffee++997o7nU4n99//P1xmZAFs9s5K2smeIYCqyB8/fnwfPyJe/PjJ3ZOtz178vi+mu9Pp1kl5h/6d7t6hX+6+3vrsyzv4P76iT/nj/weoy2u2MQAAAA==
EF78F3F1B6FD1DC569E57EDC9E7CE2F7	1	cxsmiles	JChemExcelLAAAAB+LCAAAAAAABADtvQdgHEmWJSYvbcp7f0r1StfgdKEIgGATJNiQQBDswYjN5pLsHWlHIymrKoHKZVZlXWYWQMztnbz33nvvvffee++997o7nU4n99//P1xmZAFs9s5K2smeIYCqyB8/fnwfPyK+/Oxka7o7nU73pvTzznL6veW3v79358V0dzmdbjW7d0742+l090n9/wAnwmyULAAAAA==
172F98E395FD307754A062AABB43C713	1	cxsmiles	JChemExcelMAAAAB+LCAAAAAAABADtvQdgHEmWJSYvbcp7f0r1StfgdKEIgGATJNiQQBDswYjN5pLsHWlHIymrKoHKZVZlXWYWQMztnbz33nvvvffee++997o7nU4n99//P1xmZAFs9s5K2smeIYCqyB8/fnwfPyKeTXen0y38b/fOszsn9NdyutXs3nlxsvXZl3fw5XSPv1xOv7f89vf3/h9auM6/MAAAAA==
058DCABD8508BA29392AC4F3EAA54064	1	cxsmiles	JChemExcelKgAAAB+LCAAAAAAABADtvQdgHEmWJSYvbcp7f0r1StfgdKEIgGATJNiQQBDswYjN5pLsHWlHIymrKoHKZVZlXWYWQMztnbz33nvvvffee++997o7nU4n99//P1xmZAFs9s5K2smeIYCqyB8/fnwfPyK+/Oxka7o7nU73pvTzznL6veW3v79358V0dzmdbjW7d0742+l09/8BYLR98SoAAAA=
8BAFBBA74F1BCF3E21DB889025F27DA8	1	cxsmiles	JChemExcelLgAAAB+LCAAAAAAABADtvQdgHEmWJSYvbcp7f0r1StfgdKEIgGATJNiQQBDswYjN5pLsHWlHIymrKoHKZVZlXWYWQMztnbz33nvvvffee++997o7nU4n99//P1xmZAFs9s5K2smeIYCqyB8/fnwfPyKe1NPd6XS6NZ3u3jmhX5fTrWb3zouTrc++vMPf7NF3u3eW0+8tv/39vf8HKwDODS4AAAA=
5FA26ACD4E30A0873CF14BCA13204A14	1	cxsmiles	JChemExcelHgAAAB+LCAAAAAAABADtvQdgHEmWJSYvbcp7f0r1StfgdKEIgGATJNiQQBDswYjN5pLsHWlHIymrKoHKZVZlXWYWQMztnbz33nvvvffee++997o7nU4n99//P1xmZAFs9s5K2smeIYCqyB8/fnwfPyK+/Oxka7o7nU6b3TsvTk5en9AfW8/u0AfT3ZPy/wH0I5qXHgAAAA==
A78CA632C0BA7274EC39B4DF8B7099DA	1	cxsmiles	JChemExcelGwAAAB+LCAAAAAAABADtvQdgHEmWJSYvbcp7f0r1StfgdKEIgGATJNiQQBDswYjN5pLsHWlHIymrKoHKZVZlXWYWQMztnbz33nvvvffee++997o7nU4n99//P1xmZAFs9s5K2smeIYCqyB8/fnwfPyK+/Oxka7o7nU6b3TsvTk5en/Af0+nuSfn/AOtA5s0bAAAA
E2148FEEB0AE0123133200B5CF74EBCC	1	cxsmiles	JChemExcelIQAAAB+LCAAAAAAABADtvQdgHEmWJSYvbcp7f0r1StfgdKEIgGATJNiQQBDswYjN5pLsHWlHIymrKoHKZVZlXWYWQMztnbz33nvvvffee++997o7nU4n99//P1xmZAFs9s5K2smeIYCqyB8/fnwfPyJOyunudDrdov9275yUd05en5y8ONn67Ms7/Hmz+/8AWeaOriEAAAA=
0C4A645BD29D6DBB7336B0B83303EE6C	1	cxsmiles	JChemExcelHQAAAB+LCAAAAAAABADtvQdgHEmWJSYvbcp7f0r1StfgdKEIgGATJNiQQBDswYjN5pLsHWlHIymrKoHKZVZlXWYWQMztnbz33nvvvffee++997o7nU4n99//P1xmZAFs9s5K2smeIYCqyB8/fnwfPyJOyunudDrdmk5375y8Pjl5cbL12Zd3+LNm9/8BlrrnFB0AAAA=

## Sheet: Clusters
Data S2. Clustering results.
Sheet shows all compounds that are structurally similar to hits
MMV name	SMILES	InChiKey	GroupID	GroupSize	HepG2Tox%	BestActivity	Inhibition%	hit	Nhits	HitRate	LogP	RepresentCounts	scaf_avg_sim	scaf_size
MMV1183986	CCCCNC(=O)c1c(NC(=O)c2ccc(cc2)CCCCC)nc2n1cc(C)cc2	TZNHNZQBIOEVSB-SKKVRFOWNA-N	128188	526	48.89	96.245	96.245	yes	145	0.275665	-100	0	0.882057	526
MMV1183987	CC(NC(=O)c1c(NC(=O)c2ccc(cc2)C(F)(F)F)nc2n1cccc2)C	UDAHWWCGUNGGJG-HPRFPMAVNA-N	128188	526	41.296	96.245	96.245	yes	145	0.275665	-100	0	0.882057	526
MMV1184133	CCC(NC(=O)c1c(NC(=O)c2ccc(cc2)Cl)nc2n1cc(C)cc2)C	MFZALZISRRQGEB-OBSCOFJONA-N	128188	526	28.362	96.245	94.367	yes	145	0.275665	-100	0	0.882057	526
MMV1183917	Cc1ccc2n(c1)c(C(=O)NC1CCCC1)c(n2)NC(=O)c1ccccc1	YETMULYZFZCWJW-VVKINWOJNA-N	128188	526	38.644	96.245	94.367	yes	145	0.275665	-100	0	0.882057	526
MMV1184134	CCCNC(=O)c1c(NC(=O)c2ccc(cc2)C(F)(F)F)nc2n1cc(C)cc2	UORPOXGLSASZDY-PWIKPTQSNA-N	128188	526	35.797	96.245	94.367	yes	145	0.275665	-100	0	0.882057	526
MMV1183729	CCCNC(=O)c1c(NC(=O)c2cccc(c2)F)nc2n1cccc2	VTWNXPSRTXZWCY-MMRXBHCZNA-N	128188	526	14.083	96.245	94.367	yes	145	0.275665	-100	0	0.882057	526
MMV1184684	CCCNC(=O)c1c(NC(=O)c2cc(F)cc(c2)F)nc2n1cccc2	UUMPGABWAOSDIP-NPQUBYNZNA-N	128188	526	32.831	96.245	94.367	yes	145	0.275665	-100	0	0.882057	526
MMV1098248	CCCNC(=O)c1c(NC(=O)c2ccc(cc2)C(F)(F)F)nc2n1cccc2	OPMKTPFLGPKUHV-HPRFPMAVNA-N	128188	526	41.063	96.245	94.367	yes	145	0.275665	-100	0	0.882057	526
MMV1046845	CCCCNC(=O)c1c(NC(=O)c2c(F)cccc2F)nc2n1cc(C)cc2	MMUTXDXSPCPMCR-HPRFPMAVNA-N	128188	526	18.286	96.245	94.367	yes	145	0.275665	-100	0	0.882057	526
MMV1183953	CC(NC(=O)c1c(NC(=O)c2cccc(c2)F)nc2n1cccc2)C	CHIOHNXQZLJNNC-MMRXBHCZNA-N	128188	526	28.91	96.245	94.367	yes	145	0.275665	-100	0	0.882057	526
MMV1184130	CCCCNC(=O)c1c(NC(=O)c2cccc(c2)C(F)(F)F)nc2n1cc(C)cc2	KKYZMNSUPXZWRZ-JJFURXLTNA-N	128188	526	26.356	96.245	94.367	yes	145	0.275665	-100	0	0.882057	526
MMV1183844	CC(CNC(=O)c1c(NC(=O)c2cccc(c2)F)nc2n1cc(C)cc2)C	QVRHWRDXCNYJOF-VVKINWOJNA-N	128188	526	41.635	96.245	94.367	yes	145	0.275665	-100	0	0.882057	526
MMV1184195	CCCNC(=O)c1c(NC(=O)c2ccc(cc2)C)nc2n1cc(C)cc2	VLFREMBWPAUZHP-NPQUBYNZNA-N	128188	526	31.001	96.245	94.367	yes	145	0.275665	-100	0	0.882057	526
MMV1184817	CC(NC(=O)c1c(NC(=O)c2cc(F)c(cc2F)Cl)nc2n1cccc2)C	LOQKOVZCZXNTKK-VVKINWOJNA-N	128188	526	44.246	96.245	94.286	yes	145	0.275665	-100	0	0.882057	526
MMV1184808	CCCCNC(=O)c1c(NC(=O)c2c(F)ccc(c2F)F)nc2n1cccc2	PAWFGKMFIDEQQT-HPRFPMAVNA-N	128188	526	-78.695	96.245	94.286	yes	145	0.275665	-100	0	0.882057	526
MMV1184423	Cc1ccc2n(c1)c(C(=O)NC1CCCC1)c(n2)NC(=O)c1ccc(c(c1)F)F	ICHRUPVMNWGZQM-PWIKPTQSNA-N	128188	526	33.605	96.245	92.49	yes	145	0.275665	-100	0	0.882057	526
MMV1183815	CC(NC(=O)c1c(NC(=O)c2ccc(cc2)Cl)nc2n1cccc2)C	YVBMZPKELIWYNM-MMRXBHCZNA-N	128188	526	38.986	96.245	92.49	yes	145	0.275665	-100	0	0.882057	526
MMV1183922	N#Cc1cccc(c1)C(=O)Nc1nc2n(c1C(=O)NC(C)C)cccc2	JXPYXNUCBCYPIA-NPQUBYNZNA-N	128188	526	41.332	96.245	92.49	yes	145	0.275665	-100	0	0.882057	526
MMV1184383	Fc1ccc(c(c1)C(=O)Nc1nc2n(c1C(=O)NC1CCCC1)cc(cc2)C)F	VSXMVKAPYGRTDB-PWIKPTQSNA-N	128188	526	22.696	96.245	92.49	yes	145	0.275665	-100	0	0.882057	526
MMV1183919	Fc1cccc(c1)C(=O)Nc1nc2n(c1C(=O)NC1CCCCC1)cccc2	GFPMFSPRDMUBRX-HPRFPMAVNA-N	128188	526	51.955	96.245	92.49	yes	145	0.275665	-100	0	0.882057	526
MMV1183930	CCCNC(=O)c1c(NC(=O)c2ccc(c(c2)Cl)Cl)nc2n1cccc2	BMUVALJIYKZGIC-NPQUBYNZNA-N	128188	526	57.094	96.245	92.49	yes	145	0.275665	-100	0	0.882057	526
MMV1184192	O=C(c1cccc(c1)C(F)(F)F)Nc1nc2n(c1C(=O)NC1CCCCC1)cccc2	GZCKJSNWDMEGFQ-SKKVRFOWNA-N	128188	526	62.791	96.245	92.49	yes	145	0.275665	-100	0	0.882057	526
MMV1184380	CCC(NC(=O)c1c(NC(=O)c2cc(F)ccc2F)nc2n1cc(C)cc2)C	VZMLRSQBVFHGHZ-ZSPRCRFRNA-N	128188	526	6.336	96.245	92.49	yes	145	0.275665	-100	0	0.882057	526
MMV1184807	CCCCNC(=O)c1c(NC(=O)c2ccc(cc2)C(=O)OC)nc2n1cccc2	SFIKVOKMSKILMD-VVKINWOJNA-N	128188	526	4.68	96.245	92.49	yes	145	0.275665	-100	0	0.882057	526
MMV1184227	CCCNC(=O)c1c(NC(=O)c2cccc(c2)C(F)(F)F)nc2n1cccc2	KXRISEXCQPTEIR-HPRFPMAVNA-N	128188	526	40.424	96.245	92.49	yes	145	0.275665	-100	0	0.882057	526
MMV1183821	CCCCNC(=O)c1c(NC(=O)c2ccc(cc2Cl)Cl)nc2n1cc(C)cc2	IPDAINWZIVBTSR-HPRFPMAVNA-N	128188	526	38.87	96.245	92.49	yes	145	0.275665	-100	0	0.882057	526
MMV1184487	O=C(c1ccc(c(c1)F)F)Nc1nc2n(c1C(=O)NC1CCCCC1)cccc2	OVTKNRDWTHABOO-PWIKPTQSNA-N	128188	526	2.0441	96.245	92.49	yes	145	0.275665	-100	0	0.882057	526
MMV1184802	CCCCNC(=O)c1c(NC(=O)c2cccc(c2Cl)Cl)nc2n1cc(C)cc2	WGDXCOJKSFFXNN-HPRFPMAVNA-N	128188	526	36.864	96.245	92.49	yes	145	0.275665	-100	0	0.882057	526
MMV1183990	CCCNC(=O)c1c(NC(=O)c2ccc(cc2)CCCC)nc2n1cc(C)cc2	SJVRNWBBGMAYEM-PWIKPTQSNA-N	128188	526	43.475	96.245	92.49	yes	145	0.275665	-100	0	0.882057	526
MMV1183914	O=C(c1ccccc1)Nc1nc2n(c1C(=O)NC1CCCCC1)cccc2	JLGIKXGUVMWPEK-VVKINWOJNA-N	128188	526	44.793	96.245	92.49	yes	145	0.275665	-100	0	0.882057	526
MMV1184668	CCCCNC(=O)c1c(NC(=O)c2cccc(c2F)F)nc2n1cccc2	XGMPVRIAIBNQNY-VVKINWOJNA-N	128188	526	21.675	96.245	92.49	yes	145	0.275665	-100	0	0.882057	526
MMV1185056	CCC(NC(=O)c1c(NC(=O)c2cc(F)c(cc2F)F)nc2n1cc(C)cc2)C	OIIOJKUYSGIGNI-YVCOUMEGNA-N	128188	526	37.6	96.245	91.429	yes	145	0.275665	-100	0	0.882057	526
MMV1184823	CCC(NC(=O)c1c(NC(=O)c2ccc(c(c2)Cl)F)nc2n1cc(C)cc2)C	NMFNKCDXPULVGM-ZSPRCRFRNA-N	128188	526	21.889	96.245	91.429	yes	145	0.275665	-100	0	0.882057	526
MMV1184027	Clc1ccc(cc1)C(=O)Nc1nc2n(c1C(=O)NC1CCCC1)cccc2	RZWJKFAUIFQPPI-VVKINWOJNA-N	128188	526	41.448	96.245	90.612	yes	145	0.275665	-100	0	0.882057	526
MMV1184234	Fc1ccc(cc1)C(=O)Nc1nc2n(c1C(=O)NC1CCCCC1)cc(cc2)C	YLWMUNOVAAUDCT-PWIKPTQSNA-N	128188	526	40.29	96.245	90.612	yes	145	0.275665	-100	0	0.882057	526
MMV1184030	CCCNC(=O)c1c(NC(=O)c2ccc(cc2)F)nc2n1cc(C)cc2	NWMLBXGZGSVEQB-NPQUBYNZNA-N	128188	526	-0.10127	96.245	90.612	yes	145	0.275665	-100	0	0.882057	526
MMV1184229	Cc1cccc(c1)C(=O)Nc1nc2n(c1C(=O)NC1CCCC1)cccc2	DXIHDNUMGXQPFT-VVKINWOJNA-N	128188	526	36.15	96.245	90.612	yes	145	0.275665	-100	0	0.882057	526
MMV1183840	CCC(NC(=O)c1c(NC(=O)c2ccccc2)nc2n1cc(C)cc2)C	MOJQKAVDHDSCDQ-QBQMTNCFNA-N	128188	526	17.894	96.245	90.612	yes	145	0.275665	-100	0	0.882057	526
MMV1184387	N#Cc1ccc(cc1)C(=O)Nc1nc2n(c1C(=O)NC(C)C)cccc2	LJIBOYIFEVBIOD-NPQUBYNZNA-N	128188	526	28.956	96.245	90.612	yes	145	0.275665	-100	0	0.882057	526
MMV1183960	O=C(c1ccc(c(c1)Cl)Cl)Nc1nc2n(c1C(=O)NC1CCCCC1)cccc2	FRUXNEJWDPJTNU-PWIKPTQSNA-N	128188	526	56.886	96.245	90.612	yes	145	0.275665	-100	0	0.882057	526
MMV1184413	O=C(c1ccc(c(c1)F)F)Nc1nc2n(c1C(=O)NC1CCCC1)cccc2	KICSQTMXNHMCCZ-HPRFPMAVNA-N	128188	526	39.782	96.245	90.612	yes	145	0.275665	-100	0	0.882057	526
MMV1183817	CCCNC(=O)c1c(NC(=O)c2ccc(cc2Cl)Cl)nc2n1cccc2	VNEGBBLAIKTVSJ-NPQUBYNZNA-N	128188	526	24.527	96.245	90.612	yes	145	0.275665	-100	0	0.882057	526
MMV1183964	O=C(c1ccccc1F)Nc1nc2n(c1C(=O)NC1CCCC1)cccc2	ZEALJXGAOBWJEA-VVKINWOJNA-N	128188	526	31.114	96.245	90.612	yes	145	0.275665	-100	0	0.882057	526
MMV1183807	CCC(NC(=O)c1c(NC(=O)c2cccc(c2)F)nc2n1cc(C)cc2)C	XGNWZZKHLPZIBP-OBSCOFJONA-N	128188	526	36.454	96.245	90.612	yes	145	0.275665	-100	0	0.882057	526
MMV1184225	Cc1cccc(c1)C(=O)Nc1nc2n(c1C(=O)NC1CCCCC1)cccc2	DLJZNOHRQXCDPO-HPRFPMAVNA-N	128188	526	34.653	96.245	90.612	yes	145	0.275665	-100	0	0.882057	526
MMV1184025	CCC(NC(=O)c1c(NC(=O)c2ccc(cc2)CC)nc2n1cc(C)cc2)C	FLIUIVYFHVCGBN-QAYJFWBUNA-N	128188	526	39.082	96.245	90.612	yes	145	0.275665	-100	0	0.882057	526
MMV1184097	O=C(c1ccc(cc1)C(F)(F)F)Nc1nc2n(c1C(=O)NC1CCCC1)cccc2	LISXEEVWANVANQ-JJFURXLTNA-N	128188	526	9.728	96.245	90.612	yes	145	0.275665	-100	0	0.882057	526
MMV1184131	CC(CNC(=O)c1c(NC(=O)c2cccc(c2)C)nc2n1cc(C)cc2)C	HWFQXOHCIZIIMB-VVKINWOJNA-N	128188	526	36.203	96.245	90.612	yes	145	0.275665	-100	0	0.882057	526
MMV1184032	Cc1ccc2n(c1)c(C(=O)NC1CCCC1)c(n2)NC(=O)c1ccc(cc1)Cl	LWIGGNJJFMZVQU-HPRFPMAVNA-N	128188	526	18.858	96.245	90.612	yes	145	0.275665	-100	0	0.882057	526
MMV1183980	CC(NC(=O)c1c(NC(=O)c2ccc(cc2)C)nc2n1cccc2)C	HICFGGGWDDLKRD-MMRXBHCZNA-N	128188	526	2.975	96.245	90.612	yes	145	0.275665	-100	0	0.882057	526
MMV1183970	CCC(NC(=O)c1c(NC(=O)c2ccc(c(c2)Cl)Cl)nc2n1cc(C)cc2)C	ZANLCBMXTDBJNN-ZSPRCRFRNA-N	128188	526	53.87	96.245	90.612	yes	145	0.275665	-100	0	0.882057	526
MMV1184793	CCCCNC(=O)c1c(NC(=O)c2cccc(c2Cl)Cl)nc2n1cccc2	PMACDMQXKREKDP-VVKINWOJNA-N	128188	526	4.0417	96.245	90.612	yes	145	0.275665	-100	0	0.882057	526
MMV1183988	CCC(NC(=O)c1c(NC(=O)c2ccc(cc2)C)nc2n1cc(C)cc2)C	FSYNLQXNCPQBAM-SZWQHXNYNA-N	128188	526	23.852	96.245	90.612	yes	145	0.275665	-100	0	0.882057	526
MMV1183853	CC(NC(=O)c1c(NC(=O)c2ccc(cc2Cl)Cl)nc2n1cccc2)C	WWQRVSXFADZTPH-NPQUBYNZNA-N	128188	526	36.443	96.245	90.612	yes	145	0.275665	-100	0	0.882057	526
MMV1184586	CC(NC(=O)c1c(NC(=O)c2cccc(c2Cl)Cl)nc2n1cccc2)C	NEKIERITTUMFQM-NPQUBYNZNA-N	128188	526	-2.2216	96.245	90.612	yes	145	0.275665	-100	0	0.882057	526
MMV1184123	CCCNC(=O)c1c(NC(=O)c2ccc(cc2)CC)nc2n1cccc2	OWLPXSSESAYMIA-NPQUBYNZNA-N	128188	526	34.963	96.245	90.612	yes	145	0.275665	-100	0	0.882057	526
MMV1183884	Fc1cccc(c1)C(=O)Nc1nc2n(c1C(=O)NC1CCCC1)cc(cc2)C	JKULXYWEPLBIOX-HPRFPMAVNA-N	128188	526	42.169	96.245	90.612	yes	145	0.275665	-100	0	0.882057	526
MMV1183983	CCCCNC(=O)c1c(NC(=O)c2cccc(c2)C)nc2n1cccc2	DJWYMJHCHUUFKO-NPQUBYNZNA-N	128188	526	26.222	96.245	90.612	yes	145	0.275665	-100	0	0.882057	526
MMV1183921	Cc1ccc2n(c1)c(C(=O)NC1CCCCC1)c(n2)NC(=O)c1cccc(c1)F	YNKCLVWYGQNNRG-PWIKPTQSNA-N	128188	526	45.266	96.245	90.612	yes	145	0.275665	-100	0	0.882057	526
MMV1184196	O=C(c1cccc(c1)C(F)(F)F)Nc1nc2n(c1C(=O)NC1CCCC1)cccc2	SIZHMKVLSGKCJI-JJFURXLTNA-N	128188	526	64.469	96.245	90.612	yes	145	0.275665	-100	0	0.882057	526
MMV1183950	Cc1ccc2n(c1)c(C(=O)NC1CCCCC1)c(n2)NC(=O)c1ccccc1	CAHWSFYEQLRALH-HPRFPMAVNA-N	128188	526	41.42	96.245	90.612	yes	145	0.275665	-100	0	0.882057	526
MMV1183749	CCCNC(=O)c1c(NC(=O)c2ccc(cc2F)F)nc2n1cc(C)cc2	SHYMGXYRYZQDPQ-VVKINWOJNA-N	128188	526	15.167	96.245	88.734	yes	145	0.275665	-100	0	0.882057	526
MMV1184375	Fc1ccc(c(c1)C(=O)Nc1nc2n(c1C(=O)NC1CCCC1)cccc2)F	SYCMYRTVNMOCLZ-HPRFPMAVNA-N	128188	526	-1.0463	96.245	88.734	yes	145	0.275665	-100	0	0.882057	526
MMV1183878	CCCNC(=O)c1c(NC(=O)c2ccccc2)nc2n1cc(C)cc2	PMJOLXOADMJSQM-MMRXBHCZNA-N	128188	526	10.904	96.245	88.734	yes	145	0.275665	-100	0	0.882057	526
MMV1183747	CCC(NC(=O)c1c(NC(=O)c2ccc(cc2F)F)nc2n1cc(C)cc2)C	OIQVCTVKPYQOAG-ZSPRCRFRNA-N	128188	526	31.626	96.245	88.734	yes	145	0.275665	-100	0	0.882057	526
MMV1184453	Fc1ccc(c(c1)C(=O)Nc1nc2n(c1C(=O)NC1CCCCC1)cccc2)F	FFYKMLVCZONUJM-PWIKPTQSNA-N	128188	526	34.911	96.245	88.734	yes	145	0.275665	-100	0	0.882057	526
MMV1183705	CCCCNC(=O)c1c(NC(=O)c2ccc(cc2F)F)nc2n1cc(C)cc2	PQPHBZOPEFFCBF-HPRFPMAVNA-N	128188	526	37.287	96.245	88.734	yes	145	0.275665	-100	0	0.882057	526
MMV1183985	Clc1ccc(cc1)C(=O)Nc1nc2n(c1C(=O)NC1CCCCC1)cccc2	LFRXRBPVUXTZHD-HPRFPMAVNA-N	128188	526	53.81	96.245	88.734	yes	145	0.275665	-100	0	0.882057	526
MMV1183916	O=C(c1ccccc1C)Nc1nc2n(c1C(=O)NC1CCCCC1)cccc2	FFXCCDFAWNWJJC-HPRFPMAVNA-N	128188	526	30.785	96.245	88.734	yes	145	0.275665	-100	0	0.882057	526
MMV1183813	O=C(c1ccccc1Cl)Nc1nc2n(c1C(=O)NC1CCCCC1)cccc2	NXYBRTHEIMDCNA-HPRFPMAVNA-N	128188	526	17.322	96.245	88.734	yes	145	0.275665	-100	0	0.882057	526
MMV1183885	N#Cc1cccc(c1)C(=O)Nc1nc2n(c1C(=O)NC1CCCCC1)cccc2	PLDYYPNKZQRGNI-PWIKPTQSNA-N	128188	526	63.621	96.245	88.734	yes	145	0.275665	-100	0	0.882057	526
MMV1184197	CCCCNC(=O)c1c(NC(=O)c2ccc(cc2)F)nc2n1cc(C)cc2	NSBAUHGQXJWPTB-VVKINWOJNA-N	128188	526	37.538	96.245	88.734	yes	145	0.275665	-100	0	0.882057	526
MMV1184749	CC(NC(=O)c1c(NC(=O)c2cc(F)cc(c2)F)nc2n1cccc2)C	QWCGBCBPHNKHQE-NPQUBYNZNA-N	128188	526	38.201	96.245	88.734	yes	145	0.275665	-100	0	0.882057	526
MMV1184095	CC(NC(=O)c1c(NC(=O)c2cccc(c2)C(F)(F)F)nc2n1cccc2)C	YAAAKPGTQWBOQA-HPRFPMAVNA-N	128188	526	47.569	96.245	88.734	yes	145	0.275665	-100	0	0.882057	526
MMV1183806	CCCCNC(=O)c1c(NC(=O)c2cccc(c2)F)nc2n1cc(C)cc2	IEZZPLZZFJFZLO-VVKINWOJNA-N	128188	526	25.869	96.245	88.734	yes	145	0.275665	-100	0	0.882057	526
MMV1184164	CCCCNC(=O)c1c(NC(=O)c2cccc(c2)C)nc2n1cc(C)cc2	SIXKHNNTBFLOJS-VVKINWOJNA-N	128188	526	38.817	96.245	88.734	yes	145	0.275665	-100	0	0.882057	526
MMV1183968	CC(CNC(=O)c1c(NC(=O)c2ccccc2C(F)(F)F)nc2n1cc(C)cc2)C	PDOQKZVZJVDZIJ-JJFURXLTNA-N	128188	526	31.163	96.245	88.734	yes	145	0.275665	-100	0	0.882057	526
MMV1183819	Clc1ccc(c(c1)Cl)C(=O)Nc1nc2n(c1C(=O)NC1CCCC1)cccc2	SAKCWXBKTNRZMQ-HPRFPMAVNA-N	128188	526	32.926	96.245	88.734	yes	145	0.275665	-100	0	0.882057	526
MMV1184283	CCCCNC(=O)c1c(NC(=O)c2cc(F)ccc2F)nc2n1cccc2	NLRLTCPMKFWOLM-VVKINWOJNA-N	128188	526	24.063	96.245	88.734	yes	145	0.275665	-100	0	0.882057	526
MMV1183827	Clc1cccc(c1)C(=O)Nc1nc2n(c1C(=O)NC1CCCC1)cc(cc2)C	LZJRKSCNXCGXPE-HPRFPMAVNA-N	128188	526	40.858	96.245	88.734	yes	145	0.275665	-100	0	0.882057	526
MMV1184927	Cc1ccc2n(c1)c(C(=O)NC1CCCC1)c(n2)NC(=O)c1cc(F)c(cc1F)F	XZRVBIMSBVYDRV-JJFURXLTNA-N	128188	526	28.393	96.245	88.571	yes	145	0.275665	-100	0	0.882057	526
MMV1184815	CCCCNC(=O)c1c(NC(=O)c2cc(F)ccc2C)nc2n1cccc2	NJJJKARLBYDWJP-VVKINWOJNA-N	128188	526	-8.3046	96.245	88.571	yes	145	0.275665	-100	0	0.882057	526
MMV1184822	COC(=O)c1ccc(cc1)C(=O)Nc1nc2n(c1C(=O)NC1CCCCC1)cc(cc2)C	HVGJLTSCEPIILS-JJFURXLTNA-N	128188	526	-14.88	96.245	88.571	yes	145	0.275665	-100	0	0.882057	526
MMV1184818	CCCNC(=O)c1c(NC(=O)c2ccc(c(c2F)F)F)nc2n1cccc2	CADLRECVSKRMST-VVKINWOJNA-N	128188	526	-8.2709	96.245	88.571	yes	145	0.275665	-100	0	0.882057	526
MMV1184233	Cc1cccc(c1)C(=O)Nc1nc2n(c1C(=O)NC1CCCC1)cc(cc2)C	DYBNEEOCIJCYEA-HPRFPMAVNA-N	128188	526	17.251	96.245	86.857	yes	145	0.275665	-100	0	0.882057	526
MMV1183926	CC(NC(=O)c1c(NC(=O)c2cccc(c2)Cl)nc2n1cccc2)C	GDJYBXFPZCAGKU-MMRXBHCZNA-N	128188	526	44.991	96.245	86.857	yes	145	0.275665	-100	0	0.882057	526
MMV1183845	CCCNC(=O)c1c(NC(=O)c2cccc(c2)F)nc2n1cc(C)cc2	RGWKGALPKXGTKA-NPQUBYNZNA-N	128188	526	-2.6372	96.245	86.857	yes	145	0.275665	-100	0	0.882057	526
MMV1183938	Cc1ccc2n(c1)c(C(=O)NC1CCCC1)c(n2)NC(=O)c1ccc(cc1F)F	QDFJCMJCJSOGMC-PWIKPTQSNA-N	128188	526	35.684	96.245	86.857	yes	145	0.275665	-100	0	0.882057	526
MMV1184126	CC(NC(=O)c1c(NC(=O)c2cccc(c2)C)nc2n1cccc2)C	FGEQFHCGBWGJKS-MMRXBHCZNA-N	128188	526	-6.0984	96.245	86.857	yes	145	0.275665	-100	0	0.882057	526
MMV1183707	CC(CNC(=O)c1c(NC(=O)c2cccc(c2)Cl)nc2n1cc(C)cc2)C	JPNORCBRLDQSJV-VVKINWOJNA-N	128188	526	46.682	96.245	86.857	yes	145	0.275665	-100	0	0.882057	526
MMV1184228	CCCNC(=O)c1c(NC(=O)c2ccc(cc2)CC)nc2n1cc(C)cc2	RNWZIIWTZNFLAK-VVKINWOJNA-N	128188	526	41.731	96.245	86.857	yes	145	0.275665	-100	0	0.882057	526
MMV1183936	CCC(NC(=O)c1c(NC(=O)c2cccc(c2)Cl)nc2n1cc(C)cc2)C	NACBYAUJCIVVNY-OBSCOFJONA-N	128188	526	51.924	96.245	86.857	yes	145	0.275665	-100	0	0.882057	526
MMV1183802	CCCCNC(=O)c1c(NC(=O)c2ccccc2C)nc2n1cc(C)cc2	KLAIRRDPSIJWBX-VVKINWOJNA-N	128188	526	-3.1034	96.245	86.857	yes	145	0.275665	-100	0	0.882057	526
MMV1183989	CCCNC(=O)c1c(NC(=O)c2cccc(c2)C)nc2n1cccc2	XQIFGNNGMGDTCQ-MMRXBHCZNA-N	128188	526	-4.3572	96.245	86.857	yes	145	0.275665	-100	0	0.882057	526
MMV1184415	CCCCNC(=O)c1c(NC(=O)c2ccc(c(c2)F)F)nc2n1cc(C)cc2	IPQGSQIBIDRJHM-HPRFPMAVNA-N	128188	526	19.846	96.245	86.857	yes	145	0.275665	-100	0	0.882057	526
MMV1184170	Cc1ccc2n(c1)c(C(=O)NC1CCCCC1)c(n2)NC(=O)c1cccc(c1)C(F)(F)F	CSQOIASJIGKQSF-CATZCVBWNA-N	128188	526	48.604	96.245	86.857	yes	145	0.275665	-100	0	0.882057	526
MMV1184382	CCCNC(=O)c1c(NC(=O)c2cc(F)ccc2F)nc2n1cc(C)cc2	TXYFGEAXEDIILD-VVKINWOJNA-N	128188	526	43.195	96.245	86.857	yes	145	0.275665	-100	0	0.882057	526
MMV1184026	CCCNC(=O)c1c(NC(=O)c2ccc(cc2)F)nc2n1cccc2	GOUVZBMYLNWZGK-MMRXBHCZNA-N	128188	526	17.233	96.245	86.857	yes	145	0.275665	-100	0	0.882057	526
MMV1183875	CCCCNC(=O)c1c(NC(=O)c2ccccc2)nc2n1cccc2	JKUKLBDGJKMYAE-MMRXBHCZNA-N	128188	526	26.127	96.245	86.857	yes	145	0.275665	-100	0	0.882057	526
MMV1184455	CC(NC(=O)c1c(NC(=O)c2cc(F)ccc2F)nc2n1cccc2)C	SXHNIPCFFVPJJG-NPQUBYNZNA-N	128188	526	3.9966	96.245	86.857	yes	145	0.275665	-100	0	0.882057	526
MMV1183841	CC(CNC(=O)c1c(NC(=O)c2ccccc2C)nc2n1cc(C)cc2)C	UXSPGXIXJTVACD-VVKINWOJNA-N	128188	526	24.64	96.245	86.857	yes	145	0.275665	-100	0	0.882057	526
MMV1184928	CC(CNC(=O)c1c(NC(=O)c2cc(F)ccc2C)nc2n1cc(C)cc2)C	CYIKVAVEEPPSEK-HPRFPMAVNA-N	128188	526	25.314	96.245	85.714	yes	145	0.275665	-100	0	0.882057	526
MMV1185014	O=C(c1c(F)ccc(c1F)F)Nc1nc2n(c1C(=O)NC1CCCCC1)cccc2	FZAASBHHOSDVAP-JJFURXLTNA-N	128188	526	-9.356	96.245	85.714	yes	145	0.275665	-100	0	0.882057	526
MMV1184990	Fc1ccc(c(c1)C(=O)Nc1nc2n(c1C(=O)NC1CCCCC1)cccc2)C	LWCSAJYCNYJZAO-PWIKPTQSNA-N	128188	526	34.344	96.245	85.714	yes	145	0.275665	-100	0	0.882057	526
MMV1184914	O=C(c1cccc(c1F)Cl)Nc1nc2n(c1C(=O)NC1CCCC1)cccc2	HIPCULREZCDOGG-HPRFPMAVNA-N	128188	526	33.255	96.245	85.714	yes	145	0.275665	-100	0	0.882057	526
MMV1184806	CCCNC(=O)c1c(NC(=O)c2cccc(c2Cl)Cl)nc2n1cc(C)cc2	ZOCWFIPYMYIYOU-VVKINWOJNA-N	128188	526	-3.4232	96.245	84.979	yes	145	0.275665	-100	0	0.882057	526
MMV1184094	CCCNC(=O)c1c(NC(=O)c2ccc(cc2)C)nc2n1cccc2	AREJQAUNHREWRE-MMRXBHCZNA-N	128188	526	8.6367	96.245	84.979	yes	145	0.275665	-100	0	0.882057	526
MMV1184378	CC(CNC(=O)c1c(NC(=O)c2cc(F)ccc2F)nc2n1cc(C)cc2)C	BXPLWKWMWOIOMS-HPRFPMAVNA-N	128188	526	15.9	96.245	84.979	yes	145	0.275665	-100	0	0.882057	526
MMV1184124	CCCCNC(=O)c1c(NC(=O)c2ccc(cc2)C(F)(F)F)nc2n1cccc2	VCNQOECAICTRCP-PWIKPTQSNA-N	128188	526	33.879	96.245	84.979	yes	145	0.275665	-100	0	0.882057	526
MMV1183751	Cc1ccc2n(c1)c(C(=O)NC1CCCC1)c(n2)NC(=O)c1ccc(cc1Cl)Cl	OOMQQTDRCQEMHJ-PWIKPTQSNA-N	128188	526	42.25	96.245	84.979	yes	145	0.275665	-100	0	0.882057	526
MMV1184165	CC(CNC(=O)c1c(NC(=O)c2ccc(cc2)Cl)nc2n1cc(C)cc2)C	MZDPZUPXILFYCG-VVKINWOJNA-N	128188	526	32.647	96.245	84.979	yes	145	0.275665	-100	0	0.882057	526
MMV1184789	Cc1ccc2n(c1)c(C(=O)NC1CCCC1)c(n2)NC(=O)c1cccc(c1Cl)Cl	FAMUHPPQPWQQBF-PWIKPTQSNA-N	128188	526	-13.013	96.245	84.979	yes	145	0.275665	-100	0	0.882057	526
MMV1183966	CCCCNC(=O)c1c(NC(=O)c2ccccc2F)nc2n1cc(C)cc2	WPMHKIJKDAJLCD-VVKINWOJNA-N	128188	526	34.395	96.245	84.979	yes	145	0.275665	-100	0	0.882057	526
MMV1184098	CCC(NC(=O)c1c(NC(=O)c2ccc(cc2)F)nc2n1cc(C)cc2)C	PLZHKLISIKFAPU-OBSCOFJONA-N	128188	526	27.705	96.245	84.979	yes	145	0.275665	-100	0	0.882057	526
MMV1184021	CCCCNC(=O)c1c(NC(=O)c2ccc(cc2)F)nc2n1cccc2	JZCVFHWMECTBPT-NPQUBYNZNA-N	128188	526	32.216	96.245	84.979	yes	145	0.275665	-100	0	0.882057	526
MMV1184417	CC(CNC(=O)c1c(NC(=O)c2ccc(c(c2)F)F)nc2n1cc(C)cc2)C	MJZRWVCFXHRXMZ-HPRFPMAVNA-N	128188	526	36.094	96.245	84.979	yes	145	0.275665	-100	0	0.882057	526
MMV1183765	O=C(c1ccccc1)Nc1nc2n(c1C(=O)NC1CCCC1)cccc2	CHEVXJXTNMSYKN-NPQUBYNZNA-N	128188	526	20.317	96.245	84.979	yes	145	0.275665	-100	0	0.882057	526
MMV1184029	CCC(NC(=O)c1c(NC(=O)c2cccc(c2)C(F)(F)F)nc2n1cc(C)cc2)C	SKSKAMRYHHYBSJ-JTEVJXFUNA-N	128188	526	14.259	96.245	84.979	yes	145	0.275665	-100	0	0.882057	526
MMV1183972	Cc1ccc2n(c1)c(C(=O)NC1CCCC1)c(n2)NC(=O)c1c(F)cccc1F	RZBRJTNVPBJBTR-PWIKPTQSNA-N	128188	526	21.941	96.245	84.979	yes	145	0.275665	-100	0	0.882057	526
MMV1183861	CCC(NC(=O)c1c(NC(=O)c2ccc(cc2Cl)Cl)nc2n1cc(C)cc2)C	FJXWKLLMSKDONI-ZSPRCRFRNA-N	128188	526	43.497	96.245	84.979	yes	145	0.275665	-100	0	0.882057	526
MMV1184060	O=C(c1ccc(cc1)C(F)(F)F)Nc1nc2n(c1C(=O)NC1CCCCC1)cccc2	QZTNQGHMTAIUJR-SKKVRFOWNA-N	128188	526	51.705	96.245	84.979	yes	145	0.275665	-100	0	0.882057	526
MMV1183896	CCCNC(=O)c1c(NC(=O)c2cccc(c2)Cl)nc2n1cccc2	KKJKUQXLIMACIH-MMRXBHCZNA-N	128188	526	43.726	96.245	84.979	yes	145	0.275665	-100	0	0.882057	526
MMV1184063	CCCCc1ccc(cc1)C(=O)Nc1nc2n(c1C(=O)NC(CC)C)cc(cc2)C	YPGYJWPRYUWCLJ-NLZOGSITNA-N	128188	526	61.442	96.245	84.979	yes	145	0.275665	-100	0	0.882057	526
MMV1183851	Clc1ccc(c(c1)Cl)C(=O)Nc1nc2n(c1C(=O)NC1CCCCC1)cccc2	GCQOZYSDAPIQIS-PWIKPTQSNA-N	128188	526	52.436	96.245	84.979	yes	145	0.275665	-100	0	0.882057	526
MMV1183961	CC(NC(=O)c1c(NC(=O)c2ccc(c(c2)Cl)Cl)nc2n1cccc2)C	GWGDHDNLNXCQII-NPQUBYNZNA-N	128188	526	56.547	96.245	83.102	yes	145	0.275665	-100	0	0.882057	526
MMV1183823	CCC(NC(=O)c1c(NC(=O)c2ccccc2Cl)nc2n1cc(C)cc2)C	XDQIWTVBSSWKJA-OBSCOFJONA-N	128188	526	5.8217	96.245	83.102	yes	145	0.275665	-100	0	0.882057	526
MMV1184518	CC(NC(=O)c1c(NC(=O)c2cccc(c2)C(F)(F)F)nc2n1cccc2C)C	UBXZRCKIEVHWIN-PWIKPTQSNA-N	128188	526	1.0753	96.245	83.102	yes	145	0.275665	-100	0	0.882057	526
MMV1184282	N#Cc1ccc(cc1)C(=O)Nc1nc2n(c1C(=O)NC1CCCCC1)cc(cc2)C	KIRFQMDLUMUTRV-JJFURXLTNA-N	128188	526	2.7275	96.245	83.102	yes	145	0.275665	-100	0	0.882057	526
MMV1184119	Cc1ccc(cc1)C(=O)Nc1nc2n(c1C(=O)NC1CCCCC1)cccc2	IZJPYXHKLHBDHB-HPRFPMAVNA-N	128188	526	33.074	96.245	83.102	yes	145	0.275665	-100	0	0.882057	526
MMV1183997	Clc1ccc(cc1)C(=O)Nc1nc2n(c1C(=O)NC1CCCCC1)cc(cc2)C	KSPLLOFYPUUUET-PWIKPTQSNA-N	128188	526	15.958	96.245	83.102	yes	145	0.275665	-100	0	0.882057	526
MMV1184314	N#Cc1ccc(cc1)C(=O)Nc1nc2n(c1C(=O)NC1CCCC1)cc(cc2)C	OGLMORUQKLERRH-PWIKPTQSNA-N	128188	526	40.487	96.245	83.102	yes	145	0.275665	-100	0	0.882057	526
MMV1184100	Cc1ccc2n(c1)c(C(=O)NC1CCCC1)c(n2)NC(=O)c1ccc(cc1)C(F)(F)F	LACUXYIJFFIXIR-SKKVRFOWNA-N	128188	526	-2.1992	96.245	83.102	yes	145	0.275665	-100	0	0.882057	526
MMV1184068	CCC(NC(=O)c1c(NC(=O)c2cccc(c2)C)nc2n1cc(C)cc2)C	MOXJRERMVUODCK-SZWQHXNYNA-N	128188	526	17.417	96.245	83.102	yes	145	0.275665	-100	0	0.882057	526
MMV1184781	CCCCNC(=O)c1c(NC(=O)c2cc(F)cc(c2)F)nc2n1cccc2	JPAYJAKVMRUYDG-VVKINWOJNA-N	128188	526	35.854	96.245	83.102	yes	145	0.275665	-100	0	0.882057	526
MMV1184059	CCCCNC(=O)c1c(NC(=O)c2ccc(cc2)Cl)nc2n1cccc2	VNVVWOQLBMXIHG-NPQUBYNZNA-N	128188	526	34.695	96.245	83.102	yes	145	0.275665	-100	0	0.882057	526
MMV1184317	CCCCNC(=O)c1c(NC(=O)c2ccc(c(c2)F)F)nc2n1cccc2	ILLNVTOHNVMYAG-VVKINWOJNA-N	128188	526	29.898	96.245	83.102	yes	145	0.275665	-100	0	0.882057	526
MMV1183991	Fc1ccc(cc1)C(=O)Nc1nc2n(c1C(=O)NC1CCCC1)cccc2	PKEXADNIVNUZAU-VVKINWOJNA-N	128188	526	-4.5232	96.245	83.102	yes	145	0.275665	-100	0	0.882057	526
MMV1183697	CCCCNC(=O)c1c(NC(=O)c2ccccc2C(F)(F)F)nc2n1cccc2	NUVQAYFZANJDSA-PWIKPTQSNA-N	128188	526	0.58039	96.245	83.102	yes	145	0.275665	-100	0	0.882057	526
MMV1183702	CCCNC(=O)c1c(NC(=O)c2ccc(cc2F)F)nc2n1cccc2	NIVKDWJFMCRRQQ-NPQUBYNZNA-N	128188	526	7.7466	96.245	83.102	yes	145	0.275665	-100	0	0.882057	526
MMV1183743	O=C(c1c(F)cccc1F)Nc1nc2n(c1C(=O)NC1CCCC1)cccc2	XVQZDUJOMLKCHK-HPRFPMAVNA-N	128188	526	0.49916	96.245	83.102	yes	145	0.275665	-100	0	0.882057	526
MMV1183800	CCCCNC(=O)c1c(NC(=O)c2ccccc2)nc2n1cc(C)cc2	WFTAKQQEISPERS-NPQUBYNZNA-N	128188	526	26.028	96.245	83.102	yes	145	0.275665	-100	0	0.882057	526
MMV1183704	Fc1ccc(c(c1)F)C(=O)Nc1nc2n(c1C(=O)NC1CCCC1)cccc2	GIBFCRQKQYPYHF-HPRFPMAVNA-N	128188	526	34.208	96.245	83.102	yes	145	0.275665	-100	0	0.882057	526
MMV1183811	CCC(NC(=O)c1c(NC(=O)c2cccc(c2)C#N)nc2n1cc(C)cc2)C	TURLTMIZEWFQBP-WLUCGBBSNA-N	128188	526	28.935	96.245	83.102	yes	145	0.275665	-100	0	0.882057	526
MMV1183849	CCCNC(=O)c1c(NC(=O)c2cccc(c2)C#N)nc2n1cc(C)cc2	YYENVKNAVPWEKJ-VVKINWOJNA-N	128188	526	-5.4874	96.245	83.102	yes	145	0.275665	-100	0	0.882057	526
MMV1183824	Fc1cccc(c1)C(=O)Nc1nc2n(c1C(=O)NC1CCCCC1)cccc2C	PLRULMFWCVMHQF-PWIKPTQSNA-N	128188	526	-2.8985	96.245	83.102	yes	145	0.275665	-100	0	0.882057	526
MMV1184921	O=C(c1c(F)ccc(c1F)F)Nc1nc2n(c1C(=O)NC1CCCC1)cccc2	UACAJZJIVILFBW-PWIKPTQSNA-N	128188	526	25.543	96.245	82.857		145	0.275665	-100	0	0.882057	526
MMV1184837	O=C(c1ccc(c(c1F)F)C)Nc1nc2n(c1C(=O)NC1CCCCC1)cccc2	IVBNXBBNAJIAAL-JJFURXLTNA-N	128188	526	19.854	96.245	82.857		145	0.275665	-100	0	0.882057	526
MMV1184819	CCCNC(=O)c1c(NC(=O)c2cccc(c2C)C)nc2n1cc(C)cc2	DMXMTEQRAYZNDB-VVKINWOJNA-N	128188	526	-13.607	96.245	82.857		145	0.275665	-100	0	0.882057	526
MMV1184854	CCC(NC(=O)c1c(NC(=O)c2cccc(c2F)F)nc2n1cc(C)cc2)C	OPRFWGSVZIVUNN-ZSPRCRFRNA-N	128188	526	26.252	96.245	82.857		145	0.275665	-100	0	0.882057	526
MMV1184995	CCCCNC(=O)c1c(NC(=O)c2cc(F)ccc2C)nc2n1cc(C)cc2	UIOUIKQFSVGAED-HPRFPMAVNA-N	128188	526	33.203	96.245	82.857		145	0.275665	-100	0	0.882057	526
MMV1184959	CCCNC(=O)c1c(NC(=O)c2c(F)ccc(c2F)F)nc2n1cc(C)cc2	WUVVBEQJKYRWHC-HPRFPMAVNA-N	128188	526	26.211	96.245	82.857		145	0.275665	-100	0	0.882057	526
MMV1185074	CC(NC(=O)c1c(NC(=O)c2c(F)c(F)cc(c2F)F)nc2n1cccc2)C	FEIMBPYJNRLDGN-HPRFPMAVNA-N	128188	526	10.174	96.245	82.857		145	0.275665	-100	0	0.882057	526
MMV1183999	CCC(NC(=O)c1c(NC(=O)c2ccc(c(c2F)F)F)nc2n1cc(C)cc2)C	IMONIHZWMAHRMQ-YVCOUMEGNA-N	128188	526	33.672	96.245	82.857		145	0.275665	-100	0	0.882057	526
MMV1184976	CC(NC(=O)c1c(NC(=O)c2ccc(c(c2)F)C)nc2n1cccc2)C	CHLXMBBONLCZSC-NPQUBYNZNA-N	128188	526	33.304	96.245	82.857		145	0.275665	-100	0	0.882057	526
MMV1184200	CCC(NC(=O)c1c(NC(=O)c2ccc(cc2)C(F)(F)F)nc2n1cc(C)cc2)C	RGQCQSQKYGDIFS-JTEVJXFUNA-N	128188	526	3.7379	96.245	81.224		145	0.275665	-100	0	0.882057	526
MMV1183770	Fc1cccc(c1)C(=O)Nc1nc2n(c1C(=O)NC1CCCC1)cccc2	FEACCURTIMIBMI-VVKINWOJNA-N	128188	526	37.789	96.245	81.224		145	0.275665	-100	0	0.882057	526
MMV1183694	CCCNC(=O)c1c(NC(=O)c2cccc(c2)C#N)nc2n1cccc2	RRDWWZJPXOSZIR-NPQUBYNZNA-N	128188	526	-5.6923	96.245	81.224		145	0.275665	-100	0	0.882057	526
MMV1183737	CC(NC(=O)c1c(NC(=O)c2ccc(cc2F)F)nc2n1cccc2)C	KWAQWNXVIPJGRL-NPQUBYNZNA-N	128188	526	6.0584	96.245	81.224		145	0.275665	-100	0	0.882057	526
MMV1183773	CCCCNC(=O)c1c(NC(=O)c2cccc(c2)C#N)nc2n1cc(C)cc2	VYSIBVIUFMWWSV-HPRFPMAVNA-N	128188	526	32.3	96.245	81.224		145	0.275665	-100	0	0.882057	526
MMV1183934	CC(CNC(=O)c1c(NC(=O)c2ccccc2Cl)nc2n1cc(C)cc2)C	DPXPRIIZLORPHW-VVKINWOJNA-N	128188	526	21.811	96.245	81.224		145	0.275665	-100	0	0.882057	526
MMV1184203	Cc1ccc2n(c1)c(C(=O)NC1CCCCC1)c(n2)NC(=O)c1cccc(c1)C	SAXRWFOJAQXCCT-PWIKPTQSNA-N	128188	526	45.64	96.245	81.224		145	0.275665	-100	0	0.882057	526
MMV1183932	O=C(c1ccc(c(c1)Cl)Cl)Nc1nc2n(c1C(=O)NC1CCCC1)cccc2	GHYXZZSMZMWOAE-HPRFPMAVNA-N	128188	526	57.052	96.245	81.224		145	0.275665	-100	0	0.882057	526
MMV1184747	Fc1cc(F)cc(c1)C(=O)Nc1nc2n(c1C(=O)NC1CCCCC1)cccc2	UJQYKQNWYXVXDJ-PWIKPTQSNA-N	128188	526	60.742	96.245	81.224		145	0.275665	-100	0	0.882057	526
MMV1184634	CCC(NC(=O)c1c(NC(=O)c2cc(F)cc(c2)F)nc2n1cc(C)cc2)C	NNMUXXHUJMTKNY-ZSPRCRFRNA-N	128188	526	45.936	96.245	81.224		145	0.275665	-100	0	0.882057	526
MMV1184903	Cc1ccc2n(c1)c(C(=O)NC1CCCCC1)c(n2)NC(=O)c1ccc(c(c1)F)F	KVWSABMDBHKYQS-JJFURXLTNA-N	128188	526	33.15	96.245	81.224		145	0.275665	-100	0	0.882057	526
MMV1183925	Clc1cccc(c1)C(=O)Nc1nc2n(c1C(=O)NC1CCCCC1)cccc2	GWKOHLWGIYIYDW-HPRFPMAVNA-N	128188	526	57.162	96.245	81.224		145	0.275665	-100	0	0.882057	526
MMV1183890	O=C(c1ccccc1C(F)(F)F)Nc1nc2n(c1C(=O)NC1CCCCC1)cccc2	NRJXEVOAALGTSP-SKKVRFOWNA-N	128188	526	36.496	96.245	81.224		145	0.275665	-100	0	0.882057	526
MMV1183900	CCC(NC(=O)c1c(NC(=O)c2ccccc2C(F)(F)F)nc2n1cc(C)cc2)C	TYVRZXMOKMSILS-JTEVJXFUNA-N	128188	526	10.374	96.245	81.224		145	0.275665	-100	0	0.882057	526
MMV1184310	CCC(NC(=O)c1c(NC(=O)c2ccc(cc2)C#N)nc2n1cc(C)cc2)C	CUWSTGGWWHTDNH-WLUCGBBSNA-N	128188	526	22.291	96.245	81.224		145	0.275665	-100	0	0.882057	526
MMV1183867	CCCCNC(=O)c1c(NC(=O)c2ccc(cc2F)F)nc2n1cccc2	RWWJIGZLKASFFE-VVKINWOJNA-N	128188	526	25.141	96.245	81.224		145	0.275665	-100	0	0.882057	526
MMV1184988	CCCCNC(=O)c1c(NC(=O)c2ccc(c(c2F)F)F)nc2n1cccc2	YIWBOKLHVBAJLW-HPRFPMAVNA-N	128188	526	41.103	96.245	80		145	0.275665	-100	0	0.882057	526
MMV1184809	O=C(c1c(F)ccc(c1F)F)Nc1nc2n(c1C(=O)NC1CCCCC1)cccc2C	NAFTXAQEQJREPZ-SKKVRFOWNA-N	128188	526	-18.019	96.245	80		145	0.275665	-100	0	0.882057	526
MMV1185054	CC(NC(=O)c1c(NC(=O)c2ccc(c(c2)Cl)F)nc2n1cccc2)C	YIJSUJDWJOAIJT-NPQUBYNZNA-N	128188	526	26.493	96.245	80		145	0.275665	-100	0	0.882057	526
MMV1184931	Fc1ccc(c(c1)C(=O)Nc1nc2n(c1C(=O)NC1CCCC1)cc(cc2)C)C	PHQKDXNSEORXPZ-PWIKPTQSNA-N	128188	526	-5.5447	96.245	80		145	0.275665	-100	0	0.882057	526
MMV1184857	COC(=O)c1ccc(cc1)C(=O)Nc1nc2n(c1C(=O)NC1CCCC1)cc(cc2)C	SKQBPNYMHXFNMW-PWIKPTQSNA-N	128188	526	23.504	96.245	80		145	0.275665	-100	0	0.882057	526
MMV1184858	CCC(NC(=O)c1c(NC(=O)c2cc(F)c(cc2F)Cl)nc2n1cc(C)cc2)C	UKEBSOBTMJYQLB-YVCOUMEGNA-N	128188	526	18.457	96.245	80		145	0.275665	-100	0	0.882057	526
MMV1184953	O=C(c1cc(F)c(cc1F)F)Nc1nc2n(c1C(=O)NC1CCCC1)cccc2	BLCVFDOXZUIWHG-PWIKPTQSNA-N	128188	526	31.468	96.245	80		145	0.275665	-100	0	0.882057	526
MMV1184671	CC(CNC(=O)c1c(NC(=O)c2cc(F)cc(c2)F)nc2n1cc(C)cc2)C	FRSRBJWCRVPMOT-HPRFPMAVNA-N	128188	526	31.907	96.245	79.346		145	0.275665	-100	0	0.882057	526
MMV1184312	CCCNC(=O)c1c(NC(=O)c2ccc(cc2)C#N)nc2n1cc(C)cc2	GIVXBSRNYQGJSF-VVKINWOJNA-N	128188	526	-8.5299	96.245	79.346		145	0.275665	-100	0	0.882057	526
MMV1183784	CCCCNC(=O)c1c(NC(=O)c2ccccc2Cl)nc2n1cc(C)cc2	GIZBXXVOTIVZLP-VVKINWOJNA-N	128188	526	29.906	96.245	79.346		145	0.275665	-100	0	0.882057	526
MMV1183776	O=C(c1c(F)cccc1F)Nc1nc2n(c1C(=O)NC1CCCCC1)cccc2	WXMKMHRVSBNAPT-PWIKPTQSNA-N	128188	526	36.959	96.245	79.346		145	0.275665	-100	0	0.882057	526
MMV1184800	Cc1cccn2c1nc(c2C(=O)NCCCOCC)NC(=O)c1cccc(c1Cl)Cl	CKRKUNDPVNFPJQ-PWIKPTQSNA-N	128188	526	-2.2516	96.245	79.346		145	0.275665	-100	0	0.882057	526
MMV1184018	CCc1ccc(cc1)C(=O)Nc1nc2n(c1C(=O)NC(C)C)cccc2	GMGGDMGOKGBVJC-NPQUBYNZNA-N	128188	526	32.339	96.245	79.346		145	0.275665	-100	0	0.882057	526
MMV1183863	CCCNC(=O)c1c(NC(=O)c2ccccc2C(F)(F)F)nc2n1cc(C)cc2	BWJSQPBBQJNTBV-PWIKPTQSNA-N	128188	526	-4.4985	96.245	77.469		145	0.275665	-100	0	0.882057	526
MMV1183735	CCCCNC(=O)c1c(NC(=O)c2cccc(c2)Cl)nc2n1cccc2	PEBHEGYRLVITIC-NPQUBYNZNA-N	128188	526	31.785	96.245	77.469		145	0.275665	-100	0	0.882057	526
MMV1184377	CCCCNC(=O)c1c(NC(=O)c2cc(F)ccc2F)nc2n1cc(C)cc2	BKXWAYGDEIWOFJ-HPRFPMAVNA-N	128188	526	21.908	96.245	77.469		145	0.275665	-100	658	0.882057	526
MMV1184442	Clc1ccc(c(c1)Cl)C(=O)Nc1nc2n(c1C(=O)NC1CCCCC1)cccc2C	LWNJMIINALDRHD-JJFURXLTNA-N	128188	526	2.8138	96.245	77.469		145	0.275665	-100	0	0.882057	526
MMV1183781	CCCNC(=O)c1c(NC(=O)c2ccccc2Cl)nc2n1cccc2	HUFANVHOFUFLTG-MMRXBHCZNA-N	128188	526	-3.3789	96.245	77.469		145	0.275665	-100	0	0.882057	526
MMV1184115	CCCCNC(=O)c1c(NC(=O)c2ccc(cc2Cl)Cl)nc2n1cccc2C	NDPYLIHUFLZMGP-HPRFPMAVNA-N	128188	526	5.1471	96.245	77.469		145	0.275665	-100	0	0.882057	526
MMV1183974	CCCCNC(=O)c1c(NC(=O)c2ccc(cc2Cl)Cl)nc2n1cccc2	QSBKSILYJNOEAJ-VVKINWOJNA-N	128188	526	-0.6028	96.245	77.469		145	0.275665	-100	0	0.882057	526
MMV1183782	O=C(c1ccccc1Cl)Nc1nc2n(c1C(=O)NC1CCCC1)cccc2	BTHVJRVVRYUJMP-VVKINWOJNA-N	128188	526	24.901	96.245	77.469		145	0.275665	-100	0	0.882057	526
MMV1183999	CCCNC(=O)c1c(NC(=O)c2cccc(c2)C(F)(F)F)nc2n1cccc2C	SUDPCCGROOKPRC-PWIKPTQSNA-N	128188	526	3.2081	96.245	77.469		145	0.275665	-100	0	0.882057	526
MMV1183858	O=C(c1ccccc1C(F)(F)F)Nc1nc2n(c1C(=O)NC1CCCC1)cccc2	CSNIBFAOTBBLAG-JJFURXLTNA-N	128188	526	9.5762	96.245	77.469		145	0.275665	-100	0	0.882057	526
MMV1183723	CCCNC(=O)c1c(NC(=O)c2ccccc2)nc2n1cccc2	ZFZGDQUECXPBDW-PXPUHDKANA-N	128188	526	-4.4985	96.245	77.469		145	0.275665	-100	0	0.882057	526
MMV1183839	CC(CNC(=O)c1c(NC(=O)c2ccccc2)nc2n1cc(C)cc2)C	QOVREUVKWFGQMF-NPQUBYNZNA-N	128188	526	30.831	96.245	77.469		145	0.275665	-100	0	0.882057	526
MMV1183810	N#Cc1cccc(c1)C(=O)Nc1nc2n(c1C(=O)NCC(C)C)cc(cc2)C	XSBHTGKHQKRLSO-HPRFPMAVNA-N	128188	526	44.807	96.245	77.469		145	0.275665	-100	0	0.882057	526
MMV1184844	CCCCNC(=O)c1c(NC(=O)c2ccc(c(c2)F)C)nc2n1cc(C)cc2	WYDUFMKUGCZEDV-HPRFPMAVNA-N	128188	526	-11.436	96.245	77.143		145	0.275665	-100	0	0.882057	526
MMV1184875	CCCNC(=O)c1c(NC(=O)c2ccc(c(c2)F)C)nc2n1cccc2	CLFHSZYMPPZNFG-NPQUBYNZNA-N	128188	526	31.738	96.245	77.143		145	0.275665	-100	0	0.882057	526
MMV1185028	Cc1ccc2n(c1)c(C(=O)NC1CCCC1)c(n2)NC(=O)c1ccc(c(c1F)F)F	NRZVUYYVGIXZBK-JJFURXLTNA-N	128188	526	42.65	96.245	77.143		145	0.275665	-100	0	0.882057	526
MMV1184916	CCCCNC(=O)c1c(NC(=O)c2cccc(c2F)Cl)nc2n1cc(C)cc2	XSYHGXQIAUFCIY-HPRFPMAVNA-N	128188	526	10.778	96.245	77.143		145	0.275665	-100	0	0.882057	526
MMV1184852	CCCCNC(=O)c1c(NC(=O)c2ccc(cc2)C(=O)OC)nc2n1cc(C)cc2	YIAVJCMTIGWKGW-HPRFPMAVNA-N	128188	526	5.6301	96.245	77.143		145	0.275665	-100	0	0.882057	526
MMV1184989	CCCCNC(=O)c1c(NC(=O)c2cccc(c2F)F)nc2n1cc(C)cc2	DOCHQTKUFNLNEV-HPRFPMAVNA-N	128188	526	35.797	96.245	77.143		145	0.275665	-100	0	0.882057	526
MMV1184949	CCCCNC(=O)c1c(NC(=O)c2ccc(c(c2F)F)C)nc2n1cc(C)cc2	IAXPNKAMOVQEKE-PWIKPTQSNA-N	128188	526	16.114	96.245	77.143		145	0.275665	-100	0	0.882057	526
MMV1185049	O=C(c1cc(F)c(cc1F)F)Nc1nc2n(c1C(=O)NC1CCCCC1)cccc2	QPELAOKYEVPKFA-JJFURXLTNA-N	128188	526	-13.858	96.245	77.143		145	0.275665	-100	0	0.882057	526
MMV1184954	O=C(c1cc(F)c(cc1F)Cl)Nc1nc2n(c1C(=O)NC1CCCCC1)cccc2	RZRGNBDWANEMCR-JJFURXLTNA-N	128188	526	58.399	96.245	77.143		145	0.275665	-100	0	0.882057	526
MMV1185022	CCC(NC(=O)c1c(NC(=O)c2c(F)ccc(c2F)F)nc2n1cc(C)cc2)C	RNPHHMAARPTRBF-YVCOUMEGNA-N	128188	526	27.769	96.245	77.143		145	0.275665	-100	0	0.882057	526
MMV1184994	O=C(c1cc(F)c(c(c1F)F)F)Nc1nc2n(c1C(=O)NC1CCCC1)cccc2	UTLMTKPQVRVNBI-JJFURXLTNA-N	128188	526	31.19	96.245	77.143		145	0.275665	-100	0	0.882057	526
MMV1184987	CCCNC(=O)c1c(NC(=O)c2cc(F)c(cc2F)F)nc2n1cccc2	AULSMDACDSVZND-VVKINWOJNA-N	128188	526	35.163	96.245	77.143		145	0.275665	-100	0	0.882057	526
MMV1183732	N#Cc1cccc(c1)C(=O)Nc1nc2n(c1C(=O)NC1CCCC1)cccc2	IUIALUKCAQXPAO-HPRFPMAVNA-N	128188	526	-5.6428	96.245	75.591		145	0.275665	-100	0	0.882057	526
MMV1183965	O=C(c1c(NC(=O)c2ccccc2)nc2n1cccc2C)NC1CCCCC1	VNIMSVWJBYUCQG-HPRFPMAVNA-N	128188	526	3.4412	96.245	75.591		145	0.275665	-100	0	0.882057	526
MMV1183940	CCCCNC(=O)c1c(NC(=O)c2ccccc2Cl)nc2n1cccc2	NYUIGQDQYJSUQY-NPQUBYNZNA-N	128188	526	-5.9642	96.245	75.591		145	0.275665	-100	0	0.882057	526
MMV1183888	N#Cc1cccc(c1)C(=O)Nc1nc2n(c1C(=O)NC1CCCC1)cc(cc2)C	RNMBSGZJXJPYQI-PWIKPTQSNA-N	128188	526	-3.2093	96.245	75.591		145	0.275665	-100	0	0.882057	526
MMV1183785	CCC(NC(=O)c1c(NC(=O)c2c(F)cccc2F)nc2n1cc(C)cc2)C	OKCBEFRJCAMARW-ZSPRCRFRNA-N	128188	526	17.548	96.245	75.591		145	0.275665	-100	0	0.882057	526
MMV1184311	CC(CNC(=O)c1c(NC(=O)c2cccc(c2)C(F)(F)F)nc2n1cccc2C)C	RGXTWQWDSFNFCN-JJFURXLTNA-N	128188	526	-14.752	96.245	75.591		145	0.275665	-100	0	0.882057	526
MMV1184894	CCC(NC(=O)c1c(NC(=O)c2cc(F)ccc2C)nc2n1cc(C)cc2)C	AGLPKPPNGGFCIO-WLUCGBBSNA-N	128188	526	5.3297	96.245	74.286		145	0.275665	-100	0	0.882057	526
MMV1185070	CCCCNC(=O)c1c(NC(=O)c2cccc(c2F)Cl)nc2n1cccc2	LJFOIQYXNRSLGJ-VVKINWOJNA-N	128188	526	-5.004	96.245	74.286		145	0.275665	-100	0	0.882057	526
MMV1184845	CCCCNC(=O)c1c(NC(=O)c2cc(F)c(cc2F)F)nc2n1cccc2	LWSPBQQGJYKYFB-HPRFPMAVNA-N	128188	526	-115.88	96.245	74.286		145	0.275665	-100	0	0.882057	526
MMV1184920	CCCNC(=O)c1c(NC(=O)c2ccc(cc2)C(=O)OC)nc2n1cccc2	ZETPOKGQRIXLMX-NPQUBYNZNA-N	128188	526	-17.932	96.245	74.286		145	0.275665	-100	0	0.882057	526
MMV1184955	CC(CNC(=O)c1c(NC(=O)c2cccc(c2F)F)nc2n1cc(C)cc2)C	VMUUOSXKSAGGGN-HPRFPMAVNA-N	128188	526	36.068	96.245	74.286		145	0.275665	-100	0	0.882057	526
MMV1184984	COC(=O)c1ccc(cc1)C(=O)Nc1nc2n(c1C(=O)NC1CCCCC1)cccc2	SJGRMISNDBTCAY-PWIKPTQSNA-N	128188	526	-17.955	96.245	74.286		145	0.275665	-100	0	0.882057	526
MMV1184937	Cc1ccc2n(c1)c(C(=O)NC1CCCC1)c(n2)NC(=O)c1c(F)c(F)cc(c1F)F	YXIJLXZBEFJRHQ-SKKVRFOWNA-N	128188	526	22.328	96.245	74.286		145	0.275665	-100	0	0.882057	526
MMV1185024	CC(CNC(=O)c1c(NC(=O)c2ccc(c(c2F)F)F)nc2n1cc(C)cc2)C	JTKKBXWUPIVPMP-PWIKPTQSNA-N	128188	526	39.079	96.245	74.286		145	0.275665	-100	0	0.882057	526
MMV1183856	CCCNC(=O)c1c(NC(=O)c2ccccc2C(F)(F)F)nc2n1cccc2	CLJXXVNKVXCDHL-HPRFPMAVNA-N	128188	526	-3.0928	96.245	73.714		145	0.275665	-100	0	0.882057	526
MMV1184379	CCC(NC(=O)c1c(NC(=O)c2cccc(c2)C(F)(F)F)nc2n1cccc2C)C	JVGVATGVCOGTGD-JTEVJXFUNA-N	128188	526	-15.022	96.245	73.714		145	0.275665	-100	0	0.882057	526
MMV1184160	CC(NC(=O)c1c(NC(=O)c2ccc(cc2)F)nc2n1cccc2)C	ZLGORELCFQSZBS-MMRXBHCZNA-N	128188	526	-3.1069	96.245	73.714		145	0.275665	-100	0	0.882057	526
MMV1184421	CCCNC(=O)c1c(NC(=O)c2ccc(c(c2)F)F)nc2n1cc(C)cc2	BSJRDRDYDWOAPV-VVKINWOJNA-N	128188	526	31.325	96.245	71.836		145	0.275665	-100	0	0.882057	526
MMV1184670	CCCCNC(=O)c1c(NC(=O)c2cc(F)cc(c2)F)nc2n1cc(C)cc2	ZUZZCJXFKSAMOE-HPRFPMAVNA-N	128188	526	-11.519	96.245	71.836		145	0.275665	-100	0	0.882057	526
MMV1183786	CCCNC(=O)c1c(NC(=O)c2ccccc2Cl)nc2n1cc(C)cc2	GQIHCLMIQBIBKN-NPQUBYNZNA-N	128188	526	0.77818	96.245	71.836		145	0.275665	-100	0	0.882057	526
MMV1183842	CCC(NC(=O)c1c(NC(=O)c2ccccc2C)nc2n1cc(C)cc2)C	YKIINQHODHXCSM-SZWQHXNYNA-N	128188	526	-11.237	96.245	71.836		145	0.275665	-100	0	0.882057	526
MMV1184996	Cc1ccc2n(c1)c(C(=O)NC1CCCCC1)c(n2)NC(=O)c1cccc(c1C)C	QVQPMCFXFPJQIE-JJFURXLTNA-N	128188	526	32.741	96.245	71.429		145	0.275665	-100	0	0.882057	526
MMV1184923	CCCCNC(=O)c1c(NC(=O)c2cc(F)c(cc2F)F)nc2n1cc(C)cc2	KEZGWNMMGDFBRW-PWIKPTQSNA-N	128188	526	29.549	96.245	71.429		145	0.275665	-100	0	0.882057	526
MMV1184926	CCCNC(=O)c1c(NC(=O)c2ccc(cc2)C(=O)OC)nc2n1cc(C)cc2	CHIZCSOZZCPAMM-VVKINWOJNA-N	128188	526	4.2032	96.245	71.429		145	0.275665	-100	0	0.882057	526
MMV1184946	CCCNC(=O)c1c(NC(=O)c2cccc(c2F)Cl)nc2n1cccc2	YGRNDIHCELIDJC-NPQUBYNZNA-N	128188	526	20.173	96.245	71.429		145	0.275665	-100	0	0.882057	526
MMV1184993	CCC(NC(=O)c1c(NC(=O)c2ccc(cc2)C(=O)OC)nc2n1cc(C)cc2)C	RVWCGNSZVLEKAF-WLUCGBBSNA-N	128188	526	35.403	96.245	71.429		145	0.275665	-100	0	0.882057	526
MMV1184948	O=C(c1ccc(c(c1F)F)C)Nc1nc2n(c1C(=O)NC1CCCC1)cccc2	OMEAWYABVGBXLY-PWIKPTQSNA-N	128188	526	24.112	96.245	71.429		145	0.275665	-100	0	0.882057	526
MMV1185043	CC(NC(=O)c1c(NC(=O)c2ccc(c(c2F)F)C)nc2n1cccc2)C	GUWQJDKWCACJQH-VVKINWOJNA-N	128188	526	26.429	96.245	71.429		145	0.275665	-100	0	0.882057	526
MMV1184810	CC(NC(=O)c1c(NC(=O)c2cccc(c2C)C)nc2n1cccc2)C	BCWNUOKHKKXPTP-NPQUBYNZNA-N	128188	526	-16.284	96.245	71.429		145	0.275665	-100	0	0.882057	526
MMV1185006	CCCCNC(=O)c1c(NC(=O)c2ccc(c(c2)F)C)nc2n1cccc2	YVPICPSVQIGJQQ-VVKINWOJNA-N	128188	526	38.629	96.245	71.429		145	0.275665	-100	0	0.882057	526
MMV1184869	CCCCNC(=O)c1c(NC(=O)c2c(F)c(F)cc(c2F)F)nc2n1cccc2	AAYHQGLYYSNEIH-PWIKPTQSNA-N	128188	526	18.93	96.245	71.429		145	0.275665	-100	0	0.882057	526
MMV1184373	CCCNC(=O)c1c(NC(=O)c2cc(F)ccc2F)nc2n1cccc2	XKMHLIAYDWIFQS-NPQUBYNZNA-N	128188	526	-24.162	96.245	69.958		145	0.275665	-100	0	0.882057	526
MMV1184530	CCC(NC(=O)c1c(NC(=O)c2cc(F)cc(c2)F)nc2n1cccc2C)C	GWKRWXMOEYBBAU-ZSPRCRFRNA-N	128188	526	8.8894	96.245	69.958		145	0.275665	-100	0	0.882057	526
MMV1184516	CCC(NC(=O)c1c(NC(=O)c2ccc(cc2)C(F)(F)F)nc2n1cccc2C)C	GTKPYMDLSNZJBP-JTEVJXFUNA-N	128188	526	6.2233	96.245	69.958		145	0.275665	-100	0	0.882057	526
MMV1184231	CC(CNC(=O)c1c(NC(=O)c2ccc(cc2)C(F)(F)F)nc2n1cc(C)cc2)C	YGJYRFKHDRLIQI-JJFURXLTNA-N	128188	526	-1.8142	96.245	69.958		145	0.275665	-100	0	0.882057	526
MMV1184205	CC(NC(=O)c1c(NC(=O)c2ccc(cc2)C(F)(F)F)nc2n1cc(C)cc2)C	GXTOWBJMBZVEKT-PWIKPTQSNA-N	128188	526	7.7007	96.245	69.958		145	0.275665	-100	0	0.882057	526
MMV1183906	CCCCNC(=O)c1c(NC(=O)c2c(F)cccc2F)nc2n1cccc2	OCBDVTHIWBOJQR-VVKINWOJNA-N	128188	526	-3.8945	96.245	69.958		145	0.275665	-100	0	0.882057	526
MMV1184963	CCCNC(=O)c1c(NC(=O)c2cc(F)c(cc2F)Cl)nc2n1cc(C)cc2	IKKMBXSNVJGEQK-HPRFPMAVNA-N	128188	526	40.21	96.245	68.571		145	0.275665	-100	0	0.882057	526
MMV1185055	CC(CNC(=O)c1c(NC(=O)c2c(F)ccc(c2F)F)nc2n1cc(C)cc2)C	UOPBXJYTIPYQTA-PWIKPTQSNA-N	128188	526	-0.12256	96.245	68.571		145	0.275665	-100	0	0.882057	526
MMV1185011	CCCNC(=O)c1c(NC(=O)c2c(F)c(F)cc(c2F)F)nc2n1cccc2	GTMLPZVMPMYEIG-HPRFPMAVNA-N	128188	526	28.265	96.245	68.571		145	0.275665	-100	0	0.882057	526
MMV1184812	CCCNC(=O)c1c(NC(=O)c2cccc(c2F)F)nc2n1cccc2	GISHPLZNVBAOPQ-NPQUBYNZNA-N	128188	526	-12.06	96.245	68.571		145	0.275665	-100	0	0.882057	526
MMV1185008	O=C(c1ccc(c(c1)F)C)Nc1nc2n(c1C(=O)NC1CCCCC1)cccc2	RSDBVVMQIIQCAY-PWIKPTQSNA-N	128188	526	41.745	96.245	68.571		145	0.275665	-100	0	0.882057	526
MMV1184968	CCC(NC(=O)c1c(NC(=O)c2cccc(c2F)Cl)nc2n1cc(C)cc2)C	LXVYEHVCUWFEFX-ZSPRCRFRNA-N	128188	526	28.006	96.245	68.571		145	0.275665	-100	0	0.882057	526
MMV1184980	CCCNC(=O)c1c(NC(=O)c2ccc(c(c2F)F)C)nc2n1cccc2	RUTFZEJAXVCVBS-VVKINWOJNA-N	128188	526	33.638	96.245	68.571		145	0.275665	-100	0	0.882057	526
MMV1184856	O=C(c1ccc(c(c1)Cl)F)Nc1nc2n(c1C(=O)NC1CCCC1)cccc2	PVPFIPKEPOTAEM-HPRFPMAVNA-N	128188	526	31.134	96.245	68.571		145	0.275665	-100	0	0.882057	526
MMV1184893	Cc1ccc2n(c1)c(C(=O)NC1CCCCC1)c(n2)NC(=O)c1cc(F)c(cc1F)F	RIUUTZMSVYBWNP-SKKVRFOWNA-N	128188	526	44.978	96.245	68.571		145	0.275665	-100	0	0.882057	526
MMV1183995	Cc1ccc2n(c1)c(C(=O)NC1CCCC1)c(n2)NC(=O)c1ccc(cc1)F	KQDYSWWSWISVFF-HPRFPMAVNA-N	128188	526	-0.28493	96.245	68.081		145	0.275665	-100	0	0.882057	526
MMV1183710	Cc1ccc2n(c1)c(C(=O)NC1CCCC1)c(n2)NC(=O)c1ccccc1Cl	YAZUQRONCGYYER-HPRFPMAVNA-N	128188	526	-16.867	96.245	68.081		145	0.275665	-100	0	0.882057	526
MMV1183767	O=C(c1ccccc1C)Nc1nc2n(c1C(=O)NC1CCCC1)cccc2	FHQDKHQUSRQOPJ-VVKINWOJNA-N	128188	526	3.8333	96.245	68.081		145	0.275665	-100	0	0.882057	526
MMV1183689	CC(NC(=O)c1c(NC(=O)c2ccccc2)nc2n1cc(C)cc2)C	GBAZXVIWZBHAPD-MMRXBHCZNA-N	128188	526	-1.2385	96.245	66.203		145	0.275665	-100	0	0.882057	526
MMV1184958	O=C(c1ccc(c(c1F)F)F)Nc1nc2n(c1C(=O)NC1CCCC1)cccc2	DLZMRRJRYOTCGU-PWIKPTQSNA-N	128188	526	38.291	96.245	65.714		145	0.275665	-100	0	0.882057	526
MMV1184983	CCCCNC(=O)c1c(NC(=O)c2c(F)c(F)cc(c2F)F)nc2n1cc(C)cc2	CARDVVHZAKAOIZ-JJFURXLTNA-N	128188	526	5.0217	96.245	65.714		145	0.275665	-100	0	0.882057	526
MMV1185002	CCC(NC(=O)c1c(NC(=O)c2ccc(c(c2F)F)C)nc2n1cc(C)cc2)C	IWNGHPBUZIOPRV-UTZCACJJNA-N	128188	526	16.163	96.245	65.714		145	0.275665	-100	0	0.882057	526
MMV1185051	O=C(c1cccc(c1C)C)Nc1nc2n(c1C(=O)NC1CCCC1)cccc2	DOBYFHHDCHWLOZ-HPRFPMAVNA-N	128188	526	-6.4197	96.245	65.714		145	0.275665	-100	0	0.882057	526
MMV1184842	O=C(c1ccc(c(c1)F)C)Nc1nc2n(c1C(=O)NC1CCCC1)cccc2	DNGZYGXNFJRJCS-HPRFPMAVNA-N	128188	526	-8.0493	96.245	65.714		145	0.275665	-100	0	0.882057	526
MMV1183963	CCCNC(=O)c1c(NC(=O)c2ccccc2F)nc2n1cccc2	DSHHZYBTJAYUCA-MMRXBHCZNA-N	128188	526	0.86294	96.245	64.326		145	0.275665	-100	0	0.882057	526
MMV1183696	CCCNC(=O)c1c(NC(=O)c2cccc(c2)C#N)nc2n1cccc2C	WVXXHRDZNCYZGY-VVKINWOJNA-N	128188	526	-5.943	96.245	64.326		145	0.275665	-100	0	0.882057	526
MMV1183862	CCOCCCNC(=O)c1c(NC(=O)c2cccc(c2)F)nc2n1cccc2C	NPZGGVRUXUXRFO-HPRFPMAVNA-N	128188	526	-5.7347	96.245	64.326		145	0.275665	-100	0	0.882057	526
MMV1183880	CCCNC(=O)c1c(NC(=O)c2ccccc2C)nc2n1cc(C)cc2	VQVULKIWLVFOEJ-NPQUBYNZNA-N	128188	526	-10.157	96.245	64.326		145	0.275665	-100	0	0.882057	526
MMV1184813	COC(=O)c1ccc(cc1)C(=O)Nc1nc2n(c1C(=O)NC(C)C)cccc2C	ZCWFHFFHLMZMOC-VVKINWOJNA-N	128188	526	-18.139	96.245	62.857		145	0.275665	-100	0	0.882057	526
MMV1184982	O=C(c1c(F)c(F)cc(c1F)F)Nc1nc2n(c1C(=O)NC1CCCC1)cccc2	YRQLXDBZBDBAJQ-JJFURXLTNA-N	128188	526	25.982	96.245	62.857		145	0.275665	-100	0	0.882057	526
MMV1184969	CCCNC(=O)c1c(NC(=O)c2cccc(c2F)Cl)nc2n1cc(C)cc2	FKJGKJLJCKJFCC-VVKINWOJNA-N	128188	526	34.464	96.245	62.857		145	0.275665	-100	0	0.882057	526
MMV1184922	O=C(c1ccc(c(c1)Cl)F)Nc1nc2n(c1C(=O)NC1CCCCC1)cccc2	GHSQBDQKKHSDKU-PWIKPTQSNA-N	128188	526	52.702	96.245	62.857		145	0.275665	-100	0	0.882057	526
MMV1184951	CCCNC(=O)c1c(NC(=O)c2c(F)ccc(c2F)F)nc2n1cccc2	YAAOOBQLGKKVET-VVKINWOJNA-N	128188	526	-9.6639	96.245	62.857		145	0.275665	-100	0	0.882057	526
MMV1183828	CCC(NC(=O)c1c(NC(=O)c2cccc(c2)C#N)nc2n1cccc2C)C	WFLOCNHVXWFUEN-WLUCGBBSNA-N	128188	526	-9.2666	96.245	62.448		145	0.275665	-100	0	0.882057	526
MMV1183752	N#Cc1cccc(c1)C(=O)Nc1nc2n(c1C(=O)NC1CCCCC1)cccc2C	FLXJBNCPLIOTIQ-JJFURXLTNA-N	128188	526	1.2903	96.245	62.448		145	0.275665	-100	0	0.882057	526
MMV1183976	CCCCNC(=O)c1c(NC(=O)c2ccccc2F)nc2n1cccc2C	NUOXUUOBGIXXPM-VVKINWOJNA-N	128188	526	-3.0398	96.245	62.448		145	0.275665	-100	0	0.882057	526
MMV1183977	CCCCCc1ccc(cc1)C(=O)Nc1nc2n(c1C(=O)NCCC)cccc2C	YPDJUWSGFJSUGX-JJFURXLTNA-N	128188	526	-11.52	96.245	60.57		145	0.275665	-100	0	0.882057	526
MMV1184230	CCCCNC(=O)c1c(NC(=O)c2ccc(cc2)Cl)nc2n1cc(C)cc2	UIXGHODAZOBBLU-VVKINWOJNA-N	128188	526	-3.5555	96.245	60.57		145	0.275665	-100	0	0.882057	526
MMV1184970	CCC(NC(=O)c1c(NC(=O)c2cc(F)c(cc2F)Cl)nc2n1cccc2C)C	JGKJIHWPIOPRFB-YVCOUMEGNA-N	128188	526	-5.6724	96.245	60		145	0.275665	-100	0	0.882057	526
MMV1185072	O=C(c1cccc(c1F)Cl)Nc1nc2n(c1C(=O)NC1CCCCC1)cccc2	DCOQZDJIGHNDPV-PWIKPTQSNA-N	128188	526	3.2194	96.245	60		145	0.275665	-100	0	0.882057	526
MMV1185077	CC(CNC(=O)c1c(NC(=O)c2c(F)c(F)cc(c2F)F)nc2n1cccc2C)C	GNRLTPMSZDOXLB-JJFURXLTNA-N	128188	526	-3.1566	96.245	60		145	0.275665	-100	0	0.882057	526
MMV1184811	CCC(NC(=O)c1c(NC(=O)c2c(F)ccc(c2F)F)nc2n1cccc2C)C	WTWFZQMSFMCDCH-YVCOUMEGNA-N	128188	526	-15.507	96.245	57.143		145	0.275665	-100	0	0.882057	526
MMV1184925	CCCNC(=O)c1c(NC(=O)c2cc(F)ccc2C)nc2n1cccc2	KFTCBXAQJSORMP-NPQUBYNZNA-N	128188	526	-15.127	96.245	57.143		145	0.275665	-100	0	0.882057	526
MMV1183866	N#Cc1cccc(c1)C(=O)Nc1nc2n(c1C(=O)NCC(C)C)cccc2C	ZCAOEKXOVXFHLM-HPRFPMAVNA-N	128188	526	-1.7189	96.245	56.815		145	0.275665	-100	0	0.882057	526
MMV1184702	CCCCNC(=O)c1c(NC(=O)c2cccc(c2C)C)nc2n1cccc2	QAURAMYQEOAXCG-VVKINWOJNA-N	128188	526	-17.121	96.245	56.815		145	0.275665	-100	0	0.882057	526
MMV1184482	CCC(NC(=O)c1c(NC(=O)c2ccc(cc2)Cl)nc2n1cccc2C)C	SCJXTGJAUWQMQA-OBSCOFJONA-N	128188	526	3.3358	96.245	56.815		145	0.275665	-100	0	0.882057	526
MMV1183978	Fc1ccc(c(c1)F)C(=O)Nc1nc2n(c1C(=O)NC1CCCC1)cccc2C	OGTNBTTXRBQKKQ-PWIKPTQSNA-N	128188	526	-8.1681	96.245	54.938		145	0.275665	-100	0	0.882057	526
MMV1184836	CCCCNC(=O)c1c(NC(=O)c2c(F)c(F)cc(c2F)F)nc2n1cccc2C	MQCYYFVIYGRBQO-JJFURXLTNA-N	128188	526	-17.005	96.245	54.286		145	0.275665	-100	0	0.882057	526
MMV1184871	O=C(c1c(F)c(F)cc(c1F)F)Nc1nc2n(c1C(=O)NC1CCCCC1)cccc2	WCBJNEZKJCTCJE-SKKVRFOWNA-N	128188	526	35.414	96.245	54.286		145	0.275665	-100	0	0.882057	526
MMV1184411	CCCNC(=O)c1c(NC(=O)c2ccc(c(c2)F)F)nc2n1cccc2	OBEOSNPIKLUJIW-NPQUBYNZNA-N	128188	526	-18.792	96.245	53.06		145	0.275665	-100	0	0.882057	526
MMV1183892	CC(NC(=O)c1c(NC(=O)c2ccccc2C(F)(F)F)nc2n1cccc2)C	FOTQWMJZWFOVGX-HPRFPMAVNA-N	128188	526	-2.8138	96.245	53.06		145	0.275665	-100	0	0.882057	526
MMV1183947	CC(NC(=O)c1c(NC(=O)c2ccccc2)nc2n1cccc2)C	KPCOHCHLPREHIH-PXPUHDKANA-N	128188	526	-1.3586	96.245	53.06		145	0.275665	-100	0	0.882057	526
MMV1184201	Cc1ccc2n(c1)c(C(=O)NC1CCCC1)c(n2)NC(=O)c1cccc(c1)C(F)(F)F	FZGJIPIMIFABHD-SKKVRFOWNA-N	128188	526	-2.9091	96.245	53.06		145	0.275665	-100	0	0.882057	526
MMV1184138	CC(NC(=O)c1c(NC(=O)c2cccc(c2)C(F)(F)F)nc2n1cc(C)cc2)C	HWELBOGTBGEAEE-PWIKPTQSNA-N	128188	526	-5.5687	96.245	53.06		145	0.275665	-100	0	0.882057	526
MMV1184683	CCCCNC(=O)c1c(NC(=O)c2cc(F)ccc2F)nc2n1cccc2C	APSMKOUNALTAHC-HPRFPMAVNA-N	128188	526	-10.606	96.245	53.06		145	0.275665	-100	0	0.882057	526
MMV1184834	Cc1ccc2n(c1)c(C(=O)NC1CCCCC1)c(n2)NC(=O)c1ccc(c(c1F)F)C	XBFDCIHTQASMJS-SKKVRFOWNA-N	128188	526	-9.0256	96.245	51.429		145	0.275665	-100	0	0.882057	526
MMV1184523	CCCNC(=O)c1c(NC(=O)c2cc(F)cc(c2)F)nc2n1cccc2C	DVXHWRJROXUTRT-VVKINWOJNA-N	128188	526	-6.6938	96.245	51.182		145	0.275665	-100	0	0.882057	526
MMV1184485	CCCCNC(=O)c1c(NC(=O)c2ccc(cc2)C#N)nc2n1cccc2	RNWWPMOEPIIEOR-VVKINWOJNA-N	128188	526	-2.5933	96.245	47.427		145	0.275665	-100	0	0.882057	526
MMV1184688	CC(CNC(=O)c1c(NC(=O)c2cc(F)ccc2F)nc2n1cccc2C)C	MADOMHKNPVUFJL-HPRFPMAVNA-N	128188	526	-9.9981	96.245	47.427		145	0.275665	-100	0	0.882057	526
MMV1184588	CCCNC(=O)c1c(NC(=O)c2cccc(c2Cl)Cl)nc2n1cccc2	LEBRTGMHZIOJBE-NPQUBYNZNA-N	128188	526	-22.16	96.245	47.427		145	0.275665	-100	0	0.882057	526
MMV1021769	CCCCNC(=O)c1c(NC(=O)c2ccc(cc2)F)nc2n1cccc2C	LSIJMWZDOOLWTL-VVKINWOJNA-N	128188	526	-5.5404	96.245	45.549		145	0.275665	-100	0	0.882057	526
MMV1183949	CC(NC(=O)c1c(NC(=O)c2ccccc2C)nc2n1cccc2)C	IMHAVEHDPJCSSZ-MMRXBHCZNA-N	128188	526	-0.84297	96.245	45.549		145	0.275665	-100	0	0.882057	526
MMV1183905	CC(NC(=O)c1c(NC(=O)c2ccccc2C(F)(F)F)nc2n1cc(C)cc2)C	FVUIZKJUQVUUSJ-PWIKPTQSNA-N	128188	526	-10.743	96.245	45.549		145	0.275665	-100	0	0.882057	526
MMV1183815	CC(NC(=O)c1c(NC(=O)c2ccccc2Cl)nc2n1cccc2)C	PUCPHBBOABTGEG-MMRXBHCZNA-N	128188	526	-20.66	96.245	43.672		145	0.275665	-100	0	0.882057	526
MMV1183699	CC(NC(=O)c1c(NC(=O)c2ccccc2F)nc2n1cccc2)C	DPHYVJVITSAVTB-MMRXBHCZNA-N	128188	526	-9.369	96.245	43.672		145	0.275665	-100	0	0.882057	526
MMV1184853	CC(NC(=O)c1c(NC(=O)c2cc(F)ccc2C)nc2n1cccc2)C	BASKQLNXXXCDDE-NPQUBYNZNA-N	128188	526	-16.926	96.245	42.857		145	0.275665	-100	0	0.882057	526
MMV1184971	CC(NC(=O)c1c(NC(=O)c2ccc(c(c2)Cl)F)nc2n1cccc2C)C	HJVYEEGSDYYKSA-VVKINWOJNA-N	128188	526	-7.3284	96.245	42.857		145	0.275665	-100	0	0.882057	526
MMV1184783	CC(NC(=O)c1c(NC(=O)c2ccc(c(c2)F)F)nc2n1cc(C)cc2)C	ZCZGWGNJABDVHQ-VVKINWOJNA-N	128188	526	3.2757	96.245	41.794		145	0.275665	-100	0	0.882057	526
MMV1183690	CCCNC(=O)c1c(NC(=O)c2ccccc2C)nc2n1cccc2C	XRJGIOCPSVSIMF-NPQUBYNZNA-N	128188	526	-5.2225	96.245	41.794		145	0.275665	-100	0	0.882057	526
MMV1184116	CCCCNC(=O)c1c(NC(=O)c2ccc(cc2)CC)nc2n1cccc2C	XVGVASHNKBEZCQ-HPRFPMAVNA-N	128188	526	-5.7029	96.245	38.039		145	0.275665	-100	0	0.882057	526
MMV1183693	CCCNC(=O)c1c(NC(=O)c2cccc(c2)F)nc2n1cccc2C	FFVPIUKQWFMGSN-NPQUBYNZNA-N	128188	526	-1.3692	96.245	38.039		145	0.275665	-100	0	0.882057	526
MMV1184866	Cc1ccc2n(c1)c(C(=O)NC1CCCCC1)c(n2)NC(=O)c1c(F)c(F)cc(c1F)F	PBNSQQBCPVNDNU-CATZCVBWNA-N	128188	526	-19.968	96.245	37.143		145	0.275665	-100	0	0.882057	526
MMV1184862	CCCNC(=O)c1c(NC(=O)c2cc(F)ccc2C)nc2n1cccc2C	FGOKMPKXBMUVDA-VVKINWOJNA-N	128188	526	-25.679	96.245	37.143		145	0.275665	-100	0	0.882057	526
MMV1183967	CCC(NC(=O)c1c(NC(=O)c2ccccc2C)nc2n1cccc2C)C	RZHVAYGBMDKYCU-SZWQHXNYNA-N	128188	526	1.6753	96.245	36.161		145	0.275665	-100	0	0.882057	526
MMV1184256	CC(NC(=O)c1c(NC(=O)c2ccc(cc2)C)nc2n1cccc2C)C	NITUMDJFILPTLY-NPQUBYNZNA-N	128188	526	0.11024	96.245	36.161		145	0.275665	-100	0	0.882057	526
MMV1184187	Cc1ccc(cc1)C(=O)Nc1nc2n(c1C(=O)NC1CCCCC1)cccc2C	OSZFZXPPTNYOTP-PWIKPTQSNA-N	128188	526	7.3793	96.245	34.284		145	0.275665	-100	0	0.882057	526
MMV1183975	CCCNC(=O)c1c(NC(=O)c2ccc(c(c2)Cl)Cl)nc2n1cccc2C	AXRANNKZRPHTRC-VVKINWOJNA-N	128188	526	1.8872	96.245	34.284		145	0.275665	-100	0	0.882057	526
MMV1184207	CCCCNC(=O)c1c(NC(=O)c2cccc(c2)C(F)(F)F)nc2n1cccc2C	DKKVYEPETCWNCS-JJFURXLTNA-N	128188	526	6.4186	96.245	32.406		145	0.275665	-100	0	0.882057	526
MMV1184284	CC(NC(=O)c1c(NC(=O)c2cc(F)cc(c2)F)nc2n1cc(C)cc2)C	AITFAMYOTGOABQ-VVKINWOJNA-N	128188	526	-12.337	96.245	32.406		145	0.275665	-100	0	0.882057	526
MMV1184879	O=C(c1cccc(c1F)F)Nc1nc2n(c1C(=O)NC1CCCCC1)cccc2	PEYUFMQBBSCXCR-PWIKPTQSNA-N	128188	526	-21.961	96.245	31.429		145	0.275665	-100	0	0.882057	526
MMV1185000	CC(NC(=O)c1c(NC(=O)c2cc(F)ccc2C)nc2n1cc(C)cc2)C	VJJWZWVPOCZVNS-VVKINWOJNA-N	128188	526	-5.004	96.245	31.429		145	0.275665	-100	0	0.882057	526
MMV1185075	CCOCCCNC(=O)c1c(NC(=O)c2ccc(c(c2F)F)C)nc2n1cccc2C	WWYURDFFRLZQEL-JJFURXLTNA-N	128188	526	-3.9038	96.245	31.429		145	0.275665	-100	0	0.882057	526
MMV1183728	CCCCNC(=O)c1c(NC(=O)c2ccccc2C)nc2n1cccc2C	QILNGRRXUCYSIN-VVKINWOJNA-N	128188	526	-16.638	96.245	28.651		145	0.275665	-100	0	0.882057	526
MMV1183741	CCCNC(=O)c1c(NC(=O)c2c(F)cccc2F)nc2n1cccc2	PYBLROUJYZZWQQ-NPQUBYNZNA-N	128188	526	-9.7363	96.245	28.651		145	0.275665	-100	0	0.882057	526
MMV1183971	CC(NC(=O)c1c(NC(=O)c2cccc(c2)F)nc2n1cccc2C)C	BYUYEYHAITUNSY-NPQUBYNZNA-N	128188	526	-2.4535	96.245	26.773		145	0.275665	-100	0	0.882057	526
MMV1183769	O=C(c1ccccc1C)Nc1nc2n(c1C(=O)NC1CCCC1)cccc2C	IVFMVDCFEOCDHJ-HPRFPMAVNA-N	128188	526	-11.47	96.245	26.773		145	0.275665	-100	0	0.882057	526
MMV1185001	O=C(c1cc(F)c(c(c1F)F)F)Nc1nc2n(c1C(=O)NC1CCCC1)cccc2C	NMOOOOMXQWQUDQ-SKKVRFOWNA-N	128188	526	-11.928	96.245	25.714		145	0.275665	-100	0	0.882057	526
MMV1184252	CCC(NC(=O)c1c(NC(=O)c2ccccc2C(F)(F)F)nc2n1cccc2C)C	NMTFADNVBCEOSJ-JTEVJXFUNA-N	128188	526	-36.185	96.245	24.896		145	0.275665	-100	0	0.882057	526
MMV1184418	CCC(NC(=O)c1c(NC(=O)c2cccc(c2)C)nc2n1cccc2C)C	TVIQTQUIBDIBIE-SZWQHXNYNA-N	128188	526	-11.474	96.245	24.896		145	0.275665	-100	0	0.882057	526
MMV1184238	CCCCNC(=O)c1c(NC(=O)c2cccc(c2)C)nc2n1cccc2C	LBYMUKJDQFYGSC-VVKINWOJNA-N	128188	526	4.1158	96.245	24.896		145	0.275665	-100	0	0.882057	526
MMV1184174	CCCNC(=O)c1c(NC(=O)c2ccc(cc2)C(F)(F)F)nc2n1cccc2C	DHMPMBITXDBTSI-PWIKPTQSNA-N	128188	526	2.0567	96.245	24.896		145	0.275665	-100	0	0.882057	526
MMV1184557	O=C(c1cccc(c1Cl)Cl)Nc1nc2n(c1C(=O)NC1CCCC1)cccc2	AISRYPNILAHOKK-HPRFPMAVNA-N	128188	526	-15.071	96.245	24.896		145	0.275665	-100	0	0.882057	526
MMV1184090	CCCCNC(=O)c1c(NC(=O)c2ccccc2Cl)nc2n1cccc2C	ZHOUDULGDQQILE-VVKINWOJNA-N	128188	526	-15.733	96.245	23.018		145	0.275665	-100	0	0.882057	526
MMV1183993	CCCNC(=O)c1c(NC(=O)c2cccc(c2)C)nc2n1cc(C)cc2	WJEPFKCHQPHWDM-NPQUBYNZNA-N	128188	526	-1.1644	96.245	23.018		145	0.275665	-100	0	0.882057	526
MMV1184587	O=C(c1cccc(c1Cl)Cl)Nc1nc2n(c1C(=O)NC1CCCC1)cccc2C	LILZNVRMZPROTA-PWIKPTQSNA-N	128188	526	-14.973	96.245	23.018		145	0.275665	-100	0	0.882057	526
MMV1184376	O=C(c1c(NC(=O)c2cccc(c2)C(F)(F)F)nc2n1cccc2C)NC1CCCC1	RWQBCCVMZJTMDS-SKKVRFOWNA-N	128188	526	-19.844	96.245	21.141		145	0.275665	-100	0	0.882057	526
MMV1183952	CC(NC(=O)c1c(NC(=O)c2ccccc2C)nc2n1cc(C)cc2)C	LTIPNHQKLLVGJI-NPQUBYNZNA-N	128188	526	-0.15424	96.245	21.141		145	0.275665	-100	0	0.882057	526
MMV1183744	CCC(NC(=O)c1c(NC(=O)c2ccccc2)nc2n1cccc2C)C	AWTKONIHNCMDDW-QBQMTNCFNA-N	128188	526	-5.8159	96.245	21.141		145	0.275665	-100	0	0.882057	526
MMV1184308	N#Cc1ccc(cc1)C(=O)Nc1nc2n(c1C(=O)NCC(C)C)cc(cc2)C	NWMXFYXUOPUFEF-HPRFPMAVNA-N	128188	526	-18.345	96.245	21.141		145	0.275665	-100	0	0.882057	526
MMV1184448	CCC(NC(=O)c1c(NC(=O)c2ccc(cc2)F)nc2n1cccc2C)C	CDEJQHHZIQMGCH-OBSCOFJONA-N	128188	526	4.0192	96.245	21.141		145	0.275665	-100	0	0.882057	526
MMV1184075	CCCNC(=O)c1c(NC(=O)c2ccc(cc2)F)nc2n1cccc2C	TVBLKAKNACNVBQ-NPQUBYNZNA-N	128188	526	-6.2291	96.245	19.263		145	0.275665	-100	0	0.882057	526
MMV1184189	CCC(NC(=O)c1c(NC(=O)c2ccc(cc2)CC)nc2n1cccc2C)C	RAHDJPBYAWMHMN-QAYJFWBUNA-N	128188	526	-2.3687	96.245	19.263		145	0.275665	-100	0	0.882057	526
MMV1183711	CC(NC(=O)c1c(NC(=O)c2ccccc2F)nc2n1cc(C)cc2)C	MWCHWHISAREYGY-NPQUBYNZNA-N	128188	526	-15.264	96.245	17.385		145	0.275665	-100	0	0.882057	526
MMV1184093	CCc1ccc(cc1)C(=O)Nc1nc2n(c1C(=O)NCC(C)C)cccc2C	IPYHEAZSBGHSJV-HPRFPMAVNA-N	128188	526	-10.785	96.245	17.385		145	0.275665	-100	0	0.882057	526
MMV1184122	CCCCc1ccc(cc1)C(=O)Nc1nc2n(c1C(=O)NCC(C)C)cccc2C	VUCBQOPADODMRG-JJFURXLTNA-N	128188	526	-8.7191	96.245	17.385		145	0.275665	-100	0	0.882057	526
MMV1185033	CCC(NC(=O)c1c(NC(=O)c2c(F)c(F)cc(c2F)F)nc2n1cc(C)cc2)C	WNSDFFBKURTAHF-VYQKXEFRNA-N	128188	526	-2.7586	96.245	17.143		145	0.275665	-100	0	0.882057	526
MMV1183777	CC(NC(=O)c1c(NC(=O)c2c(F)cccc2F)nc2n1cccc2)C	HIZDIQXNAKXZEA-NPQUBYNZNA-N	128188	526	-7.6172	96.245	15.508		145	0.275665	-100	0	0.882057	526
MMV1184166	CCCNC(=O)c1c(NC(=O)c2ccc(cc2)C)nc2n1cccc2C	BQENWADNAWSIJQ-NPQUBYNZNA-N	128188	526	-16.005	96.245	15.508		145	0.275665	-100	0	0.882057	526
MMV1183803	O=C(c1ccccc1)Nc1nc2n(c1C(=O)NC1CCCC1)cccc2C	WLRAVHWJMHZERZ-VVKINWOJNA-N	128188	526	-11.968	96.245	15.508		145	0.275665	-100	0	0.882057	526
MMV1185050	CCC(NC(=O)c1c(NC(=O)c2ccc(cc2)C(=O)OC)nc2n1cccc2C)C	XOOLFHKYMJMGOT-WLUCGBBSNA-N	128188	526	-8.8341	96.245	14.286		145	0.275665	-100	0	0.882057	526
MMV1184881	COC(=O)c1ccc(cc1)C(=O)Nc1nc2n(c1C(=O)NC(C)C)cccc2	VJCQZCLCTALTOJ-NPQUBYNZNA-N	128188	526	-18.511	96.245	14.286		145	0.275665	-100	0	0.882057	526
MMV1184414	Cc1cccc(c1)C(=O)Nc1nc2n(c1C(=O)NC1CCCC1)cccc2C	DXCDWHMVRSEYBT-HPRFPMAVNA-N	128188	526	-9.7053	96.245	11.753		145	0.275665	-100	0	0.882057	526
MMV1184824	CC(NC(=O)c1c(NC(=O)c2cc(F)c(cc2F)F)nc2n1cc(C)cc2)C	CEYKOVJFSRMWPA-HPRFPMAVNA-N	128188	526	-14.643	96.245	11.429		145	0.275665	-100	0	0.882057	526
MMV1184036	CCCNC(=O)c1c(NC(=O)c2cccc(c2)C)nc2n1cccc2C	QXRBNUXIEMZURC-NPQUBYNZNA-N	128188	526	-4.336	96.245	9.875		145	0.275665	-100	0	0.882057	526
MMV1184406	O=C(c1c(NC(=O)c2ccccc2Cl)nc2n1cccc2C)NC1CCCCC1	BOTDIAKVLKGRPY-PWIKPTQSNA-N	128188	526	-9.5288	96.245	9.875		145	0.275665	-100	0	0.882057	526
MMV1184337	Fc1ccc(c(c1)F)C(=O)Nc1nc2n(c1C(=O)NC1CCCCC1)cccc2C	NWOLCQFISKQZCZ-JJFURXLTNA-N	128188	526	-16.551	96.245	7.9974		145	0.275665	-100	0	0.882057	526
MMV1184648	CCC(NC(=O)c1c(NC(=O)c2ccc(cc2)C#N)nc2n1cccc2C)C	FQPCLNVMRYNYDA-WLUCGBBSNA-N	128188	526	-22.164	96.245	7.9974		145	0.275665	-100	0	0.882057	526
MMV1184038	CCCCNC(=O)c1c(NC(=O)c2ccc(cc2)Cl)nc2n1cccc2C	IOGKLNUXRBTQSG-VVKINWOJNA-N	128188	526	-11.407	96.245	6.1198		145	0.275665	-100	0	0.882057	526
MMV1184103	CCCNC(=O)c1c(NC(=O)c2ccc(cc2)Cl)nc2n1cccc2C	AMLMWGDQEKLNGP-NPQUBYNZNA-N	128188	526	-11.742	96.245	6.1198		145	0.275665	-100	0	0.882057	526
MMV1183933	O=C(c1c(NC(=O)c2ccccc2C)nc2n1cccc2C)NC1CCCCC1	UIDQYOKBYONFHF-PWIKPTQSNA-N	128188	526	2.1733	96.245	6.1198		145	0.275665	-100	0	0.882057	526
MMV1184720	CCOCCCNC(=O)c1c(NC(=O)c2ccc(cc2)C#N)nc2n1cccc2C	CCHNEZRHDFLGMI-PWIKPTQSNA-N	128188	526	-1.617	96.245	6.1198		145	0.275665	-100	0	0.882057	526
MMV1184698	CC(CNC(=O)c1c(NC(=O)c2cccc(c2Cl)Cl)nc2n1cccc2C)C	OWTMKHHJTXYUOI-HPRFPMAVNA-N	128188	526	-15.469	96.245	6.1198		145	0.275665	-100	0	0.882057	526
MMV1183868	CCCNC(=O)c1c(NC(=O)c2ccc(cc2Cl)Cl)nc2n1cccc2C	KGLZOBJZXBTANZ-VVKINWOJNA-N	128188	526	-11.16	96.245	4.2422		145	0.275665	-100	0	0.882057	526
MMV1184057	CC(CNC(=O)c1c(NC(=O)c2ccc(cc2)C)nc2n1cccc2C)C	RVQJZACRCDMQKN-VVKINWOJNA-N	128188	526	-16.521	96.245	4.2422		145	0.275665	-100	0	0.882057	526
MMV1184313	CC(NC(=O)c1c(NC(=O)c2ccc(cc2)Cl)nc2n1cccc2C)C	DEGSQGYFDIFAPH-NPQUBYNZNA-N	128188	526	-12.461	96.245	4.2422		145	0.275665	-100	0	0.882057	526
MMV1184489	CC(NC(=O)c1c(NC(=O)c2ccc(c(c2)F)F)nc2n1cccc2)C	ZPKDGXNTJWCROX-NPQUBYNZNA-N	128188	526	-4.4483	96.245	4.2422		145	0.275665	-100	0	0.882057	526
MMV1184828	CC(CNC(=O)c1c(NC(=O)c2c(F)c(F)cc(c2F)F)nc2n1cc(C)cc2)C	HHCSGJKDXJNHFJ-JJFURXLTNA-N	128188	526	-21.248	96.245	2.8571		145	0.275665	-100	0	0.882057	526
MMV1183726	CCCNC(=O)c1c(NC(=O)c2ccccc2)nc2n1cccc2C	ZBBXZHKBWLBAGK-MMRXBHCZNA-N	128188	526	-14.812	96.245	2.3646		145	0.275665	-100	0	0.882057	526
MMV1184420	CC(CNC(=O)c1c(NC(=O)c2ccc(cc2)Cl)nc2n1cccc2C)C	YCJVLWIXUQAMAF-VVKINWOJNA-N	128188	526	-15.049	96.245	0.487		145	0.275665	-100	0	0.882057	526
MMV1184717	CCCCNC(=O)c1c(NC(=O)c2ccc(c(c2)F)F)nc2n1cccc2C	XOHRRZAWDCZEPG-HPRFPMAVNA-N	128188	526	-8.4173	96.245	0.487		145	0.275665	-100	0	0.882057	526
MMV1184306	N#Cc1ccc(cc1)C(=O)Nc1nc2n(c1C(=O)NC1CCCC1)cccc2	AYYFRGJWAFVSKL-HPRFPMAVNA-N	128188	526	-10.272	96.245	0.487		145	0.275665	-100	0	0.882057	526
MMV1184267	CCOCCCNC(=O)c1c(NC(=O)c2c(F)cccc2F)nc2n1cccc2C	UCKGPVKTXZZZRG-PWIKPTQSNA-N	128188	526	-6.476	96.245	0.487		145	0.275665	-100	0	0.882057	526
MMV1184117	O=C(c1ccccc1C(F)(F)F)Nc1nc2n(c1C(=O)NC1CCCC1)cccc2C	VOFRAEUAGPASKZ-SKKVRFOWNA-N	128188	526	-12.53	96.245	0.487		145	0.275665	-100	0	0.882057	526
MMV1183725	CCCNC(=O)c1c(NC(=O)c2ccccc2C)nc2n1cccc2	OCGCPNFVGLSOFS-MMRXBHCZNA-N	128188	526	-17.065	96.245	0.487		145	0.275665	-100	0	0.882057	526
MMV1184742	CC(NC(=O)c1c(NC(=O)c2cc(F)cc(c2)F)nc2n1cccc2C)C	YKOHMBPPKMCZHR-VVKINWOJNA-N	128188	526	5.8103	96.245	0.487		145	0.275665	-100	0	0.882057	526
MMV1184967	CCCCNC(=O)c1c(NC(=O)c2cc(F)ccc2C)nc2n1cccc2C	XAKFRKKUDZXVLT-HPRFPMAVNA-N	128188	526	-15.976	96.245	0		145	0.275665	-100	0	0.882057	526
MMV1184918	CCOCCCNC(=O)c1c(NC(=O)c2cc(F)c(cc2F)F)nc2n1cccc2C	AVRPGYOHGRIHBW-JJFURXLTNA-N	128188	526	-16.843	96.245	0		145	0.275665	-100	0	0.882057	526
MMV1184584	CCCNC(=O)c1c(NC(=O)c2cccc(c2Cl)Cl)nc2n1cccc2C	VIAIHIMMLZZJGZ-VVKINWOJNA-N	128188	526	-16.228	96.245	-3.2682		145	0.275665	-100	0	0.882057	526
MMV1184750	CCCNC(=O)c1c(NC(=O)c2ccc(c(c2)F)F)nc2n1cccc2C	WLBHYRNDYHZCPB-VVKINWOJNA-N	128188	526	-1.4068	96.245	-3.2682		145	0.275665	-100	0	0.882057	526
MMV1184493	CC(CNC(=O)c1c(NC(=O)c2cccc(c2)Cl)nc2n1cccc2C)C	XWXPPFWHWBHRFQ-VVKINWOJNA-N	128188	526	-13.595	96.245	-3.2682		145	0.275665	-100	0	0.882057	526
MMV1184715	CCCNC(=O)c1c(NC(=O)c2cc(F)ccc2F)nc2n1cccc2C	KVZCJTAEIOREHD-VVKINWOJNA-N	128188	526	-7.4372	96.245	-3.2682		145	0.275665	-100	0	0.882057	526
MMV1183904	N#Cc1cccc(c1)C(=O)Nc1nc2n(c1C(=O)NC(C)C)cccc2C	JBXIIYWFAPXNSJ-VVKINWOJNA-N	128188	526	-1.1997	96.245	-3.2682		145	0.275665	-100	0	0.882057	526
MMV1184053	O=C(c1ccccc1Cl)Nc1nc2n(c1C(=O)NC1CCCC1)cccc2C	BUOMTJLIDKANJC-HPRFPMAVNA-N	128188	526	-13.116	96.245	-3.2682		145	0.275665	-100	0	0.882057	526
MMV1184462	CC(NC(=O)c1c(NC(=O)c2ccccc2C(F)(F)F)nc2n1cccc2C)C	JADSSWGNEYILHB-PWIKPTQSNA-N	128188	526	-5.9127	96.245	-3.2682		145	0.275665	-100	0	0.882057	526
MMV1183820	CC(NC(=O)c1c(NC(=O)c2ccccc2)nc2n1cccc2C)C	BCAQMDZNHLQWJK-MMRXBHCZNA-N	128188	526	-13.378	96.245	-3.2682		145	0.275665	-100	0	0.882057	526
MMV1184472	O=C(c1c(NC(=O)c2ccccc2C(F)(F)F)nc2n1cccc2C)NC1CCCCC1	SOPAAYDEWNCPJM-CATZCVBWNA-N	128188	526	-7.9329	96.245	-5.1458		145	0.275665	-100	0	0.882057	526
MMV1184940	CCCNC(=O)c1c(NC(=O)c2cccc(c2F)Cl)nc2n1cccc2C	ITPAODAQVIAIAU-VVKINWOJNA-N	128188	526	-25.179	96.245	-5.7143		145	0.275665	-100	0	0.882057	526
MMV1279049	O=C(c1cccc(c1C)C)Nc1nc2n(c1C(=O)NC1CCCC1)cccc2C	BEFZOGQHXPPCQG-PWIKPTQSNA-N	128188	526	-14.335	96.245	-5.7143		145	0.275665	-100	0	0.882057	526
MMV1184016	Cc1ccc(cc1)C(=O)Nc1nc2n(c1C(=O)NC1CCCC1)cccc2C	QNDXDHKRMLWBMG-HPRFPMAVNA-N	128188	526	-3.2553	96.245	-7.0234		145	0.275665	-100	0	0.882057	526
MMV1185009	O=C(c1c(NC(=O)c2ccc(c(c2F)F)C)nc2n1cccc2C)NC1CCCC1	GBHOXBJZXGVMFD-JJFURXLTNA-N	128188	526	-7.1519	96.245	-8.5714		145	0.275665	-100	0	0.882057	526
MMV1184091	CCCCNC(=O)c1c(NC(=O)c2ccc(cc2)C)nc2n1cccc2C	FCINLOORYQSMLO-VVKINWOJNA-N	128188	526	-22.193	96.245	-8.901		145	0.275665	-100	0	0.882057	526
MMV1183706	CC(CNC(=O)c1c(NC(=O)c2ccccc2C)nc2n1cccc2C)C	ZUJJRNYICLQUCB-VVKINWOJNA-N	128188	526	-1.5317	96.245	-8.901		145	0.275665	-100	0	0.882057	526
MMV1183939	CC(NC(=O)c1c(NC(=O)c2cccc(c2)Cl)nc2n1cc(C)cc2)C	VONUWTNARJOILN-NPQUBYNZNA-N	128188	526	0.11065	96.245	-8.901		145	0.275665	-100	0	0.882057	526
MMV1184447	O=C(c1c(NC(=O)c2ccc(cc2)C(F)(F)F)nc2n1cccc2C)NC1CCCCC1	LIUNJGLRHSRFEY-CATZCVBWNA-N	128188	526	-3.9601	96.245	-10.779		145	0.275665	-100	0	0.882057	526
MMV1184748	CC(NC(=O)c1c(NC(=O)c2cc(F)ccc2F)nc2n1cc(C)cc2)C	GUMGJGIZONFMII-VVKINWOJNA-N	128188	526	-5.4772	96.245	-10.779		145	0.275665	-100	0	0.882057	526
MMV1183753	CC(NC(=O)c1c(NC(=O)c2ccc(cc2F)F)nc2n1cc(C)cc2)C	HLGKBQRYFHQAKJ-VVKINWOJNA-N	128188	526	-14.405	96.245	-10.779		145	0.275665	-100	0	0.882057	526
MMV1184309	CCOCCCNC(=O)c1c(NC(=O)c2ccc(cc2)C(F)(F)F)nc2n1cccc2C	OHLLFTFTVZIOEB-SKKVRFOWNA-N	128188	526	-15.131	96.245	-10.779		145	0.275665	-100	0	0.882057	526
MMV1184849	CCCNC(=O)c1c(NC(=O)c2cccc(c2C)C)nc2n1cccc2	MVDIHSSNOBPDMC-NPQUBYNZNA-N	128188	526	-17.121	96.245	-11.429		145	0.275665	-100	0	0.882057	526
MMV1183830	CCCNC(=O)c1c(NC(=O)c2ccccc2Cl)nc2n1cccc2C	LSRUVKZSIAJMTE-NPQUBYNZNA-N	128188	526	-22.928	96.245	-12.656		145	0.275665	-100	0	0.882057	526
MMV1184154	CCCCNC(=O)c1c(NC(=O)c2ccccc2C(F)(F)F)nc2n1cccc2C	GTYIXVQTADHCHY-JJFURXLTNA-N	128188	526	-4.0817	96.245	-12.656		145	0.275665	-100	0	0.882057	526
MMV1184831	CCOCCCNC(=O)c1c(NC(=O)c2ccc(c(c2)Cl)F)nc2n1cccc2C	DKAMCDNLYWPQEA-PWIKPTQSNA-N	128188	526	-15.897	96.245	-14.286		145	0.275665	-100	0	0.882057	526
MMV1184832	Cc1ccc2n(c1)c(C(=O)NC1CCCC1)c(n2)NC(=O)c1ccc(c(c1)F)C	JEOPPOCUMHRXGX-PWIKPTQSNA-N	128188	526	-21.646	96.245	-14.286		145	0.275665	-100	0	0.882057	526
MMV1183941	CCCNC(=O)c1c(NC(=O)c2cccc(c2)Cl)nc2n1cccc2C	NCCLCRGBVBARFM-NPQUBYNZNA-N	128188	526	-4.0217	96.245	-14.534		145	0.275665	-100	0	0.882057	526
MMV1184615	CC(NC(=O)c1c(NC(=O)c2cccc(c2Cl)Cl)nc2n1cc(C)cc2)C	YEMSXNWUWAITPU-VVKINWOJNA-N	128188	526	-29.066	96.245	-14.534		145	0.275665	-100	0	0.882057	526
MMV1184069	CCCNC(=O)c1c(NC(=O)c2ccc(cc2)Cl)nc2n1cc(C)cc2	BRFUDYGPXIECHS-NPQUBYNZNA-N	128188	526	-11.686	96.245	-16.411		145	0.275665	-100	0	0.882057	526
MMV1021769	CC(CNC(=O)c1c(NC(=O)c2cccc(c2)F)nc2n1cccc2C)C	QWLZWPZQKATNPO-VVKINWOJNA-N	128188	526	-3.997	96.245	-16.411		145	0.275665	-100	0	0.882057	526
MMV1184381	CC(CNC(=O)c1c(NC(=O)c2ccc(cc2)F)nc2n1cccc2C)C	PSOPSBWTFMGITP-VVKINWOJNA-N	128188	526	-26.058	96.245	-16.411		145	0.275665	-100	0	0.882057	526
MMV1184680	N#Cc1ccc(cc1)C(=O)Nc1nc2n(c1C(=O)NC(C)C)cc(cc2)C	XXLAUBVXJYQTSG-VVKINWOJNA-N	128188	526	-10.539	96.245	-16.411		145	0.275665	-100	0	0.882057	526
MMV1183829	CC(NC(=O)c1c(NC(=O)c2ccccc2Cl)nc2n1cc(C)cc2)C	UIRQYEJHKPMBSR-NPQUBYNZNA-N	128188	526	-19.361	96.245	-16.411		145	0.275665	-100	0	0.882057	526
MMV1184966	CC(NC(=O)c1c(NC(=O)c2cc(F)c(cc2F)Cl)nc2n1cc(C)cc2)C	PSFFJFUPYDEOEJ-HPRFPMAVNA-N	128188	526	-12.619	96.245	-17.143		145	0.275665	-100	0	0.882057	526
MMV1185029	CCCCNC(=O)c1c(NC(=O)c2cccc(c2C)C)nc2n1cccc2C	ILVGSEZPWIFRFS-HPRFPMAVNA-N	128188	526	-4.8651	96.245	-17.143		145	0.275665	-100	0	0.882057	526
MMV1184602	Fc1cc(F)cc(c1)C(=O)Nc1nc2n(c1C(=O)NC1CCCC1)cc(cc2)C	OMLWODUNMFJFMI-PWIKPTQSNA-N	128188	526	-18.672	96.245	-18.289		145	0.275665	-100	0	0.882057	526
MMV1183746	CC(NC(=O)c1c(NC(=O)c2ccccc2C)nc2n1cccc2C)C	UXZJALHRNKXCTE-NPQUBYNZNA-N	128188	526	-12.195	96.245	-18.289		145	0.275665	-100	0	0.882057	526
MMV1184945	CCC(NC(=O)c1c(NC(=O)c2c(F)c(F)cc(c2F)F)nc2n1cccc2C)C	DZJHLEYQULPJSS-VYQKXEFRNA-N	128188	526	-22.528	96.245	-20		145	0.275665	-100	0	0.882057	526
MMV1183956	CC(NC(=O)c1c(NC(=O)c2cccc(c2)F)nc2n1cc(C)cc2)C	XFKDHTCSEGFDAW-NPQUBYNZNA-N	128188	526	-1.5493	96.245	-20.167		145	0.275665	-100	0	0.882057	526
MMV1184172	CC(NC(=O)c1c(NC(=O)c2cccc(c2)C)nc2n1cc(C)cc2)C	DUCWFBIZJONDKE-NPQUBYNZNA-N	128188	526	5.6345	96.245	-22.044		145	0.275665	-100	0	0.882057	526
MMV1183907	CCCNC(=O)c1c(NC(=O)c2ccccc2C(F)(F)F)nc2n1cccc2C	VTPOYVZMWCFKCC-PWIKPTQSNA-N	128188	526	-14.42	96.245	-22.044		145	0.275665	-100	0	0.882057	526
MMV1184896	Cc1ccc2n(c1)c(C(=O)NC1CCCC1)c(n2)NC(=O)c1cc(F)c(cc1F)Cl	VBHAOHGUDGFTGD-JJFURXLTNA-N	128188	526	-25.649	96.245	-22.857		145	0.275665	-100	0	0.882057	526
MMV1184846	Cc1cccn2c1nc(c2C(=O)NCCCOCC)NC(=O)c1cccc(c1F)F	QYMJDHAMMPYLBX-PWIKPTQSNA-N	128188	526	-19.427	96.245	-22.857		145	0.275665	-100	0	0.882057	526
MMV1184788	CCOCCCNC(=O)c1c(NC(=O)c2ccc(c(c2)F)F)nc2n1cccc2C	ZQIKFLUXQZYZSP-PWIKPTQSNA-N	128188	526	4.0868	96.245	-23.922		145	0.275665	-100	0	0.882057	526
MMV1184509	CCC(NC(=O)c1c(NC(=O)c2ccc(cc2Cl)Cl)nc2n1cccc2C)C	OLYQUMHWDWKUNK-ZSPRCRFRNA-N	128188	526	-2.6196	96.245	-23.922		145	0.275665	-100	0	0.882057	526
MMV1185027	COC(=O)c1ccc(cc1)C(=O)Nc1nc2n(c1C(=O)NC(C)C)cc(cc2)C	NCEUEGLFZBFHLP-VVKINWOJNA-N	128188	526	-2.9275	96.245	-25.714		145	0.275665	-100	0	0.882057	526
MMV1185042	O=C(c1c(F)c(F)cc(c1F)F)Nc1nc2n(c1C(=O)NC1CCCC1)cccc2C	CDMIAOFNVFYGCD-SKKVRFOWNA-N	128188	526	-0.23521	96.245	-25.714		145	0.275665	-100	0	0.882057	526
MMV1184370	CCC(NC(=O)c1c(NC(=O)c2ccccc2F)nc2n1cccc2C)C	HZTGJEAJDVGBPO-OBSCOFJONA-N	128188	526	-10.636	96.245	-25.799		145	0.275665	-100	0	0.882057	526
MMV1184507	CCOCCCNC(=O)c1c(NC(=O)c2ccccc2F)nc2n1cccc2C	HXEKSQPLUFSAFD-HPRFPMAVNA-N	128188	526	-0.43047	96.245	-25.799		145	0.275665	-100	0	0.882057	526
MMV1183768	CCCCNC(=O)c1c(NC(=O)c2ccccc2)nc2n1cccc2C	MAVDUMNJJSRMLQ-NPQUBYNZNA-N	128188	526	-8.433	96.245	-25.799		145	0.275665	-100	0	0.882057	526
MMV1184408	CCC(NC(=O)c1c(NC(=O)c2ccc(cc2F)F)nc2n1cccc2C)C	VKXSFJGOEFFFKQ-ZSPRCRFRNA-N	128188	526	-11.459	96.245	-27.677		145	0.275665	-100	0	0.882057	526
MMV1184073	Cc1ccc2n(c1)c(C(=O)NC1CCCCC1)c(n2)NC(=O)c1ccc(cc1)C(F)(F)F	QDDCSCOJBIDZFU-CATZCVBWNA-N	128188	526	-10.499	96.245	-27.677		145	0.275665	-100	0	0.882057	526
MMV1184474	CCC(NC(=O)c1c(NC(=O)c2ccccc2Cl)nc2n1cccc2C)C	MULAHYIYENOHOA-OBSCOFJONA-N	128188	526	-3.2317	96.245	-27.677		145	0.275665	-100	0	0.882057	526
MMV1184348	CC(CNC(=O)c1c(NC(=O)c2cccc(c2)C)nc2n1cccc2C)C	LHJCUYGAZRQVSM-VVKINWOJNA-N	128188	526	-19.915	96.245	-27.677		145	0.275665	-100	0	0.882057	526
MMV1183901	CCC(NC(=O)c1c(NC(=O)c2cccc(c2)F)nc2n1cccc2C)C	AYJDZDJFZWDMMJ-OBSCOFJONA-N	128188	526	3.6531	96.245	-29.555		145	0.275665	-100	0	0.882057	526
MMV1184324	CC(CNC(=O)c1c(NC(=O)c2ccccc2F)nc2n1cccc2C)C	IBUFHQCVMVMAQK-VVKINWOJNA-N	128188	526	-25.521	96.245	-29.555		145	0.275665	-100	0	0.882057	526
MMV1184351	Cc1ccc2n(c1)c(C(=O)NC1CCCCC1)c(n2)NC(=O)c1cc(F)ccc1F	PKJQLBCEHSOQHV-JJFURXLTNA-N	128188	526	-21.575	96.245	-29.555		145	0.275665	-100	0	0.882057	526
MMV1184346	Fc1ccc(cc1)C(=O)Nc1nc2n(c1C(=O)NC1CCCCC1)cccc2C	IWEZLEPURGRRRX-PWIKPTQSNA-N	128188	526	-24.564	96.245	-29.555		145	0.275665	-100	0	0.882057	526
MMV1184430	CC(CNC(=O)c1c(NC(=O)c2ccc(cc2Cl)Cl)nc2n1cccc2C)C	RWVSXRZXJCVJRD-HPRFPMAVNA-N	128188	526	-15.514	96.245	-29.555		145	0.275665	-100	0	0.882057	526
MMV1184968	CC(CNC(=O)c1c(NC(=O)c2ccc(c(c2)Cl)F)nc2n1cccc2C)C	NRSORWXASGFYMB-HPRFPMAVNA-N	128188	526	-6.4459	96.245	-31.429		145	0.275665	-100	0	0.882057	526
MMV1184850	CC(NC(=O)c1c(NC(=O)c2c(F)ccc(c2F)F)nc2n1cccc2C)C	BZNLJMUUNZZNNU-HPRFPMAVNA-N	128188	526	-17.204	96.245	-31.429		145	0.275665	-100	0	0.882057	526
MMV1184307	CCCCNC(=O)c1c(NC(=O)c2ccc(cc2)C#N)nc2n1cc(C)cc2	DTFYFAXOEGSJJQ-HPRFPMAVNA-N	128188	526	-29.817	96.245	-31.432		145	0.275665	-100	0	0.882057	526
MMV1184279	CC(NC(=O)c1c(NC(=O)c2cccc(c2)C)nc2n1cccc2C)C	RFAFPPQIYZBBLG-NPQUBYNZNA-N	128188	526	-10.528	96.245	-31.432		145	0.275665	-100	0	0.882057	526
MMV1184014	CCCCNC(=O)c1c(NC(=O)c2ccc(cc2F)F)nc2n1cccc2C	YIVQNUOAIUXPDF-HPRFPMAVNA-N	128188	526	-8.5425	96.245	-31.432		145	0.275665	-100	0	0.882057	526
MMV1184754	Cc1cccn2c1nc(c2C(=O)NCCCOCC)NC(=O)c1cc(F)ccc1F	UWNHVXQKJMHHFN-PWIKPTQSNA-N	128188	526	-1.8123	96.245	-33.31		145	0.275665	-100	0	0.882057	526
MMV1184064	CCCNC(=O)c1c(NC(=O)c2ccc(cc2)Cl)nc2n1cccc2	HHMXEVRPCXJYRY-MMRXBHCZNA-N	128188	526	-19.859	96.245	-33.31		145	0.275665	-100	0	0.882057	526
MMV1184885	COC(=O)c1ccc(cc1)C(=O)Nc1nc2n(c1C(=O)NC1CCCC1)cccc2	AGSXZOLQGSGKLG-HPRFPMAVNA-N	128188	526	-23.816	96.245	-34.286		145	0.275665	-100	0	0.882057	526
MMV1185020	CCCCNC(=O)c1c(NC(=O)c2cccc(c2C)C)nc2n1cc(C)cc2	PTNRRGSBUCBJNP-HPRFPMAVNA-N	128188	526	2.2769	96.245	-34.286		145	0.275665	-100	0	0.882057	526
MMV1184950	COC(=O)c1ccc(cc1)C(=O)Nc1nc2n(c1C(=O)NCC(C)C)cccc2C	ITHNBAQQCKPKBB-HPRFPMAVNA-N	128188	526	-12.72	96.245	-34.286		145	0.275665	-100	0	0.882057	526
MMV1184882	CC(CNC(=O)c1c(NC(=O)c2cccc(c2C)C)nc2n1cccc2C)C	BEJHILFBRSXGSP-HPRFPMAVNA-N	128188	526	-17.471	96.245	-34.286		145	0.275665	-100	0	0.882057	526
MMV1184603	Cc1ccc2n(c1)c(C(=O)NC1CCCCC1)c(n2)NC(=O)c1cc(F)cc(c1)F	SCRWJHJMVWXDHL-JJFURXLTNA-N	128188	526	-14.838	96.245	-38.943		145	0.275665	-100	0	0.882057	526
MMV1184274	O=C(c1cccc(c1)C(F)(F)F)Nc1nc2n(c1C(=O)NC1CCCCC1)cccc2C	ISZKIFAGMFWVHQ-CATZCVBWNA-N	128188	526	-18.443	96.245	-38.943		145	0.275665	-100	0	0.882057	526
MMV1184495	CC(NC(=O)c1c(NC(=O)c2cccc(c2)Cl)nc2n1cccc2C)C	GBJOCZBJKOKWCF-NPQUBYNZNA-N	128188	526	9.0508	96.245	-38.943		145	0.275665	-100	0	0.882057	526
MMV1184892	CC(CNC(=O)c1c(NC(=O)c2cc(F)c(cc2F)Cl)nc2n1cc(C)cc2)C	COPHQXOPYVYHMV-PWIKPTQSNA-N	128188	526	-15.965	96.245	-40		145	0.275665	-100	0	0.882057	526
MMV1183902	CCCNC(=O)c1c(NC(=O)c2cccc(c2)Cl)nc2n1cc(C)cc2	LZWQDNOBHOIRMX-NPQUBYNZNA-N	128188	526	38.273	96.245	-40.82		145	0.275665	-100	0	0.882057	526
MMV1183783	CC(CNC(=O)c1c(NC(=O)c2ccccc2)nc2n1cccc2C)C	PFISNHAQEIYWDQ-NPQUBYNZNA-N	128188	526	-0.10833	96.245	-40.82		145	0.275665	-100	0	0.882057	526
MMV1184344	CCCCNC(=O)c1c(NC(=O)c2ccc(cc2)C(F)(F)F)nc2n1cccc2C	TVFVDFHZNQABEE-JJFURXLTNA-N	128188	526	-12.769	96.245	-40.82		145	0.275665	-100	0	0.882057	526
MMV1184051	CCCCNC(=O)c1c(NC(=O)c2c(F)cccc2F)nc2n1cccc2C	HOHVKGWAFUTGKM-HPRFPMAVNA-N	128188	526	-11.661	96.245	-42.698		145	0.275665	-100	0	0.882057	526
MMV1184232	CCCNC(=O)c1c(NC(=O)c2cccc(c2)C(F)(F)F)nc2n1cc(C)cc2	QMQBWZCCKIZZNL-PWIKPTQSNA-N	128188	526	-0.50037	96.245	-42.698		145	0.275665	-100	0	0.882057	526
MMV1184592	CC(NC(=O)c1c(NC(=O)c2cccc(c2Cl)Cl)nc2n1cccc2C)C	KIIWKIUWOWZZET-VVKINWOJNA-N	128188	526	-22.033	96.245	-44.575		145	0.275665	-100	0	0.882057	526
MMV1184647	O=C(c1ccc(c(c1)F)F)Nc1nc2n(c1C(=O)NC1CCCCC1)cccc2C	DRKFBQQLXVVNRU-JJFURXLTNA-N	128188	526	-16.975	96.245	-44.575		145	0.275665	-100	0	0.882057	526
MMV1183958	N#Cc1cccc(c1)C(=O)Nc1nc2n(c1C(=O)NC(C)C)cc(cc2)C	OFPBGWSZZISIAE-VVKINWOJNA-N	128188	526	-1.3233	96.245	-44.575		145	0.275665	-100	0	0.882057	526
MMV1184419	CCC(NC(=O)c1c(NC(=O)c2ccc(c(c2)F)F)nc2n1cc(C)cc2)C	LZKBTKYJDZBRLE-ZSPRCRFRNA-N	128188	526	33.815	96.245	-44.575		145	0.275665	-100	0	0.882057	526
MMV1184986	CC(CNC(=O)c1c(NC(=O)c2c(F)ccc(c2F)F)nc2n1cccc2C)C	GWODJJKPHPFANL-PWIKPTQSNA-N	128188	526	-7.4523	96.245	-45.714		145	0.275665	-100	0	0.882057	526
MMV1184964	CCCNC(=O)c1c(NC(=O)c2ccc(cc2)C(=O)OC)nc2n1cccc2C	BAZOHOPBQIMUJL-VVKINWOJNA-N	128188	526	-13.836	96.245	-45.714		145	0.275665	-100	0	0.882057	526
MMV1185069	CC(NC(=O)c1c(NC(=O)c2c(F)c(F)cc(c2F)F)nc2n1cc(C)cc2)C	SWRIZDSGJXBPAA-PWIKPTQSNA-N	128188	526	-2.7173	96.245	-45.714		145	0.275665	-100	0	0.882057	526
MMV1184290	CCC(NC(=O)c1c(NC(=O)c2ccc(c(c2)Cl)Cl)nc2n1cccc2C)C	VQAAFMCCRYQEIF-ZSPRCRFRNA-N	128188	526	-18.297	96.245	-46.453		145	0.275665	-100	0	0.882057	526
MMV1184394	CC(NC(=O)c1c(NC(=O)c2ccccc2Cl)nc2n1cccc2C)C	MTVDJKRYUJPNOT-NPQUBYNZNA-N	128188	526	-16.355	96.245	-46.453		145	0.275665	-100	0	0.882057	526
MMV1184490	CCCCNC(=O)c1c(NC(=O)c2cc(F)cc(c2)F)nc2n1cccc2C	ODRWWBQUTWOBNF-HPRFPMAVNA-N	128188	526	-6.9942	96.245	-46.453		145	0.275665	-100	0	0.882057	526
MMV1184686	Fc1cc(F)cc(c1)C(=O)Nc1nc2n(c1C(=O)NC1CCCC1)cccc2	CQDJJEAUPPWXFH-HPRFPMAVNA-N	128188	526	-10.892	96.245	-46.453		145	0.275665	-100	0	0.882057	526
MMV1184646	Fc1ccc(c(c1)C(=O)Nc1nc2n(c1C(=O)NC1CCCC1)cccc2C)F	NXJIVNQMAUVGHO-PWIKPTQSNA-N	128188	526	-18.503	96.245	-48.331		145	0.275665	-100	0	0.882057	526
MMV1184458	Fc1cc(F)cc(c1)C(=O)Nc1nc2n(c1C(=O)NC1CCCC1)cccc2C	DTJFTYPARCVLMD-PWIKPTQSNA-N	128188	526	-5.2969	96.245	-48.331		145	0.275665	-100	0	0.882057	526
MMV1185003	CCC(NC(=O)c1c(NC(=O)c2cc(F)ccc2C)nc2n1cccc2C)C	NQGGYZOFADUFPX-WLUCGBBSNA-N	128188	526	-4.8989	96.245	-48.571		145	0.275665	-100	0	0.882057	526
MMV1185034	CCOCCCNC(=O)c1c(NC(=O)c2cc(F)c(c(c2F)F)F)nc2n1cccc2C	OQOOFFGIDILQKL-SKKVRFOWNA-N	128188	526	-8.8641	96.245	-48.571		145	0.275665	-100	0	0.882057	526
MMV1184156	CCC(NC(=O)c1c(NC(=O)c2ccc(cc2)C)nc2n1cccc2C)C	QDWACZOSPQJGDU-SZWQHXNYNA-N	128188	526	-4.9294	96.245	-50.208		145	0.275665	-100	0	0.882057	526
MMV1184357	CC(CNC(=O)c1c(NC(=O)c2c(F)cccc2F)nc2n1cccc2C)C	LAPOZUJEVLQUKY-HPRFPMAVNA-N	128188	526	-21.192	96.245	-50.208		145	0.275665	-100	0	0.882057	526
MMV1184830	CCC(NC(=O)c1c(NC(=O)c2ccc(cc2)NC(=O)C)nc2n1cc(C)cc2)C	UZEVRZRWRVSCFR-WJWMFNQSNA-N	128188	526	-21.545	96.245	-51.429		145	0.275665	-100	0	0.882057	526
MMV1184859	CCCNC(=O)c1c(NC(=O)c2cccc(c2F)F)nc2n1cccc2C	CVAYSKZGQATOPU-VVKINWOJNA-N	128188	526	-17.088	96.245	-51.429		145	0.275665	-100	0	0.882057	526
MMV1184220	O=C(c1ccccc1F)Nc1nc2n(c1C(=O)NC1CCCC1)cccc2C	FIGWIBLLDYWNTH-HPRFPMAVNA-N	128188	526	-0.47918	96.245	-52.086		145	0.275665	-100	0	0.882057	526
MMV1184685	O=C(c1c(NC(=O)c2ccc(c(c2)F)F)nc2n1cccc2C)NC1CCCC1	VOTBNQKCUJGCMD-PWIKPTQSNA-N	128188	526	-10.452	96.245	-52.086		145	0.275665	-100	0	0.882057	526
MMV1184358	CC(NC(=O)c1c(NC(=O)c2c(F)cccc2F)nc2n1cccc2C)C	PACOZDLTOHDTFK-VVKINWOJNA-N	128188	526	-26.591	96.245	-53.964		145	0.275665	-100	0	0.882057	526
MMV1184613	N#Cc1ccc(cc1)C(=O)Nc1nc2n(c1C(=O)NCC(C)C)cccc2C	KJSHINXLNIKGLI-HPRFPMAVNA-N	128188	526	-22.788	96.245	-55.841		145	0.275665	-100	0	0.882057	526
MMV1184722	CC(CNC(=O)c1c(NC(=O)c2ccc(c(c2)F)F)nc2n1cccc2C)C	JSROXIVQLHSDLQ-HPRFPMAVNA-N	128188	526	2.5134	96.245	-57.719		145	0.275665	-100	0	0.882057	526
MMV1184904	CC(NC(=O)c1c(NC(=O)c2cc(F)c(c(c2F)F)F)nc2n1cccc2C)C	QCBMKHNKCGMHSY-PWIKPTQSNA-N	128188	526	-18.706	96.245	-60		145	0.275665	-100	0	0.882057	526
MMV1184186	CCCCNC(=O)c1c(NC(=O)c2cccc(c2)Cl)nc2n1cccc2C	LDQPGSSSASUHPR-VVKINWOJNA-N	128188	526	-1.1255	96.245	-63.352		145	0.275665	-100	0	0.882057	526
MMV1184755	CCC(NC(=O)c1c(NC(=O)c2ccc(c(c2)F)F)nc2n1cccc2C)C	UZOBTYHDNVATGS-ZSPRCRFRNA-N	128188	526	-0.6032	96.245	-63.352		145	0.275665	-100	0	0.882057	526
MMV1184199	CCCNC(=O)c1c(NC(=O)c2ccc(cc2)CC)nc2n1cccc2C	JHGPNFRDARDANH-VVKINWOJNA-N	128188	526	-8.1328	96.245	-63.352		145	0.275665	-100	0	0.882057	526
MMV1184350	CC(NC(=O)c1c(NC(=O)c2ccc(cc2)C(F)(F)F)nc2n1cccc2C)C	HZLPVDQGKQJFNX-PWIKPTQSNA-N	128188	526	-28.067	96.245	-65.229		145	0.275665	-100	0	0.882057	526
MMV1184054	CCc1ccc(cc1)C(=O)Nc1nc2n(c1C(=O)NC1CCCC1)cccc2C	CTWXLRPPFANRGP-PWIKPTQSNA-N	128188	526	-10.658	96.245	-67.107		145	0.275665	-100	0	0.882057	526
MMV1184876	CC(CNC(=O)c1c(NC(=O)c2ccc(cc2)NC(=O)C)nc2n1cccc2C)C	AARFKCFCYUTJBS-NKDUXHERNA-N	128188	526	-16.363	96.245	-68.571		145	0.275665	-100	0	0.882057	526
MMV1184460	CC(CNC(=O)c1c(NC(=O)c2ccccc2C(F)(F)F)nc2n1cccc2C)C	FWFIUQOABZPBPY-JJFURXLTNA-N	128188	526	-7.1218	96.245	-68.984		145	0.275665	-100	0	0.882057	526
MMV1184480	O=C(c1ccc(cc1)C(F)(F)F)Nc1nc2n(c1C(=O)NC1CCCC1)cccc2C	IZAIBUQPZQZCEQ-SKKVRFOWNA-N	128188	526	3.1105	96.245	-70.862		145	0.275665	-100	0	0.882057	526
MMV1184392	CC(CNC(=O)c1c(NC(=O)c2ccccc2Cl)nc2n1cccc2C)C	TYOIGTJTTLKNER-VVKINWOJNA-N	128188	526	-17.279	96.245	-72.74		145	0.275665	-100	0	0.882057	526
MMV1184614	CC(NC(=O)c1c(NC(=O)c2ccc(c(c2)F)F)nc2n1cccc2C)C	JLKOJDKLLDQJBW-VVKINWOJNA-N	128188	526	-24.939	96.245	-72.74		145	0.275665	-100	0	0.882057	526
MMV1184884	CC(NC(=O)c1c(NC(=O)c2cc(F)c(cc2F)F)nc2n1cccc2C)C	YNDOHKPLJGPMPA-HPRFPMAVNA-N	128188	526	-18.304	96.245	-74.286		145	0.275665	-100	0	0.882057	526
MMV1185004	CC(NC(=O)c1c(NC(=O)c2cc(F)c(cc2F)Cl)nc2n1cccc2C)C	DFPWZTVAFOZSBK-HPRFPMAVNA-N	128188	526	-6.9566	96.245	-77.143		145	0.275665	-100	0	0.882057	526
MMV1184300	O=C(c1c(NC(=O)c2ccccc2F)nc2n1cccc2C)NC1CCCCC1	HDUDIFPQFXGQSL-PWIKPTQSNA-N	128188	526	-26.828	96.245	-78.372		145	0.275665	-100	0	0.882057	526
MMV1185018	O=C(c1cccc(c1F)F)Nc1nc2n(c1C(=O)NC1CCCC1)cccc2	LAYBTYHDHBEXOH-HPRFPMAVNA-N	128188	526	-1.2678	96.245	-80		145	0.275665	-100	0	0.882057	526
MMV1184860	CCCCNC(=O)c1c(NC(=O)c2c(F)ccc(c2F)F)nc2n1cccc2C	LMZBRFHPXALCAH-PWIKPTQSNA-N	128188	526	-24.763	96.245	-82.857		145	0.275665	-100	0	0.882057	526
MMV1183865	Cc1ccc2n(c1)c(C(=O)NC1CCCCC1)c(n2)NC(=O)c1c(F)cccc1F	FLOJQUWMRLPLBW-JJFURXLTNA-N	128188	526	33.392	96.245	-84.005		145	0.275665	-100	0	0.882057	526
MMV1184848	CCC(NC(=O)c1c(NC(=O)c2cc(F)c(cc2F)F)nc2n1cccc2C)C	AXSGNFYXDVCIRD-YVCOUMEGNA-N	128188	526	-14.256	96.245	-88.571		145	0.275665	-100	0	0.882057	526
MMV1184907	CCCCNC(=O)c1c(NC(=O)c2ccc(cc2)NC(=O)C)nc2n1cccc2C	XVVKUBAVNNXGOM-NKDUXHERNA-N	128188	526	-14.035	96.245	-91.429		145	0.275665	-100	0	0.882057	526
MMV1184981	CC(NC(=O)c1c(NC(=O)c2ccc(c(c2F)F)C)nc2n1cccc2C)C	VTSRWPZBOSHNNO-HPRFPMAVNA-N	128188	526	-12.255	96.245	-97.143		145	0.275665	-100	0	0.882057	526
MMV1183877	CCCCNC(=O)c1c(NC(=O)c2ccccc2C)nc2n1cccc2	KCKKEIJJGFWYGZ-NPQUBYNZNA-N	128188	526	-8.1152	96.245	-97.148		145	0.275665	-100	0	0.882057	526
MMV1183787	Cc1ccc2n(c1)c(C(=O)NC1CCCC1)c(n2)NC(=O)c1ccccc1C(F)(F)F	KVMKBTKQUTUOHW-SKKVRFOWNA-N	128188	526	-12.618	96.245	-99.026		145	0.275665	-100	0	0.882057	526
MMV1184999	CCCNC(=O)c1c(NC(=O)c2c(F)ccc(c2F)F)nc2n1cccc2C	YSKYGSUVCZYKSF-HPRFPMAVNA-N	128188	526	-9.893	96.245	-100		145	0.275665	-100	0	0.882057	526
MMV1185038	CC(NC(=O)c1c(NC(=O)c2ccc(c(c2F)F)C)nc2n1cc(C)cc2)C	KXHUQZZOFKUAEM-HPRFPMAVNA-N	128188	526	-5.9202	96.245	-100		145	0.275665	-100	0	0.882057	526
MMV1184901	CCCNC(=O)c1c(NC(=O)c2ccc(c(c2)F)C)nc2n1cc(C)cc2	DLCKWISZQPQAHI-VVKINWOJNA-N	128188	526	-18.21	96.245	-102.86		145	0.275665	-100	0	0.882057	526
MMV1184159	CCCCNC(=O)c1c(NC(=O)c2ccc(cc2)C)nc2n1cc(C)cc2	LERJRPXLYLCEJK-VVKINWOJNA-N	128188	526	40.502	96.245	-104.66		145	0.275665	-100	0	0.882057	526
MMV1184585	CCCCNC(=O)c1c(NC(=O)c2cccc(c2Cl)Cl)nc2n1cccc2C	DFYYYPFSODUIMQ-HPRFPMAVNA-N	128188	526	-23.903	96.245	-104.66		145	0.275665	-100	0	0.882057	526
MMV1184868	CC(NC(=O)c1c(NC(=O)c2ccc(cc2)NC(=O)C)nc2n1cc(C)cc2)C	QFAXMHUYVJWZNT-DBPQDODONA-N	128188	526	-19.78	96.245	-105.71		145	0.275665	-100	0	0.882057	526
MMV1183898	Clc1cccc(c1)C(=O)Nc1nc2n(c1C(=O)NC1CCCC1)cccc2	GAZNNGVMBXAKLG-VVKINWOJNA-N	128188	526	49.709	96.245	-106.54		145	0.275665	-100	0	0.882057	526
MMV1184861	CC(NC(=O)c1c(NC(=O)c2cc(F)c(c(c2F)F)F)nc2n1cc(C)cc2)C	VBJDHEQFOFXORO-PWIKPTQSNA-N	128188	526	-24.29	96.245	-108.57		145	0.275665	-100	0	0.882057	526
MMV1185047	CC(NC(=O)c1c(NC(=O)c2ccc(cc2)NC(=O)C)nc2n1cccc2C)C	TWUPUFZLWCCJKY-DBPQDODONA-N	128188	526	-0.04371	96.245	-108.57		145	0.275665	-100	0	0.882057	526
MMV1183825	CCCNC(=O)c1c(NC(=O)c2ccc(cc2Cl)Cl)nc2n1cc(C)cc2	LGRJVJNCSRIFSL-VVKINWOJNA-N	128188	526	53.524	96.245	-110.29		145	0.275665	-100	0	0.882057	526
MMV1184977	CC(=O)Nc1ccc(cc1)C(=O)Nc1nc2n(c1C(=O)NC1CCCCC1)cccc2C	PGBWWRRNTPKFCU-OCEIMPISNA-N	128188	526	-2.353	96.245	-111.43		145	0.275665	-100	0	0.882057	526
MMV1185007	CCCNC(=O)c1c(NC(=O)c2ccc(cc2)NC(=O)C)nc2n1cccc2C	XWZGSGQDTFGGLY-DBPQDODONA-N	128188	526	-6.1793	96.245	-117.14		145	0.275665	-100	0	0.882057	526
MMV1184902	CCC(NC(=O)c1c(NC(=O)c2cc(F)c(c(c2F)F)F)nc2n1cccc2C)C	NGXLRQQWLCMUDR-VYQKXEFRNA-N	128188	526	-12.206	96.245	-125.71		145	0.275665	-100	0	0.882057	526
MMV1184888	CCCNC(=O)c1c(NC(=O)c2ccc(c(c2)Cl)F)nc2n1cccc2	HYKJZCGPMOHZNQ-NPQUBYNZNA-N	128188	526	-16.4	96.245	-125.71		145	0.275665	-100	0	0.882057	526
MMV1184873	CC(NC(=O)c1c(NC(=O)c2ccc(cc2)NC(=O)C)nc2n1cccc2)C	PKCQHDZKYAAKBK-HBAFCJMWNA-N	128188	526	-16.509	96.245	-128.57		145	0.275665	-100	0	0.882057	526
MMV1184865	CC(CNC(=O)c1c(NC(=O)c2cc(F)c(cc2F)Cl)nc2n1cccc2C)C	SBEBCEAHHNFGSG-PWIKPTQSNA-N	128188	526	-11.219	96.245	-128.57		145	0.275665	-100	0	0.882057	526
MMV1184890	O=C(c1cc(F)c(cc1F)Cl)Nc1nc2n(c1C(=O)NC1CCCC1)cccc2	RHXINTKVOGRSOQ-PWIKPTQSNA-N	128188	526	-17.763	96.245	-134.29		145	0.275665	-100	0	0.882057	526
MMV1185037	CC(NC(=O)c1c(NC(=O)c2cc(F)ccc2C)nc2n1cccc2C)C	FRQXRCDMWCZPOJ-VVKINWOJNA-N	128188	526	0.97013	96.245	-134.29		145	0.275665	-100	0	0.882057	526
MMV1183881	CCCCNC(=O)c1c(NC(=O)c2cccc(c2)F)nc2n1cccc2	IBZVOPAKKIZBLY-NPQUBYNZNA-N	128188	526	41.953	96.245	-138.46		145	0.275665	-100	0	0.882057	526
MMV1183788	CC(NC(=O)c1c(NC(=O)c2c(F)cccc2F)nc2n1cc(C)cc2)C	IETVMFVKTGQCAL-VVKINWOJNA-N	128188	526	-18.276	96.245	-145.97		145	0.275665	-100	0	0.882057	526
MMV1184903	Cc1ccc2n(c1)c(C(=O)NC1CCCC1)c(n2)NC(=O)c1ccc(c(c1F)F)C	ROBBLCBAKZQKSJ-JJFURXLTNA-N	128188	526	-24.203	96.245	-160		145	0.275665	-100	0	0.882057	526
MMV1184887	CCCCNC(=O)c1c(NC(=O)c2c(F)ccc(c2F)F)nc2n1cc(C)cc2	YAPLPECXNCMDLD-PWIKPTQSNA-N	128188	526	-17.287	96.245	-180		145	0.275665	-100	0	0.882057	526
MMV1184891	Cc1ccc2n(c1)c(C(=O)NC1CCCC1)c(n2)NC(=O)c1c(F)ccc(c1F)F	MVUKMDIUGGBKQE-JJFURXLTNA-N	128188	526	-16.671	96.245	-194.29		145	0.275665	-100	0	0.882057	526
MMV1185035	CC(CNC(=O)c1c(NC(=O)c2cc(F)c(c(c2F)F)F)nc2n1cccc2C)C	ZLQQYUMIYCGTEC-JJFURXLTNA-N	128188	526	-2.3267	96.245	-194.29		145	0.275665	-100	0	0.882057	526
MMV1184909	O=C(c1c(NC(=O)c2c(F)c(F)cc(c2F)F)nc2n1cccc2C)NC1CCCCC1	PGLUMYRKPCVXLJ-CATZCVBWNA-N	128188	526	-8.1958	96.245	-262.86		145	0.275665	-100	0	0.882057	526
MMV1184911	CCC(NC(=O)c1c(NC(=O)c2ccc(c(c2F)F)C)nc2n1cccc2C)C	RBONQFMYRFCAQV-UTZCACJJNA-N	128188	526	-19.367	96.245	-368.57		145	0.275665	-100	0	0.882057	526
MMV1142395	n1ccc(cc1)c1cnc2n1nc(cc2)c1ccc2c(c1)OCO2	FGJYPVHFCRQVKF-UHFFFAOYNA-N	242306	44		98.912	98.912	yes	32	0.727273	-40.3599	0	0.902756	44
MMV032813-	COc1cc(cc(c1OC)OC)c1ccc2n(n1)c(cn2)c1ccncc1	CICOEQFQQSJXNZ-UHFFFAOYNA-N	242306	44		98.912	98.912	yes	32	0.727273	-40.3599	0	0.902756	44
MMV033005-	OCc1ccc(cc1)c1cnc2n1nc(cc2)c1cc(OC)c(c(c1)OC)OC	QXXQVIGSRHSZRN-UHFFFAOYNA-N	242306	44		98.912	95.649	yes	32	0.727273	-40.3599	0	0.902756	44
MMV1142636	COc1cccc(c1)c1ccc2n(n1)c(cn2)c1cccc(c1)O	VEYDHTOIZBZLFZ-UHFFFAOYNA-N	242306	44		98.912	95.649	yes	32	0.727273	-40.3599	0	0.902756	44
MMV032820-	COc1cc(ccc1OC)c1cnc2n1nc(cc2)c1ccc(c(c1)OC)O	RNZRXPNNNBJVSZ-UHFFFAOYNA-N	242306	44		98.912	95.649	yes	32	0.727273	-40.3599	0	0.902756	44
MMV032819-	COc1cc(ccc1OC)c1cnc2n1nc(cc2)c1cccnc1	VEJNTICBEOGLTC-UHFFFAOYNA-N	242306	44		98.912	95.649	yes	32	0.727273	-40.3599	0	0.902756	44
MMV1142431	COc1cccc(c1)c1ccc2n(n1)c(cn2)c1ccc(cc1)CO	AYYKPDFYGYNYRU-UHFFFAOYNA-N	242306	44		98.912	95.649	yes	32	0.727273	-40.3599	0	0.902756	44
MMV032832-	COc1cc(ccc1OC)c1cnc2n1nc(cc2)c1ccccc1	NLYXDHCUGZJJLB-UHFFFAOYNA-N	242306	44		98.912	94.561	yes	32	0.727273	-40.3599	0	0.902756	44
MMV032829-	COc1cc(ccc1OC)c1ccc2n(n1)c(cn2)c1ccc(c(c1)OC)OC	IZLARZGHLXGGLD-UHFFFAOYNA-N	242306	44		98.912	94.561	yes	32	0.727273	-40.3599	0	0.902756	44
MMV1142630	COc1cc(cc(c1OC)OC)c1ccc2n(n1)c(cn2)c1cccnc1	WADFVTUBKVTVIF-UHFFFAOYNA-N	242306	44		98.912	93.473	yes	32	0.727273	-40.3599	0	0.902756	44
MMV1142446	Nc1cccc(c1)c1ccc2n(n1)c(cn2)c1ccc2c(c1)OCO2	DPUIOJVDRNDYGJ-UHFFFAOYNA-N	242306	44		98.912	93.473	yes	32	0.727273	-40.3599	0	0.902756	44
MMV1142990	COc1cc(cc(c1OC)OC)c1ccc2n(n1)c(cn2)c1cccc(c1)Cl	UCGFCPZIERDYGY-UHFFFAOYNA-N	242306	44		98.912	92.386	yes	32	0.727273	-40.3599	0	0.902756	44
MMV032841-	OCc1ccc(cc1)c1cnc2n1nc(cc2)c1ccc(c(c1)OC)OC	OQEGROKKYAQQHN-UHFFFAOYNA-N	242306	44		98.912	92.386	yes	32	0.727273	-40.3599	0	0.902756	44
MMV032811-	COc1cc(ccc1OC)c1cnc2n1nc(cc2)c1cccc(c1)F	UXVHAQCZJMRIJV-UHFFFAOYNA-N	242306	44		98.912	91.298	yes	32	0.727273	-40.3599	0	0.902756	44
MMV1142289	COc1cc(ccc1OC)c1cnc2n1nc(cc2)c1ccc(cc1)N(C)C	VIQSFDHZFVZKNY-UHFFFAOYNA-N	242306	44		98.912	91.298	yes	32	0.727273	-40.3599	0	0.902756	44
MMV1142345	COc1cc(ccc1OC)c1ccc2n(n1)c(cn2)c1ccccc1	KMNFGKJYOXEQOL-UHFFFAOYNA-N	242306	44		98.912	91.298	yes	32	0.727273	-40.3599	0	0.902756	44
MMV032809-	COc1cc(ccc1OC)c1cnc2n1nc(cc2)c1ccncc1	DMHZPJLTILZJEH-UHFFFAOYNA-N	242306	44		98.912	91.298	yes	32	0.727273	-40.3599	0	0.902756	44
MMV032825-	COc1cc(ccc1O)c1cnc2n1nc(cc2)c1ccc(cc1)CO	PRQBOAJSWBKCRI-UHFFFAOYNA-N	242306	44		98.912	91.298	yes	32	0.727273	-40.3599	0	0.902756	44
MMV032821-	COc1cc(ccc1O)c1ccc2n(n1)c(cn2)c1ccc(cc1)CO	OKAUCKLBGPGLEI-UHFFFAOYNA-N	242306	44		98.912	90.21	yes	32	0.727273	-40.3599	0	0.902756	44
MMV032848-	COc1cc(ccc1OC)c1ccc2n(n1)c(cn2)c1ccc(c(c1)OC)O	HLWIUMWUZXNFTC-UHFFFAOYNA-N	242306	44		98.912	90.21	yes	32	0.727273	-40.3599	50	0.902756	44
MMV033153-	COc1cc(ccc1OC)c1cnc2n1nc(cc2)c1cccc(c1)Cl	UMYXXPSEPHSANS-UHFFFAOYNA-N	242306	44		98.912	89.122	yes	32	0.727273	-40.3599	0	0.902756	44
MMV032854-	COc1cccc(c1)c1ccc2n(n1)c(cn2)c1ccc(c(c1)OC)OC	QWYFOQZGQAACEQ-UHFFFAOYNA-N	242306	44		98.912	89.122	yes	32	0.727273	-40.3599	0	0.902756	44
MMV032851-	COc1cc(ccc1OC)c1ccc2n(n1)c(cn2)c1cccnc1	WWRIETXFYKKOIC-UHFFFAOYNA-N	242306	44		98.912	88.035	yes	32	0.727273	-40.3599	0	0.902756	44
MMV1142740	COc1cccc(c1)c1ccc2n(n1)c(cn2)c1ccc2c(c1)OCO2	UIWYFIAVKSUNNB-UHFFFAOYNA-N	242306	44		98.912	88.035	yes	32	0.727273	-40.3599	0	0.902756	44
MMV033043-	COc1cc(ccc1O)c1cnc2n1nc(cc2)c1cccc(c1)F	VDCSBFAQEJOGLY-UHFFFAOYNA-N	242306	44		98.912	88.035	yes	32	0.727273	-40.3599	0	0.902756	44
MMV1142601	c1ccc(cn1)c1ccc2n(n1)c(cn2)c1ccc2c(c1)OCO2	DYRDBLTWZNXDTK-UHFFFAOYNA-N	242306	44		98.912	85.859	yes	32	0.727273	-40.3599	0	0.902756	44
MMV032847-	COc1ccc(cc1OC)c1cnc2n1nc(cc2)c1cc(OC)c(c(c1)OC)OC	FRDVTNYDSBDSCH-UHFFFAOYNA-N	242306	44		98.912	85.859	yes	32	0.727273	-40.3599	0	0.902756	44
MMV033154-	COc1cc(cc(c1OC)OC)c1ccc2n(n1)c(cn2)c1ccc(c(c1)OC)O	ZNNSBKDYNQUUFZ-UHFFFAOYNA-N	242306	44		98.912	85.859	yes	32	0.727273	-40.3599	0	0.902756	44
MMV1142643	COc1cc(ccc1OC)c1ccc2n(n1)c(cn2)c1ccc2c(c1)OCO2	SQWBVUOAAYZHSS-UHFFFAOYNA-N	242306	44		98.912	85.859	yes	32	0.727273	-40.3599	0	0.902756	44
MMV032807-	COc1cc(ccc1OC)c1ccc2n(n1)c(cn2)c1ccncc1	RGCBNZMZILWLBO-UHFFFAOYNA-N	242306	44		98.912	85.859	yes	32	0.727273	-40.3599	0	0.902756	44
MMV1142696	Oc1cccc(c1)c1ccc2n(n1)c(cn2)c1ccc2c(c1)OCO2	VMAMZJVMQDFGAU-UHFFFAOYNA-N	242306	44		98.912	83.683	yes	32	0.727273	-40.3599	0	0.902756	44
MMV032824-	COc1cc(ccc1O)c1ccc2n(n1)c(cn2)c1ccc2c(c1)OCO2	PXDJZORCUFVQNJ-UHFFFAOYNA-N	242306	44		98.912	83.683	yes	32	0.727273	-40.3599	0	0.902756	44
MMV032803-	COc1cc(ccc1O)c1cnc2n1nc(cc2)c1cccc(c1)O	MJLIPQHNROQYDJ-UHFFFAOYNA-N	242306	44		98.912	82.596		32	0.727273	-40.3599	0	0.902756	44
MMV032826-	COc1cc(ccc1OC)c1ccc2n(n1)c(cn2)c1cccc(c1)Cl	QGHWHQCOYZXVNZ-UHFFFAOYNA-N	242306	44		98.912	81.508		32	0.727273	-40.3599	0	0.902756	44
MMV1142858	COc1cc(cc(c1OC)OC)c1ccc2n(n1)c(cn2)c1ccccc1	SAOLRCQTFAPLJC-UHFFFAOYNA-N	242306	44		98.912	78.245		32	0.727273	-40.3599	0	0.902756	44
MMV032830-	COc1cc(ccc1OC)c1cnc2n1nc(cc2)c1ccc(cc1)F	YFOQTZJDSCFSEF-UHFFFAOYNA-N	242306	44		98.912	77.157		32	0.727273	-40.3599	0	0.902756	44
MMV1142701	COc1cccc(c1)c1ccc2n(n1)c(cn2)c1ccc(c(c1)OC)O	XNLWSIDWAVTHEW-UHFFFAOYNA-N	242306	44		98.912	74.981		32	0.727273	-40.3599	0	0.902756	44
MMV1142610	COc1cc(ccc1O)c1cnc2n1nc(cc2)c1ccc2c(c1)OCO2	MGPFTYWYHMNONB-UHFFFAOYNA-N	242306	44		98.912	71.718		32	0.727273	-40.3599	0	0.902756	44
MMV1142622	COc1cccc(c1)c1ccc2n(n1)c(cn2)c1ccccc1	DGWMRDJFTSAEQH-UHFFFAOYNA-N	242306	44		98.912	65.191		32	0.727273	-40.3599	0	0.902756	44
MMV1142487	c1ccc(cc1)c1ccc2n(n1)c(cn2)c1ccc2c(c1)OCO2	PAYIFTWTRSHCFQ-UHFFFAOYNA-N	242306	44		98.912	49.963		32	0.727273	-40.3599	0	0.902756	44
MMV1142571	FC(Oc1cccc(c1)c1ccc2n(n1)c(cn2)c1ccc2c(c1)OCO2)(F)F	FKLXXZCETPDCLC-UHFFFAOYNA-N	242306	44		98.912	41.26		32	0.727273	-40.3599	0	0.902756	44
MMV1142489	Fc1cccc(c1)c1ccc2n(n1)c(cn2)c1ccc2c(c1)OCO2	QTRJLHQDBLNAJK-UHFFFAOYNA-N	242306	44		98.912	21.681		32	0.727273	-40.3599	0	0.902756	44
MMV1142573	Fc1ccc(cc1)c1ccc2n(n1)c(cn2)c1ccc2c(c1)OCO2	KUQLEGHUVVIXIW-UHFFFAOYNA-N	242306	44		98.912	9.7151		32	0.727273	-40.3599	0	0.902756	44
MMV1142655	Clc1cccc(c1)c1ccc2n(n1)c(cn2)c1ccc2c(c1)OCO2	IMZINDDCCDHGPR-UHFFFAOYNA-N	242306	44		98.912	-4.4259		32	0.727273	-40.3599	0	0.902756	44
MMV1143078	COc1cc(cc(c1OC)OC)c1ccc2n(n1)c(cn2)c1ccc(cc1)NC(=O)C	YCWDQVHEASWYAZ-LNNLXFCONA-N	226637	22		98.912	98.912	yes	18	0.818182	-24.2024	0	0.893324	22
MMV1142544	CC(=O)Nc1cccc(c1)c1ccc2n(n1)c(cn2)c1cccc(c1)OC(F)(F)F	YLYNWAOGCJNCNB-HXTKINSTNA-N	226637	22		98.912	95.649	yes	18	0.818182	-24.2024	0	0.893324	22
MMV033013-	COc1cc(ccc1O)c1ccc2n(n1)c(cn2)c1cccc(c1)NC(=O)C	FXPCTRMVMPRYCR-MPIMZMORNA-N	226637	22		98.912	94.561	yes	18	0.818182	-24.2024	0	0.893324	22
MMV1142650	CC(=O)Nc1ccc(cc1)c1cnc2n1nc(cc2)c1cccc(c1)Oc1ccccc1	ZPSIBZXSQZEOPS-LBOYIXSDNA-N	226637	22		98.912	94.561	yes	18	0.818182	-24.2024	0	0.893324	22
MMV1142606	CC(=O)Nc1ccc(cc1)c1cnc2n1nc(cc2)c1cccc(c1)O	XMWTYGSHVPJXHO-QWOVJGMINA-N	226637	22		98.912	94.561	yes	18	0.818182	-24.2024	0	0.893324	22
MMV033002-	COc1ccc(cc1OC)c1ccc2n(n1)c(cn2)c1cccc(c1)NC(=O)C	ZMQXAHDKSCDDJM-LQFNOIFHNA-N	226637	22		98.912	93.473	yes	18	0.818182	-24.2024	0	0.893324	22
MMV1142684	CC(=O)Nc1cccc(c1)c1ccc2n(n1)c(cn2)c1ccc2c(c1)OCO2	DCIKLWBLWCKZCN-MPIMZMORNA-N	226637	22		98.912	93.473	yes	18	0.818182	-24.2024	0	0.893324	22
MMV032860-	CC(=O)Nc1ccc(cc1)c1cnc2n1nc(cc2)c1cccc(c1)OC(F)(F)F	OZCWOJQQJCEGEA-HXTKINSTNA-N	226637	22		98.912	93.473	yes	18	0.818182	-24.2024	0	0.893324	22
MMV1142552	CC(=O)Nc1ccc(cc1)c1ccc2n(n1)c(cn2)c1cccc(c1)O	WJXNHHPMWYXNCM-QWOVJGMINA-N	226637	22		98.912	92.386	yes	18	0.818182	-24.2024	0	0.893324	22
MMV032838-	COc1ccc(cc1OC)c1cnc2n1nc(cc2)c1cccc(c1)NC(=O)C	SHBAGHLXHGQBQO-LQFNOIFHNA-N	226637	22		98.912	92.386	yes	18	0.818182	-24.2024	0	0.893324	22
MMV033000-	CC(=O)Nc1cccc(c1)c1cnc2n1nc(cc2)c1cccc(c1)O	UIRQWQGDZMUMSK-QWOVJGMINA-N	226637	22		98.912	92.386	yes	18	0.818182	-24.2024	0	0.893324	22
MMV1142315	COc1c(OC)cc(cc1OC)c1ccc2n(n1)c(cn2)c1cccc(c1)NC(=O)C	UNYDHZMQHRDXHY-LNNLXFCONA-N	226637	22		98.912	90.21	yes	18	0.818182	-24.2024	0	0.893324	22
MMV1142442	CC(=O)Nc1cccc(c1)c1ccc2n(n1)c(cn2)c1cccc(c1)O	MTCLQDDKCIZDDY-QWOVJGMINA-N	226637	22		98.912	90.21	yes	18	0.818182	-24.2024	0	0.893324	22
MMV032857-	COc1cc(ccc1O)c1cnc2n1nc(cc2)c1cccc(c1)NC(=O)C	SHLGIIWALBJWDQ-MPIMZMORNA-N	226637	22		98.912	90.21	yes	18	0.818182	-24.2024	0	0.893324	22
MMV032817-	COc1cc(ccc1OC)c1ccc2n(n1)c(cn2)c1ccc(cc1)NC(=O)C	NLLPWSONLOOGRR-LQFNOIFHNA-N	226637	22		98.912	88.035	yes	18	0.818182	-24.2024	0	0.893324	22
MMV1142405	COc1cccc(c1)c1ccc2n(n1)c(cn2)c1cccc(c1)NC(=O)C	JOYKOPPADHRIFR-MPIMZMORNA-N	226637	22		98.912	85.859	yes	18	0.818182	-24.2024	0	0.893324	22
MMV032862-	COc1cccc(c1)c1ccc2n(n1)c(cn2)c1ccc(cc1)NC(=O)C	NATXQIHIPLSEND-MPIMZMORNA-N	226637	22		98.912	83.683	yes	18	0.818182	-24.2024	0	0.893324	22
MMV032843-	COc1cc(ccc1O)c1cnc2n1nc(cc2)c1ccc(cc1)NC(=O)C	JUZBATRLANUZAL-MPIMZMORNA-N	226637	22		98.912	83.683	yes	18	0.818182	-24.2024	0	0.893324	22
MMV1142565	CC(=O)Nc1cccc(c1)c1cnc2n1nc(cc2)c1cccc(c1)Oc1ccccc1	PCNYBLYDRPLUGI-LBOYIXSDNA-N	226637	22		98.912	80.42		18	0.818182	-24.2024	0	0.893324	22
MMV1142685	CC(=O)Nc1ccc(cc1)c1cnc2n1nc(cc2)c1ccc2c(c1)OCO2	KNVUGHPLTHNTIM-MPIMZMORNA-N	226637	22		98.912	9.7151		18	0.818182	-24.2024	0	0.893324	22
MMV1147902	CC(=O)Nc1cccc(c1)c1cnc2n1nc(cc2)c1cccc(c1)OC(F)(F)F	CWWBHAMXPICSPP-HXTKINSTNA-N	226637	22		98.912	7.4476		18	0.818182	-24.2024	0	0.893324	22
MMV1142272	CC(=O)Nc1cccc(c1)c1cnc2n1nc(cc2)c1ccc2c(c1)OCO2	BGEPUYDYEHKNEF-MPIMZMORNA-N	226637	22		98.912	-27.269		18	0.818182	-24.2024	0	0.893324	22
MMV1127167	Cn1ccc2c1ccc(c2)c1ncc2n(c1)c(cn2)c1ccccc1	FBQIUHDFIHNJCP-UHFFFAOYNA-N	227215	14		94.598	94.598	yes	11	0.785714	-15.1609	0	0.896232	14
MMV1126960	Fc1ccc(cc1Cl)c1ncc2n(c1)c(cn2)c1ccc2c(c1)ccn2C	XQTAZJPGPVINAQ-UHFFFAOYNA-N	227215	14		94.598	93.248	yes	11	0.785714	-15.1609	0	0.896232	14
MMV1126299	OCc1cccc(c1)c1cnc2n1cc(nc2)c1ccc2c(c1)ccn2C	YXPZVYJDDZGZCE-UHFFFAOYNA-N	227215	14		94.598	91.897	yes	11	0.785714	-15.1609	0	0.896232	14
MMV1126920	Cn1ccc2c1ccc(c2)c1ncc2n(c1)c(cn2)c1ccc2c(c1)cccn2	OGSKMILDQZPJSE-UHFFFAOYNA-N	227215	14		94.598	91.897	yes	11	0.785714	-15.1609	0	0.896232	14
MMV1126988	Clc1ccc(cc1)c1cnc2n1cc(nc2)c1ccc2c(c1)ccn2C	OTAZIDFUCBFNDJ-UHFFFAOYNA-N	227215	14		94.598	90.547	yes	11	0.785714	-15.1609	0	0.896232	14
MMV1127009	N#Cc1ccc(cc1)c1cnc2n1cc(nc2)c1ccc2c(c1)ccn2C	BWADQVLPNLYHNQ-UHFFFAOYNA-N	227215	14		94.598	90.547	yes	11	0.785714	-15.1609	0	0.896232	14
MMV1127081	OCc1ccc(cc1)c1cnc2n1cc(nc2)c1ccc2c(c1)ccn2C	LKGGELUCFBYIDO-UHFFFAOYNA-N	227215	14		94.598	90.547	yes	11	0.785714	-15.1609	0	0.896232	14
MMV1127112	Clc1cccc(c1)c1cnc2n1cc(nc2)c1ccc2c(c1)ccn2C	IMRYHFVEIXVMHU-UHFFFAOYNA-N	227215	14		94.598	86.495	yes	11	0.785714	-15.1609	0	0.896232	14
MMV1126267	Cn1ccc2c1ccc(c2)c1ncc2n(c1)c(cn2)c1ccncc1	WNUHRMJBDKCRND-UHFFFAOYNA-N	227215	14		94.598	86.495	yes	11	0.785714	-15.1609	0	0.896232	14
MMV1126765	Clc1ccccc1c1ncc2n(c1)c(cn2)c1ccc2c(c1)ccn2C	FZACFLHRFXZSKI-UHFFFAOYNA-N	227215	14		94.598	85.145	yes	11	0.785714	-15.1609	0	0.896232	14
MMV1126740	Cn1ccc2c1ccc(c2)c1cnc2n1cc(nc2)c1ccccc1	HWYGZPQXCGNLQQ-UHFFFAOYNA-N	227215	14		94.598	85.145	yes	11	0.785714	-15.1609	0	0.896232	14
MMV1126916	Clc1ccc(cc1)c1ncc2n(c1)c(cn2)c1ccc2c(c1)ccn2C	TWPJDTBMRMFDBS-UHFFFAOYNA-N	227215	14		94.598	82.444		11	0.785714	-15.1609	0	0.896232	14
MMV1126267	Cn1ccc2c1ccc(c2)c1ncc2n(c1)c(cn2)c1cccnc1	LOHMJXYDZOXHCA-UHFFFAOYNA-N	227215	14		94.598	77.042		11	0.785714	-15.1609	0	0.896232	14
MMV016634-	c1[nH]c2c(c1)cc(cc2)c1cncc2n1ccn2	KHWJZVJJHFOQTH-UHFFFAOYNA-N	227215	14		94.598	59.284		11	0.785714	-15.1609	0	0.896232	14
MMV1142697	Fc1ccc(cc1)c1ccc2n(n1)c(cn2)c1cccc(c1)C(=O)C	LABMWGVUJMJSMF-UHFFFAOYNA-N	230908	14		96.737	96.737	yes	11	0.785714	-14.8619	0	0.897748	14
MMV032834-	CC(=O)c1cccc(c1)c1cnc2n1nc(cc2)c1ccncc1	MYJOPFYCHOHHQW-UHFFFAOYNA-N	230908	14		96.737	95.649	yes	11	0.785714	-14.8619	0	0.897748	14
MMV033020-	CC(=O)c1cccc(c1)c1ccc2n(n1)c(cn2)c1cccc(c1)C(F)(F)F	YMAUGWLLRRVXEI-UHFFFAOYNA-N	230908	14		96.737	95.649	yes	11	0.785714	-14.8619	0	0.897748	14
MMV1142490	CC(=O)c1cccc(c1)c1cnc2n1nc(cc2)c1cncnc1	BETCPHQVVAEFQZ-UHFFFAOYNA-N	230908	14		96.737	93.473	yes	11	0.785714	-14.8619	0	0.897748	14
MMV032842-	CC(=O)c1cccc(c1)c1cnc2n1nc(cc2)c1cccnc1	JLLRXHWJQPXQGV-UHFFFAOYNA-N	230908	14		96.737	92.386	yes	11	0.785714	-14.8619	0	0.897748	14
MMV033151-	OCc1cccc(c1)c1ccc2n(n1)c(cn2)c1cccc(c1)C(=O)C	AQQNAHOSRQOSPU-UHFFFAOYNA-N	230908	14		96.737	92.386	yes	11	0.785714	-14.8619	0	0.897748	14
MMV033152-	CC(=O)c1cccc(c1)c1cnc2n1nc(cc2)c1cccc(c1)C(F)(F)F	UWVNQDMTELPMNC-UHFFFAOYNA-N	230908	14		96.737	90.21	yes	11	0.785714	-14.8619	0	0.897748	14
MMV1142447	CN(c1cccc(c1)c1ccc2n(n1)c(cn2)c1cccc(c1)C(=O)C)C	QJLXJMHGFHANPU-UHFFFAOYNA-N	230908	14		96.737	89.122	yes	11	0.785714	-14.8619	0	0.897748	14
MMV032815-	Nc1cccc(c1)c1ccc2n(n1)c(cn2)c1cccc(c1)C(=O)C	UYXPPVRPPHJGQA-UHFFFAOYNA-N	230908	14		96.737	89.122	yes	11	0.785714	-14.8619	0	0.897748	14
MMV1142530	Clc1cccc(c1)c1ccc2n(n1)c(cn2)c1cccc(c1)C(=O)C	HDQGXGMOUGUYML-UHFFFAOYNA-N	230908	14		96.737	84.771	yes	11	0.785714	-14.8619	0	0.897748	14
MMV032859-	OCc1cccc(c1)c1cnc2n1nc(cc2)c1cccc(c1)C(=O)C	ADPMPFLEJYWJQH-UHFFFAOYNA-N	230908	14		96.737	84.771	yes	11	0.785714	-14.8619	21	0.897748	14
MMV032805-	Nc1ccc(cn1)c1ccc2n(n1)c(cn2)c1cccc(c1)C(=O)C	DJKJNAAEJJPQNL-HPHMPNDVNA-N	230908	14		96.737	81.508		11	0.785714	-14.8619	0	0.897748	14
MMV1208009	CC(=O)c1cccc(c1)c1ccc2n(n1)c(cn2)c1cccc(c1)C(=O)C	OMINGJUSFUCYIH-UHFFFAOYNA-N	230908	14		96.737	78.76		11	0.785714	-14.8619	0	0.897748	14
MMV1137641	CC(=O)c1cccc(c1)c1cnc2n1nccc2	OBKBMYRJVHGUST-UHFFFAOYNA-N	230908	14		96.737	56.2		11	0.785714	-14.8619	0	0.897748	14
MMV1466033	CC(c1cc(NCc2ccccn2)n2c(n1)c(cn2)c1ccccc1)(C)C	JMJYOTIXZUULGK-UHFFFAOYNA-N	226620	13	68.42	93.204	93.204	yes	10	0.769231	-14.8136	0	0.915432	13
MMV1469948	CCc1nn2c(c1c1ccccc1)nc(cc2NCc1ccccn1)C	RTSSRIAAVPFIAQ-UHFFFAOYNA-N	226620	13	39.375	93.204	92.421	yes	10	0.769231	-14.8136	19	0.915432	13
MMV1469689	CC(c1cc(NCc2ccccn2)n2c(n1)c(cn2)c1ccccc1)C	AJIZRAPZOUEJOO-UHFFFAOYNA-N	226620	13	11.113	93.204	91.806	yes	10	0.769231	-14.8136	0	0.915432	13
MMV1466115	CC(c1cc(NCc2ccccn2)n2c(n1)c(c1ccccc1)c(n2)C)C	RMGILKZSADYARH-UHFFFAOYNA-N	226620	13	69.494	93.204	91.231	yes	10	0.769231	-14.8136	0	0.915432	13
MMV099600-	CCCc1cc(NCc2ccccn2)n2c(n1)c(c1ccccc1)c(n2)C	UVWOTTZGIWDSDI-UHFFFAOYNA-N	226620	13	49.195	93.204	91.012	yes	10	0.769231	-14.8136	0	0.915432	13
MMV1469981	Cc1ccc(cc1)c1c(C)nn2c1nc(C)cc2NCc1ccccn1	BLORPCXLWMVVJW-UHFFFAOYNA-N	226620	13	75.309	93.204	89.758	yes	10	0.769231	-14.8136	0	0.915432	13
MMV1469843	Cc1cc(NCc2ccccn2)n2c(n1)c(c(n2)C)c1ccccc1Cl	BGUXLXASNSOOCW-UHFFFAOYNA-N	226620	13	44.437	93.204	89.758	yes	10	0.769231	-14.8136	0	0.915432	13
MMV1123848	Cc1cc(NCc2ccccn2)n2c(n1)c(cn2)c1ccccc1Cl	GCVPZDHHMXRBFB-UHFFFAOYNA-N	226620	13	33.811	93.204	89.553	yes	10	0.769231	-14.8136	0	0.915432	13
MMV1469816	Cc1c(C)nc2n(c1NCc1ccccn1)ncc2c1ccccc1	SKCOLJKOMWJADE-UHFFFAOYNA-N	226620	13	58.788	93.204	89.348	yes	10	0.769231	-14.8136	0	0.915432	13
MMV1469656	CCCc1cc(NCc2ccccn2)n2c(n1)c(cn2)c1ccccc1	XLPFVKXJCRUBOX-UHFFFAOYNA-N	226620	13	6.6583	93.204	87.095	yes	10	0.769231	-14.8136	0	0.915432	13
MMV1469716	Cc1ccc(cc1)c1cnn2c1nc(C)cc2NCc1ccccn1	FKSVEZHOTYYEAZ-UHFFFAOYNA-N	226620	13	56.371	93.204	79.72		10	0.769231	-14.8136	0	0.915432	13
MMV1488070	Fc1ccc(cc1)c1cnn2c1nc(C)cc2NCc1ccccn1	OBLKMBNOPALOQW-UHFFFAOYNA-N	226620	13		93.204	79.647		10	0.769231	-14.8136	0	0.915432	13
MMV1488355	Fc1ccc(cc1)c1c(C)nn2c1nc(C)cc2NCc1ccccn1	OYHJVHZXPNKLBE-UHFFFAOYNA-N	226620	13		93.204	70.396		10	0.769231	-14.8136	0	0.915432	13
MMV1126105	O=C(N1CCc2c(C1)cnc(n2)NCc1cccc(c1)Oc1ccccc1)NCCc1cccs1	BCKINNGTDKXFLW-LKHHGCNMNA-N	53733	12		97.299	97.299	yes	9	0.75	-14.693	0	0.890902	12
MMV1126062	CCNC(=O)N1CCc2c(C1)cnc(n2)NCc1cccc(c1)Oc1ccccc1	VVZDVQYTXSEAGP-XBXBPLPCNA-N	53733	12		97.299	97.299	yes	9	0.75	-14.693	0	0.890902	12
MMV1126019	O=C(N1CCc2c(C1)cnc(n2)NCc1cccc(c1)Oc1ccccc1)NC1CCCCC1	AQMPQYWHWCALDI-XYULLFFJNA-N	53733	12		97.299	97.299	yes	9	0.75	-14.693	0	0.890902	12
MMV1126232	COc1ccc(cc1)CNC(=O)N1CCc2c(C1)cnc(n2)NCc1cccc(c1)Oc1ccccc1	JBRWNOMYDFDRAF-MTTPVDACNA-N	53733	12		97.299	95.949	yes	9	0.75	-14.693	0	0.890902	12
MMV1126147	COc1cccc(c1)NC(=O)N1CCc2c(C1)cnc(n2)NCc1cccc(c1)Oc1ccccc1	AYSKWMYKBIKONE-SCXYCHFONA-N	53733	12		97.299	94.598	yes	9	0.75	-14.693	0	0.890902	12
MMV1125978	CC(NC(=O)N1CCc2c(C1)cnc(n2)NCc1cccc(c1)Oc1ccccc1)C	CWEWLIPIRKVMAS-JJFURXLTNA-N	53733	12		97.299	91.897	yes	9	0.75	-14.693	0	0.890902	12
MMV1126021	O=C(N1CCc2c(C1)cnc(n2)NCc1cccc(c1)Oc1ccccc1)Nc1ccc(cc1)OC(F)(F)F	VYTBAUBRNOYTMJ-RPGFEBOUNA-N	53733	12		97.299	91.897	yes	9	0.75	-14.693	0	0.890902	12
MMV1125980	COc1cc(NC(=O)N2CCc3c(C2)cnc(n3)NCc2cccc(c2)Oc2ccccc2)cc(c1OC)OC	PZKXKOJWCRSRDS-PINXXQJSNA-N	53733	12		97.299	89.196	yes	9	0.75	-14.693	0	0.890902	12
MMV1125935	O=C(N1CCc2c(C1)cnc(n2)NCc1cccc(c1)Oc1ccccc1)Nc1ccccc1	TUQPOEGDFFCTRS-XYULLFFJNA-N	53733	12		97.299	89.196	yes	9	0.75	-14.693	0	0.890902	12
MMV1126190	O=C(N1CCc2c(C1)cnc(n2)NCc1cccc(c1)Oc1ccccc1)Nc1ccc(cc1)C(C)C	ANDCUFNZTRHJBG-PINXXQJSNA-N	53733	12		97.299	83.794	yes	9	0.75	-14.693	0	0.890902	12
MMV1125937	Fc1cccc(c1)NC(=O)N1CCc2c(C1)cnc(n2)NCc1cccc(c1)Oc1ccccc1	RTOACFXRFWHAFU-SCXYCHFONA-N	53733	12		97.299	81.093		9	0.75	-14.693	0	0.890902	12
MMV1126064	COc1cc(CCNC(=O)N2CCc3c(C2)cnc(n3)NCc2cccc(c2)Oc2ccccc2)ccc1OC	BUXGEVCWRCBFHU-MJHPXVFFNA-N	53733	12		97.299	59.485		9	0.75	-14.693	0	0.890902	12
MMV1127218	Cc1ccccc1c1cnc2n1cc(nc2)c1ccc(cc1)CNc1ccccc1	ZQCYDMUPVGUASA-UHFFFAOYNA-N	227211	8		95.949	95.949	yes	7	0.875	-14.4701	0	0.89113	8
MMV1127096	N#Cc1ccc(cc1)c1cnc2n1cc(nc2)c1ccc(cc1)CNc1ccccc1	YRALLIFOLIADIK-UHFFFAOYNA-N	227211	8		95.949	95.949	yes	7	0.875	-14.4701	0	0.89113	8
MMV1126399	c1ccc(cc1)NCc1ccc(cc1)c1ncc2n(c1)c(cn2)c1ccncc1	XZAQAERRIYVUAW-UHFFFAOYNA-N	227211	8		95.949	95.949	yes	7	0.875	-14.4701	0	0.89113	8
MMV1127026	CN(c1ccc(cc1)c1cnc2n1cc(nc2)c1ccc(cc1)CNc1ccccc1)C	CULJBPVWUGUJOC-UHFFFAOYNA-N	227211	8		95.949	93.248	yes	7	0.875	-14.4701	0	0.89113	8
MMV1127152	c1ccc(cc1)NCc1ccc(cc1)c1ncc2n(c1)c(cn2)c1cccnc1	LWNIBZYEMDEDRH-UHFFFAOYNA-N	227211	8		95.949	93.248	yes	7	0.875	-14.4701	0	0.89113	8
MMV1126994	c1ccc(cc1)NCc1ccc(cc1)c1ncc2n(c1)c(cn2)c1ccccc1	VEHNTVUQPCZVSW-UHFFFAOYNA-N	227211	8		95.949	91.897	yes	7	0.875	-14.4701	0	0.89113	8
MMV1127300	OCc1ccc(cc1)c1cnc2n1cc(nc2)c1ccc(cc1)CNc1ccccc1	NMFCOSNJLAURRL-UHFFFAOYNA-N	227211	8		95.949	91.897	yes	7	0.875	-14.4701	0	0.89113	8
MMV1126599	OCc1cccc(c1)c1cnc2n1cc(nc2)c1ccc(cc1)CNc1ccccc1	TUSBLFJGIZRHMF-UHFFFAOYNA-N	227211	8		95.949	86.495	yes	7	0.875	-14.4701	0	0.89113	8
MMV1460696	CC[n+]1c(C=c2cc(C)n(c(c2)C)Cc2ccncc2)sc2c1cccc2	VMVITGIFELAIMR-UHFFFAOYNA-N	95979	14	82.604	92.212	92.212	yes	11	0.785714	-14.4531	14	0.896486	14
MMV1289403	Cc1cc(=Cc2sc3c([n+]2C)c2ccccc2cc3)cc(n1Cc1ccccc1)C	GXFXSEXYDCBDSC-UHFFFAOYNA-N	95979	14	76.657	92.212	91.315	yes	11	0.785714	-14.4531	0	0.896486	14
MMV1290768	Clc1ccc(cc1)Cn1c(C)cc(=Cc2sc3c([n+]2Cc2ccccc2)cccc3)cc1C	LKRCCOHIORHPGP-UHFFFAOYNA-N	95979	14	82.579	92.212	91.077	yes	11	0.785714	-14.4531	0	0.896486	14
MMV1290907	CCC(n1c(C)c/c(=C/c2sc3c([n+]2Cc2ccccc2)cccc3)/cc1C)CO	PJDVXTSULBUVCT-YRIKZICNNA-N	95979	14	77.433	92.212	91.077	yes	11	0.785714	-14.4531	0	0.896486	14
MMV1292234	Cc1cc(=Cc2sc3c([n+]2C)c2ccccc2cc3)cc(n1Cc1cccnc1)C	HZFDGQHSWHTFCD-UHFFFAOYNA-N	95979	14		92.212	89.719	yes	11	0.785714	-14.4531	0	0.896486	14
MMV1290766	Cc1ccc(cc1)n1c(C)cc(=Cc2sc3c([n+]2Cc2ccccc2)cccc3)cc1C	VDWIRBXSGPONIP-UHFFFAOYNA-N	95979	14	85.318	92.212	89.292	yes	11	0.785714	-14.4531	0	0.896486	14
MMV1289232	C[n+]1c(C=c2cc(C)n(c(c2)C)Cc2cccnc2)sc2c1cccc2	LMXPCDHZOAOWLG-UHFFFAOYNA-N	95979	14	57.074	92.212	86.972	yes	11	0.785714	-14.4531	0	0.896486	14
MMV1290801	C[n+]1c(/C=c/2\cc(C)n(c(c2)C)C(c2ccccc2)C)sc2c1cccc2	RIGMBTALIFIRIM-WRBWMRADNA-N	95979	14	81.446	92.212	85.723	yes	11	0.785714	-14.4531	0	0.896486	14
MMV1290812	CCCCn1c(C)cc(=Cc2sc3c([n+]2Cc2ccccc2)cccc3)cc1C	GOKXWHIUMFGMMC-UHFFFAOYNA-N	95979	14	78.425	92.212	85.723	yes	11	0.785714	-14.4531	0	0.896486	14
MMV1289244	CC[n+]1c(C=c2cc(C)n(c(c2)C)Cc2ccc(cc2)Cl)sc2c1cccc2	DDXKFDIIOISTSD-UHFFFAOYNA-N	95979	14	71.54	92.212	84.801	yes	11	0.785714	-14.4531	0	0.896486	14
MMV1290873	CC(c1ccc(cc1)n1c(C)cc(=Cc2sc3c([n+]2Cc2ccccc2)cccc3)cc1C)C	CWFZCAIKSQAMPL-UHFFFAOYNA-N	95979	14	81.966	92.212	83.938	yes	11	0.785714	-14.4531	0	0.896486	14
MMV1292359	Cc1cc(=Cc2sc3c([n+]2Cc2ccccc2)cccc3)cc(n1c1ccccc1)C	VUSKRSKQNSJKAJ-UHFFFAOYNA-N	95979	14		92.212	78.582		11	0.785714	-14.4531	0	0.896486	14
MMV1290813	Cc1cc(=Cc2sc3c([n+]2Cc2ccccc2)cccc3)cc(n1Cc1ccncc1)C	BALWVSAHKGAPCI-UHFFFAOYNA-N	95979	14	69.738	92.212	75.015		11	0.785714	-14.4531	0	0.896486	14
MMV1290931	Cc1cc(=Cc2sc3c([n+]2Cc2ccccc2)cccc3)cc(n1CCc1ccccc1)C	QEQBHLOYYFXCLF-UHFFFAOYNA-N	95979	14	35.746	92.212	75.015		11	0.785714	-14.4531	0	0.896486	14
MMV1142483	Oc1cccc(c1)c1cnc2n1nc(cc2)c1cccc(c1)C(=O)C	QULLUPXWJNVQQE-UHFFFAOYNA-N	230909	11		93.473	93.473	yes	10	0.909091	-14.2342	0	0.877445	11
MMV1142488	CC(=O)c1cccc(c1)c1cnc2n1nc(cc2)c1cccc(c1)OC(F)(F)F	CDLTXKBIROMAMH-UHFFFAOYNA-N	230909	11		93.473	92.386	yes	10	0.909091	-14.2342	0	0.877445	11
MMV032849-	COc1cc(ccc1OC)c1ccc2n(n1)c(cn2)c1cccc(c1)C(=O)C	IZKPBBDWYSUDFI-UHFFFAOYNA-N	230909	11		93.473	91.298	yes	10	0.909091	-14.2342	0	0.877445	11
MMV1142574	CC(=O)c1cccc(c1)c1cnc2n1nc(cc2)c1cccc(c1)Oc1ccccc1	GPWLHXHMKMNASY-UHFFFAOYNA-N	230909	11		93.473	90.21	yes	10	0.909091	-14.2342	0	0.877445	11
MMV033147-	COc1cccc(c1)c1ccc2n(n1)c(cn2)c1cccc(c1)C(=O)C	PIPSRGXEAYYAPZ-UHFFFAOYNA-N	230909	11		93.473	89.122	yes	10	0.909091	-14.2342	0	0.877445	11
MMV1142773	COc1cc(cc(c1OC)OC)c1ccc2n(n1)c(cn2)c1cccc(c1)C(=O)C	UWWBZFRBZKOLOR-UHFFFAOYNA-N	230909	11		93.473	89.122	yes	10	0.909091	-14.2342	18	0.877445	11
MMV1142572	Oc1cccc(c1)c1ccc2n(n1)c(cn2)c1cccc(c1)C(=O)C	UOHHHFLDKLSECG-UHFFFAOYNA-N	230909	11		93.473	88.035	yes	10	0.909091	-14.2342	0	0.877445	11
MMV033011-	CC(=O)c1cccc(c1)c1cnc2n1nc(cc2)c1ccc2c(c1)OCO2	KEUIVAAIHBOKAP-UHFFFAOYNA-N	230909	11		93.473	86.947	yes	10	0.909091	-14.2342	0	0.877445	11
MMV1142510	Oc1cccc(c1)c1cnc2n1nc(cc2)c1cccc(c1)C(=O)N	OKTQQTBVSUDJFI-HPHMPNDVNA-N	230909	11		93.473	86.947	yes	10	0.909091	-14.2342	0	0.877445	11
MMV1142904	OCCNC(=O)c1cccc(c1)c1ccc2n(n1)c(cn2)c1cccc(c1)O	JITGDMJJKLTRCR-QWOVJGMINA-N	230909	11		93.473	83.683	yes	10	0.909091	-14.2342	0	0.877445	11
MMV1142532	COc1ccc(c(c1)C)c1ccc2n(n1)c(cn2)c1cccc(c1)C(=O)C	VDXPKSUHXMCPMO-UHFFFAOYNA-N	230909	11		93.473	56.489		10	0.909091	-14.2342	0	0.877445	11
MMV033057-	OCc1ccc(cc1)c1cnc2n1nc(cc2)c1cccc(c1)C(=O)NC	HJELMXLEMBAGRV-QWOVJGMINA-N	216663	16		97.824	97.824	yes	11	0.6875	-13.7996	0	0.887742	16
MMV033006-	CNC(=O)c1cccc(c1)c1ccc2n(n1)c(cn2)c1cccc(c1)C(=O)C	JWCXTLMXLPETDY-MPIMZMORNA-N	216663	16		97.824	94.561	yes	11	0.6875	-13.7996	0	0.887742	16
MMV1142777	CNC(=O)c1cccc(c1)c1ccc2n(n1)c(cn2)c1cccc(c1)C(F)(F)F	WBBXUGOFMIMJLH-LNNLXFCONA-N	216663	16		97.824	92.386	yes	11	0.6875	-13.7996	0	0.887742	16
MMV032804-	CC(=O)c1cccc(c1)c1cnc2n1nc(cc2)c1cccc(c1)C(=O)N	BKBVALZHATWTNB-MRSUPTMINA-N	216663	16		97.824	91.298	yes	11	0.6875	-13.7996	0	0.887742	16
MMV033001-	NC(=O)c1cccc(c1)c1ccc2n(n1)c(cn2)c1ccncc1	RXLFRMIBTUWFAR-SDRQFZCRNA-N	216663	16		97.824	90.21	yes	11	0.6875	-13.7996	0	0.887742	16
MMV1142715	NC(=O)c1cccc(c1)c1ccc2n(n1)c(cn2)c1cccnc1	HRFOIRMSXZVTCP-SDRQFZCRNA-N	216663	16		97.824	89.122	yes	11	0.6875	-13.7996	0	0.887742	16
MMV033048-	OCCNC(=O)c1cccc(c1)c1ccc2n(n1)c(cn2)c1cccc(c1)CO	GIPQDNPQGVOJPQ-MPIMZMORNA-N	216663	16		97.824	88.035	yes	11	0.6875	-13.7996	0	0.887742	16
MMV1142818	OCCNC(=O)c1cccc(c1)c1ccc2n(n1)c(cn2)c1cccc(c1)C(F)(F)F	IUUBCVHLNRITDF-HXTKINSTNA-N	216663	16		97.824	86.947	yes	11	0.6875	-13.7996	0	0.887742	16
MMV1142862	OCCNC(=O)c1cccc(c1)c1ccc2n(n1)c(cn2)c1cccnc1	AVTQHYCGPUHXSX-QWOVJGMINA-N	216663	16		97.824	85.859	yes	11	0.6875	-13.7996	0	0.887742	16
MMV1142775	OCCNC(=O)c1cccc(c1)c1ccc2n(n1)c(cn2)c1cccc(c1)Cl	ZUUAGYBMIWESRT-MPIMZMORNA-N	216663	16		97.824	85.859	yes	11	0.6875	-13.7996	0	0.887742	16
MMV033157-	OCCNC(=O)c1cccc(c1)c1ccc2n(n1)c(cn2)c1cccc(c1)C(=O)C	LDVGSMDCOLFIJL-LQFNOIFHNA-N	216663	16		97.824	84.771	yes	11	0.6875	-13.7996	24	0.887742	16
MMV033044-	OCCNC(=O)c1cccc(c1)c1ccc2n(n1)c(cn2)c1ccc(cc1)CO	SPYRUIAVBSUNSY-MPIMZMORNA-N	216663	16		97.824	82.596		11	0.6875	-13.7996	0	0.887742	16
MMV033018-	OCc1cccc(c1)c1cnc2n1nc(cc2)c1cccc(c1)C(=O)N	BUKAQGSNWSQTRY-QVUQFMIFNA-N	216663	16		97.824	81.508		11	0.6875	-13.7996	0	0.887742	16
MMV1142451	Clc1cccc(c1)c1cnc2n1nc(cc2)c1cccc(c1)C(=O)N	KJDUSSBZCDRWJF-QVUQFMIFNA-N	216663	16		97.824	79.332		11	0.6875	-13.7996	0	0.887742	16
MMV1142365	OCc1cccc(c1)c1cnc2n1nc(cc2)c1ccc(cc1)C(=O)N	ABIABYNLBVQIFP-QVUQFMIFNA-N	216663	16		97.824	76.069		11	0.6875	-13.7996	0	0.887742	16
MMV1142906	OCCNC(=O)c1cccc(c1)c1ccc2n(n1)c(cn2)c1ccccc1	VAFRMJKIQICSCL-QWOVJGMINA-N	216663	16		97.824	71.718		11	0.6875	-13.7996	0	0.887742	16
MMV1127086	CN1CCN(CC1)c1ccc(cc1)c1ncc2n(c1)c(cn2)c1cccc(c1)O	WEEZYMVETHCPPT-UHFFFAOYNA-N	222447	9		95.949	95.949	yes	9	1	-13.7221	0	0.876415	9
MMV1126584	CN1CCN(CC1)c1ccc(cc1)c1ncc2n(c1)c(cn2)c1ccc(cc1)O	MOFWRHVJFVADOK-UHFFFAOYNA-N	222447	9		95.949	94.598	yes	9	1	-13.7221	0	0.876415	9
MMV1127165	CC(N1CCN(CC1)c1ccc(cc1)c1ncc2n(c1)c(cn2)c1ccccc1)C	JTBBSJJDFMDLKK-UHFFFAOYNA-N	222447	9		95.949	93.248	yes	9	1	-13.7221	0	0.876415	9
MMV1126638	OCc1ccc(cc1)c1ncc2n(c1)c(cn2)c1ccc(cc1)N(C)C	LXVYMKVFPWMXLO-UHFFFAOYNA-N	222447	9		95.949	91.897	yes	9	1	-13.7221	0	0.876415	9
MMV1126496	Oc1ccc(cc1)c1cnc2n1cc(nc2)c1ccc(cc1)N1CCN(CC1)C(C)C	GYUDLOMBZNPLEN-UHFFFAOYNA-N	222447	9		95.949	89.196	yes	9	1	-13.7221	0	0.876415	9
MMV1127122	OCc1ccc(cc1)c1cnc2n1cc(nc2)c1ccc(cc1)N1CCN(CC1)C	ZAVHAVPQFHMXAJ-UHFFFAOYNA-N	222447	9		95.949	87.846	yes	9	1	-13.7221	0	0.876415	9
MMV1127014	COc1ccc(cc1)c1cnc2n1cc(nc2)c1ccc(cc1)N1CCN(CC1)C	YKRGWRLZEXMYFT-UHFFFAOYNA-N	222447	9		95.949	87.846	yes	9	1	-13.7221	0	0.876415	9
MMV1126944	Oc1ccc(cc1)c1ncc2n(c1)c(cn2)c1ccc(cc1)N(C)C	JJMVIBOZWBQPSL-UHFFFAOYNA-N	222447	9		95.949	86.495	yes	9	1	-13.7221	0	0.876415	9
MMV1127303	Oc1cccc(c1)c1cnc2n1cc(nc2)c1ccc(cc1)N1CCN(CC1)C(C)C	LIOUUPWKCSWCQE-UHFFFAOYNA-N	222447	9		95.949	83.794	yes	9	1	-13.7221	0	0.876415	9
MMV1147651	COc1cncc(c1)c1ncc2c(c1)n(C)c(n2)NCCc1cc(OC)ccc1OC	ZNUUMDUQSMLTHN-LNNLXFCONA-N	128618	25		97.108	97.108	yes	12	0.48	-12.9985	0	0.905683	25
MMV1147269	COc1ccc(c(c1)C)c1ncc2c(c1)n(C)c(n2)NCCc1cc(OC)ccc1OC	ZOZMGQREVIYNGP-HXTKINSTNA-N	128618	25		97.108	97.108	yes	12	0.48	-12.9985	0	0.905683	25
MMV1147225	COc1ccc(cc1CCNc1nc2c(n1C)cc(nc2)c1cncnc1)OC	IWKIZSCPULOQOO-LQFNOIFHNA-N	128618	25		97.108	94.215	yes	12	0.48	-12.9985	0	0.905683	25
MMV1147179	COc1ccc(c(c1)CCNc1nc2c(n1C)cc(nc2)c1cccc(c1)Cl)OC	MZRSMUQXKXUOCL-LNNLXFCONA-N	128618	25		97.108	91.323	yes	12	0.48	-12.9985	0	0.905683	25
MMV1147313	COc1ccc(c(c1)CCNc1nc2c(n1C)cc(nc2)c1cccc(c1)Oc1ccccc1)OC	QSTRQTVJQLTQDF-SREBMQDQNA-N	128618	25		97.108	91.323	yes	12	0.48	-12.9985	0	0.905683	25
MMV1147089	COc1ccc(c(c1)CCNc1nc2c(n1C)cc(nc2)c1ccc2c(c1)OCO2)OC	VSVXFPXVVZARCG-LNNLXFCONA-N	128618	25		97.108	91.323	yes	12	0.48	-12.9985	0	0.905683	25
MMV1147005	COc1ccc(cn1)c1ncc2c(c1)n(C)c(n2)NCCc1cc(OC)ccc1OC	IZTNLQRVOBMVIU-LQFNOIFHNA-N	128618	25		97.108	88.431	yes	12	0.48	-12.9985	0	0.905683	25
MMV1147563	COc1ccc(c(c1)CCNc1nc2c(n1C)cc(nc2)c1cc(OC)c(c(c1)OC)OC)OC	VOQQJXAZYYWXFY-LELJVTLKNA-N	128618	25		97.108	85.539	yes	12	0.48	-12.9985	0	0.905683	25
MMV1147047	COc1ccc(cc1CCNc1nc2c(n1C)cc(nc2)c1cccc(c1)OC(F)(F)F)OC	FPGMQINNAYNZEL-LBOYIXSDNA-N	128618	25		97.108	85.539	yes	12	0.48	-12.9985	0	0.905683	25
MMV1147007	COc1ccc(c(c1)CCNc1nc2c(n1C)cc(nc2)c1cccc(c1)OC)OC	JRRTZPYWCNROHX-LNNLXFCONA-N	128618	25		97.108	85.539	yes	12	0.48	-12.9985	0	0.905683	25
MMV1147309	COc1ccc(cc1CCNc1nc2c(n1C)cc(nc2)c1ccc(cc1)Cl)OC	AEGAMAISRCOECH-LNNLXFCONA-N	128618	25		97.108	85.539	yes	12	0.48	-12.9985	0	0.905683	25
MMV1147368	COc1ccc(c(c1)CCNc1nc2c(n1C)cc(nc2)c1ccccc1C)OC	MRXDIUITQGXEPP-LNNLXFCONA-N	128618	25		97.108	85.539	yes	12	0.48	-12.9985	0	0.905683	25
MMV1147223	COc1ccc(cc1)c1ncc2c(c1)n(C)c(n2)NCCc1cc(OC)ccc1OC	MFLNPVJARNUOMR-LNNLXFCONA-N	128618	25		97.108	82.646		12	0.48	-12.9985	0	0.905683	25
MMV1147177	COc1ccc(c(c1)CCNc1nc2c(n1C)cc(nc2)c1cccnc1)OC	DBYMTAISVUAAMA-LQFNOIFHNA-N	128618	25		97.108	82.646		12	0.48	-12.9985	0	0.905683	25
MMV1147324	COc1ccc(c(c1)CCNc1nc2c(n1C)cc(nc2)c1ccc(c(c1)OC)O)OC	XRTAQHZNJZGEQV-LNNLXFCONA-N	128618	25		97.108	79.754		12	0.48	-12.9985	0	0.905683	25
MMV1147267	COc1ccc(c(c1)CCNc1nc2c(n1C)cc(nc2)c1cccc(c1)O)OC	OAYIUSHBKSGKPW-LQFNOIFHNA-N	128618	25		97.108	73.97		12	0.48	-12.9985	0	0.905683	25
MMV1147307	COc1ccc(c(c1)CCNc1nc2c(n1C)cc(nc2)c1ccccc1)OC	HTBSPJNBZISEOK-LQFNOIFHNA-N	128618	25		97.108	71.077		12	0.48	-12.9985	0	0.905683	25
MMV1147311	COc1ccc(cc1CCNc1nc2c(n1C)cc(nc2)c1ccc(cc1)CO)OC	ZAHFFNDFSLXTCA-LNNLXFCONA-N	128618	25		97.108	71.077		12	0.48	-12.9985	0	0.905683	25
MMV1147093	COc1ccc(cc1CCNc1nc2c(n1C)cc(nc2)c1ccc(cc1)F)OC	GNGRUGPPOPITJC-LNNLXFCONA-N	128618	25		97.108	71.077		12	0.48	-12.9985	0	0.905683	25
MMV1147049	COc1ccc(c(c1)CCNc1nc2c(n1C)cc(nc2)c1cccc(c1)C(F)(F)F)OC	ZTPXGWMHPZRKBB-LBOYIXSDNA-N	128618	25		97.108	68.185		12	0.48	-12.9985	0	0.905683	25
MMV1147045	COc1ccc(c(c1)CCNc1nc2c(n1C)cc(nc2)c1ccccc1Oc1ccccc1)OC	SZNQUVQLVIFWCU-SREBMQDQNA-N	128618	25		97.108	68.185		12	0.48	-12.9985	0	0.905683	25
MMV1147001	COc1ccc(cc1CCNc1nc2c(n1C)cc(nc2)c1cccc2c1cccc2)OC	PLLAEZVJRIYDKG-LBOYIXSDNA-N	128618	25		97.108	68.185		12	0.48	-12.9985	0	0.905683	25
MMV1147133	COc1ccc(c(c1)CCNc1nc2c(n1C)cc(nc2)c1ccncc1)OC	RNDDVYGZYSMHJB-LQFNOIFHNA-N	128618	25		97.108	42.155		12	0.48	-12.9985	0	0.905683	25
MMV1147003	COc1ccc(c(c1)CCNc1nc2c(n1C)cc(nc2)c1ccc(c(c1)Cl)F)OC	SCGCIVYTVALACX-HXTKINSTNA-N	128618	25		97.108	24.801		12	0.48	-12.9985	0	0.905683	25
MMV1365577	COc1ccc(c(c1)CCNc1nc2c(n1C)cc(nc2)c1ccc(c(c1)OC)OC)OC	VLZFUPPZCICZKF-HXTKINSTNA-N	128618	25		97.108	17.422		12	0.48	-12.9985	0	0.905683	25
MMV1183992	CCC(NC(=O)c1c(NC(=O)c2cc(OC)cc(c2)OC)nc2n1cc(C)cc2)C	BIQYORXNEBFAMB-WLUCGBBSNA-N	119854	88	41.561	94.367	94.367	yes	17	0.193182	-12.0784	0	0.907221	88
MMV1183850	COc1ccc(cc1)C(=O)Nc1nc2n(c1C(=O)NC1CCCCC1)cc(cc2)C	SLNWKFYROMZWKN-PWIKPTQSNA-N	119854	88	42.716	94.367	94.367	yes	17	0.193182	-12.0784	0	0.907221	88
MMV1184168	COc1cc(OC)cc(c1)C(=O)Nc1nc2n(c1C(=O)NC1CCCC1)cc(cc2)C	YOUALEPMMDGWEH-PWIKPTQSNA-N	119854	88	40.699	94.367	92.49	yes	17	0.193182	-12.0784	0	0.907221	88
MMV1183883	CCCCNC(=O)c1c(NC(=O)c2cccc(c2)OC)nc2n1cccc2	ROPWJHYIYCISQI-NPQUBYNZNA-N	119854	88	34.186	94.367	92.49	yes	17	0.193182	-12.0784	0	0.907221	88
MMV1184191	CCCCNC(=O)c1c(NC(=O)c2cc(OC)cc(c2)OC)nc2n1cccc2	QFRDQXZMKZYFCX-VVKINWOJNA-N	119854	88	34.737	94.367	92.49	yes	17	0.193182	-12.0784	0	0.907221	88
MMV1183808	CCCCNC(=O)c1c(NC(=O)c2cccc(c2)OC)nc2n1cc(C)cc2	RAKZYGZFRQDONH-VVKINWOJNA-N	119854	88	38.185	94.367	92.49	yes	17	0.193182	-12.0784	0	0.907221	88
MMV1184136	COc1cc(OC)cc(c1)C(=O)Nc1nc2n(c1C(=O)NC1CCCCC1)cc(cc2)C	PPQLSVDVQPLWLA-JJFURXLTNA-N	119854	88	49.872	94.367	92.49	yes	17	0.193182	-12.0784	0	0.907221	88
MMV1183846	COc1cccc(c1)C(=O)Nc1nc2n(c1C(=O)NCC(C)C)cc(cc2)C	CWGQRQGFIAPIJA-VVKINWOJNA-N	119854	88	37.937	94.367	92.49	yes	17	0.193182	-12.0784	0	0.907221	88
MMV1184163	COc1cc(OC)cc(c1)C(=O)Nc1nc2n(c1C(=O)NC1CCCC1)cccc2	BHDIVFDFLVWURM-HPRFPMAVNA-N	119854	88	32.152	94.367	90.612	yes	17	0.193182	-12.0784	0	0.907221	88
MMV1183734	CCC(NC(=O)c1c(NC(=O)c2ccc(cc2)OC)nc2n1cc(C)cc2)C	VNWXZLDTNAKJOY-PKWAVKMZNA-N	119854	88	1.5905	94.367	90.612	yes	17	0.193182	-12.0784	0	0.907221	88
MMV1183920	COc1cccc(c1)C(=O)Nc1nc2n(c1C(=O)NC1CCCCC1)cccc2	LGKVWPOTBXGWDN-HPRFPMAVNA-N	119854	88	38.142	94.367	90.612	yes	17	0.193182	-12.0784	0	0.907221	88
MMV1183886	COc1cccc(c1)C(=O)Nc1nc2n(c1C(=O)NC1CCCC1)cc(cc2)C	HLUBLXXIGDIBCT-HPRFPMAVNA-N	119854	88	38.223	94.367	88.734	yes	17	0.193182	-12.0784	0	0.907221	88
MMV1183812	COc1ccc(cc1)C(=O)Nc1nc2n(c1C(=O)NC1CCCC1)cc(cc2)C	ZWWDLQRJRZGRTO-HPRFPMAVNA-N	119854	88	22.362	94.367	88.734	yes	17	0.193182	-12.0784	0	0.907221	88
MMV1184096	CCCNC(=O)c1c(NC(=O)c2ccc(cc2)OCC)nc2n1cccc2	HCQBTHKVITYWRI-NPQUBYNZNA-N	119854	88	-5.664	94.367	86.857	yes	17	0.193182	-12.0784	0	0.907221	88
MMV1484169	CCC(NC(=O)c1c(NC(=O)c2cccc(c2)OC)nc2n1cc(C)cc2)C	GRVKKBJFHKXGSK-PKWAVKMZNA-N	119854	88	22.189	94.367	86.857	yes	17	0.193182	-12.0784	0	0.907221	88
MMV1183959	CCCCNC(=O)c1c(NC(=O)c2ccc(cc2)OC)nc2n1cccc2C	DSPNWMIDZMLIDO-VVKINWOJNA-N	119854	88	1.0749	94.367	86.857	yes	17	0.193182	-12.0784	0	0.907221	88
MMV1184226	CCOc1ccc(cc1)C(=O)Nc1nc2n(c1C(=O)NC(C)C)cccc2	WKPUIQXWVAQEIG-NPQUBYNZNA-N	119854	88	2.2616	94.367	86.857	yes	17	0.193182	-12.0784	0	0.907221	88
MMV1183847	CCCNC(=O)c1c(NC(=O)c2cccc(c2)OC)nc2n1cc(C)cc2	GMATYSJCZPUCRE-NPQUBYNZNA-N	119854	88	18.067	94.367	84.979	yes	17	0.193182	-12.0784	0	0.907221	88
MMV1183756	CCCCNC(=O)c1c(NC(=O)c2ccc(cc2)OC)nc2n1cc(C)cc2	ALLOJEDGXXSWOH-VVKINWOJNA-N	119854	88	31.149	94.367	83.102	yes	17	0.193182	-12.0784	0	0.907221	88
MMV1184194	CCCNC(=O)c1c(NC(=O)c2cc(OC)cc(c2)OC)nc2n1cccc2	XBXAHHUJBHITTB-NPQUBYNZNA-N	119854	88	9.5868	94.367	83.102	yes	17	0.193182	-12.0784	0	0.907221	88
MMV1183678	CCCNC(=O)c1c(NC(=O)c2ccc(cc2)OC)nc2n1cccc2	UOBLQHXZMUSSBL-MMRXBHCZNA-N	119854	88	-7.0485	94.367	81.224		17	0.193182	-12.0784	0	0.907221	88
MMV1183791	COc1ccc(cc1)C(=O)Nc1nc2n(c1C(=O)NCC(C)C)cc(cc2)C	OBCVMGBCDXBYCD-VVKINWOJNA-N	119854	88	8.8133	94.367	81.224		17	0.193182	-12.0784	0	0.907221	88
MMV1183887	COc1ccc(cc1)C(=O)Nc1nc2n(c1C(=O)NC1CCCCC1)cccc2	PUSSDNNNUDDNFE-HPRFPMAVNA-N	119854	88	-2.1321	94.367	81.224		17	0.193182	-12.0784	0	0.907221	88
MMV1183848	CCCCNC(=O)c1c(NC(=O)c2ccc(cc2)OC)nc2n1cccc2	QWXWCBWBZGBRBU-NPQUBYNZNA-N	119854	88	-2.4712	94.367	81.224		17	0.193182	-12.0784	0	0.907221	88
MMV1184034	CCOc1ccc(cc1)C(=O)Nc1nc2n(c1C(=O)NC1CCCCC1)cc(cc2)C	UHBHZGCXFDIKOK-JJFURXLTNA-N	119854	88	43.853	94.367	79.346		17	0.193182	-12.0784	0	0.907221	88
MMV1183955	COc1cccc(c1)C(=O)Nc1nc2n(c1C(=O)NC(C)C)cccc2	QHBOOBCFPBVBMM-MMRXBHCZNA-N	119854	88	-4.2513	94.367	79.346		17	0.193182	-12.0784	0	0.907221	88
MMV1183775	CCCNC(=O)c1c(NC(=O)c2ccc(cc2)OC)nc2n1cc(C)cc2	ZNGDVRJUMVVLMA-NPQUBYNZNA-N	119854	88	2.2898	94.367	77.469		17	0.193182	-12.0784	0	0.907221	88
MMV1184022	CCOc1ccc(cc1)C(=O)Nc1nc2n(c1C(=O)NC1CCCCC1)cccc2	SZEFPQBIUDLZIO-PWIKPTQSNA-N	119854	88	13.119	94.367	73.714		17	0.193182	-12.0784	0	0.907221	88
MMV1183772	COc1cccc(c1)C(=O)Nc1nc2n(c1C(=O)NC1CCCC1)cccc2	HHELKWQCFGYGIJ-VVKINWOJNA-N	119854	88	26.745	94.367	73.714		17	0.193182	-12.0784	0	0.907221	88
MMV1183731	CCCNC(=O)c1c(NC(=O)c2cccc(c2)OC)nc2n1cccc2	ZVSSXGPPAICNFO-MMRXBHCZNA-N	119854	88	-8.1081	94.367	73.714		17	0.193182	-12.0784	0	0.907221	88
MMV1184158	COc1cc(OC)cc(c1)C(=O)Nc1nc2n(c1C(=O)NC1CCCCC1)cccc2	KNWSIIMORMIPEF-PWIKPTQSNA-N	119854	88	40.021	94.367	71.836		17	0.193182	-12.0784	0	0.907221	88
MMV1184167	CCOc1ccc(cc1)C(=O)Nc1nc2n(c1C(=O)NC(CC)C)cc(cc2)C	RSELWHILKIXYRY-QAYJFWBUNA-N	119854	88	-10.485	94.367	71.836		17	0.193182	-12.0784	0	0.907221	88
MMV1183695	CCCNC(=O)c1c(NC(=O)c2cccc(c2)OC)nc2n1cccc2C	LKGOIWIUDBXPBK-NPQUBYNZNA-N	119854	88	-9.1889	94.367	62.448		17	0.193182	-12.0784	0	0.907221	88
MMV1184691	CCCNC(=O)c1c(NC(=O)c2ccc(cc2OC)OC)nc2n1cccc2C	RLCBRHSLPKKFDY-VVKINWOJNA-N	119854	88	-8.6088	94.367	62.448		17	0.193182	-12.0784	0	0.907221	88
MMV1184514	COc1cc(OC)cc(c1)C(=O)Nc1nc2n(c1C(=O)NC1CCCCC1)cccc2C	GJFBKBJYHAOZEN-JJFURXLTNA-N	119854	88	0.57962	94.367	60.57		17	0.193182	-12.0784	0	0.907221	88
MMV1183923	COc1ccc(cc1)C(=O)Nc1nc2n(c1C(=O)NC(C)C)cccc2	FHKIZUJGYVEJCC-MMRXBHCZNA-N	119854	88	-4.721	94.367	54.938		17	0.193182	-12.0784	0	0.907221	88
MMV1184669	CCOc1ccccc1C(=O)Nc1nc2n(c1C(=O)NC1CCCC1)cccc2C	AZSKCXMGERRSGI-PWIKPTQSNA-N	119854	88	-14.677	94.367	54.938		17	0.193182	-12.0784	0	0.907221	88
MMV1183918	COc1ccccc1C(=O)Nc1nc2n(c1C(=O)NC1CCCCC1)cccc2	PFQAOWOWDDOFMJ-HPRFPMAVNA-N	119854	88	3.5189	94.367	53.06		17	0.193182	-12.0784	0	0.907221	88
MMV1183714	COc1ccc(cc1)C(=O)Nc1nc2n(c1C(=O)NC1CCCC1)cccc2	DTTNDEHHQAHVFV-VVKINWOJNA-N	119854	88	-11.725	94.367	53.06		17	0.193182	-12.0784	0	0.907221	88
MMV1183804	CCCCNC(=O)c1c(NC(=O)c2ccccc2OC)nc2n1cc(C)cc2	JCRXFVPXZDRXNQ-VVKINWOJNA-N	119854	88	2.9326	94.367	53.06		17	0.193182	-12.0784	0	0.907221	88
MMV1183889	COc1ccc(cc1)C(=O)Nc1nc2n(c1C(=O)NC(C)C)cc(cc2)C	FZWBPGFLNITERJ-NPQUBYNZNA-N	119854	88	-3.446	94.367	51.182		17	0.193182	-12.0784	0	0.907221	88
MMV1184708	CCOc1ccccc1C(=O)Nc1nc2n(c1C(=O)NCC(C)C)cccc2C	KEDRVCXGEARLFJ-HPRFPMAVNA-N	119854	88	-1.9362	94.367	49.305		17	0.193182	-12.0784	0	0.907221	88
MMV1183924	CCCNC(=O)c1c(NC(=O)c2ccc(cc2)OC)nc2n1cccc2C	VPNMXYXYBWSLJT-NPQUBYNZNA-N	119854	88	-0.46152	94.367	45.549		17	0.193182	-12.0784	0	0.907221	88
MMV1183826	COc1cccc(c1)C(=O)Nc1nc2n(c1C(=O)NC1CCCCC1)cccc2C	FNDUBPZHMMMXCM-PWIKPTQSNA-N	119854	88	-9.0935	94.367	45.549		17	0.193182	-12.0784	0	0.907221	88
MMV1183771	COc1ccccc1C(=O)Nc1nc2n(c1C(=O)NC1CCCC1)cccc2C	KIFMEEZZLNTFCK-HPRFPMAVNA-N	119854	88	-2.8491	94.367	41.794		17	0.193182	-12.0784	0	0.907221	88
MMV1184632	CCCCNC(=O)c1c(NC(=O)c2ccccc2OCC)nc2n1cc(C)cc2	QURMVMTXNBGQGD-HPRFPMAVNA-N	119854	88	-5.526	94.367	41.794		17	0.193182	-12.0784	0	0.907221	88
MMV1183935	CCOCCCNC(=O)c1c(NC(=O)c2ccccc2OC)nc2n1cccc2C	RJRRQTHNIWLWON-HPRFPMAVNA-N	119854	88	-0.25314	94.367	41.794		17	0.193182	-12.0784	0	0.907221	88
MMV1183805	CCC(NC(=O)c1c(NC(=O)c2ccccc2OC)nc2n1cc(C)cc2)C	IWCJHDWKLHULQY-PKWAVKMZNA-N	119854	88	-10.859	94.367	36.161		17	0.193182	-12.0784	0	0.907221	88
MMV1183969	CCC(NC(=O)c1c(NC(=O)c2ccccc2OC)nc2n1cccc2C)C	SGKLKOKUNCRLPK-PKWAVKMZNA-N	119854	88	-0.15071	94.367	34.284		17	0.193182	-12.0784	0	0.907221	88
MMV1183879	CCCCNC(=O)c1c(NC(=O)c2ccccc2OC)nc2n1cccc2	CJXFADLWRJDLOD-NPQUBYNZNA-N	119854	88	1.4386	94.367	32.406		17	0.193182	-12.0784	0	0.907221	88
MMV1183730	CCCCNC(=O)c1c(NC(=O)c2ccccc2OC)nc2n1cccc2C	AKOOJSKTVGVNMX-VVKINWOJNA-N	119854	88	-1.8319	94.367	32.406		17	0.193182	-12.0784	0	0.907221	88
MMV1184630	CCOc1ccccc1C(=O)Nc1nc2n(c1C(=O)NC1CCCC1)cccc2	CUZVCDVJNNOXMC-HPRFPMAVNA-N	119854	88	-12.165	94.367	30.529		17	0.193182	-12.0784	0	0.907221	88
MMV1184416	CCOc1ccc(cc1)C(=O)Nc1nc2n(c1C(=O)NC1CCCCC1)cccc2C	NXWOLYPZPAVCKM-JJFURXLTNA-N	119854	88	-6.9529	94.367	28.651		17	0.193182	-12.0784	0	0.907221	88
MMV1183692	CCCNC(=O)c1c(NC(=O)c2ccccc2OC)nc2n1cccc2C	WHOWGOZIPLZVOO-NPQUBYNZNA-N	119854	88	-4.1771	94.367	26.773		17	0.193182	-12.0784	0	0.907221	88
MMV1183698	COc1ccc(cc1)C(=O)Nc1nc2n(c1C(=O)NC1CCCC1)cccc2C	VVLGUZLPUSOOHP-HPRFPMAVNA-N	119854	88	-3.1422	94.367	26.773		17	0.193182	-12.0784	0	0.907221	88
MMV1184568	CCCNC(=O)c1c(NC(=O)c2ccccc2OCC)nc2n1cc(C)cc2	CNDMCLFRPORYCC-VVKINWOJNA-N	119854	88	-5.1355	94.367	26.773		17	0.193182	-12.0784	0	0.907221	88
MMV1183708	COc1ccccc1C(=O)Nc1nc2n(c1C(=O)NCC(C)C)cccc2C	HHJONDJGIAAEQM-VVKINWOJNA-N	119854	88	-6.8719	94.367	26.773		17	0.193182	-12.0784	0	0.907221	88
MMV1184693	CCCCNC(=O)c1c(NC(=O)c2ccc(cc2OC)OC)nc2n1cccc2C	TUXOQHUYEOUVFO-HPRFPMAVNA-N	119854	88	-11.534	94.367	24.896		17	0.193182	-12.0784	0	0.907221	88
MMV1433225	CCOc1ccc(cc1)C(=O)Nc1nc2n(c1C(=O)NCC(C)C)cccc2C	HPPUWGCWQTXSPZ-HPRFPMAVNA-N	119854	88	-7.8127	94.367	23.018		17	0.193182	-12.0784	0	0.907221	88
MMV1184236	CCCNC(=O)c1c(NC(=O)c2cc(OC)cc(c2)OC)nc2n1cccc2C	XOYLCFMICKCCGQ-VVKINWOJNA-N	119854	88	1.7424	94.367	19.263		17	0.193182	-12.0784	0	0.907221	88
MMV1183973	CCC(NC(=O)c1c(NC(=O)c2ccc(cc2)OC)nc2n1cccc2C)C	NSMZMBGYELHVOW-PKWAVKMZNA-N	119854	88	1.5446	94.367	19.263		17	0.193182	-12.0784	0	0.907221	88
MMV1184537	CCOc1ccccc1C(=O)Nc1nc2n(c1C(=O)NC1CCCCC1)cc(cc2)C	PKNCILZQVLZYRM-JJFURXLTNA-N	119854	88	4.2407	94.367	19.263		17	0.193182	-12.0784	0	0.907221	88
MMV1183712	COc1ccc(cc1)C(=O)Nc1nc2n(c1C(=O)NCC(C)C)cccc2C	JMKWJJCMMPXLGL-VVKINWOJNA-N	119854	88	-9.9235	94.367	6.1198		17	0.193182	-12.0784	0	0.907221	88
MMV1183733	CCCCNC(=O)c1c(NC(=O)c2cccc(c2)OC)nc2n1cccc2C	JSUYRMUCEUGLJZ-VVKINWOJNA-N	119854	88	-13.261	94.367	4.2422		17	0.193182	-12.0784	0	0.907221	88
MMV1183903	COc1cccc(c1)C(=O)Nc1nc2n(c1C(=O)NCC(C)C)cccc2C	ZGRGTVTWELAUIL-VVKINWOJNA-N	119854	88	0.71107	94.367	4.2422		17	0.193182	-12.0784	0	0.907221	88
MMV1184570	CCOc1ccccc1C(=O)Nc1nc2n(c1C(=O)NC1CCCC1)cc(cc2)C	GEBKKXVZEMFPSY-PWIKPTQSNA-N	119854	88	-7.7189	94.367	2.3646		17	0.193182	-12.0784	0	0.907221	88
MMV1184127	CCOc1ccc(cc1)C(=O)Nc1nc2n(c1C(=O)NCCCN1CCOCC1)cccc2	FPMPWXBCPVQNPB-JJFURXLTNA-N	119854	88	-19.58	94.367	0.487		17	0.193182	-12.0784	0	0.907221	88
MMV1183748	COc1ccccc1C(=O)Nc1nc2n(c1C(=O)NC(C)C)cccc2C	FWSVLQOXLTZFQQ-NPQUBYNZNA-N	119854	88	-11.17	94.367	-3.2682		17	0.193182	-12.0784	0	0.907221	88
MMV1183727	CCCNC(=O)c1c(NC(=O)c2ccccc2OC)nc2n1cccc2	KWYFFNCJSJFMOE-MMRXBHCZNA-N	119854	88	-5.1448	94.367	-3.2682		17	0.193182	-12.0784	0	0.907221	88
MMV1184102	COc1cc(OC)cc(c1)C(=O)Nc1nc2n(c1C(=O)NC(C)C)cc(cc2)C	WMFUMWVUFGJDQY-VVKINWOJNA-N	119854	88	-14.427	94.367	-5.1458		17	0.193182	-12.0784	0	0.907221	88
MMV1183882	COc1ccccc1C(=O)Nc1nc2n(c1C(=O)NC1CCCC1)cc(cc2)C	MYCZNVRDJFFESJ-HPRFPMAVNA-N	119854	88	1.4316	94.367	-7.0234		17	0.193182	-12.0784	0	0.907221	88
MMV1183843	CCCNC(=O)c1c(NC(=O)c2ccccc2OC)nc2n1cc(C)cc2	BIBYRHTXFSPWGD-NPQUBYNZNA-N	119854	88	-1.4716	94.367	-7.0234		17	0.193182	-12.0784	0	0.907221	88
MMV1184140	CCCNC(=O)c1c(NC(=O)c2ccc(cc2)OCC)nc2n1cccc2C	SUMPXCIZKBXPBY-VVKINWOJNA-N	119854	88	-4.1736	94.367	-14.534		17	0.193182	-12.0784	0	0.907221	88
MMV1184716	CCOc1ccccc1C(=O)Nc1nc2n(c1C(=O)NC(C)C)cccc2	XLBXNWRCORNULA-NPQUBYNZNA-N	119854	88	-10.332	94.367	-20.167		17	0.193182	-12.0784	0	0.907221	88
MMV1184776	CCOc1ccccc1C(=O)Nc1nc2n(c1C(=O)NC(CC)C)cccc2C	BZZJJXFSSGPMOE-QAYJFWBUNA-N	119854	88	-0.79846	94.367	-22.044		17	0.193182	-12.0784	0	0.907221	88
MMV1183951	COc1ccccc1C(=O)Nc1nc2n(c1C(=O)NC(C)C)cccc2	WCGWNPGKXYPDGF-MMRXBHCZNA-N	119854	88	4.2324	94.367	-23.922		17	0.193182	-12.0784	0	0.907221	88
MMV1184446	CCOc1ccc(cc1)C(=O)Nc1nc2n(c1C(=O)NC1CCCC1)cccc2C	GPVFSPIBMWVZRU-PWIKPTQSNA-N	119854	88	-1.2415	94.367	-27.677		17	0.193182	-12.0784	0	0.907221	88
MMV1183774	COc1cccc(c1)C(=O)Nc1nc2n(c1C(=O)NC1CCCC1)cccc2C	DPRGAHFNZAMBDD-HPRFPMAVNA-N	119854	88	-12.89	94.367	-33.31		17	0.193182	-12.0784	0	0.907221	88
MMV1184071	CCOc1ccc(cc1)C(=O)Nc1nc2n(c1C(=O)NC1CCCC1)cc(cc2)C	SANZIIBTGPBYJN-PWIKPTQSNA-N	119854	88	-12.943	94.367	-37.065		17	0.193182	-12.0784	0	0.907221	88
MMV1183864	CCC(NC(=O)c1c(NC(=O)c2cccc(c2)OC)nc2n1cccc2C)C	YVLXODWQUNQFMM-PKWAVKMZNA-N	119854	88	-7.1156	94.367	-42.698		17	0.193182	-12.0784	0	0.907221	88
MMV1183957	COc1cccc(c1)C(=O)Nc1nc2n(c1C(=O)NC(C)C)cc(cc2)C	PQAGIIDZCQGLLL-NPQUBYNZNA-N	119854	88	-2.3016	94.367	-42.698		17	0.193182	-12.0784	0	0.907221	88
MMV1184277	COc1cc(OC)cc(c1)C(=O)Nc1nc2n(c1C(=O)NCC(C)C)cccc2C	SOHHHHNGFXPQJA-HPRFPMAVNA-N	119854	88	-9.0556	94.367	-42.698		17	0.193182	-12.0784	0	0.907221	88
MMV1183954	COc1ccccc1C(=O)Nc1nc2n(c1C(=O)NC(C)C)cc(cc2)C	ORVASDVJAXMVDA-NPQUBYNZNA-N	119854	88	-2.669	94.367	-46.453		17	0.193182	-12.0784	0	0.907221	88
MMV1183754	COc1ccc(cc1)C(=O)Nc1nc2n(c1C(=O)NC(C)C)cccc2C	SSCNKBXKOHTYTD-NPQUBYNZNA-N	119854	88	-12.802	94.367	-52.086		17	0.193182	-12.0784	0	0.907221	88
MMV1184600	CCOc1ccccc1C(=O)Nc1nc2n(c1C(=O)NC(CC)C)cc(cc2)C	YZBDAQFHJMQIGE-QAYJFWBUNA-N	119854	88	-19.213	94.367	-55.841		17	0.193182	-12.0784	0	0.907221	88
MMV1184066	CCOc1ccc(cc1)C(=O)Nc1nc2n(c1C(=O)NC1CCCC1)cccc2	GUPWKONHBBFFFQ-HPRFPMAVNA-N	119854	88	-14.716	94.367	-72.74		17	0.193182	-12.0784	0	0.907221	88
MMV1184714	CCOc1ccccc1C(=O)Nc1nc2n(c1C(=O)NC1CCCCC1)cccc2	IANCCWLXNCCEET-PWIKPTQSNA-N	119854	88	1.1128	94.367	-149.72		17	0.193182	-12.0784	0	0.907221	88
MMV1184694	COc1cc(OC)ccc1C(=O)Nc1nc2n(c1C(=O)NC1CCCC1)cccc2C	FFZULFRGZRBUGN-PWIKPTQSNA-N	119854	88	-14.763	94.367	-213.56		17	0.193182	-12.0784	0	0.907221	88
MMV1459305	CCN(CCn1c(C)cc(=Cc2sc3c([n+]2C)cccc3)cc1C)CC	DGGKNDUJNDETDA-UHFFFAOYNA-N	103994	15	87.683	93.312	93.312	yes	10	0.666667	-11.9569	0	0.882739	15
MMV1455245	CCCCC(Cn1c(C)c/c(=C/c2sc3c([n+]2CC)cccc3)/cc1C)CC	NPKKTUVOKMMLIZ-OIMMSTHINA-N	103994	15		93.312	92.578	yes	10	0.666667	-11.9569	15	0.882739	15
MMV1289282	C[n+]1c(C=c2cc(C)n(c(c2)C)CCc2ccccc2)sc2c1cccc2	MGEADPZOVSODRI-UHFFFAOYNA-N	103994	15	55.612	93.312	91.315	yes	10	0.666667	-11.9569	0	0.882739	15
MMV1290874	CCC(n1c(C)c/c(=C/c2sc3c([n+]2C)cccc3)/cc1C)C	FMNXWYJINZMDCO-GLTJSDPCNA-N	103994	15	78.802	93.312	91.077	yes	10	0.666667	-11.9569	0	0.882739	15
MMV1292524	C[n+]1c(/C=c/2\cc(C)n(c(c2)C)C(C2CC3CC2CC3)C)sc2c1cccc2	OGQOPELXBCAQFC-ZZQHOVFKNA-N	103994	15		93.312	90.576	yes	10	0.666667	-11.9569	0	0.882739	15
MMV1292550	CC[n+]1c(C=c2cc(C)n(c(c2)C)CCCN2CCOCC2)sc2c1cccc2	DXOJIJLGTYJXEG-UHFFFAOYNA-N	103994	15		93.312	88.863	yes	10	0.666667	-11.9569	0	0.882739	15
MMV1460725	OCCn1c(C)cc(=Cc2sc3c([n+]2CC)cccc3)cc1C	CCBRMHUVBWDKFF-UHFFFAOYNA-N	103994	15	83.688	93.312	88.317	yes	10	0.666667	-11.9569	0	0.882739	15
MMV1289109	CCCCn1c(C)cc(=Cc2sc3c([n+]2C)cccc3)cc1C	MRZVWXXIKABTLB-UHFFFAOYNA-N	103994	15	66.37	93.312	87.26	yes	10	0.666667	-11.9569	0	0.882739	15
MMV1289328	CC[n+]1c(/C=c/2\cc(C)n(c(c2)C)CC2CCCO2)sc2c1cccc2	MTDRWWBLRUDFEX-WRBWMRADNA-N	103994	15	55.769	93.312	86.972	yes	10	0.666667	-11.9569	0	0.882739	15
MMV1290904	COCCn1c(C)cc(=Cc2sc3c([n+]2CC)cccc3)cc1C	LZWYZBOANNIBLQ-UHFFFAOYNA-N	103994	15	71.343	93.312	83.938	yes	10	0.666667	-11.9569	0	0.882739	15
MMV1290516	CC[n+]1c(C=c2cc(C)n(c(c2)C)CCN2CCNCC2)sc2c1cccc2	FPPVQJFRTYJDKZ-UHFFFAOYNA-N	103994	15	50.217	93.312	82.154		10	0.666667	-11.9569	0	0.882739	15
MMV1290905	CCCCn1c(C)cc(=Cc2sc3c([n+]2CC)cccc3)cc1C	CNUIBMYAKBDLIT-UHFFFAOYNA-N	103994	15	75.026	93.312	80.369		10	0.666667	-11.9569	0	0.882739	15
MMV1292295	CCC(n1c(C)c/c(=C/c2sc3c([n+]2CC)cccc3)/cc1C)C	LVCYYMOOYNXYJI-MNMGXHHMNA-N	103994	15		93.312	79.438		10	0.666667	-11.9569	0	0.882739	15
MMV1289404	C[n+]1c(C=c2cc(C)n(c(c2)C)CCCn2cncc2)sc2c1cccc2	BEUVZSCBADFZKI-UHFFFAOYNA-N	103994	15	19.841	93.312	50.061		10	0.666667	-11.9569	0	0.882739	15
MMV1289465	CC[n+]1c(C=c2cc(C)n(c(c2)C)CCCn2cncc2)sc2c1cccc2	JQLFLAVANIHEQG-UHFFFAOYNA-N	103994	15	56.918	93.312	39.205		10	0.666667	-11.9569	0	0.882739	15
MMV1142409	COc1cccc(c1)c1ccc2n(n1)c(cn2)c1cccc(c1)CO	XVWLOSXAPDJJAH-UHFFFAOYNA-N	242305	9		96.737	96.737	yes	8	0.888889	-11.5604	0	0.918846	9
MMV1142299	OCc1cccc(c1)c1cnc2n1nc(cc2)c1ccc(c(c1)OC)O	RPHUAGMMZZUAEM-UHFFFAOYNA-N	242305	9		96.737	95.649	yes	8	0.888889	-11.5604	0	0.918846	9
MMV033019-	OCc1cccc(c1)c1cnc2n1nc(cc2)c1cccc(c1)O	JCCAMYTVNASNBP-UHFFFAOYNA-N	242305	9		96.737	95.649	yes	8	0.888889	-11.5604	0	0.918846	9
MMV1142738	OCc1cccc(c1)c1ccc2n(n1)c(cn2)c1ccc2c(c1)OCO2	IPHZTERACGNLLL-UHFFFAOYNA-N	242305	9		96.737	95.649	yes	8	0.888889	-11.5604	0	0.918846	9
MMV1142653	OCc1cccc(c1)c1cnc2n1nc(cc2)c1cccc(c1)Oc1ccccc1	JDQOWBKZZYLMQC-UHFFFAOYNA-N	242305	9		96.737	92.386	yes	8	0.888889	-11.5604	0	0.918846	9
MMV1142319	COc1cc(cc(c1OC)OC)c1ccc2n(n1)c(cn2)c1cccc(c1)CO	SBWHHWPAJDAPIF-UHFFFAOYNA-N	242305	9		96.737	90.21	yes	8	0.888889	-11.5604	0	0.918846	9
MMV1142341	OCc1cccc(c1)c1cnc2n1nc(cc2)c1cccc(c1)OC(F)(F)F	CDDQEYRPVRAOED-UHFFFAOYNA-N	242305	9		96.737	88.035	yes	8	0.888889	-11.5604	0	0.918846	9
MMV032835-	COc1cc(ccc1OC)c1ccc2n(n1)c(cn2)c1cccc(c1)CO	GCMNDHMMISUYMR-UHFFFAOYNA-N	242305	9		96.737	84.771	yes	8	0.888889	-11.5604	0	0.918846	9
MMV032836-	OCc1cccc(c1)c1ccc2n(n1)c(cn2)c1ccc(c(c1)OC)O	NCCPVZONSBYHNZ-UHFFFAOYNA-N	242305	9		96.737	78.245		8	0.888889	-11.5604	0	0.918846	9
MMV1142460	Nc1cccc(c1)c1ccc2n(n1)c(cn2)c1cccc(c1)OC(F)(F)F	CMCHAHPVTUUWNX-UHFFFAOYNA-N	238811	11		97.824	97.824	yes	8	0.727273	-11.4026	0	0.917764	11
MMV033143-	COc1ccc(cc1OC)c1cnc2n1nc(cc2)c1cccc(c1)OC(F)(F)F	DSGYAYIVMQFOBX-UHFFFAOYNA-N	238811	11		97.824	96.737	yes	8	0.727273	-11.4026	0	0.917764	11
MMV1142421	FC(Oc1cccc(c1)c1cnc2n1nc(cc2)c1cncnc1)(F)F	ZXGCBYONIWCLQH-UHFFFAOYNA-N	238811	11		97.824	96.737	yes	8	0.727273	-11.4026	0	0.917764	11
MMV1142671	FC(Oc1cccc(c1)c1ccc2n(n1)c(cn2)c1cccnc1)(F)F	ZFLXINBQKYGZCI-UHFFFAOYNA-N	238811	11		97.824	94.561	yes	8	0.727273	-11.4026	0	0.917764	11
MMV1142711	NC(=O)c1ccc(cc1)c1ccc2n(n1)c(cn2)c1cccc(c1)OC(F)(F)F	WUXAWJVXCIQCOX-PECIQRARNA-N	238811	11		97.824	93.473	yes	8	0.727273	-11.4026	0	0.917764	11
MMV1142502	FC(Oc1cccc(c1)c1cnc2n1nc(cc2)c1ccncc1)(F)F	SFBZOJORTROAIE-UHFFFAOYNA-N	238811	11		97.824	88.035	yes	8	0.727273	-11.4026	0	0.917764	11
MMV1142946	COc1c(OC)cc(cc1OC)c1ccc2n(n1)c(cn2)c1cccc(c1)OC(F)(F)F	AETALQXJZPGTNS-UHFFFAOYNA-N	238811	11		97.824	88.035	yes	8	0.727273	-11.4026	0	0.917764	11
MMV033010-	OCc1ccc(cc1)c1cnc2n1nc(cc2)c1cccc(c1)OC(F)(F)F	IKHPUEOSFPNHIG-UHFFFAOYNA-N	238811	11		97.824	86.947	yes	8	0.727273	-11.4026	0	0.917764	11
MMV1142872	COc1cc(ccc1O)c1cnc2n1nc(cc2)c1cccc(c1)OC(F)(F)F	ILCCUARHCYRDLL-UHFFFAOYNA-N	238811	11		97.824	74.981		8	0.727273	-11.4026	0	0.917764	11
MMV1142550	Oc1cccc(c1)c1cnc2n1nc(cc2)c1cccc(c1)OC(F)(F)F	IXLKUUJICFSVLY-UHFFFAOYNA-N	238811	11		97.824	69.542		8	0.727273	-11.4026	0	0.917764	11
MMV1142669	Oc1cccc(c1)c1ccc2n(n1)c(cn2)c1cccc(c1)OC(F)(F)F	BMRFEBASXCFZTJ-UHFFFAOYNA-N	238811	11		97.824	59.753		8	0.727273	-11.4026	16	0.917764	11
MMV1142250	CC(=O)Nc1cccc(c1)c1cnc2n1nc(cc2)c1ccccc1	KWOUAYZMFUUEBF-QWOVJGMINA-N	221924	15		92.386	92.386	yes	9	0.6	-11.0917	0	0.920253	15
MMV1142651	OCc1ccc(cc1)c1cnc2n1nc(cc2)c1cccc(c1)NC(=O)C	NKNOGXCCSQBKRO-MPIMZMORNA-N	221924	15		92.386	92.386	yes	9	0.6	-11.0917	0	0.920253	15
MMV1142403	CC(=O)Nc1cccc(c1)c1cnc2n1nc(cc2)c1cccc(c1)Cl	SEDIFSAAOFSRBS-MPIMZMORNA-N	221924	15		92.386	92.386	yes	9	0.6	-11.0917	0	0.920253	15
MMV1142520	CC(=O)Nc1ccc(cc1)c1cnc2n1nc(cc2)c1cccc(c1)NC(=O)C	PRNIGUWXANWJDF-XBXBPLPCNA-N	221924	15		92.386	92.386	yes	9	0.6	-11.0917	0	0.920253	15
MMV033015-	OCc1cccc(c1)c1cnc2n1nc(cc2)c1cccc(c1)NC(=O)C	NKQOMBOUDBFJRL-MPIMZMORNA-N	221924	15		92.386	91.298	yes	9	0.6	-11.0917	0	0.920253	15
MMV033004-	OCc1ccc(cc1)c1ccc2n(n1)c(cn2)c1cccc(c1)NC(=O)C	NRDGGOPQVLLAOP-MPIMZMORNA-N	221924	15		92.386	90.21	yes	9	0.6	-11.0917	0	0.920253	15
MMV1142367	CC(=O)Nc1cccc(c1)c1ccc2n(n1)c(cn2)c1ccccc1	CHRDNENWXSWODY-QWOVJGMINA-N	221924	15		92.386	88.035	yes	9	0.6	-11.0917	0	0.920253	15
MMV1142481	CC(=O)Nc1cccc(c1)c1ccc2n(n1)c(cn2)c1cccc(c1)NC(=O)C	UYKQWQUNCYUPQO-XBXBPLPCNA-N	221924	15		92.386	88.035	yes	9	0.6	-11.0917	0	0.920253	15
MMV032818-	CC(=O)Nc1cccc(c1)c1ccc2n(n1)c(cn2)c1ccncc1	LTBMISJYWPAHTJ-QWOVJGMINA-N	221924	15		92.386	85.859	yes	9	0.6	-11.0917	0	0.920253	15
MMV1142523	CC(=O)Nc1cccc(c1)c1cnc2n1nc(cc2)c1ccc(c(c1)Cl)F	AUYVXBTYUKSEAN-LQFNOIFHNA-N	221924	15		92.386	82.596		9	0.6	-11.0917	0	0.920253	15
MMV1142730	CC(=O)Nc1cccc(c1)c1cnc2n1nc(cc2)c1cccnc1	LYLRPRSAKSIGKP-QWOVJGMINA-N	221924	15		92.386	81.508		9	0.6	-11.0917	0	0.920253	15
MMV1142575	CC(=O)Nc1cccc(c1)c1ccc2n(n1)c(cn2)c1cccc(c1)Cl	KLQRTVGNYVKOQC-MPIMZMORNA-N	221924	15		92.386	78.245		9	0.6	-11.0917	0	0.920253	15
MMV1142361	CC(=O)Nc1cccc(c1)c1cnc2n1nc(cc2)c1ccc(cc1)C(=O)N	WBERKJVSSPBXBM-HQOSXFPVNA-N	221924	15		92.386	73.894		9	0.6	-11.0917	0	0.920253	15
MMV016680-	CC(=O)Nc1cccc(c1)c1cnc2n1nccc2	UYUOPZOXCLQOQF-HCKMINDGNA-N	221924	15		92.386	24.121		9	0.6	-11.0917	0	0.920253	15
MMV1395337	CC(=O)Nc1cccc(c1)c1cnc2n1nc(cc2)c1ccc(cc1)N(C)C	OINQULZTNZVWPF-LQFNOIFHNA-N	221924	15		92.386	-53.846		9	0.6	-11.0917	0	0.920253	15
MMV1126700	CCOc1cccc(c1)c1ncc2n(c1)c(cn2)c1ccc2c(c1)cccn2	UUKBEQDSDPAHBD-UHFFFAOYNA-N	205913	13		95.949	95.949	yes	9	0.692308	-10.9048	0	0.878866	13
MMV1126788	COc1cc(OC)cc(c1)c1ncc2n(c1)c(cn2)c1ccc2c(c1)cccn2	CCELQPCEBUSMRP-UHFFFAOYNA-N	205913	13		95.949	95.949	yes	9	0.692308	-10.9048	0	0.878866	13
MMV1127000	Oc1cccc(c1)c1cnc2n1cc(nc2)c1ccc2c(c1)ccn2C	UCJSJQHQQLXGLT-UHFFFAOYNA-N	205913	13		95.949	95.949	yes	9	0.692308	-10.9048	0	0.878866	13
MMV1126834	COc1cc(ccc1O)c1ncc2n(c1)c(cn2)c1ccc2c(c1)cccn2	UCTLECRQDQZFLO-UHFFFAOYNA-N	205913	13		95.949	95.949	yes	9	0.692308	-10.9048	0	0.878866	13
MMV1126922	COc1c(OC)cc(cc1OC)c1ncc2n(c1)c(cn2)c1ccc2c(c1)cccn2	XQYQPGZGOOXYJA-UHFFFAOYNA-N	205913	13		95.949	93.248	yes	9	0.692308	-10.9048	0	0.878866	13
MMV1126579	CCOc1cccc(c1)c1ncc2n(c1)c(cn2)c1ccc2c(c1)ccn2C	AWMYMDAZZMXVJR-UHFFFAOYNA-N	205913	13		95.949	89.196	yes	9	0.692308	-10.9048	0	0.878866	13
MMV1126809	COc1cc(OC)cc(c1)c1ncc2n(c1)c(cn2)c1ccc2c(c1)ccn2C	LHAGFGIHZGLUJV-UHFFFAOYNA-N	205913	13		95.949	86.495	yes	9	0.692308	-10.9048	0	0.878866	13
MMV1127267	Cn1ccc2c1ccc(c2)c1ncc2n(c1)c(cn2)c1ccc2c(c1)OCO2	KKWMAPBAVAPOAR-UHFFFAOYNA-N	205913	13		95.949	85.145	yes	9	0.692308	-10.9048	0	0.878866	13
MMV1126784	Cn1ccc2c1ccc(c2)c1cnc2n1cc(nc2)c1ccc2c(c1)OCO2	XZVXLXHBIJNJFS-UHFFFAOYNA-N	205913	13		95.949	83.794	yes	9	0.692308	-10.9048	0	0.878866	13
MMV1126742	C1Oc2c(O1)cc(cc2)c1ncc2n(c1)c(cn2)c1ccc2c(c1)cccn2	SXOKCUNTMRFGAJ-UHFFFAOYNA-N	205913	13		95.949	82.444		9	0.692308	-10.9048	0	0.878866	13
MMV1186313	COc1ccc(cc1)c1cnc2n1cc(nc2)c1ccc2c(c1)ccn2C	QXFRGVASNRDXMC-UHFFFAOYNA-N	205913	13		95.949	81.093		9	0.692308	-10.9048	0	0.878866	13
MMV1126828	Oc1ccc(cc1)c1ncc2n(c1)c(cn2)c1ccc2c(c1)ccn2C	ABBNOJOJLWZHRC-UHFFFAOYNA-N	205913	13		95.949	79.743		9	0.692308	-10.9048	0	0.878866	13
MMV1126677	COc1cc(ccc1O)c1ncc2n(c1)c(cn2)c1ccc2c(c1)ccn2C	TVSPKFSVQNWYLN-UHFFFAOYNA-N	205913	13		95.949	62.186		9	0.692308	-10.9048	0	0.878866	13
MMV1006231	Oc1ccc(cc1)NC1=C(Cl)C(=O)c2c(C1=O)cccc2	BAPUUJSXNSGXLT-UHFFFAOYNA-N	69866	9		93.408	93.408	yes	8	0.888889	-10.8838	0	0.909579	9
MMV1006358	ClC1=C(Nc2ccccc2)C(=O)c2c(C1=O)cccc2	CIWCIDRTACZSAZ-UHFFFAOYNA-N	69866	9		93.408	93.215	yes	8	0.888889	-10.8838	0	0.909579	9
MMV1510696	Cc1ccc(cc1)NC1=C(Cl)C(=O)c2c(C1=O)cccc2	RFTKKJMESXPXLC-UHFFFAOYNA-N	69866	9		93.408	93.121	yes	8	0.888889	-10.8838	0	0.909579	9
MMV1006200	Cc1cccc(c1)NC1=C(Cl)C(=O)c2c(C1=O)cccc2	AWIDGFZLQOKIHU-UHFFFAOYNA-N	69866	9		93.408	90.985	yes	8	0.888889	-10.8838	0	0.909579	9
MMV1006122	COc1ccccc1NC1=C(Cl)C(=O)c2c(C1=O)cccc2	PTNMCDAUXNBBDQ-UHFFFAOYNA-N	69866	9		93.408	90.985	yes	8	0.888889	-10.8838	0	0.909579	9
MMV1006198	Nc1ccc(cc1)NC1=C(Cl)C(=O)c2c(C1=O)cccc2	CUTJTJGOHDBQMN-UHFFFAOYNA-N	69866	9		93.408	90.306	yes	8	0.888889	-10.8838	0	0.909579	9
MMV1525662	CCOc1ccccc1NC1=C(Cl)C(=O)c2c(C1=O)cccc2	QOMDVZZHWUWJDC-UHFFFAOYNA-N	69866	9		93.408	83.247	yes	8	0.888889	-10.8838	0	0.909579	9
MMV1006364	CCCCc1ccc(cc1)NC1=C(Cl)C(=O)c2c(C1=O)cccc2	OAXFZZLPWNLNKH-UHFFFAOYNA-N	69866	9		93.408	83.036	yes	8	0.888889	-10.8838	0	0.909579	9
MMV1509873	CCOc1ccc(cc1)NC1=C(Cl)C(=O)c2c(C1=O)cccc2	VEDXZWCOPQITOA-UHFFFAOYNA-N	69866	9		93.408	77.998		8	0.888889	-10.8838	0	0.909579	9
MMV032893-	CN(CCNC(=O)c1cccc(c1)c1cnc2n1nc(cc2)c1cccc(c1)Oc1ccccc1)C	ZHDQZVFLVQOAIR-SREBMQDQNA-N	211206	16		96.737	96.737	yes	9	0.5625	-10.7398	0	0.900768	16
MMV032898-	COc1cccc(c1)c1ccc2n(n1)c(cn2)c1cccc(c1)C(=O)NCCN(C)C	ZNMIZPMBFDXWFP-LNNLXFCONA-N	211206	16		96.737	96.737	yes	9	0.5625	-10.7398	0	0.900768	16
MMV032869-	COc1cc(ccc1O)c1ccc2n(n1)c(cn2)c1cccc(c1)C(=O)NCCN(C)C	ALWZBBYENDJVJY-LNNLXFCONA-N	211206	16		96.737	95.649	yes	9	0.5625	-10.7398	0	0.900768	16
MMV032846-	CN(CCNC(=O)c1cccc(c1)c1ccc2n(n1)c(cn2)c1cccc(c1)OC(F)(F)F)C	GIMNMYBKCPVYEB-LBOYIXSDNA-N	211206	16		96.737	95.649	yes	9	0.5625	-10.7398	0	0.900768	16
MMV1143080	OCCNC(=O)c1cccc(c1)c1ccc2n(n1)c(cn2)c1cccc(c1)OC(F)(F)F	DUVCZNDCAMVWDP-HXTKINSTNA-N	211206	16		96.737	95.649	yes	9	0.5625	-10.7398	0	0.900768	16
MMV032885-	COc1ccc(cc1OC)c1ccc2n(n1)c(cn2)c1cccc(c1)C(=O)NCCN(C)C	FVODRTVCBCPUQA-HXTKINSTNA-N	211206	16		96.737	90.21	yes	9	0.5625	-10.7398	0	0.900768	16
MMV1143038	CNC(=O)c1cccc(c1)c1ccc2n(n1)c(cn2)c1cccc(c1)OC(F)(F)F	SGUSZSDPZLQSAG-LNNLXFCONA-N	211206	16		96.737	88.035	yes	9	0.5625	-10.7398	0	0.900768	16
MMV032880-	OCCNC(=O)c1cccc(c1)c1ccc2n(n1)c(cn2)c1ccc(c(c1)OC)OC	NCUGSTRGCVRXFJ-LQFNOIFHNA-N	211206	16		96.737	86.947	yes	9	0.5625	-10.7398	0	0.900768	16
MMV1142816	OCCNC(=O)c1cccc(c1)c1ccc2n(n1)c(cn2)c1ccc2c(c1)OCO2	ZWBCJEVMVYXCRX-MPIMZMORNA-N	211206	16		96.737	85.859	yes	9	0.5625	-10.7398	0	0.900768	16
MMV032874-	CN(CCNC(=O)c1cccc(c1)c1cnc2n1nc(cc2)c1cccc(c1)OC(F)(F)F)C	GPBNTIJKYLMTKF-LBOYIXSDNA-N	211206	16		96.737	82.596		9	0.5625	-10.7398	0	0.900768	16
MMV032887-	CNC(=O)c1cccc(c1)c1ccc2n(n1)c(cn2)c1ccc(c(c1)OC)OC	RXLMLXQVIWBHRN-MPIMZMORNA-N	211206	16		96.737	77.157		9	0.5625	-10.7398	0	0.900768	16
MMV032889-	COc1cc(ccc1O)c1cnc2n1nc(cc2)c1cccc(c1)C(=O)N	BOJLRPIFLQHYMZ-QVUQFMIFNA-N	211206	16		96.737	76.069		9	0.5625	-10.7398	0	0.900768	16
MMV033144-	COc1c(OC)cc(cc1OC)c1ccc2n(n1)c(cn2)c1cccc(c1)C(=O)NCCN(C)C	FWOKVULDVQQOET-LELJVTLKNA-N	211206	16		96.737	70.63		9	0.5625	-10.7398	0	0.900768	16
MMV033017-	CN(CCNC(=O)c1cccc(c1)c1ccc2n(n1)c(cn2)c1ccc2c(c1)OCO2)C	PQIPHJRRJBJSMJ-LNNLXFCONA-N	211206	16		96.737	52.138		9	0.5625	-10.7398	0	0.900768	16
MMV033038-	CN(CCNC(=O)c1cccc(c1)c1cnc2n1nc(cc2)c1ccc2c(c1)OCO2)C	IJUMTQITILSKQO-LNNLXFCONA-N	211206	16		96.737	43.436		9	0.5625	-10.7398	0	0.900768	16
MMV1142993	COc1ccc(c(c1)C)c1ccc2n(n1)c(cn2)c1cccc(c1)C(=O)NCCN(C)C	FZSITKIKGOCKIB-HXTKINSTNA-N	211206	16		96.737	33.646		9	0.5625	-10.7398	0	0.900768	16
MMV1127133	CN1CCN(CC1)c1ccc(cn1)c1ncc2n(c1)c(cn2)c1ccc2c(c1)OCO2	LMFHLEGMWTZNEL-UHFFFAOYNA-N	211690	17		98.65	98.65	yes	8	0.470588	-10.7152	0	0.887198	17
MMV1127015	CN1CCN(CC1)c1ccc(cn1)c1ncc2n(c1)c(cn2)c1ccc(cc1)Oc1ccccc1	OFGIJWLADFHDFJ-UHFFFAOYNA-N	211690	17		98.65	97.299	yes	8	0.470588	-10.7152	0	0.887198	17
MMV1126411	CN1CCN(CC1)c1ccc(cn1)c1ncc2n(c1)c(cn2)c1cccc(c1)OC(F)(F)F	FGMCIZAAWAYVHT-UHFFFAOYNA-N	211690	17		98.65	93.248	yes	8	0.470588	-10.7152	0	0.887198	17
MMV1126512	COc1cc(ccc1O)c1cnc2n1cc(nc2)c1ccc(nc1)N1CCN(CC1)C	WUJLKBJQKIOKOT-UHFFFAOYNA-N	211690	17		98.65	93.248	yes	8	0.470588	-10.7152	0	0.887198	17
MMV1126600	COc1cc(ccc1O)c1cnc2n1cc(nc2)c1ccc(nc1)NCCN1CCOCC1	HEDHQKQVFFVVIQ-LNNLXFCONA-N	211690	17		98.65	91.897	yes	8	0.470588	-10.7152	0	0.887198	17
MMV1127099	COc1ccc(cc1)c1cnc2n1cc(nc2)c1ccc(nc1)N1CCN(CC1)C	BUXSQIZCLINOSB-UHFFFAOYNA-N	211690	17		98.65	91.897	yes	8	0.470588	-10.7152	0	0.887198	17
MMV1127046	O1CCN(CC1)CCNc1ccc(cn1)c1ncc2n(c1)c(cn2)c1ccc2c(c1)OCO2	NVOAIHYLNIPNOB-LNNLXFCONA-N	211690	17		98.65	90.547	yes	8	0.470588	-10.7152	0	0.887198	17
MMV1126317	COc1cc(OC)cc(c1)c1cnc2n1cc(nc2)c1ccc(nc1)N1CCN(CC1)C	TZBURONMPVRKEB-UHFFFAOYNA-N	211690	17		98.65	89.196	yes	8	0.470588	-10.7152	0	0.887198	17
MMV1126996	CN1CCN(CC1)c1ccc(cn1)c1ncc2n(c1)c(cn2)c1cccc(c1)O	JZWJSJJCRBGBLJ-UHFFFAOYNA-N	211690	17		98.65	85.145	yes	8	0.470588	-10.7152	0	0.887198	17
MMV1126449	COc1cc(OC)cc(c1)c1cnc2n1cc(nc2)c1ccc(nc1)NCCN1CCOCC1	GYALAAPLQVTIRY-HXTKINSTNA-N	211690	17		98.65	78.392		8	0.470588	-10.7152	0	0.887198	17
MMV1126499	FC(Oc1cccc(c1)c1cnc2n1cc(nc2)c1ccc(nc1)NCCN1CCOCC1)(F)F	XSQCFODDFHBRSQ-LBOYIXSDNA-N	211690	17		98.65	77.042		8	0.470588	-10.7152	0	0.887198	17
MMV1126516	COc1cc(cc(c1OC)OC)c1cnc2n1cc(nc2)c1ccc(nc1)N1CCN(CC1)C	MKCJSHCQCCQEPN-UHFFFAOYNA-N	211690	17		98.65	77.042		8	0.470588	-10.7152	0	0.887198	17
MMV1126298	COc1cc(cc(c1OC)OC)c1cnc2n1cc(nc2)c1ccc(nc1)NCCN1CCOCC1	PSOPQWVQUSOJMH-LELJVTLKNA-N	211690	17		98.65	72.99		8	0.470588	-10.7152	0	0.887198	17
MMV1127257	Oc1cccc(c1)c1cnc2n1cc(nc2)c1ccc(nc1)NCCN1CCOCC1	HUARNRZBKUZALL-LQFNOIFHNA-N	211690	17		98.65	67.588		8	0.470588	-10.7152	0	0.887198	17
MMV1125869	Oc1ccc(cc1)c1cnc2n1cc(nc2)c1ccc(nc1)NCCN1CCOCC1	KDMZGEUMCUKXOL-LQFNOIFHNA-N	211690	17		98.65	67.139		8	0.470588	-10.7152	0	0.887198	17
MMV1125900	CN1CCN(CC1)c1ccc(cn1)c1ncc2n(c1)c(cn2)c1ccc(cc1)O	RYRKWQWEIUHRQP-UHFFFAOYNA-N	211690	17		98.65	65.496		8	0.470588	-10.7152	0	0.887198	17
MMV1126969	COc1ccc(cc1)c1cnc2n1cc(nc2)c1ccc(nc1)NCCN1CCOCC1	SKEHNNJIHXOHQC-LNNLXFCONA-N	211690	17		98.65	41.929		8	0.470588	-10.7152	0	0.887198	17
MMV1142254	OCc1cccc(c1)c1cnc2n1nc(cc2)c1ccc(cc1)N(C)C	FHTYJWPXAFIWTK-UHFFFAOYNA-N	230910	8		96.737	96.737	yes	7	0.875	-10.4716	0	0.920043	8
MMV033012-	OCc1cccc(c1)c1cnc2n1nc(cc2)c1cccnc1	JHZWKRYHHUKJBM-UHFFFAOYNA-N	230910	8		96.737	95.649	yes	7	0.875	-10.4716	0	0.920043	8
MMV1142278	OCc1cccc(c1)c1cnc2n1nc(cc2)c1cccc(c1)F	YLISGQKJNLIYQR-UHFFFAOYNA-N	230910	8		96.737	92.386	yes	7	0.875	-10.4716	0	0.920043	8
MMV1142321	OCc1cccc(c1)c1cnc2n1nc(cc2)c1ccc(cc1)F	RMSDYOLBXFUGOQ-UHFFFAOYNA-N	230910	8		96.737	91.298	yes	7	0.875	-10.4716	0	0.920043	8
MMV032816-	OCc1cccc(c1)c1cnc2n1nc(cc2)c1ccncc1	ARCYVGBSXYJFRO-UHFFFAOYNA-N	230910	8		96.737	91.298	yes	7	0.875	-10.4716	0	0.920043	8
MMV1142256	OCc1ccc(cc1)c1ccc2n(n1)c(cn2)c1cccc(c1)CO	DVNRVFAXXLUOEF-UHFFFAOYNA-N	230910	8		96.737	90.21	yes	7	0.875	-10.4716	0	0.920043	8
MMV1142276	OCc1cccc(c1)c1cnc2n1nc(cc2)c1ccccc1	OUYSNVTYXSSMKY-UHFFFAOYNA-N	230910	8		96.737	85.859	yes	7	0.875	-10.4716	0	0.920043	8
MMV1142454	OCc1cccc(c1)c1ccc2n(n1)c(cn2)c1ccccc1	CAIHXLOGYHTLQE-UHFFFAOYNA-N	230910	8		96.737	72.806		7	0.875	-10.4716	0	0.920043	8
MMV1513331	COC(=O)c1sc(c2c1CC(C)(C)CC2=O)S(=O)(=O)C	OGLVYJNDJPCZFZ-UHFFFAOYNA-N	106265	10	50.594	100	100	yes	7	0.7	-10.4243	0	0.918025	10
MMV633567-	COC(=O)c1sc(c2c1CC(C)(C)CC2=O)S(=O)C	FWXOURQNJMHHFA-WRBWMRADNA-N	106265	10	50.957	100	94.108	yes	7	0.7	-10.4243	0	0.918025	10
MMV1513333	CCOC(=O)c1sc(c2c1CCCC2=O)S(=O)C	GCTHVQOLDZPMKG-ULSKICOGNA-N	106265	10	68.322	100	94.108	yes	7	0.7	-10.4243	0	0.918025	10
MMV1513789	O=C(c1sc(c2c1CC(C)(C)CC2=O)S(=O)(=O)C)OCc1ccccc1	PEWDMVMSLFFBOB-UHFFFAOYNA-N	106265	10	79.148	100	88.216	yes	7	0.7	-10.4243	0	0.918025	10
MMV405062-	CCOC(=O)c1sc(c2c1CC(C)(C)CC2=O)S(=O)(=O)C	VWTILAZGQNBROA-UHFFFAOYNA-N	106265	10	49.577	100	88.216	yes	7	0.7	-10.4243	0	0.918025	10
MMV488168-	O=C(c1sc(c2c1CC(C)(C)CC2=O)S(=O)C)OCc1ccccc1	OBDOIKIPBWAGKH-MECAIRRFNA-N	106265	10	81.182	100	88.216	yes	7	0.7	-10.4243	0	0.918025	10
MMV1513376	CCOC(=O)c1sc(c2c1CC(C)(C)CC2=O)S(=O)(=O)Cc1ccccc1	OGFREHRAAFSFBD-UHFFFAOYNA-N	106265	10	9.8336	100	88.216	yes	7	0.7	-10.4243	0	0.918025	10
MMV586619-	CCCCS(=O)(=O)c1sc(c2c1C(=O)CCC2)C(=O)OCC	XNGPGRUBSZIRRR-UHFFFAOYNA-N	106265	10	-1.7188	100	82.324		7	0.7	-10.4243	0	0.918025	10
MMV1513710	CCCCS(=O)c1sc(c2c1C(=O)CCC2)C(=O)OCC	WNMMHENURKNMMW-OIMMSTHINA-N	106265	10	81.836	100	82.324		7	0.7	-10.4243	0	0.918025	10
MMV1513565	CCOC(=O)c1sc(c2c1CC(CC2=O)c1ccccc1)S(=O)C	PXJXJOFXDLZORR-SFEGXCLQNA-N	106265	10	63.091	100	70.539		7	0.7	-10.4243	0	0.918025	10
MMV1537831	OC[C@H]1O[C@@H](O[C@@H]2C(C)O[C@@H](C[C@@H]2OC(=O)C)O[C@H]2[C@@H](O)C[C@H](OC2C)O[C@H]2[C@@H](O)C[C@@H](OC2C)O[C@H]2CC[C@]3(C(C2)CCC2C3C[C@@H](O)[C@]3([C@]2(O)CC[C@@H]3C2=CC(=O)OC2)C)C)[C@@H]([C@H]([C@@H]1O)O)O	JAYAGJDXJIDEKI-XAGNLMDANA-N	11824	11		96.194	96.194	yes	8	0.727273	-10.3206	0	0.944006	11
MMV1537871	CO[C@@H]1[C@@H](O)C[C@@H](O[C@H]1C)O[C@H]1CC[C@]2([C@@H](C1)CCC1C2C[C@@H](O)[C@]2([C@]1(O)C[C@@H]([C@@H]2C1=CC(=O)OC1)OC(=O)C)C)C	JZNTZFNPDYFCMQ-ARDTWSDONA-N	11824	11		96.194	92.388	yes	8	0.727273	-10.3206	0	0.944006	11
MMV002423-	CO[C@H]1[C@H](O)[C@H](O[C@H]2CC[C@]3([C@@H](C2)CCC2C3CC[C@]3([C@]2(O)CCC3C2=CC(=O)OC2)C)C)O[C@H]([C@@H]1O)C	VPUNMTHWNSJUOG-XOMUPIDMNA-N	11824	11		96.194	88.582	yes	8	0.727273	-10.3206	0	0.944006	11
MMV1537898	CO[C@@H]1[C@@H](O)[C@@H](O[C@H]2CC[C@]3([C@](C2)(O)CCC2C3CC[C@]3([C@]2(O)CC[C@@H]3C2=CC(=O)OC2)C)C)O[C@@H]([C@@H]1O)C	MABTYQWWFMMYTE-WCTYJOSZNA-N	11824	11		96.194	88.582	yes	8	0.727273	-10.3206	0	0.944006	11
MMV1537999	O=C1OCC(=C1)[C@H]1CC[C@]2([C@]1(C)CCC1C2CC[C@H]2[C@]1(C)CC[C@@H](C2)O[C@H]1C[C@H](O)[C@@H]([C@H](O1)C)O[C@H]1C[C@H](O)[C@@H]([C@H](O1)C)O[C@H]1C[C@H](O)[C@H]([C@H](O1)C)O)O	WDJUZGPOPHTGOT-JUAAKKJXNA-N	11824	11		96.194	86.679	yes	8	0.727273	-10.3206	0	0.944006	11
MMV1538033	O=C1OCC(=C1)[C@H]1CC[C@]2([C@]1(C)[C@H](O)CC1C2CC[C@H]2[C@]1(C)CC[C@@H](C2)O[C@H]1C[C@H](O)[C@@H]([C@H](O1)C)O[C@H]1C[C@H](O)[C@@H]([C@H](O1)C)O[C@H]1C[C@H](O)[C@@H]([C@H](O1)C)O)O	LTMHDMANZUZIPE-QVYPYPLANA-N	11824	11		96.194	86.679	yes	8	0.727273	-10.3206	0	0.944006	11
MMV1537937	OC[C@@]12[C@H](O)C[C@@H](C[C@@]2(O)CCC2[C@@H]1[C@H](O)C[C@]1([C@]2(O)CC[C@@H]1C1=CC(=O)OC1)C)OC1O[C@@H](C)[C@@H]([C@H]([C@H]1O)O)O	LPMXVESGRSUGHW-RAKNZGGMNA-N	11824	11		96.194	84.775	yes	8	0.727273	-10.3206	0	0.944006	11
MMV1537947	CO[C@H]1CC(O[C@H]2CC[C@]3([C@](C2)(O)CC[C@@H]2C3CC[C@]3([C@]2(O)CC[C@@H]3C2=CC(=O)OC2)C)C)O[C@@H]([C@@H]1O)C	XRWQBDJPMXRDOQ-CWMJLQSZNA-N	11824	11		96.194	84.775	yes	8	0.727273	-10.3206	0	0.944006	11
MMV1537916	CO[C@@H]1[C@@H](O)[C@@H](O[C@H]2CC[C@]3([C@](C2)(O)CCC2C3CC[C@]3([C@@]2(O)CC[C@@H]3C2=CC(=O)OC2)C)C)O[C@@H]([C@@H]1O)C	MABTYQWWFMMYTE-IBDKALIXNA-N	11824	11		96.194	77.163		8	0.727273	-10.3206	19	0.944006	11
MMV1538090	O=C1OCC(=C1)[C@H]1[C@@H](O)C[C@]2([C@]1(C)CCC1[C@H]2CC[C@H]2[C@]1(C)CC[C@@H](C2)O[C@H]1C[C@H](O)[C@@H]([C@H](O1)C)O[C@H]1C[C@H](O)[C@@H]([C@H](O1)C)O[C@H]1C[C@H](O)[C@H]([C@H](O1)C)O)O	LKRDZKPBAOKJBT-FCZPITGDNA-N	11824	11		96.194	56.23		8	0.727273	-10.3206	0	0.944006	11
MMV1537919	CO[C@@H]1[C@@H](OC(=O)C)C(OC2CCC3(C(C2)(O)CCC2C3CCC3(C2(O)CCC3C2=CC(=O)OC2)C)C)O[C@@H]([C@@H]1OC(=O)C)C	QTKBDFJFNUTVKR-KNOYYIEINA-N	11824	11		96.194	27.684		8	0.727273	-10.3206	0	0.944006	11
MMV1477151	Cc1ccc2c(c1)sc(c2Cl)C(=O)Nc1nonc1c1ccccc1	HBVKQDPKGGDHRB-UYBDAZJANA-N	108107	12		92.808	92.808	yes	8	0.666667	-10.1751	0	0.911886	12
MMV1480167	O=C(c1sc2c(c1Cl)cccc2)Nc1nonc1c1cccs1	LMRZKEPUVAHYJD-HCKMINDGNA-N	108107	12		92.808	89.994	yes	8	0.666667	-10.1751	0	0.911886	12
MMV1477525	COc1ccc(cc1)c1nonc1NC(=O)c1sc2c(c1Cl)ccc(c2)C	ZUNLZXFQFFJRBO-PKSOQXRJNA-N	108107	12		92.808	87.671	yes	8	0.666667	-10.1751	0	0.911886	12
MMV1480169	Clc1ccc2c(c1)sc(c2Cl)C(=O)Nc1nonc1c1cccs1	JHMNXYYHHXFLGE-GPQMBLKYNA-N	108107	12		92.808	87.135	yes	8	0.666667	-10.1751	0	0.911886	12
MMV1478288	Fc1ccc(cc1)c1nonc1NC(=O)c1sc2c(c1Cl)cccc2	CKHOTZRBIXBDST-UYBDAZJANA-N	108107	12		92.808	86.644	yes	8	0.666667	-10.1751	0	0.911886	12
MMV1480171	O=C(c1sc2c(c1Cl)c(Cl)ccc2)Nc1nonc1c1cccs1	XHFZWPLIJRTDIL-GPQMBLKYNA-N	108107	12		92.808	85.705	yes	8	0.666667	-10.1751	0	0.911886	12
MMV1477153	Cc1ccc(cc1)c1nonc1NC(=O)c1sc2c(c1Cl)cccc2	OFRQTMVVKRMAKW-UYBDAZJANA-N	108107	12		92.808	85.617	yes	8	0.666667	-10.1751	0	0.911886	12
MMV1487999	Fc1ccc(cc1)c1nonc1NC(=O)c1sc2c(c1Cl)ccc(c2)C	UOYRZAZXZSLTPE-PKSOQXRJNA-N	108107	12		92.808	85.38	yes	8	0.666667	-10.1751	0	0.911886	12
MMV1475776	COc1ccc(cc1)c1nonc1NC(=O)c1sc2c(c1Cl)cccc2	DABTVVZGZMGWQL-UYBDAZJANA-N	108107	12	51.745	92.808	-85.671		8	0.666667	-10.1751	0	0.911886	12
MMV1475774	Clc1ccc(cc1)c1nonc1NC(=O)c1sc2c(c1Cl)cccc2	FQXHRVHEOXHFEA-UYBDAZJANA-N	108107	12	82.58	92.808	-95.508		8	0.666667	-10.1751	0	0.911886	12
MMV499887-	O=C(c1sc2c(c1Cl)cccc2)Nc1nonc1c1ccccc1	HIPDHQMDPALJRH-LILDFLRNNA-N	108107	12	63.522	92.808	-96.123		8	0.666667	-10.1751	0	0.911886	12
MMV1473908	Clc1ccc2c(c1)sc(c2Cl)C(=O)Nc1nonc1c1ccccc1	OCEFTZWOBZEQKW-UYBDAZJANA-N	108107	12	47.35	92.808	-123.69		8	0.666667	-10.1751	0	0.911886	12
MMV1126957	Oc1ccc(cc1)c1cnc2n1cc(nc2)c1cnn(c1)C	VJZXQHGECBQLJY-UHFFFAOYNA-N	185731	13		97.299	97.299	yes	7	0.538462	-9.96074	0	0.888322	13
MMV1126955	Oc1cccc(c1)c1cnc2n1cc(nc2)c1cnn(c1)C	PGQOTHKVFDYGPM-UHFFFAOYNA-N	185731	13		97.299	95.949	yes	7	0.538462	-9.96074	0	0.888322	13
MMV1127047	CCOc1cccc(c1)c1ncc2n(c1)c(cn2)c1cnn(c1)C	LRSHVJFTTYAODO-UHFFFAOYNA-N	185731	13		97.299	95.949	yes	7	0.538462	-9.96074	0	0.888322	13
MMV1126456	Cn1ncc(c1)c1ncc2n(c1)c(cn2)c1cccc(c1)OC(F)(F)F	CFXOJUMUSAEDRW-UHFFFAOYNA-N	185731	13		97.299	93.248	yes	7	0.538462	-9.96074	0	0.888322	13
MMV1126807	Cn1ncc(c1)c1cnc2n1cc(nc2)c1ccc2c(c1)OCO2	VOBIYVKYPXBLHI-UHFFFAOYNA-N	185731	13		97.299	90.547	yes	7	0.538462	-9.96074	0	0.888322	13
MMV1126856	COc1ccc(cc1)c1cnc2n1cc(nc2)c1cnn(c1)C	SALHAIBRRGMFOM-UHFFFAOYNA-N	185731	13		97.299	89.196	yes	7	0.538462	-9.96074	0	0.888322	13
MMV1126514	COc1cc(ccc1O)c1cnc2n1cc(nc2)c1cnn(c1)C	COCWUAGXJWMRIR-UHFFFAOYNA-N	185731	13		97.299	89.196	yes	7	0.538462	-9.96074	0	0.888322	13
MMV1126813	Cn1ncc(c1)c1ncc2n(c1)c(cn2)c1ccc(cc1)Oc1ccccc1	SDFFEAIGKNGJGT-UHFFFAOYNA-N	185731	13		97.299	71.64		7	0.538462	-9.96074	0	0.888322	13
MMV1126363	COc1cc(OC)cc(c1)c1cnc2n1cc(nc2)c1cnn(c1)C	FSRXGFLNXAQFGK-UHFFFAOYNA-N	185731	13		97.299	70.289		7	0.538462	-9.96074	0	0.888322	13
MMV1126388	COc1cc(cc(c1OC)OC)c1cnc2n1cc(nc2)c1cnn(c1)C	JLMPRRUCFUJHOE-UHFFFAOYNA-N	185731	13		97.299	64.887		7	0.538462	-9.96074	0	0.888322	13
MMV1126852	COc1cc(OC)cc(c1)c1ncc2n(c1)c(cn2)c1cnn(c1)C	HELSMXCDLMXHBQ-UHFFFAOYNA-N	185731	13		97.299	62.186		7	0.538462	-9.96074	0	0.888322	13
MMV1127264	Cn1ncc(c1)c1cnc2n1cc(nc2)c1ccc(cc1)OC(F)(F)F	RQBZEMASOVLNIN-UHFFFAOYNA-N	185731	13		97.299	54.083		7	0.538462	-9.96074	0	0.888322	13
MMV1127247	CC(Oc1cccc(c1)c1ncc2n(c1)c(cn2)c1cnn(c1)C)C	DUOFIEGNFKPLSE-UHFFFAOYNA-N	185731	13		97.299	41.929		7	0.538462	-9.96074	0	0.888322	13
MMV1469608	CN(CCCNc1cc(nc2n1nc(c2c1ccccc1)C)c1ccccc1)C	HPVJVSYUFOSUEV-UHFFFAOYNA-N	235020	11	84.98	92.216	92.216	yes	8	0.727273	-9.6359	0	0.877162	11
MMV1469762	OCCN1CCN(CC1)c1cc(nc2n1ncc2c1ccccc1)c1ccccc1	PTENQSNUMMHCQC-UHFFFAOYNA-N	235020	11	86.973	92.216	91.192	yes	8	0.727273	-9.6359	0	0.877162	11
MMV1469768	CCN1CCN(CC1)c1cc(nc2n1ncc2c1ccccc1)c1ccccc1	IEPVNANIEUIESX-UHFFFAOYNA-N	235020	11	86.932	92.216	90.782	yes	8	0.727273	-9.6359	0	0.877162	11
MMV1469581	CN(CCNc1cc(nc2n1nc(c2c1ccccc1)C)c1ccccc1)C	SHQXSYPJZLOJEH-UHFFFAOYNA-N	235020	11	85.823	92.216	88.529	yes	8	0.727273	-9.6359	0	0.877162	11
MMV1469770	CC(Nc1cc(nc2n1ncc2c1ccccc1)c1ccccc1)C	BZNABCBPHUXTQI-UHFFFAOYNA-N	235020	11	30.296	92.216	84.432	yes	8	0.727273	-9.6359	0	0.877162	11
MMV1469943	CN(CCNc1cc(C)nc2n1nc(c2c1ccc(cc1)C)C)C	FFEVGMYCAONTKM-UHFFFAOYNA-N	235020	11	27.451	92.216	83.407	yes	8	0.727273	-9.6359	0	0.877162	11
MMV1466075	CN(CCNc1cc(nc2n1nc(c2c1ccccc1)C)C(C)C)C	UDPCDECXVVCNPQ-UHFFFAOYNA-N	235020	11	31.795	92.216	83.339	yes	8	0.727273	-9.6359	0	0.877162	11
MMV1469756	CN(CCNc1cc(nc2n1ncc2c1ccccc1)c1ccccc1)C	XGZGRSCJKCEUBV-UHFFFAOYNA-N	235020	11	84.051	92.216	82.998	yes	8	0.727273	-9.6359	0	0.877162	11
MMV1469934	CCc1nn2c(c1c1ccccc1)nc(cc2NCCN(C)C)C	VMWVKYAPCWUPSH-UHFFFAOYNA-N	235020	11	5.3504	92.216	74.599		8	0.727273	-9.6359	0	0.877162	11
MMV423752-	N#CCN1CCN(CC1)c1cc(nc2n1ncc2c1ccccc1)c1ccccc1	VGPVRKIXMRIGBM-UHFFFAOYNA-N	235020	11	15.44	92.216	67.634		8	0.727273	-9.6359	0	0.877162	11
MMV1469579	CN1CCN(CC1)c1cc(nc2n1nc(c2c1ccccc1)C)c1ccccc1	NQQIOUQMTMUKLZ-UHFFFAOYNA-N	235020	11	-28.965	92.216	26.255		8	0.727273	-9.6359	0	0.877162	11
MMV032806-	CC(=O)Nc1ccc(cc1)c1cnc2n1nc(cc2)c1cccnc1	RJXDNOUYQHENST-QWOVJGMINA-N	221923	12		95.649	95.649	yes	8	0.666667	-9.4517	0	0.923217	12
MMV1142646	CC(=O)Nc1ccc(cc1)c1cnc2n1nc(cc2)c1ccc(c(c1)Cl)F	LIPQRXKUTYHQBL-LQFNOIFHNA-N	221923	12		95.649	94.561	yes	8	0.666667	-9.4517	0	0.923217	12
MMV032865-	CC(=O)Nc1ccc(cc1)c1cnc2n1nc(cc2)c1ccncc1	JZSJDTFOEZFXQK-QWOVJGMINA-N	221923	12		95.649	93.473	yes	8	0.666667	-9.4517	0	0.923217	12
MMV1142644	CC(=O)Nc1ccc(cc1)c1cnc2n1nc(cc2)c1ccccc1	IQAFWDZXIDMXHY-QWOVJGMINA-N	221923	12		95.649	92.386	yes	8	0.666667	-9.4517	0	0.923217	12
MMV1142731	CC(=O)Nc1ccc(cc1)c1cnc2n1nc(cc2)c1cccc(c1)F	CCIKVXAKQPGGEN-MPIMZMORNA-N	221923	12		95.649	90.21	yes	8	0.666667	-9.4517	0	0.923217	12
MMV1142608	CC(=O)Nc1ccc(cc1)c1cnc2n1nc(cc2)c1ccccc1Cl	ZZVSEODPWMPQRG-MPIMZMORNA-N	221923	12		95.649	86.947	yes	8	0.666667	-9.4517	0	0.923217	12
MMV1142639	OCc1ccc(cc1)c1cnc2n1nc(cc2)c1ccc(cc1)NC(=O)C	HUUDFBUNWIHHMS-MPIMZMORNA-N	221923	12		95.649	85.859	yes	8	0.666667	-9.4517	0	0.923217	12
MMV032810-	CC(=O)Nc1ccc(cc1)c1cnc2n1nc(cc2)c1ccc(cc1)F	VDOOBKCGBYKYPA-MPIMZMORNA-N	221923	12		95.649	83.683	yes	8	0.666667	-9.4517	0	0.923217	12
MMV032837-	CC(=O)Nc1ccc(cc1)c1cnc2n1nc(cc2)c1cccc(c1)Cl	AJTYFSAETQKHSY-MPIMZMORNA-N	221923	12		95.649	82.596		8	0.666667	-9.4517	0	0.923217	12
MMV1142524	CC(=O)Nc1ccc(cc1)c1ccc2n(n1)c(cn2)c1ccc(cc1)NC(=O)C	UQZSQZVDMVDFEF-XBXBPLPCNA-N	221923	12		95.649	70.63		8	0.666667	-9.4517	0	0.923217	12
MMV1142538	CC(=O)Nc1ccc(cc1)c1ccc2n(n1)c(cn2)c1ccccc1	ADJANEJHQSILHE-QWOVJGMINA-N	221923	12		95.649	56.489		8	0.666667	-9.4517	0	0.923217	12
MMV1142602	CC(=O)Nc1ccc(cc1)c1cnc2n1nc(cc2)c1ccc(cc1)N(C)C	IYGWNNNTXBLWJA-LQFNOIFHNA-N	221923	12		95.649	-8.7769		8	0.666667	-9.4517	0	0.923217	12
MMV1127090	Nc1cccc(c1)c1ncc2n(c1)c(cn2)c1ccc2c(c1)OCO2	WXJQLUXOZCDXBL-UHFFFAOYNA-N	231401	23		94.598	94.598	yes	9	0.391304	-9.26466	0	0.913476	23
MMV1126687	OCc1ccc(cc1)c1ncc2n(c1)c(cn2)c1ccc2c(c1)OCO2	OFDMGYYFHSLGCL-UHFFFAOYNA-N	231401	23		94.598	94.598	yes	9	0.391304	-9.26466	0	0.913476	23
MMV1126643	Clc1ccc(cc1)c1ncc2n(c1)c(cn2)c1ccc2c(c1)OCO2	LZYBIRGHBPGPMO-UHFFFAOYNA-N	231401	23		94.598	94.598	yes	9	0.391304	-9.26466	0	0.913476	23
MMV016472-	Cc1ccccc1c1ncc2n(c1)c(cn2)c1ccc2c(c1)OCO2	COVUAAQQGUFJRN-UHFFFAOYNA-N	231401	23		94.598	90.547	yes	9	0.391304	-9.26466	0	0.913476	23
MMV1126678	COc1ccc(cc1)c1cnc2n1cc(nc2)c1ccc2c(c1)OCO2	LDVRUVPGLCNUEX-UHFFFAOYNA-N	231401	23		94.598	87.846	yes	9	0.391304	-9.26466	0	0.913476	23
MMV1126951	OCc1ccccc1c1ncc2n(c1)c(cn2)c1ccc2c(c1)OCO2	SATQERLNFRNCEV-UHFFFAOYNA-N	231401	23		94.598	87.846	yes	9	0.391304	-9.26466	0	0.913476	23
MMV1126949	C1Oc2c(O1)ccc(c2)c1ncc2n(c1)c(cn2)c1ccc2c(c1)OCO2	ITQGEJKWGYHPAY-UHFFFAOYNA-N	231401	23		94.598	87.846	yes	9	0.391304	-9.26466	0	0.913476	23
MMV1126907	COc1cc(OC)cc(c1)c1ncc2n(c1)c(cn2)c1ccc2c(c1)OCO2	HOGZOGCVOSLCAI-UHFFFAOYNA-N	231401	23		94.598	86.495	yes	9	0.391304	-9.26466	0	0.913476	23
MMV1126905	c1ccc(cc1)c1ncc2n(c1)c(cn2)c1ccc2c(c1)OCO2	VNJCKRHJVMAMKI-UHFFFAOYNA-N	231401	23		94.598	86.495	yes	9	0.391304	-9.26466	0	0.913476	23
MMV1126306	OCc1ccc(cc1)c1cnc2n1cc(nc2)c1ccc2c(c1)OCO2	CNBFPFGGDQSBJJ-UHFFFAOYNA-N	231401	23		94.598	82.444		9	0.391304	-9.26466	0	0.913476	23
MMV1127221	FC(Oc1ccc(cc1)c1ncc2n(c1)c(cn2)c1ccc2c(c1)OCO2)(F)F	HCEKEOXYXOWNGO-UHFFFAOYNA-N	231401	23		94.598	79.743		9	0.391304	-9.26466	0	0.913476	23
MMV016482-	CCOc1cccc(c1)c1ncc2n(c1)c(cn2)c1ccc2c(c1)OCO2	PFNJTIQBTZNTQJ-UHFFFAOYNA-N	231401	23		94.598	79.743		9	0.391304	-9.26466	0	0.913476	23
MMV015968-	OCc1cccc(c1)c1cnc2n1cc(nc2)c1ccc2c(c1)OCO2	VSIAEHZOLKXCPF-UHFFFAOYNA-N	231401	23		94.598	79.743		9	0.391304	-9.26466	0	0.913476	23
MMV1126901	c1ccc(cc1)c1cnc2n1cc(nc2)c1ccc2c(c1)OCO2	BHRXLDLMKYHRCF-UHFFFAOYNA-N	231401	23		94.598	77.042		9	0.391304	-9.26466	32	0.913476	23
MMV1125806	Cc1cccc(c1C)c1ncc2n(c1)c(cn2)c1ccc2c(c1)OCO2	XFECNEKZNJFYLS-UHFFFAOYNA-N	231401	23		94.598	76.997		9	0.391304	-9.26466	0	0.913476	23
MMV498080-	Fc1cccc(c1)c1cnc2n1cc(nc2)c1ccc2c(c1)OCO2	HFGJEAXBPRPIJF-UHFFFAOYNA-N	231401	23		94.598	75.691		9	0.391304	-9.26466	0	0.913476	23
MMV1126602	COc1cc(ccc1O)c1cnc2n1cc(nc2)c1ccc2c(c1)OCO2	HQJAUKDRJXZXCI-UHFFFAOYNA-N	231401	23		94.598	71.64		9	0.391304	-9.26466	0	0.913476	23
MMV1126775	Fc1cccc(c1)c1ncc2n(c1)c(cn2)c1ccc2c(c1)OCO2	PSUHJJVSGRFNFC-UHFFFAOYNA-N	231401	23		94.598	70.289		9	0.391304	-9.26466	0	0.913476	23
MMV1126354	Cc1ccccc1c1cnc2n1cc(nc2)c1ccc2c(c1)OCO2	JFGKABBPESNZCK-UHFFFAOYNA-N	231401	23		94.598	60.836		9	0.391304	-9.26466	0	0.913476	23
MMV1126689	Oc1cccc(c1)c1cnc2n1cc(nc2)c1ccc2c(c1)OCO2	LGSRJBSTENDCFO-UHFFFAOYNA-N	231401	23		94.598	54.083		9	0.391304	-9.26466	0	0.913476	23
MMV1126588	FC(Oc1cccc(c1)c1cnc2n1cc(nc2)c1ccc2c(c1)OCO2)(F)F	YXOHDMCTXUTIHK-UHFFFAOYNA-N	231401	23		94.598	52.733		9	0.391304	-9.26466	0	0.913476	23
MMV1125773	CC(Oc1cccc(c1)c1ncc2n(c1)c(cn2)c1ccc2c(c1)OCO2)C	AKOCYPLFBQTHKY-UHFFFAOYNA-N	231401	23		94.598	45.779		9	0.391304	-9.26466	0	0.913476	23
MMV1127092	Clc1cccc(c1)c1ncc2n(c1)c(cn2)c1ccc2c(c1)OCO2	JUCBFEZCYIFLDX-UHFFFAOYNA-N	231401	23		94.598	43.279		9	0.391304	-9.26466	0	0.913476	23
MMV1460636	CCOc1ccc(cc1)n1c(C)cc(=Cc2sc3c([n+]2C)cccc3)cc1C	URJVLAJPOQAPAB-UHFFFAOYNA-N	80652	9	85.152	93.51	93.51	yes	7	0.777778	-9.20035	9	0.884206	9
MMV1460372	CCOc1ccc(cc1)n1c(C)cc(=Cc2sc3c([n+]2CC)cccc3)cc1C	BMYILAHFZOAMFW-UHFFFAOYNA-N	80652	9	83.823	93.51	93.51	yes	7	0.777778	-9.20035	0	0.884206	9
MMV1460613	COc1ccc(cc1)n1c(C)cc(=Cc2sc3c([n+]2C)cccc3)cc1C	FIOFABGGTZTBRL-UHFFFAOYNA-N	80652	9	79.095	93.51	92.212	yes	7	0.777778	-9.20035	0	0.884206	9
MMV1287927	CCOc1ccc(cc1)n1c(C)cc(=Cc2sc3c([n+]2C)c2ccccc2cc3)cc1C	JYHFCZHWNHZDJG-UHFFFAOYNA-N	80652	9	82.995	93.51	91.108	yes	7	0.777778	-9.20035	0	0.884206	9
MMV1290835	CC(c1ccc(cc1)n1c(C)cc(=Cc2sc3c([n+]2C)cccc3)cc1C)C	CQMHEIRSPAAEGK-UHFFFAOYNA-N	80652	9	87.159	93.51	91.077	yes	7	0.777778	-9.20035	0	0.884206	9
MMV1292451	Cc1cccc(c1)n1c(C)cc(=Cc2sc3c([n+]2C)c2ccccc2cc3)cc1C	AWAKWKAWRPXHJX-UHFFFAOYNA-N	80652	9		93.51	87.149	yes	7	0.777778	-9.20035	0	0.884206	9
MMV1292421	COc1ccccc1n1c(C)cc(=Cc2sc3c([n+]2C)c2ccccc2cc3)cc1C	UBDIMWQLWXAINT-UHFFFAOYNA-N	80652	9		93.51	84.293	yes	7	0.777778	-9.20035	0	0.884206	9
MMV1290875	Cc1cccc(c1)n1c(C)cc(=Cc2sc3c([n+]2C)cccc3)cc1C	QGFVPAAVIAKESB-UHFFFAOYNA-N	80652	9	82.296	93.51	82.154		7	0.777778	-9.20035	0	0.884206	9
MMV1292689	CC(c1ccc(cc1)n1c(C)cc(=Cc2sc3c([n+]2C)c2ccccc2cc3)cc1C)C	PMLFFYICUOSIFZ-UHFFFAOYNA-N	80652	9		93.51	81.723		7	0.777778	-9.20035	0	0.884206	9
MMV1127175	Oc1cccc(c1)c1cnc2n1cc(nc2)c1ccc(nc1)N	AHSTWJPZPIWZAN-DZQCGVKKNA-N	227200	8		94.598	94.598	yes	5	0.625	-9.18138	0	0.871805	8
MMV1126384	COc1cc(ccc1O)c1cnc2n1cc(nc2)c1cccnc1	MYJVIVWSVQMWII-UHFFFAOYNA-N	227200	8		94.598	94.598	yes	5	0.625	-9.18138	0	0.871805	8
MMV1126414	FC(Oc1cccc(c1)c1cnc2n1cc(nc2)c1cccnc1)(F)F	ORRJSQXXNMXDBO-UHFFFAOYNA-N	227200	8		94.598	91.897	yes	5	0.625	-9.18138	0	0.871805	8
MMV016492-	Nc1ccc(cn1)c1ncc2n(c1)c(cn2)c1cccc(c1)OC(F)(F)F	VUKUGWCFUCEVEB-MRSUPTMINA-N	227200	8		94.598	91.897	yes	5	0.625	-9.18138	0	0.871805	8
MMV1126733	Oc1cccc(c1)c1cnc2n1cc(nc2)c1cccnc1	BZUVRSMVMDEGPL-UHFFFAOYNA-N	227200	8		94.598	91.897	yes	5	0.625	-9.18138	0	0.871805	8
MMV1126524	COc1cc(OC)cc(c1)c1ncc2n(c1)c(cn2)c1cccnc1	JHBBHEYAXOSTPG-UHFFFAOYNA-N	227200	8		94.598	70.289		5	0.625	-9.18138	0	0.871805	8
MMV1127240	CC(Oc1cccc(c1)c1ncc2n(c1)c(cn2)c1cccnc1)C	IRUVCSGSIVYLDT-UHFFFAOYNA-N	227200	8		94.598	62.186		5	0.625	-9.18138	0	0.871805	8
MMV1126277	COc1cc(OC)cc(c1)c1cnc2n1cc(nc2)c1cccnc1	KGIODEKRZWZBQD-UHFFFAOYNA-N	227200	8		94.598	4.1148		5	0.625	-9.18138	0	0.871805	8
MMV1126832	O=C(c1ccc(cc1)c1ncc2n(c1)c(cn2)c1ccc2c(c1)cccn2)NC1CC1	WHNYTLZJPSDHIG-PKRZOPRNNA-N	211688	13		95.949	95.949	yes	7	0.538462	-9.06551	0	0.874519	13
MMV1126672	O=C(c1ccc(cc1)c1ncc2n(c1)c(cn2)c1ccc2c(c1)ccn2C)N1CCOCC1	GEMBPOLVOKIRFR-UHFFFAOYNA-N	211688	13		95.949	94.598	yes	7	0.538462	-9.06551	0	0.874519	13
MMV1126519	CN(CCNC(=O)c1ccc(cc1)c1ncc2n(c1)c(cn2)c1ccc2c(c1)cccn2)C	LVCLSJNUPWWVFM-LBOYIXSDNA-N	211688	13		95.949	93.248	yes	7	0.538462	-9.06551	0	0.874519	13
MMV1126616	O=C(c1ccc(cc1)c1ncc2n(c1)c(cn2)c1ccc2c(c1)cccn2)NC1CCCC1	HNFKXGUENGADHP-VJSLDGLSNA-N	211688	13		95.949	90.547	yes	7	0.538462	-9.06551	0	0.874519	13
MMV1126628	OCCNC(=O)c1ccc(cc1)c1ncc2n(c1)c(cn2)c1ccc2c(c1)ccn2C	YKWDVSZEUUEXCG-LNNLXFCONA-N	211688	13		95.949	89.196	yes	7	0.538462	-9.06551	0	0.874519	13
MMV1126934	CN(CCNC(=O)c1ccc(cc1)c1ncc2n(c1)c(cn2)c1ccc2c(c1)ccn2C)C	GTLPLXPOZNEHRE-LELJVTLKNA-N	211688	13		95.949	89.196	yes	7	0.538462	-9.06551	0	0.874519	13
MMV1126756	O=C(c1ccc(cc1)c1cnc2n1cc(nc2)c1ccc2c(c1)ccn2C)NC1CC1	NPYBQNQWZADPCY-LBOYIXSDNA-N	211688	13		95.949	87.846	yes	7	0.538462	-9.06551	0	0.874519	13
MMV1126716	CN(C(=O)c1ccc(cc1)c1cnc2n1cc(nc2)c1ccc2c(c1)ccn2C)C	UBZTUEWMDPIMEV-UHFFFAOYNA-N	211688	13		95.949	78.392		7	0.538462	-9.06551	0	0.874519	13
MMV1126654	CN(CCCNC(=O)c1ccc(cc1)c1ncc2n(c1)c(cn2)c1ccc2c(c1)cccn2)C	AUJJFTHNDNRUHR-PKRZOPRNNA-N	211688	13		95.949	75.691		7	0.538462	-9.06551	0	0.874519	13
MMV1126491	CN(CCCNC(=O)c1ccc(cc1)c1ncc2n(c1)c(cn2)c1ccc2c(c1)ccn2C)C	USUDBBVJLVZWIL-LBOYIXSDNA-N	211688	13		95.949	74.341		7	0.538462	-9.06551	0	0.874519	13
MMV1126424	CN1CCN(CC1)C(=O)c1cccc(c1)c1cnc2n1cc(nc2)c1ccc2c(c1)ccn2C	LSYLFUWPCOKVIS-UHFFFAOYNA-N	211688	13		95.949	67.588		7	0.538462	-9.06551	0	0.874519	13
MMV1126389	O=C(c1ccc(cc1)c1ncc2n(c1)c(cn2)c1ccc2c(c1)cccn2)N1CCOCC1	SVFDIUFLDYAQTA-UHFFFAOYNA-N	211688	13		95.949	44.63		7	0.538462	-9.06551	0	0.874519	13
MMV1126744	OCCNC(=O)c1ccc(cc1)c1ncc2n(c1)c(cn2)c1ccc2c(c1)cccn2	XQXOAXGRIVHGAU-HXTKINSTNA-N	211688	13		95.949	27.073		7	0.538462	-9.06551	0	0.874519	13
MMV1142680	OCc1ccc(cc1)c1cnc2n1nc(cc2)c1cncnc1	SHZQFDRBHKMQBZ-UHFFFAOYNA-N	238812	6		96.737	96.737	yes	6	1	-8.98097	0	0.941844	6
MMV1142590	Fc1ccc(cc1)c1ccc2n(n1)c(cn2)c1cccnc1	RNILBXCMKKIKQD-UHFFFAOYNA-N	238812	6		96.737	94.561	yes	6	1	-8.98097	0	0.941844	6
MMV1142546	c1ccc(cc1)c1ccc2n(n1)c(cn2)c1cccnc1	VCGKHYAMVLCREM-UHFFFAOYNA-N	238812	6		96.737	94.561	yes	6	1	-8.98097	0	0.941844	6
MMV1142323	c1ccc(cc1)c1cnc2n1nc(cc2)c1cccnc1	SZYSSDOCTOJWMU-UHFFFAOYNA-N	238812	6		96.737	91.298	yes	6	1	-8.98097	0	0.941844	6
MMV033003-	OCc1ccc(cc1)c1ccc2n(n1)c(cn2)c1cccnc1	WRZRTJZTIMUWBR-UHFFFAOYNA-N	238812	6		96.737	85.859	yes	6	1	-8.98097	0	0.941844	6
MMV033016-	c1ccc(cn1)c1ccc2n(n1)c(cn2)c1cccnc1	HSWJACCYXBWHAD-UHFFFAOYNA-N	238812	6		96.737	83.683	yes	6	1	-8.98097	0	0.941844	6
MMV1289212	Cc1ccc(c(c1)C)[n+]1c(cn2c1CCc1c2cccc1)c1ccccc1	FMGRGIOUUGFHJP-UHFFFAOYNA-N	112845	9	68.302	94.904	94.904	yes	7	0.777778	-8.89274	0	0.891176	9
MMV1287612	COc1ccc(cc1)[n+]1cc(n2c1CCc1c2cccc1)c1ccc(cc1)OC	MBHQKSQKJQNXFY-UHFFFAOYNA-N	112845	9	56.989	94.904	91.108	yes	7	0.777778	-8.89274	0	0.891176	9
MMV1459108	COc1ccc(cc1)[n+]1c(cn2c1CCc1c2cccc1)c1ccc(cc1)Cl	LLCHPKABGFRGHB-UHFFFAOYNA-N	112845	9	82.503	94.904	89.968	yes	7	0.777778	-8.89274	0	0.891176	9
MMV1010067	COc1ccc(cc1)[n+]1c(C)cn2c1CCc1c2cccc1	BAGXZXQTOYRYPU-UHFFFAOYNA-N	112845	9		94.904	87.059	yes	7	0.777778	-8.89274	0	0.891176	9
MMV1455126	COc1ccc(cc1)[n+]1c(cn2c1CCc1c2cccc1)c1ccc(cc1)Br	KMZJWZKHQPPHCT-UHFFFAOYNA-N	112845	9		94.904	86.392	yes	7	0.777778	-8.89274	0	0.891176	9
MMV1460127	COc1ccccc1n1c(c[n+]2c1CCc1c2cccc1)c1ccccc1	WYYJSVREMNWIRS-UHFFFAOYNA-N	112845	9	79.408	94.904	85.721	yes	7	0.777778	-8.89274	0	0.891176	9
MMV100081-	CC(c1ccc(cc1)n1c(c[n+]2c1CCc1c2cccc1)c1ccccc1)C	GUXRNCAQTWASOC-UHFFFAOYNA-N	112845	9		94.904	83.437	yes	7	0.777778	-8.89274	0	0.891176	9
MMV1288205	COc1ccc(cc1)c1cn2c([n+]1c1ccc(cc1)Br)CCc1c2cccc1	VVEMXSVBBZTWIJ-UHFFFAOYNA-N	112845	9	41.411	94.904	82.164		7	0.777778	-8.89274	0	0.891176	9
MMV1290810	COc1ccc(cc1)[n+]1c(cn2c1CCc1c2cccc1)c1ccccc1	DEMFRVLLVDEJFZ-UHFFFAOYNA-N	112845	9	-6.1765	94.904	57.169		7	0.777778	-8.89274	0	0.891176	9
MMV1453380	CCOc1cc(/C=C/C(=O)c2ccc(cc2)C)cc(c1OCC(=O)N(C)C)Br	KCOFLIIZYXLSPL-DHZHZOJONA-N	93981	9		91.125	91.125	yes	7	0.777778	-8.80571	0	0.874214	9
MMV1453326	COc1ccc(c(c1)OC)C(=O)/C=C/c1cc(Br)c(c(c1)OC)OCC(=O)N(C)C	SJNBFGCMKROURF-RMKNXTFCNA-N	93981	9		91.125	91.125	yes	7	0.777778	-8.80571	0	0.874214	9
MMV1425855	CCOc1cc(/C=C/C(=O)c2ccc(cc2)N(C)C)cc(c1OCC(=O)N(C)C)Br	VUHYFIHAEWDQJY-KPKJPENVNA-N	93981	9		91.125	90.685	yes	7	0.777778	-8.80571	0	0.874214	9
MMV1315106	COc1cc(/C=C/C(=O)c2ccc(cc2)C2CCCCC2)cc(c1OCC(=O)N(C)C)Br	WVIULADVWQZKRX-NTEUORMPNA-N	93981	9		91.125	85.698	yes	7	0.777778	-8.80571	0	0.874214	9
MMV1453252	N#Cc1ccc(cc1)C(=O)/C=C/c1cc(Br)c(c(c1)OC)OCC(=O)N(C)C	QMFCWGMWPGQMCI-RMKNXTFCNA-N	93981	9		91.125	85.208	yes	7	0.777778	-8.80571	0	0.874214	9
MMV1428667	COc1cc(/C=C/C(=O)c2cccc(c2)Cl)cc(c1OCC(=O)N(C)C)Br	SVCQAJLUGPPNBI-BQYQJAHWNA-N	93981	9		91.125	83.404	yes	7	0.777778	-8.80571	0	0.874214	9
MMV1420739	CCOc1cc(/C=C/C(=O)c2ccc3c(c2)OCCO3)cc(c1OCC(=O)N(C)C)Br	YMTXOQBBCVZBKO-FNORWQNLNA-N	93981	9		91.125	83.187	yes	7	0.777778	-8.80571	0	0.874214	9
MMV1445981	COc1cc(/C=C/C(=O)c2ccc3c(c2)cccc3)cc(c1OCC(=O)N(C)C)Br	DOIKQVQRXXTEBC-DHZHZOJONA-N	93981	9		91.125	76.131		7	0.777778	-8.80571	0	0.874214	9
MMV1373718	CCOc1cc(/C=C/C(=O)c2cccc(c2)OC)cc(c1OCC(=O)N(C)C)Br	URPBHQKRTVMQSJ-MDZDMXLPNA-N	93981	9		91.125	68.669		7	0.777778	-8.80571	0	0.874214	9
MMV1126735	Clc1ccc(c(c1)Cl)c1ncc2n(c1)c(cn2)c1cccc(c1)O	UOOOEPSASPLJDP-UHFFFAOYNA-N	242738	10		97.299	97.299	yes	7	0.7	-8.51726	0	0.893975	10
MMV1126826	Oc1ccc(cc1)c1ncc2n(c1)c(cn2)c1ccc(cc1)Cl	RPGWDXXVARLATR-UHFFFAOYNA-N	242738	10		97.299	91.897	yes	7	0.7	-8.51726	0	0.893975	10
MMV1126869	Oc1ccc(cc1)c1cnc2n1cc(nc2)c1ccccc1Cl	KJTLZEFRVSMQNG-UHFFFAOYNA-N	242738	10		97.299	91.897	yes	7	0.7	-8.51726	0	0.893975	10
MMV1126737	Oc1ccc(cc1)c1cnc2n1cc(nc2)c1ccc(cc1)Cl	LYNDGGXUXSOXNM-UHFFFAOYNA-N	242738	10		97.299	89.196	yes	7	0.7	-8.51726	0	0.893975	10
MMV1126865	Clc1ccc(cc1)c1ncc2n(c1)c(cn2)c1cccc(c1)O	VAHWWLLTHGSSCN-UHFFFAOYNA-N	242738	10		97.299	85.145	yes	7	0.7	-8.51726	0	0.893975	10
MMV1150726	Oc1ccc(cc1)c1cnc2n1cc(nc2)c1ccc(cc1Cl)Cl	HPIIMQOILIFQKD-UHFFFAOYNA-N	242738	10		97.299	85.145	yes	7	0.7	-8.51726	0	0.893975	10
MMV1126691	Oc1cccc(c1)c1cnc2n1cc(nc2)c1ccccc1Cl	SFYIDLYPJQLFPF-UHFFFAOYNA-N	242738	10		97.299	83.794	yes	7	0.7	-8.51726	0	0.893975	10
MMV1127129	Oc1cccc(c1)c1cnc2n1cc(nc2)c1cccc(c1)Cl	GZYHPCWICOFBEF-UHFFFAOYNA-N	242738	10		97.299	77.042		7	0.7	-8.51726	0	0.893975	10
MMV1126680	COc1ccc(cc1)c1cnc2n1cc(nc2)c1ccccc1Cl	CMKZVXBISSPEAF-UHFFFAOYNA-N	242738	10		97.299	64.887		7	0.7	-8.51726	0	0.893975	10
MMV1126538	Oc1ccc(cc1)c1ncc2n(c1)c(cn2)c1ccccc1Cl	DKICITSFMHTQFP-UHFFFAOYNA-N	242738	10		97.299	63.537		7	0.7	-8.51726	0	0.893975	10
MMV1126942	COc1ccc(cc1)c1cnc2n1cc(nc2)c1ccc(nc1)OC	AKMKVMBMLBMMES-UHFFFAOYNA-N	222455	15		97.299	97.299	yes	7	0.466667	-8.50169	0	0.898201	15
MMV1127057	COc1ccc(cn1)c1cnc2n1cc(nc2)c1ccccc1C	DEYQEFMUFGKKMF-UHFFFAOYNA-N	222455	15		97.299	95.949	yes	7	0.466667	-8.50169	0	0.898201	15
MMV1126805	OCc1ccc(cc1)c1ncc2n(c1)c(cn2)c1ccc(nc1)OC	XMULGLSUUXRWNO-UHFFFAOYNA-N	222455	15		97.299	93.248	yes	7	0.466667	-8.50169	0	0.898201	15
MMV1126972	COc1ccc(cn1)c1cnc2n1cc(nc2)c1cccc(c1C)C	SZSOJKKOKWIKNQ-UHFFFAOYNA-N	222455	15		97.299	93.248	yes	7	0.466667	-8.50169	0	0.898201	15
MMV064066-	COc1ccc(cn1)c1ncc2n(c1)c(cn2)c1ccc(nc1)OC	CCCRLCUTAWAFTN-UHFFFAOYNA-N	222455	15		97.299	91.897	yes	7	0.466667	-8.50169	0	0.898201	15
MMV1126761	COc1ccc(cn1)c1cnc2n1cc(nc2)c1ccccc1	RNDSRKZXBIFNRC-UHFFFAOYNA-N	222455	15		97.299	90.547	yes	7	0.466667	-8.50169	0	0.898201	15
MMV1127055	COc1ccc(cn1)c1cnc2n1cc(nc2)c1ccc(cc1)OC(F)(F)F	CKBCAHTWJDVXOG-UHFFFAOYNA-N	222455	15		97.299	87.846	yes	7	0.466667	-8.50169	0	0.898201	15
MMV1127274	COc1ccc(cn1)c1cnc2n1cc(nc2)c1cccc(c1)Cl	QDRULXHOWHYSAT-UHFFFAOYNA-N	222455	15		97.299	79.743		7	0.466667	-8.50169	0	0.898201	15
MMV1126825	COc1ccc(cn1)c1ncc2n(c1)c(cn2)c1ccc(cc1)O	YJJHRJAWGIVPSB-UHFFFAOYNA-N	222455	15		97.299	77.042		7	0.466667	-8.50169	0	0.898201	15
MMV1126356	COc1ccc(cn1)c1ncc2n(c1)c(cn2)c1ccccc1C	ZUYLRUPKOSDMQQ-UHFFFAOYNA-N	222455	15		97.299	68.939		7	0.466667	-8.50169	0	0.898201	15
MMV1126408	COc1ccc(cn1)c1ncc2n(c1)c(cn2)c1ccccc1Cl	YHJJPQLJPPCFFY-UHFFFAOYNA-N	222455	15		97.299	55.434		7	0.466667	-8.50169	0	0.898201	15
MMV1126475	COc1ccc(cn1)c1ncc2n(c1)c(cn2)c1cccc(c1)CO	TVFOKPDSBJOAKM-UHFFFAOYNA-N	222455	15		97.299	41.929		7	0.466667	-8.50169	0	0.898201	15
MMV1126675	COc1ccc(cn1)c1cnc2n1cc(nc2)c1ccccc1CO	AYPWPQREGNIZLN-UHFFFAOYNA-N	222455	15		97.299	37.877		7	0.466667	-8.50169	0	0.898201	15
MMV1137689	COc1ccc(cn1)c1cncc2n1ccn2	LYUULEJMUKRXPF-UHFFFAOYNA-N	222455	15		97.299	-12.893		7	0.466667	-8.50169	0	0.898201	15
MMV1126304	COc1ccc(cn1)c1ncc2n(c1)c(cn2)c1cccnc1	POLXDKCOIYNLMY-UHFFFAOYNA-N	222455	15		97.299	-26.947		7	0.466667	-8.50169	0	0.898201	15
MMV1532722	CCOC(=O)c1c(C)n(c(c1S(=O)(=O)Nc1ccccc1Cl)c1ccccc1)c1ccccc1	GKPNUOODESYWMA-UHFFFAOYNA-N	190316	14	-40.036	88.871	88.871	yes	8	0.571429	-8.45727	0	0.917631	14
MMV1532854	CCOC(=O)c1c(C)n(c(c1S(=O)(=O)Nc1ccc(cc1)OC(F)(F)F)c1ccccc1)c1ccccc1	VVIRNSBZNWTMDM-UHFFFAOYNA-N	190316	14	12.7	88.871	88.724	yes	8	0.571429	-8.45727	0	0.917631	14
MMV1532766	CCOC(=O)c1c(C)n(c(c1S(=O)(=O)Nc1cccc(c1)C(F)(F)F)c1ccccc1)c1ccccc1	QOGALVBODCFLHX-UHFFFAOYNA-N	190316	14	-46.3	88.871	86.674	yes	8	0.571429	-8.45727	0	0.917631	14
MMV1532764	CCOC(=O)c1c(C)n(c(c1S(=O)(=O)Nc1ccc(cc1)Cl)c1ccccc1)c1ccccc1	ONMXDOFZXBVWQB-UHFFFAOYNA-N	190316	14	-28.851	88.871	86.381	yes	8	0.571429	-8.45727	0	0.917631	14
MMV1532810	CCOC(=O)c1c(C)n(c(c1S(=O)(=O)Nc1cccc(c1)[N+](=O)[O-])c1ccccc1)c1ccccc1	DQXYBIIAJNRMLX-UHFFFAOYNA-N	190316	14	-47.999	88.871	85.796	yes	8	0.571429	-8.45727	0	0.917631	14
MMV006729-	CCOC(=O)c1c(C)n(c(c1S(=O)(=O)Nc1ccc(cc1)C(C)(C)C)c1ccccc1)c1ccccc1	XCMNASPELCYTGE-UHFFFAOYNA-N	190316	14	32.301	88.871	84.917	yes	8	0.571429	-8.45727	22	0.917631	14
MMV1533030	CCOC(=O)c1c(C)n(c(c1S(=O)(=O)Nc1ccc(cc1)[N+](=O)[O-])c1ccccc1)c1ccccc1	WBNSNSPHHGCQDF-UHFFFAOYNA-N	190316	14	19.959	88.871	84.624	yes	8	0.571429	-8.45727	0	0.917631	14
MMV1532724	CCOC(=O)c1c(C)n(c(c1S(=O)(=O)N1CCN(CC1)Cc1ccccc1)c1ccccc1)c1ccccc1	CJEYQNGDHCNFTC-UHFFFAOYNA-N	190316	14	-48.884	88.871	83.16	yes	8	0.571429	-8.45727	0	0.917631	14
MMV1532896	CCOC(=O)c1c(C)n(c(c1S(=O)(=O)Nc1ccccc1)c1ccccc1)c1ccccc1	BXSMXAGUHVYMLI-UHFFFAOYNA-N	190316	14	-12.433	88.871	81.256		8	0.571429	-8.45727	0	0.917631	14
MMV1532984	CCOC(=O)c1c(C)n(c(c1S(=O)(=O)NCc1ccccc1)c1ccccc1)c1ccccc1	VQDWXQISVJHTCP-UHFFFAOYNA-N	190316	14	0.84183	88.871	74.373		8	0.571429	-8.45727	0	0.917631	14
MMV1532942	CCOC(=O)c1c(C)n(c(c1S(=O)(=O)Nc1ccc(cc1)C(F)(F)F)c1ccccc1)c1ccccc1	BEHHVFUOKFTZKI-UHFFFAOYNA-N	190316	14	31.603	88.871	74.081		8	0.571429	-8.45727	0	0.917631	14
MMV1532751	CCOC(=O)c1c(C)n(c(c1S(=O)(=O)N)c1ccccc1)c1ccccc1	SBKDONZPPFGGAG-QVUQFMIFNA-N	190316	14	-66.542	88.871	37.471		8	0.571429	-8.45727	0	0.917631	14
MMV531871-	CCOC(=O)c1c(C)n(c(c1S(=O)(=O)N1CCOCC1)c1ccccc1)c1ccccc1	DFIZLNBMSFFMOC-UHFFFAOYNA-N	190316	14	-14.163	88.871	35.567		8	0.571429	-8.45727	0	0.917631	14
MMV1532927	CCOC(=O)c1c(C)n(c(c1S(=O)(=O)N)c1ccc(cc1)Cl)c1ccccc1	MKIJQCHOVTXNSZ-MRSUPTMINA-N	190316	14	-17.501	88.871	29.271		8	0.571429	-8.45727	0	0.917631	14
MMV1459456	Fc1ccc(cc1)C1N(N=C2C1CCC/C/2=C\c1ccc(cc1)F)c1nc(c(s1)C(=O)N(C)C)C	CZENQEBSMFTWFN-IHNJBILWNA-N	233208	10	48.812	93.312	93.312	yes	6	0.6	-8.43299	0	0.907071	10
MMV1459536	CN(C(=O)c1sc(nc1C)N1N=C2C(C1c1ccccc1Cl)CCC/C/2=C\c1ccccc1Cl)C	WMSHLNTWQNLTDV-QOPDOOPINA-N	233208	10	75.5	93.312	89.968	yes	6	0.6	-8.43299	0	0.907071	10
MMV1459654	CNC(=O)c1sc(nc1C)N1N=C2C(C1c1ccc(cc1)Cl)CCC/C/2=C\c1ccc(cc1)Cl	VEYQPXQVMWGVBM-XZDYRCGQNA-N	233208	10	65.614	93.312	89.968	yes	6	0.6	-8.43299	0	0.907071	10
MMV1459692	CNC(=O)c1sc(nc1C)N1N=C2C(C1c1ccccc1)CCC/C/2=C\c1ccccc1	FCHAMQYISDHWJM-MNRHIXIPNA-N	233208	10	55.533	93.312	89.968	yes	6	0.6	-8.43299	0	0.907071	10
MMV1459652	CCOC(=O)c1sc(nc1C)N1N=C2C(C1c1ccccc1Cl)CCC/C/2=C\c1ccccc1Cl	XQCKTWAZUVVURB-QOPDOOPINA-N	233208	10	-4.4856	93.312	89.968	yes	6	0.6	-8.43299	0	0.907071	10
MMV1459612	Fc1ccc(cc1)/C=C/1\CCCC2C1=NN(C2c1ccc(cc1)F)c1nc(c(s1)C(=O)O)C	CPHYKHVTMGKAGT-JVOUPHHQNA-N	233208	10	-10.855	93.312	88.296	yes	6	0.6	-8.43299	0	0.907071	10
MMV1459574	Clc1ccccc1C1C2CCC/C(=C\c3ccccc3Cl)/C2=NN1c1sc(c(n1)C)C(=O)C	TVUDQEUXLLGPQC-XQNFZFKBNA-N	233208	10	-20.076	93.312	64.887		6	0.6	-8.43299	0	0.907071	10
MMV1459727	CC(=O)c1sc(nc1C)N1N=C2C(C1c1ccccc1)CCC/C/2=C\c1ccccc1	LWCCFKSLVJUWCE-YAVRCNQSNA-N	233208	10	-2.8836	93.312	61.542		6	0.6	-8.43299	0	0.907071	10
MMV1459495	Fc1ccc(cc1)/C=C/1\CCCC2C1=NN(C2c1ccc(cc1)F)c1nc(c(s1)C(=O)C)C	XFNWMGBBUYGBNP-XYNLCUDNNA-N	233208	10	-21.092	93.312	39.806		6	0.6	-8.43299	0	0.907071	10
MMV1459575	CCOC(=O)c1sc(nc1C)N1N=C2C(C1c1ccc(cc1)Cl)CCC/C/2=C\c1ccc(cc1)Cl	DAGVVNSZUPFVEY-IHNJBILWNA-N	233208	10	-25.195	93.312	29.773		6	0.6	-8.43299	0	0.907071	10
MMV1164533	Fc1ccc(cc1)NN1C(=O)C=C(C1=O)c1ccc(cc1)Cl	BQOXTNLJZIQWRG-UHFFFAOYNA-N	65322	9		91.156	91.156	yes	6	0.666667	-8.38642	0	0.896076	9
MMV1164565	Clc1ccc(c(c1)Cl)NN1C(=O)C=C(C1=O)c1ccccc1	LPBLZDCLRUJFSM-UHFFFAOYNA-N	65322	9		91.156	91.156	yes	6	0.666667	-8.38642	0	0.896076	9
MMV1164553	Cc1ccc(cc1)NN1C(=O)C=C(C1=O)c1ccccc1	WAJHSSMCJJXXER-UHFFFAOYNA-N	65322	9		91.156	89.892	yes	6	0.666667	-8.38642	0	0.896076	9
MMV1164563	O=C1C=C(C(=O)N1Nc1ccccc1)c1ccccc1	SLDRBJYQYWWNTB-UHFFFAOYNA-N	65322	9		91.156	89.892	yes	6	0.666667	-8.38642	0	0.896076	9
MMV1164561	Clc1ccc(cc1)C1=CC(=O)N(C1=O)Nc1ccc(cc1Cl)Cl	HHXYXNPQQBOYSH-UHFFFAOYNA-N	65322	9		91.156	87.365	yes	6	0.666667	-8.38642	0	0.896076	9
MMV1164535	Cc1ccc(cc1)NN1C(=O)C=C(C1=O)c1ccc(cc1)Cl	ONPUYTXDZFOYJX-UHFFFAOYNA-N	65322	9		91.156	87.365	yes	6	0.666667	-8.38642	0	0.896076	9
MMV1164588	Clc1ccc(cc1)C1=CC(=O)N(C1=O)Nc1ccccc1	HKBBRGVRPBTDEA-UHFFFAOYNA-N	65322	9		91.156	81.048		6	0.666667	-8.38642	0	0.896076	9
MMV543929-	COc1ccc(cc1)C1=CC(=O)N(C1=O)Nc1ccccc1	XNDZMHVXWPVBFR-UHFFFAOYNA-N	65322	9		91.156	35.563		6	0.666667	-8.38642	0	0.896076	9
MMV1164597	COc1ccc(cc1)C1=CC(=O)N(C1=O)Nc1ccc(cc1Cl)Cl	AODZDPYSLKVCFE-UHFFFAOYNA-N	65322	9		91.156	15.347		6	0.666667	-8.38642	0	0.896076	9
MMV016463-	COc1cc(OC)cc(c1)c1ncc2n(c1)c(cn2)c1ccc(cc1)CO	XQNZICBVCZNLBW-UHFFFAOYNA-N	245853	13		97.299	97.299	yes	6	0.461538	-8.02807	0	0.906078	13
MMV1126812	COc1ccc(cc1)c1cnc2n1cc(nc2)c1cc(OC)cc(c1)OC	WHCWYIFNZAKUBS-UHFFFAOYNA-N	245853	13		97.299	94.598	yes	6	0.461538	-8.02807	0	0.906078	13
MMV1126583	COc1cc(OC)cc(c1)c1cnc2n1cc(nc2)c1ccc(cc1)Cl	VJNNEQPHWVIERJ-UHFFFAOYNA-N	245853	13		97.299	93.248	yes	6	0.461538	-8.02807	0	0.906078	13
MMV1126585	COc1cc(OC)cc(c1)c1cnc2n1cc(nc2)c1cccc(c1)N	BMPKDPQGEXIFBJ-UHFFFAOYNA-N	245853	13		97.299	91.897	yes	6	0.461538	-8.02807	0	0.906078	13
MMV1126365	COc1cc(OC)cc(c1)c1cnc2n1cc(nc2)c1ccc(cc1)CO	ITKBPJASXSAAQH-UHFFFAOYNA-N	245853	13		97.299	90.547	yes	6	0.461538	-8.02807	0	0.906078	13
MMV1126837	COc1cc(OC)cc(c1)c1ncc2n(c1)c(cn2)c1cccc(c1)N(C)C	YNTLGYVZDRNJMV-UHFFFAOYNA-N	245853	13		97.299	89.196	yes	6	0.461538	-8.02807	0	0.906078	13
MMV1126867	COc1cc(OC)cc(c1)c1ncc2n(c1)c(cn2)c1cccc(c1)O	TZCKQDVJGNLZJD-UHFFFAOYNA-N	245853	13		97.299	79.743		6	0.461538	-8.02807	0	0.906078	13
MMV1126451	COc1cc(OC)cc(c1)c1cnc2n1cc(nc2)c1ccccc1	FKHBOLPUIYODGK-UHFFFAOYNA-N	245853	13		97.299	77.042		6	0.461538	-8.02807	0	0.906078	13
MMV1126773	COc1cc(OC)cc(c1)c1ncc2n(c1)c(cn2)c1ccccc1	JKIHZPDXGOCPST-UHFFFAOYNA-N	245853	13		97.299	58.135		6	0.461538	-8.02807	19	0.906078	13
MMV1126757	COc1cc(OC)cc(c1)c1ncc2n(c1)c(cn2)c1ccccc1Cl	RFOVIEUAZMCKIC-UHFFFAOYNA-N	245853	13		97.299	52.733		6	0.461538	-8.02807	0	0.906078	13
MMV1126495	COc1cc(OC)cc(c1)c1cnc2n1cc(nc2)c1cccc(c1)Cl	TWOUAHRVGGGORZ-UHFFFAOYNA-N	245853	13		97.299	48.681		6	0.461538	-8.02807	0	0.906078	13
MMV1126323	COc1cc(OC)cc(c1)c1cnc2n1cc(nc2)c1ccc(c(c1)OC)O	HMWKCUNHIOMQDG-UHFFFAOYNA-N	245853	13		97.299	37.877		6	0.461538	-8.02807	0	0.906078	13
MMV1126497	COc1cc(OC)cc(c1)c1cnc2n1cc(nc2)c1ccc(c(c1)Cl)F	PCCUXJAZXQUWFK-UHFFFAOYNA-N	245853	13		97.299	27.073		6	0.461538	-8.02807	0	0.906078	13
MMV1533428	CC(c1ccc(cc1)n1c(SCc2c(F)cccc2Cl)nnc1c1ccc(cc1)C(C)(C)C)C	LHLCXAHYSOFDAB-UHFFFAOYNA-N	275926	7	-4.7229	95.46	95.46	yes	6	0.857143	-7.97008	0	0.897388	7
MMV1533385	CC(c1ccc(cc1)n1c(SCc2ccc(cc2)[N+](=O)[O-])nnc1c1ccc(cc1)C(C)(C)C)C	BLGNUZYPPJHQRT-UHFFFAOYNA-N	275926	7	-64.356	95.46	94.875	yes	6	0.857143	-7.97008	0	0.897388	7
MMV1533677	Clc1ccc(cc1)CSc1nnc(n1c1ccc(cc1)C(C)C)c1ccc(cc1)C(C)(C)C	URLKQCFWVWBSME-UHFFFAOYNA-N	275926	7	1.8507	95.46	90.628	yes	6	0.857143	-7.97008	12	0.897388	7
MMV1533144	Cc1ccc(cc1)CSc1nnc(n1c1ccc(cc1)C(C)(C)C)c1ccccc1Cl	LAJZMVOLINRJJB-UHFFFAOYNA-N	275926	7	54.06	95.46	84.77	yes	6	0.857143	-7.97008	0	0.897388	7
MMV1533187	Clc1ccc(cc1)CSc1nnc(n1c1ccc(cc1)C(C)(C)C)c1ccccc1Cl	XFRBWTOBSHQXOE-UHFFFAOYNA-N	275926	7	22.929	95.46	83.306	yes	6	0.857143	-7.97008	0	0.897388	7
MMV1533635	CC(c1ccc(cc1)n1c(SCc2ccccc2Cl)nnc1c1ccc(cc1)C(C)(C)C)C	RRSOUDOMULUULM-UHFFFAOYNA-N	275926	7	-1.5779	95.46	83.16	yes	6	0.857143	-7.97008	0	0.897388	7
MMV1533230	Clc1ccccc1c1nnc(n1c1ccc(cc1)C(C)(C)C)SCc1c(F)cccc1Cl	SFDDGFUUCKJMRN-UHFFFAOYNA-N	275926	7	51.774	95.46	80.817		6	0.857143	-7.97008	0	0.897388	7
MMV1468361	COc1ccc(cc1)C1Sc2ccccc2NC2=C1C(=O)c1c2cccc1	IQXCPELUXWSHGU-YRIKZICNNA-N	157835	6	47.529	92.622	92.622	yes	5	0.833333	-7.96946	0	0.894523	6
MMV1468363	Fc1ccccc1C1Sc2ccccc2NC2=C1C(=O)c1c2cccc1	CDAKPFQZGOQNRM-NBTVRJCPNA-N	157835	6	23.969	92.622	91.35	yes	5	0.833333	-7.96946	0	0.894523	6
MMV010258-	O=C1C2=C(c3c1cccc3)Nc1c(SC2c2cccs2)cccc1	PSQKUEXFFGOHPJ-HVAOWIBKNA-N	157835	6	71.132	92.622	90.332	yes	5	0.833333	-7.96946	0	0.894523	6
MMV396750-	O=C1c2ccccc2C2=C1C(Sc1c(N2)cccc1)c1ccccc1	VJIWWQYBJJTYSK-NBTVRJCPNA-N	157835	6	66.907	92.622	88.297	yes	5	0.833333	-7.96946	0	0.894523	6
MMV1468365	O=C1c2ccccc2C2=C1C(Sc1c(N2)cccc1)c1ccc2c(c1)OCO2	PMSPERCAOORMFU-YRIKZICNNA-N	157835	6	53.192	92.622	88.043	yes	5	0.833333	-7.96946	0	0.894523	6
MMV1471449	CC(=O)Oc1ccc(cc1)C1Sc2ccccc2NC2=C1C(=O)c1c2cccc1	JUXQSIATLTZRAM-AMSKPWORNA-N	157835	6	13.334	92.622	-31.902		5	0.833333	-7.96946	0	0.894523	6
MMV1127113	CC(Oc1cccc(c1)c1ncc2n(c1)c(cn2)c1ccc(cc1)N(C)C)C	RINWMHDXELITRH-UHFFFAOYNA-N	245854	23		95.949	95.949	yes	9	0.391304	-7.93896	0	0.900107	23
MMV1127079	CCOc1cccc(c1)c1ncc2n(c1)c(cn2)c1ccc(cc1)CO	VQCDDQFICVHCGN-UHFFFAOYNA-N	245854	23		95.949	94.598	yes	9	0.391304	-7.93896	0	0.900107	23
MMV1126341	CCOc1cccc(c1)c1ncc2n(c1)c(cn2)c1cccc(c1)CO	OTTRWCRCAWAQJP-UHFFFAOYNA-N	245854	23		95.949	91.897	yes	9	0.391304	-7.93896	0	0.900107	23
MMV1127138	CCOc1cccc(c1)c1ncc2n(c1)c(cn2)c1ccc(cc1)C#N	SMFXNDBQDDTWCF-UHFFFAOYNA-N	245854	23		95.949	91.897	yes	9	0.391304	-7.93896	0	0.900107	23
MMV1126971	CCOc1cccc(c1)c1ncc2n(c1)c(cn2)c1ccc(cc1)OC	MYASFOPJJUIUQQ-UHFFFAOYNA-N	245854	23		95.949	89.196	yes	9	0.391304	-7.93896	0	0.900107	23
MMV1127205	CCOc1cccc(c1)c1ncc2n(c1)c(cn2)c1ccc(cc1)Cl	PJYKVPOJSMOYQH-UHFFFAOYNA-N	245854	23		95.949	89.196	yes	9	0.391304	-7.93896	0	0.900107	23
MMV1127066	CC(Oc1cccc(c1)c1ncc2n(c1)c(cn2)c1ccccc1Cl)C	WTUYATIHSRXNRB-UHFFFAOYNA-N	245854	23		95.949	86.495	yes	9	0.391304	-7.93896	0	0.900107	23
MMV1127042	CCOc1cccc(c1)c1ncc2n(c1)c(cn2)c1cccc(c1)O	DJUZUINFCMBZFJ-UHFFFAOYNA-N	245854	23		95.949	86.495	yes	9	0.391304	-7.93896	0	0.900107	23
MMV1126321	COc1cc(OC)cc(c1)c1cnc2n1cc(nc2)c1cccc(c1)OC(C)C	WNZBLKNGAVRPQN-UHFFFAOYNA-N	245854	23		95.949	83.794	yes	9	0.391304	-7.93896	0	0.900107	23
MMV1126429	OCc1cccc(c1)c1cnc2n1cc(nc2)c1cc(OC)cc(c1)OC	ARRPLCIAVNCMNV-UHFFFAOYNA-N	245854	23		95.949	82.444		9	0.391304	-7.93896	0	0.900107	23
MMV1126428	CCOc1cccc(c1)c1ncc2n(c1)c(cn2)c1ccc(c(c1)OC)O	ZYUBWPRVHUCWGS-UHFFFAOYNA-N	245854	23		95.949	82.444		9	0.391304	-7.93896	0	0.900107	23
MMV1127263	CC(Oc1cccc(c1)c1ncc2n(c1)c(cn2)c1cccc(c1)O)C	NCSQJKRUWZPGMB-UHFFFAOYNA-N	245854	23		95.949	79.743		9	0.391304	-7.93896	0	0.900107	23
MMV1127140	N#Cc1ccc(cc1)c1cnc2n1cc(nc2)c1cccc(c1)OC(C)C	HFLDSIHNNOBQIR-UHFFFAOYNA-N	245854	23		95.949	77.042		9	0.391304	-7.93896	0	0.900107	23
MMV1127306	CC(Oc1cccc(c1)c1ncc2n(c1)c(cn2)c1ccccc1C)C	CXLZKHAXBGNJDJ-UHFFFAOYNA-N	245854	23		95.949	77.042		9	0.391304	-7.93896	0	0.900107	23
MMV1127286	CCOc1cccc(c1)c1ncc2n(c1)c(cn2)c1cccc(c1)Cl	ZSODRCKCPACZOV-UHFFFAOYNA-N	245854	23		95.949	75.691		9	0.391304	-7.93896	0	0.900107	23
MMV1126443	CC(Oc1cccc(c1)c1ncc2n(c1)c(cn2)c1ccncc1)C	GBPOGASSYDYEML-UHFFFAOYNA-N	245854	23		95.949	71.64		9	0.391304	-7.93896	0	0.900107	23
MMV1127125	CC(Oc1cccc(c1)c1ncc2n(c1)c(cn2)c1ccccc1)C	KKHQAJNFMFRTGV-UHFFFAOYNA-N	245854	23		95.949	70.289		9	0.391304	-7.93896	0	0.900107	23
MMV1127024	CCOc1cccc(c1)c1ncc2n(c1)c(cn2)c1ccc(cc1)N(C)C	PTPDSTOWLFZQCR-UHFFFAOYNA-N	245854	23		95.949	70.289		9	0.391304	-7.93896	0	0.900107	23
MMV1127253	CCOc1cccc(c1)c1ncc2n(c1)c(cn2)c1ccccc1	PESMUKGYOGSVAF-UHFFFAOYNA-N	245854	23		95.949	67.588		9	0.391304	-7.93896	32	0.900107	23
MMV1127083	OCc1ccc(cc1)c1cnc2n1cc(nc2)c1cccc(c1)OC(C)C	YJBKPEFKFLIWEO-UHFFFAOYNA-N	245854	23		95.949	52.733		9	0.391304	-7.93896	0	0.900107	23
MMV1126603	OCc1cccc(c1)c1cnc2n1cc(nc2)c1cccc(c1)OC(C)C	MMKGTIBXEQGDBL-UHFFFAOYNA-N	245854	23		95.949	45.98		9	0.391304	-7.93896	0	0.900107	23
MMV688270-	COc1ccc(cc1)c1cnc2n1cc(nc2)c1cccc(c1)OC(C)C	RBIYNBBAQGBCJK-UHFFFAOYNA-N	245854	23		95.949	37.877		9	0.391304	-7.93896	0	0.900107	23
MMV1126259	CC(Oc1cccc(c1)c1ncc2n(c1)c(cn2)c1ccc(cc1)O)C	LUMHUQYWYDSXCG-UHFFFAOYNA-N	245854	23		95.949	-1.2872		9	0.391304	-7.93896	0	0.900107	23
MMV1497819	Clc1cc(/C=N/N(C(=S)NC(C)(C)C)C)c(c(c1)Cl)O	ADJHAOREQGPZCH-BYRZQQAZNA-N	178099	10		92.68	92.68	yes	6	0.6	-7.92197	0	0.882885	10
MMV1507700	S=C(NC(C)(C)C)N/N=C/c1cc(Cl)cc(c1O)Cl	FMHHGGZNRDAEIY-CCTWRWBLNA-N	178099	10		92.68	91.295	yes	6	0.6	-7.92197	0	0.882885	10
MMV1520540	CC(NC(=S)N/N=C/c1cc(Cl)cc(c1O)Cl)C	WGQHMSRGMJRWSW-XIRIAXOVNA-N	178099	10		92.68	90.903	yes	6	0.6	-7.92197	0	0.882885	10
MMV1497782	S=C(NCC(C)(C)C)N/N=C/c1cc(Cl)cc(c1O)Cl	STBVFBMESWSCDY-AMSLPKEPNA-N	178099	10		92.68	90.85	yes	6	0.6	-7.92197	0	0.882885	10
MMV1520466	CCNC(=S)N/N=C/c1cc(Cl)cc(c1O)Cl	LPOUICRMYKUGGG-JNTAANFBNA-N	178099	10		92.68	87.871	yes	6	0.6	-7.92197	0	0.882885	10
MMV1497947	CCC(NC(=S)N/N=C/c1cc(Cl)cc(c1O)Cl)C	KXKHISOMWOIGDU-MKDPWBAWNA-N	178099	10		92.68	87.19	yes	6	0.6	-7.92197	0	0.882885	10
MMV1504369	CCCCNC(=S)N/N=C/c1cc(Cl)cc(c1O)Cl	MWBSOADSUWSSHV-KHGMYALLNA-N	178099	10		92.68	58.619		6	0.6	-7.92197	0	0.882885	10
MMV1504279	COCCCNC(=S)N/N=C/c1cc(Cl)cc(c1O)Cl	VORGXWCQEJRSQU-KHGMYALLNA-N	178099	10		92.68	52.253		6	0.6	-7.92197	0	0.882885	10
MMV1517468	CNC(=S)N/N=C/c1cc(Cl)cc(c1O)Cl	RIMMMYLPLNZLTM-TVANAAPLNA-N	178099	10		92.68	29.043		6	0.6	-7.92197	0	0.882885	10
MMV1497953	CNC(=S)N(/N=C/c1cc(Cl)cc(c1O)Cl)C	LFAREXOXTKYKNE-OSFCTVBNNA-N	178099	10		92.68	26.803		6	0.6	-7.92197	0	0.882885	10
MMV1513863	O=C(NNC(=O)c1cccc(c1)C(F)(F)F)COc1ccccc1SCc1ccc(cc1)Cl	CTHFEQURMFRYPT-LKHHGCNMNA-N	157545	3	-27.73	94.108	94.108	yes	3	1	-7.55587	0	0.888421	3
MMV1514164	O=C(COc1ccccc1SCc1ccc(cc1)Cl)NNC(=O)c1ccccc1Cl	AOLSGUIEIZUVKW-SPEPDGBUNA-N	157545	3	2.4226	94.108	94.108	yes	3	1	-7.55587	0	0.888421	3
MMV1514034	O=C(COc1ccccc1SCc1ccc(cc1)Cl)NNC(=O)c1ccc(cc1)Cl	MZTZIBBHTHEBNQ-SPEPDGBUNA-N	157545	3	-46.548	94.108	94.108	yes	3	1	-7.55587	0	0.888421	3
MMV1007191	O=C(Nc1ccccc1)OCCSc1ccc(c2c1non2)[N+](=O)[O-]	LDSAQJRISYVPQH-WYUMXYHSNA-N	30984	4		92.73	92.73	yes	4	1	-7.52457	0	0.873544	4
MMV1007237	O=C(Nc1ccc(cc1Cl)Cl)OCCSc1ccc(c2c1non2)[N+](=O)[O-]	RUCMHTDFRRAIHZ-GPQMBLKYNA-N	30984	4		92.73	91.954	yes	4	1	-7.52457	0	0.873544	4
MMV1007149	O=C(Nc1cccc(c1)C(F)(F)F)OCCSc1ccc(c2c1non2)[N+](=O)[O-]	HNJMZUUXTXXQLK-UYBDAZJANA-N	30984	4		92.73	91.664	yes	4	1	-7.52457	0	0.873544	4
MMV1007410	O=C(Nc1ccc(cc1)F)OCCSc1ccc(c2c1non2)[N+](=O)[O-]	UTMJCUYUAFTLCK-HCKMINDGNA-N	30984	4		92.73	89.434	yes	4	1	-7.52457	0	0.873544	4
MMV1126760	Nc1ccc(cn1)c1ncc2n(c1)c(cn2)c1ccc2c(c1)ccn2C	MANGVZPXIPOAMI-QVUQFMIFNA-N	205920	6		95.949	95.949	yes	4	0.666667	-7.52337	0	0.87528	6
MMV1126563	CN1CCN(CC1)c1ccc(cn1)c1ncc2n(c1)c(cn2)c1ccc2c(c1)cccn2	DWQTYPYIOCOWBG-UHFFFAOYNA-N	205920	6		95.949	94.598	yes	4	0.666667	-7.52337	0	0.87528	6
MMV1126609	Nc1ccc(cn1)c1ncc2n(c1)c(cn2)c1ccc2c(c1)cccn2	ZCNXVGJULXSQSH-QVUQFMIFNA-N	205920	6		95.949	93.248	yes	4	0.666667	-7.52337	0	0.87528	6
MMV1126359	CN1CCN(CC1)c1ccc(cn1)c1ncc2n(c1)c(cn2)c1ccc2c(c1)ccn2C	OOEKMWGUJMVGJN-UHFFFAOYNA-N	205920	6		95.949	91.897	yes	4	0.666667	-7.52337	0	0.87528	6
MMV1126301	O1CCN(CC1)CCNc1ccc(cn1)c1ncc2n(c1)c(cn2)c1ccc2c(c1)cccn2	GFJYIUARDVYQSL-LBOYIXSDNA-N	205920	6		95.949	79.743		4	0.666667	-7.52337	0	0.87528	6
MMV1126271	Cn1ccc2c1ccc(c2)c1cnc2n1cc(nc2)c1ccc(nc1)NCCN1CCOCC1	BNSPKINEXZUYKS-LELJVTLKNA-N	205920	6		95.949	75.691		4	0.666667	-7.52337	0	0.87528	6
MMV1008837	Cc1ccc(c(c1)C)N1C(=O)C=CC1=O	LWFUFCYGHRBLDH-UHFFFAOYNA-N	116194	5		90.066	90.066	yes	5	1	-7.48364	0	0.921152	5
MMV1527881	O=C1C=CC(=O)N1c1ccc(c(c1)N1C(=O)C=CC1=O)C	FJKKJQRXSPFNPM-UHFFFAOYNA-N	116194	5		90.066	87.495	yes	5	1	-7.48364	0	0.921152	5
MMV1527040	O=C1C=CC(=O)N1c1c(C)cccc1C	VMDQUQBEIFMAIC-UHFFFAOYNA-N	116194	5		90.066	85.702	yes	5	1	-7.48364	0	0.921152	5
MMV1521974	CC(c1cc(C)c(c(c1)C)N1C(=O)C=CC1=O)(C)C	XDJDVBCAGDTOLC-UHFFFAOYNA-N	116194	5		90.066	84.543	yes	5	1	-7.48364	0	0.921152	5
MMV1527324	Cc1cc(C)c(c(c1)C)N1C(=O)C=CC1=O	OXXJEEWPKQNYJK-UHFFFAOYNA-N	116194	5		90.066	83.922	yes	5	1	-7.48364	10	0.921152	5
MMV1127173	Oc1cccc(c1)c1cnc2n1cc(nc2)c1cc(C)c(c(c1)C)O	UMSQZLXQTZDWSX-UHFFFAOYNA-N	222444	4		97.299	97.299	yes	3	0.75	-7.4726	0	0.877013	4
MMV1127210	OCc1ccc(cc1)c1cnc2n1cc(nc2)c1cc(C)c(c(c1)C)O	XQDTUOGMYIYKHM-UHFFFAOYNA-N	222444	4		97.299	94.598	yes	3	0.75	-7.4726	0	0.877013	4
MMV1126441	Oc1c(C)cc(cc1C)c1ncc2n(c1)c(cn2)c1ccncc1	UZJGRFWMODKEMC-UHFFFAOYNA-N	222444	4		97.299	94.598	yes	3	0.75	-7.4726	0	0.877013	4
MMV1127150	Oc1c(C)cc(cc1C)c1ncc2n(c1)c(cn2)c1cccnc1	JNWILWZIRZEHNJ-UHFFFAOYNA-N	222444	4		97.299	63.537		3	0.75	-7.4726	0	0.877013	4
MMV016087-	Oc1cccc(c1)c1cnc2n1cc(nc2)c1cccc(c1)NS(=O)(=O)C	UMYPGGOMPCIVEL-UHFFFAOYNA-N	192894	6		97.299	97.299	yes	5	0.833333	-7.43952	0	0.891806	6
MMV1126768	COc1ccc(cc1)c1cnc2n1cc(nc2)c1cccc(c1)NS(=O)(=O)C	ARGNAVQIMJMHAK-UHFFFAOYNA-N	192894	6		97.299	94.598	yes	5	0.833333	-7.43952	0	0.891806	6
MMV1126370	CS(=O)(=O)Nc1cccc(c1)c1ncc2n(c1)c(cn2)c1cccc(c1)OC(F)(F)F	PBOOAQWUSYCQOO-UHFFFAOYNA-N	192894	6		97.299	90.547	yes	5	0.833333	-7.43952	0	0.891806	6
MMV1126863	CS(=O)(=O)Nc1cccc(c1)c1ncc2n(c1)c(cn2)c1ccc2c(c1)OCO2	LPGMCAQYWZZEHV-UHFFFAOYNA-N	192894	6		97.299	89.196	yes	5	0.833333	-7.43952	0	0.891806	6
MMV1126520	COc1c(OC)cc(cc1OC)c1cnc2n1cc(nc2)c1cccc(c1)NS(=O)(=O)C	NZWVFVHOZQGOGJ-UHFFFAOYNA-N	192894	6		97.299	86.495	yes	5	0.833333	-7.43952	0	0.891806	6
MMV1126725	CS(=O)(=O)Nc1cccc(c1)c1ncc2n(c1)c(cn2)c1ccc(cc1)Oc1ccccc1	BPVGBWWDRVFNDL-UHFFFAOYNA-N	192894	6		97.299	75.691		5	0.833333	-7.43952	0	0.891806	6
MMV1127191	COc1ccc(cc1)c1cnc2n1cc(nc2)c1cccc(c1F)OC	LZKNPZKTKTYIRY-UHFFFAOYNA-N	227198	6		97.299	97.299	yes	5	0.833333	-7.43952	0	0.934559	6
MMV1127022	COc1cccc(c1F)c1ncc2n(c1)c(cn2)c1ccccc1Cl	XMPQHEMMPTYODK-UHFFFAOYNA-N	227198	6		97.299	94.598	yes	5	0.833333	-7.43952	0	0.934559	6
MMV1127219	COc1cccc(c1F)c1ncc2n(c1)c(cn2)c1cccc(c1)O	RNSAIXOSNPKCSJ-UHFFFAOYNA-N	227198	6		97.299	94.598	yes	5	0.833333	-7.43952	11	0.934559	6
MMV1127039	COc1cccc(c1F)c1ncc2n(c1)c(cn2)c1ccc(cc1)CO	WPVFDWXIJZEPGO-UHFFFAOYNA-N	227198	6		97.299	91.897	yes	5	0.833333	-7.43952	0	0.934559	6
MMV1127082	COc1cccc(c1F)c1ncc2n(c1)c(cn2)c1ccccc1	ODYHRSXVFYIXRO-UHFFFAOYNA-N	227198	6		97.299	86.495	yes	5	0.833333	-7.43952	0	0.934559	6
MMV1127196	COc1cccc(c1F)c1ncc2n(c1)c(cn2)c1cccnc1	NBBQCXTZKMZDBF-UHFFFAOYNA-N	227198	6		97.299	35.176		5	0.833333	-7.43952	0	0.934559	6
MMV1127119	Clc1ccc(cc1)c1cnc2n1cc(nc2)c1ccc(cc1)C(=O)NC1CCCC1	YYEYGQOYOYOHEO-LBOYIXSDNA-N	251178	30		95.949	95.949	yes	9	0.3	-7.38557	0	0.877361	30
MMV1127212	OCc1ccc(cc1)c1cnc2n1cc(nc2)c1ccc(cc1)C(=O)NC1CCCC1	KXJWXHBGSPDVDU-LBOYIXSDNA-N	251178	30		95.949	95.949	yes	9	0.3	-7.38557	0	0.877361	30
MMV1127256	OCc1ccc(cc1)c1cnc2n1cc(nc2)c1ccc(cc1)C(=O)NC1CC1	SANTWEQWSRUPFJ-HXTKINSTNA-N	251178	30		95.949	91.897	yes	9	0.3	-7.38557	0	0.877361	30
MMV1126794	O=C(c1ccc(cc1)c1cnc2n1cc(nc2)c1ccc(cc1)CNc1ccccc1)NC1CC1	GYBYZASCBDUHQK-NSJMMFDCNA-N	251178	30		95.949	90.547	yes	9	0.3	-7.38557	0	0.877361	30
MMV1126930	O=C(c1ccc(cc1)c1ncc2n(c1)c(cn2)c1ccc(cc1)C(=O)NC1CC1)NC1CC1	QTBOHVOBMXJWMA-CYSPOYASNA-N	251178	30		95.949	87.846	yes	9	0.3	-7.38557	39	0.877361	30
MMV1126750	O=C(c1ccc(cc1)c1cnc2n1cc(nc2)c1ccccc1Cl)NC1CC1	GZQHQVWWAFYYJU-HXTKINSTNA-N	251178	30		95.949	87.846	yes	9	0.3	-7.38557	0	0.877361	30
MMV1126888	CSc1ccc(cc1)c1ncc2n(c1)c(cn2)c1ccc(cc1)C(=O)NC1CC1	IAJNQIZLIJIVSK-HXTKINSTNA-N	251178	30		95.949	86.495	yes	9	0.3	-7.38557	0	0.877361	30
MMV1126890	O=C(c1ccc(cc1)c1ncc2n(c1)c(cn2)c1ccc(cc1)C(=O)NC1CC1)NC1CCCC1	FHVJGYJJODJGHH-WUSLAWIHNA-N	251178	30		95.949	86.495	yes	9	0.3	-7.38557	0	0.877361	30
MMV1126881	O=C(c1ccc(cc1)c1ncc2n(c1)c(cn2)c1cccc(c1)N(C)C)NC1CC1	RLGPSOWKCOGARH-LELJVTLKNA-N	251178	30		95.949	85.145	yes	9	0.3	-7.38557	0	0.877361	30
MMV1127239	O=C(c1ccc(cc1)c1ncc2n(c1)c(cn2)c1ccccc1Cl)NC1CCCC1	LWBSJURRWLSEJC-LBOYIXSDNA-N	251178	30		95.949	82.444		9	0.3	-7.38557	0	0.877361	30
MMV1127283	O=C(c1ccc(cc1)c1ncc2n(c1)c(cn2)c1ccccc1Cl)NC1CC1	KXAVDSUTVBGOGF-HXTKINSTNA-N	251178	30		95.949	81.093		9	0.3	-7.38557	0	0.877361	30
MMV1126664	O=C(c1ccc(cc1)c1cnc2n1cc(nc2)c1ccccc1)NC1CC1	WOAJSIYERJTUDT-LNNLXFCONA-N	251178	30		95.949	79.743		9	0.3	-7.38557	0	0.877361	30
MMV1126622	Clc1ccc(cc1)c1ncc2n(c1)c(cn2)c1ccc(cc1)C(=O)NC1CC1	RTFVCBVNBLUXQG-HXTKINSTNA-N	251178	30		95.949	79.743		9	0.3	-7.38557	0	0.877361	30
MMV1126668	O=C(c1ccc(cc1)c1cnc2n1cc(nc2)c1ccc(c(c1)Cl)F)NC1CC1	DPBCRIQLCVETRP-LELJVTLKNA-N	251178	30		95.949	79.743		9	0.3	-7.38557	0	0.877361	30
MMV1126752	Clc1cccc(c1)c1ncc2n(c1)c(cn2)c1ccc(cc1)C(=O)NC1CC1	ADAQFWCEKOTPFT-HXTKINSTNA-N	251178	30		95.949	74.341		9	0.3	-7.38557	0	0.877361	30
MMV1126662	O=C(c1ccc(cc1)c1cnc2n1cc(nc2)c1ccccc1C)NC1CC1	VGKOIIBLXDDZON-HXTKINSTNA-N	251178	30		95.949	66.238		9	0.3	-7.38557	0	0.877361	30
MMV1126796	CC(=O)Nc1cccc(c1)c1ncc2n(c1)c(cn2)c1ccc(cc1)C(=O)NC1CC1	UAKCWTLHUAEJJA-VEORKLDJNA-N	251178	30		95.949	64.887		9	0.3	-7.38557	0	0.877361	30
MMV1127174	O=C(c1ccc(cc1)c1ncc2n(c1)c(cn2)c1ccccc1C)NC1CC1	NHVWWECBSMCDJO-HXTKINSTNA-N	251178	30		95.949	64.887		9	0.3	-7.38557	0	0.877361	30
MMV1126792	O=C(c1ccc(cc1)c1cnc2n1cc(nc2)c1cccc(c1C)C)NC1CC1	YDKUJTYUZYQNHT-LELJVTLKNA-N	251178	30		95.949	60.836		9	0.3	-7.38557	0	0.877361	30
MMV1127299	O=C(c1ccc(cc1)c1ncc2n(c1)c(cn2)c1ccccc1)NC1CC1	XCWZZQMPYHXSIA-LNNLXFCONA-N	251178	30		95.949	56.784		9	0.3	-7.38557	0	0.877361	30
MMV1126710	O=C(c1ccc(cc1)c1cnc2n1cc(nc2)c1ccncc1)NC1CC1	PZUCBRXKMZAYNQ-LNNLXFCONA-N	251178	30		95.949	35.176		9	0.3	-7.38557	0	0.877361	30
MMV1126886	OCCNC(=O)c1ccc(cc1)c1ncc2n(c1)c(cn2)c1ccc(cc1)C(=O)NC1CC1	WELPONRFBKWUPS-DHDJHLBQNA-N	251178	30		95.949	31.125		9	0.3	-7.38557	0	0.877361	30
MMV1126982	O=C(c1ccc(cc1)c1ncc2n(c1)c(cn2)c1ccc(cc1)N(C)C)NC1CC1	ZPDWCQFWOWXBTF-LELJVTLKNA-N	251178	30		95.949	28.424		9	0.3	-7.38557	0	0.877361	30
MMV1126798	OCc1ccc(cc1)c1ncc2n(c1)c(cn2)c1ccc(cc1)C(=O)NC1CC1	FHKFJHUTNJKXGE-HXTKINSTNA-N	251178	30		95.949	23.022		9	0.3	-7.38557	0	0.877361	30
MMV016658-	O=C(c1ccc(cc1)c1cncc2n1ccn2)NC1CC1	VSYMKPGAKUOTKK-LILDFLRNNA-N	251178	30		95.949	19.186		9	0.3	-7.38557	0	0.877361	30
MMV1126844	O=C(c1ccc(cc1)c1cnc2n1cc(nc2)c1cccc(c1)C(=O)N)NC1CC1	RJTSLANOIJMXIR-MDBBYRAENA-N	251178	30		95.949	17.62		9	0.3	-7.38557	0	0.877361	30
MMV1126289	CN(C(=O)c1ccc(cc1)c1cnc2n1cc(nc2)c1ccc(cc1)C(=O)NC1CC1)C	ZEVSFAPTEYHUJH-LBOYIXSDNA-N	251178	30		95.949	13.568		9	0.3	-7.38557	0	0.877361	30
MMV1126618	OCc1ccccc1c1ncc2n(c1)c(cn2)c1ccc(cc1)C(=O)NC1CC1	HENCGTHDWGOPQP-HXTKINSTNA-N	251178	30		95.949	9.5168		9	0.3	-7.38557	0	0.877361	30
MMV1126706	OCCNC(=O)c1cccc(c1)c1ncc2n(c1)c(cn2)c1ccc(cc1)C(=O)NC1CC1	IHDFTINPCSQQCE-DHDJHLBQNA-N	251178	30		95.949	8.1663		9	0.3	-7.38557	0	0.877361	30
MMV016641-	O=C(c1cccc(c1)c1cncc2n1ccn2)NC1CC1	VWGMDLCMFQQQLW-LILDFLRNNA-N	251178	30		95.949	-15.978		9	0.3	-7.38557	0	0.877361	30
MMV1142430	OCc1ccc(cc1)c1cnc2n1nc(cc2)c1cccc(c1)C(F)(F)F	XGPCKKBOBILEDC-UHFFFAOYNA-N	230911	9		97.824	97.824	yes	6	0.666667	-7.37814	14	0.904901	9
MMV1142675	Oc1cccc(c1)c1cnc2n1nc(cc2)c1cccc(c1)C(F)(F)F	ZHPPGYTVJLGUTC-UHFFFAOYNA-N	230911	9		97.824	96.737	yes	6	0.666667	-7.37814	0	0.904901	9
MMV1142353	FC(c1cccc(c1)c1ccc2n(n1)c(cn2)c1ccncc1)(F)F	NDSFFXAONZMMHC-UHFFFAOYNA-N	230911	9		97.824	96.737	yes	6	0.666667	-7.37814	0	0.904901	9
MMV033009-	FC(c1cccc(c1)c1ccc2n(n1)c(cn2)c1cccnc1)(F)F	IJTIAULRJGNUGT-UHFFFAOYNA-N	230911	9		97.824	89.122	yes	6	0.666667	-7.37814	0	0.904901	9
MMV1142624	Nc1cccc(c1)c1ccc2n(n1)c(cn2)c1cccc(c1)C(F)(F)F	SLDONAKOQXVYCS-UHFFFAOYNA-N	230911	9		97.824	85.859	yes	6	0.666667	-7.37814	0	0.904901	9
MMV1142665	FC(c1cccc(c1)c1cnc2n1nc(cc2)c1ccncc1)(F)F	ISYVOPVTYLSBCE-UHFFFAOYNA-N	230911	9		97.824	84.771	yes	6	0.666667	-7.37814	0	0.904901	9
MMV1142626	OCc1cccc(c1)c1ccc2n(n1)c(cn2)c1cccc(c1)C(F)(F)F	CYGHXSHPIWOXSH-UHFFFAOYNA-N	230911	9		97.824	82.596		6	0.666667	-7.37814	0	0.904901	9
MMV1142542	Oc1cccc(c1)c1ccc2n(n1)c(cn2)c1cccc(c1)C(F)(F)F	ZCWCTPSWKSEJMH-UHFFFAOYNA-N	230911	9		97.824	81.508		6	0.666667	-7.37814	0	0.904901	9
MMV1142584	OCc1ccc(cc1)c1ccc2n(n1)c(cn2)c1cccc(c1)C(F)(F)F	HSERYMJRFWEHOZ-UHFFFAOYNA-N	230911	9		97.824	77.157		6	0.666667	-7.37814	0	0.904901	9
MMV1488074	OCCN1CCN(CC1)c1cc(C)nc2n1ncc2c1ccc(cc1)F	WUNOPFBQOREOMG-UHFFFAOYNA-N	242302	64		90.749	90.749	yes	12	0.1875	-7.37455	0	0.891459	64
MMV454312-	CN1CCN(CC1)c1cc(nc2n1ncc2c1ccccc1)C(C)(C)C	RIOJFAJLOCMDNX-UHFFFAOYNA-N	242302	64	87.544	90.749	90.354	yes	12	0.1875	-7.37455	0	0.891459	64
MMV1466061	OCCN1CCN(CC1)c1cc(nc2n1ncc2c1ccccc1)C(C)(C)C	IGAAXNVBHPXIHO-UHFFFAOYNA-N	242302	64	90.813	90.749	90.354	yes	12	0.1875	-7.37455	0	0.891459	64
MMV454341-	CCN1CCN(CC1)c1cc(nc2n1ncc2c1ccccc1)C(C)(C)C	LBPBENFEBOWMGF-UHFFFAOYNA-N	242302	64	36.559	90.749	89.697	yes	12	0.1875	-7.37455	0	0.891459	64
MMV454343-	CN1CCN(CC1)c1cc(nc2n1nc(c2c1ccccc1)C)C(C)C	FMCLMNGRRYGFMH-UHFFFAOYNA-N	242302	64	68.845	90.749	89.477	yes	12	0.1875	-7.37455	0	0.891459	64
MMV423754-	CCc1nn2c(c1c1ccccc1)nc(cc2N1CCN(CC1)CC(=C)C)C	WJKUDJDUOAGGBQ-UHFFFAOYNA-N	242302	64	73.338	90.749	88.324	yes	12	0.1875	-7.37455	0	0.891459	64
MMV423742-	CN1CCN(CC1)c1cc(C)nc2n1ncc2c1ccccc1Cl	OBZCVPDJBXHZGU-UHFFFAOYNA-N	242302	64	8.3135	90.749	88.119	yes	12	0.1875	-7.37455	0	0.891459	64
MMV423707-	CCCc1cc(N2CCN(CC2)C)n2c(n1)c(cn2)c1ccccc1	YIDKCXWFTSRHIM-UHFFFAOYNA-N	242302	64	24.299	90.749	87.504	yes	12	0.1875	-7.37455	0	0.891459	64
MMV1469614	CCCc1cc(NCCN(C)C)n2c(n1)c(cn2)c1ccccc1	QANWGQFQSKFGDG-UHFFFAOYNA-N	242302	64	26.066	90.749	87.3	yes	12	0.1875	-7.37455	0	0.891459	64
MMV566185-	CN1CCN(CC1)c1cc(C)nc2n1ncc2c1ccc(cc1)F	SKCKMKYQUZQCBF-UHFFFAOYNA-N	242302	64		90.749	87.048	yes	12	0.1875	-7.37455	0	0.891459	64
MMV1482736	Cc1cccc(n1)N1CCN(CC1)c1cc(C)nc2n1nc(c2c1ccccc1)C	XLVJCEAVEXFNLC-UHFFFAOYNA-N	242302	64		90.749	85.553	yes	12	0.1875	-7.37455	0	0.891459	64
MMV1466021	CC(c1cc(NCCN2CCOCC2)n2c(n1)c(cn2)c1ccccc1)(C)C	QVKCWFHXTZEGEK-UHFFFAOYNA-N	242302	64	61.914	90.749	85.312	yes	12	0.1875	-7.37455	0	0.891459	64
MMV454397-	CCN1CCN(CC1)c1cc(C)nc2n1ncc2c1ccc(cc1)Cl	HLBLZSSGOPDOHF-UHFFFAOYNA-N	242302	64	28.895	90.749	80.928		12	0.1875	-7.37455	0	0.891459	64
MMV1469941	CN1CCN(CC1)c1cc(C)nc2n1nc(c2c1ccc(cc1)C)C	CXEYJEMXETVZPT-UHFFFAOYNA-N	242302	64	37.29	90.749	80.744		12	0.1875	-7.37455	0	0.891459	64
MMV1469658	CCCc1cc(N2CCN(CC2)CCO)n2c(n1)c(cn2)c1ccccc1	KZSNPSBQDULLIA-UHFFFAOYNA-N	242302	64	19.726	90.749	77.262		12	0.1875	-7.37455	0	0.891459	64
MMV1469995	CCN1CCN(CC1)c1cc(C)nc2n1nc(c2c1ccc(cc1)C)C	NDWDVIHBTKIYBD-UHFFFAOYNA-N	242302	64	12.063	90.749	77.057		12	0.1875	-7.37455	0	0.891459	64
MMV454351-	CCN1CCN(CC1)c1cc(nc2n1nc(c2c1ccccc1)C)C(C)C	OWGLMKKLVSBNQO-UHFFFAOYNA-N	242302	64	27.955	90.749	75.228		12	0.1875	-7.37455	0	0.891459	64
MMV1469684	CC(=C)CN1CCN(CC1)c1cc(C)nc2n1ncc2c1ccc(cc1)C	NDZFBNPGONUOTJ-UHFFFAOYNA-N	242302	64	8.15	90.749	74.599		12	0.1875	-7.37455	0	0.891459	64
MMV1469850	CCN1CCN(CC1)c1c(C)c(C)nc2n1ncc2c1ccccc1	UDXHGSMKFNCAIX-UHFFFAOYNA-N	242302	64	5.4117	90.749	73.985		12	0.1875	-7.37455	0	0.891459	64
MMV1466159	CCCc1cc(N2CCN(CC2)CCO)n2c(n1)c(c1ccccc1)c(n2)C	RBXYMFUUPKINDL-UHFFFAOYNA-N	242302	64	11.238	90.749	73.913		12	0.1875	-7.37455	0	0.891459	64
MMV1465979	CCc1c(C)nc2n(c1N1CCN(CC1)C)nc(c2c1ccccc1)C	SWKNXBFOASDPPN-UHFFFAOYNA-N	242302	64	75.843	90.749	73.036		12	0.1875	-7.37455	0	0.891459	64
MMV1469732	CCN1CCN(CC1)c1cc(C)nc2n1ncc2c1ccc(cc1)C	ZYJXWGHAZYIXTB-UHFFFAOYNA-N	242302	64	-15.703	90.749	72.141		12	0.1875	-7.37455	71	0.891459	64
MMV608537-	CCCc1cc(N2CCN(CC2)CC#N)n2c(n1)c(cn2)c1ccccc1	WIVIMFCQSBXVTQ-UHFFFAOYNA-N	242302	64		90.749	71.106		12	0.1875	-7.37455	0	0.891459	64
MMV1469648	CCCc1cc(N2CCN(CC2)CC(=C)C)n2c(n1)c(cn2)c1ccccc1	PTJHUPSSQHNVFZ-UHFFFAOYNA-N	242302	64	-11.8	90.749	70.502		12	0.1875	-7.37455	0	0.891459	64
MMV454387-	CN1CCN(CC1)c1cc(C)nc2n1ncc2c1ccc(cc1)Cl	GJCMVZJAOUMCTR-UHFFFAOYNA-N	242302	64	10.644	90.749	67.775		12	0.1875	-7.37455	0	0.891459	64
MMV1482473	CC(c1cc(N2CCN(CC2)c2ccccn2)n2c(n1)c(cn2)c1ccccc1)C	GXRAXHNLYBZOSO-UHFFFAOYNA-N	242302	64		90.749	63.883		12	0.1875	-7.37455	0	0.891459	64
MMV1469985	OCCN1CCN(CC1)c1cc(C)nc2n1nc(c2c1ccc(cc1)C)C	NEVFNQKGNWSKTM-UHFFFAOYNA-N	242302	64	14.94	90.749	59.85		12	0.1875	-7.37455	0	0.891459	64
MMV1469668	CN(CCNc1cc(nc2n1ncc2c1ccccc1)C(C)C)C	RVGWVVCEWQLMKP-UHFFFAOYNA-N	242302	64	-19.156	90.749	53.5		12	0.1875	-7.37455	0	0.891459	64
MMV1482739	Cc1cc(N2CCN(CC2)c2ccccn2)n2c(n1)c(cn2)c1ccccc1	XIFGFAFVKMRRIC-UHFFFAOYNA-N	242302	64		90.749	53.047		12	0.1875	-7.37455	0	0.891459	64
MMV423709-	CC(c1cc(N2CCN(CC2)CC(=C)C)n2c(n1)c(cn2)c1ccccc1)C	LBHNCCLRJIRXLX-UHFFFAOYNA-N	242302	64	6.362	90.749	52.271		12	0.1875	-7.37455	0	0.891459	64
MMV1469844	N#CCN1CCN(CC1)c1c(C)c(C)nc2n1ncc2c1ccccc1	XBSRBCOXIITASX-UHFFFAOYNA-N	242302	64	-8.954	90.749	51.656		12	0.1875	-7.37455	0	0.891459	64
MMV1469672	CN1CCN(CC1)c1cc(C)nc2n1ncc2c1ccc(cc1)C	BGTGBIVUHUWWAZ-UHFFFAOYNA-N	242302	64	14.858	90.749	51.452		12	0.1875	-7.37455	0	0.891459	64
MMV1482743	Cc1cccc(n1)N1CCN(CC1)c1cc(C)nc2n1ncc2c1ccccc1	SHVKUDYGQGGBMY-UHFFFAOYNA-N	242302	64		90.749	49.436		12	0.1875	-7.37455	0	0.891459	64
MMV1469723	OCCN1CCN(CC1)c1cc(C)nc2n1ncc2c1ccc(cc1)C	TZLZDCMZVRMXEA-UHFFFAOYNA-N	242302	64	-6.3843	90.749	49.198		12	0.1875	-7.37455	0	0.891459	64
MMV1469806	CC(=C)CN1CCN(CC1)c1c(C)c(C)nc2n1ncc2c1ccccc1	UZQFCLUECBZTPP-UHFFFAOYNA-N	242302	64	7.1232	90.749	48.379		12	0.1875	-7.37455	0	0.891459	64
MMV1469989	N#CCN1CCN(CC1)c1cc(C)nc2n1nc(c2c1ccc(cc1)C)C	MUIQDDGNDJYKEX-UHFFFAOYNA-N	242302	64	6.6481	90.749	46.945		12	0.1875	-7.37455	0	0.891459	64
MMV1469681	CC(c1cc(NCCN2CCOCC2)n2c(n1)c(cn2)c1ccccc1)C	RBSAMBTXVRHNHS-UHFFFAOYNA-N	242302	64	27.691	90.749	46.535		12	0.1875	-7.37455	0	0.891459	64
MMV1482738	N#CCN1CCN(CC1)c1cc(C)nc2n1nc(c2c1ccccc1)C	BLJUNSWXDCRUMJ-UHFFFAOYNA-N	242302	64		90.749	45.824		12	0.1875	-7.37455	0	0.891459	64
MMV1469976	OCCN1CCN(CC1)c1cc(C)nc2n1nc(c2c1ccccc1)CC	YZNNHPRNVMIAFV-UHFFFAOYNA-N	242302	64	11.644	90.749	37.932		12	0.1875	-7.37455	0	0.891459	64
MMV1469986	CCN1CCN(CC1)c1cc(C)nc2n1nc(c2c1ccccc1)CC	YIFBUOPNPDGHEP-UHFFFAOYNA-N	242302	64	10.664	90.749	35.474		12	0.1875	-7.37455	0	0.891459	64
MMV454353-	CCCc1cc(N2CCN(CC2)C)n2c(n1)c(c1ccccc1)c(n2)C	ZQVJVXXLBMRWQQ-UHFFFAOYNA-N	242302	64	3.6688	90.749	34.453		12	0.1875	-7.37455	0	0.891459	64
MMV1469820	Cc1nc2n(c(c1C)N1CCN(CC1)c1ccccc1)ncc2c1ccccc1	KHAAJEPLPAQLTD-UHFFFAOYNA-N	242302	64	-6.2566	90.749	32.196		12	0.1875	-7.37455	0	0.891459	64
MMV1469980	N#CCN1CCN(CC1)c1cc(C)nc2n1nc(c2c1ccccc1)CC	PECRCTRHROXTGR-UHFFFAOYNA-N	242302	64	-3.5694	90.749	31.581		12	0.1875	-7.37455	0	0.891459	64
MMV1482730	CC(=C)CN1CCN(CC1)c1cc(C)nc2n1nc(c2c1ccccc1)C	UVYROFDPDHVYMI-UHFFFAOYNA-N	242302	64		90.749	31.377		12	0.1875	-7.37455	0	0.891459	64
MMV1482515	Cc1ccc(cc1)c1c(C)nn2c1nc(C)cc2N1CCN(CC1)c1ccccn1	BZDCEOFQTGKVDU-UHFFFAOYNA-N	242302	64		90.749	31.377		12	0.1875	-7.37455	0	0.891459	64
MMV1482741	Cc1cc(N2CCN(CC2)c2nc(C)cc(n2)C)n2c(n1)c(cn2)c1ccccc1	IWAVLZAUOLRUEC-UHFFFAOYNA-N	242302	64		90.749	27.765		12	0.1875	-7.37455	0	0.891459	64
MMV1482465	CCCc1cc(N2CCN(CC2)CC#N)n2c(n1)c(c1ccccc1)c(n2)C	SRGSJLSXTMIVOW-UHFFFAOYNA-N	242302	64		90.749	27.765		12	0.1875	-7.37455	0	0.891459	64
MMV1482517	Cc1ccc(cc1)c1cnn2c1nc(C)cc2N1CCN(CC1)c1ccccn1	MJLAJBVRNVZITG-UHFFFAOYNA-N	242302	64		90.749	27.765		12	0.1875	-7.37455	0	0.891459	64
MMV1469719	Cc1ccc(cc1)c1cnn2c1nc(C)cc2N1CCN(CC1)c1ccccc1	JNDZAEIUCIVEMQ-UHFFFAOYNA-N	242302	64	6.459	90.749	19.905		12	0.1875	-7.37455	0	0.891459	64
MMV1465882	CC(=C)CN1CCN(CC1)c1cc(C)nc2n1ncc2c1ccc(cc1)Cl	GJDMNMXTYMDNGY-UHFFFAOYNA-N	242302	64	5.1132	90.749	19.327		12	0.1875	-7.37455	0	0.891459	64
MMV454385-	CCCc1cc(N2CCN(CC2)CC)n2c(n1)c(c1ccccc1)c(n2)C	NWQJOTNLUYCCFS-UHFFFAOYNA-N	242302	64	12.156	90.749	13.627		12	0.1875	-7.37455	0	0.891459	64
MMV608539-	CC(c1cc(N2CCN(CC2)CC#N)n2c(n1)c(cn2)c1ccccc1)C	JUUYTVOKTNSKHH-UHFFFAOYNA-N	242302	64		90.749	13.318		12	0.1875	-7.37455	0	0.891459	64
MMV1469932	CCc1nn2c(c1c1ccccc1)nc(cc2N1CCN(CC1)C)C	PBPXPKUTVVVPFQ-UHFFFAOYNA-N	242302	64	12.983	90.749	12.121		12	0.1875	-7.37455	0	0.891459	64
MMV1482469	CCCc1cc(N2CCN(CC2)c2ccccn2)n2c(n1)c(cn2)c1ccccc1	PELMVRTTWDPZPO-UHFFFAOYNA-N	242302	64		90.749	6.0948		12	0.1875	-7.37455	0	0.891459	64
MMV1482728	Cc1cc(N2CCN(CC2)c2ccccn2)n2c(n1)c(c1ccccc1)c(n2)C	SGCFRUWPSZYHJH-UHFFFAOYNA-N	242302	64		90.749	2.4831		12	0.1875	-7.37455	0	0.891459	64
MMV1488359	OCCN1CCN(CC1)c1cc(C)nc2n1nc(c2c1ccc(cc1)F)C	VNMKSEAVPUNENH-UHFFFAOYNA-N	242302	64		90.749	-1.7635		12	0.1875	-7.37455	0	0.891459	64
MMV423749-	CC(=C)CN1CCN(CC1)c1cc(C)nc2n1nc(c2c1ccc(cc1)C)C	JNDAUMPWAXZUOU-UHFFFAOYNA-N	242302	64	15.563	90.749	-9.5925		12	0.1875	-7.37455	0	0.891459	64
MMV1475971	OCCN1CCN(CC1)c1cc(nc2n1ncc2c1ccc(cc1)C)C(C)(C)C	OJLAIWCAEOIYCV-UHFFFAOYNA-N	242302	64	85.241	90.749	-11.208		12	0.1875	-7.37455	0	0.891459	64
MMV1482463	N#CCN1CCN(CC1)c1cc(nc2n1nc(c2c1ccccc1)C)C(C)C	ZVQZRNSMZIHAAX-UHFFFAOYNA-N	242302	64		90.749	-11.964		12	0.1875	-7.37455	0	0.891459	64
MMV1488319	CN1CCN(CC1)c1cc(C)nc2n1nc(c2c1ccc(cc1)F)C	OPEZNAHXVZFRAU-UHFFFAOYNA-N	242302	64		90.749	-18.416		12	0.1875	-7.37455	0	0.891459	64
MMV1475973	N#CCN1CCN(CC1)c1cc(nc2n1ncc2c1ccc(cc1)C)C(C)(C)C	BXAMMVBHJZHIIE-UHFFFAOYNA-N	242302	64	-39.889	90.749	-85.823		12	0.1875	-7.37455	0	0.891459	64
MMV556796-	CN1CCN(CC1)c1c(C)c(C)nc2n1ncc2c1ccccc1	WMQKFBBPKOPQJU-UHFFFAOYNA-N	242302	64	-26.584	90.749	-96.738		12	0.1875	-7.37455	0	0.891459	64
MMV1475765	Cc1nc2n(c(c1C)N1CCN(CC1)Cc1ccccc1)ncc2c1ccccc1	NOIFJRZJWNLRGE-UHFFFAOYNA-N	242302	64	-9.3884	90.749	-115.18		12	0.1875	-7.37455	0	0.891459	64
MMV1475961	CN1CCN(CC1)c1cc(nc2n1ncc2c1ccc(cc1)C)C(C)(C)C	RGNNEONXQONMPL-UHFFFAOYNA-N	242302	64	-67.049	90.749	-121.47		12	0.1875	-7.37455	0	0.891459	64
MMV1005663	O=C(Nc1cc(Cl)cc(c1)Cl)Nc1cc(Cl)cc(c1)Cl	VKVJIWVUYNTBEZ-VEWCPZSHNA-N	84381	5		92.151	92.151	yes	5	1	-7.33638	0	0.93798	5
MMV1468307	O=C(Nc1cccc(c1)Cl)Nc1ccc(cc1)Cl	WEGKFRNBRWVJKT-XQMQJMAZNA-N	84381	5	69.894	92.151	89.06	yes	5	1	-7.33638	0	0.93798	5
MMV222457-	O=C(Nc1cccc(c1)Cl)Nc1ccccc1	BQVXYHYXISZSEZ-LUXCBXFANA-N	84381	5		92.151	87.178	yes	5	1	-7.33638	0	0.93798	5
MMV665852-	O=C(Nc1ccc(c(c1)Cl)Cl)Nc1ccc(c(c1)Cl)Cl	ZDPIZPXVHVYTOK-VEWCPZSHNA-N	84381	5		92.151	86.251	yes	5	1	-7.33638	0	0.93798	5
MMV047120-	O=C(Nc1cccc(c1)Cl)Nc1cccc(c1)Cl	HMOUVTOOMLBCPQ-XQMQJMAZNA-N	84381	5		92.151	83.399	yes	5	1	-7.33638	0	0.93798	5
MMV1536570	Clc1ccc(c(c1)Cl)c1noc(c1c1csc(n1)Nc1c(Cl)cccc1Cl)C	ZWYLNRCIKPUSID-LNNLXFCONA-N	146089	16	-72.006	93.582	93.582	yes	7	0.4375	-7.15214	23	0.900529	16
MMV1151920	Clc1ccc(cc1)Nc1scc(n1)c1c(C)onc1c1ccc(cc1Cl)Cl	FAIRGZGFHXNYKC-MPIMZMORNA-N	146089	16	-93.163	93.582	92.103	yes	7	0.4375	-7.15214	0	0.900529	16
MMV1535534	Clc1ccc(c(c1)Cl)c1noc(c1c1csc(n1)Nc1cc(cc(c1)C(F)(F)F)C(F)(F)F)C	KUSJBJIBACATIB-SREBMQDQNA-N	146089	16	-11.392	93.582	91.987	yes	7	0.4375	-7.15214	0	0.900529	16
MMV1535743	Cc1cc(C)c(c(c1)C)Nc1scc(n1)c1c(C)onc1c1ccccc1	MHDUNXXDPIBNLK-LQFNOIFHNA-N	146089	16	-96.361	93.582	91.058	yes	7	0.4375	-7.15214	0	0.900529	16
MMV1536818	COc1ccccc1Nc1scc(n1)c1c(C)onc1c1ccc(cc1Cl)Cl	JKAZENOFOZTRGG-MPIMZMORNA-N	146089	16	-76.589	93.582	89.807	yes	7	0.4375	-7.15214	0	0.900529	16
MMV1535699	Cc1onc(c1c1csc(n1)Nc1cc(cc(c1)C(F)(F)F)C(F)(F)F)c1ccccc1	BDWVMRAIGODYAH-LBOYIXSDNA-N	146089	16	-33.643	93.582	87.225	yes	7	0.4375	-7.15214	0	0.900529	16
MMV1536622	COc1ccc(c(c1)Nc1scc(n1)c1c(C)onc1c1ccc(cc1Cl)Cl)Cl	YKTOIYWNTAGQJK-LQFNOIFHNA-N	146089	16	-81.563	93.582	85.277	yes	7	0.4375	-7.15214	0	0.900529	16
MMV1536652	Clc1ccc(c(c1)Cl)c1noc(c1c1csc(n1)Nc1ccccc1C)C	DTMPXAKWRHHGFY-MPIMZMORNA-N	146089	16	-113.51	93.582	80.998		7	0.4375	-7.15214	0	0.900529	16
MMV1536789	Clc1ccc(c(c1)Cl)c1noc(c1c1csc(n1)Nc1cc(ccc1Cl)C(F)(F)F)C	ODMYTWYATNNISG-LELJVTLKNA-N	146089	16	-119.54	93.582	79.488		7	0.4375	-7.15214	0	0.900529	16
MMV1536528	Clc1ccc(c(c1)Cl)Nc1scc(n1)c1c(C)onc1c1ccc(cc1Cl)Cl	BKGZLZJVRDWEFK-LQFNOIFHNA-N	146089	16	-95.241	93.582	78.985		7	0.4375	-7.15214	0	0.900529	16
MMV1535656	Clc1ccccc1Nc1scc(n1)c1c(C)onc1c1ccccc1	DSNXYXBRCMXCHA-PKSOQXRJNA-N	146089	16	-105.56	93.582	72.244		7	0.4375	-7.15214	0	0.900529	16
MMV1535574	Clc1ccc(c(c1)Cl)c1noc(c1c1csc(n1)Nc1ccccc1Cl)C	LBLASRNIWQVXBX-MPIMZMORNA-N	146089	16	-86.512	93.582	71.431		7	0.4375	-7.15214	0	0.900529	16
MMV1536611	Fc1ccc(c(c1)F)Nc1scc(n1)c1c(C)onc1c1ccc(cc1Cl)Cl	QRCSUBDJKJOCKO-LQFNOIFHNA-N	146089	16	-110.25	93.582	69.17		7	0.4375	-7.15214	0	0.900529	16
MMV1535612	Clc1ccc(cc1)Nc1scc(n1)c1c(C)onc1c1ccccc1	MZZMFEAQQJQMIA-PKSOQXRJNA-N	146089	16	-141.62	93.582	68.528		7	0.4375	-7.15214	0	0.900529	16
MMV1536581	Clc1ccc(c(c1)Cl)c1noc(c1c1csc(n1)Nc1ccccc1F)C	BGBHQFHIAUGVAQ-MPIMZMORNA-N	146089	16	-104.35	93.582	68.037		7	0.4375	-7.15214	0	0.900529	16
MMV1536539	Clc1ccc(c(c1)Cl)c1noc(c1c1csc(n1)Nc1ccccc1Br)C	PNXFXFKSIKEKET-MPIMZMORNA-N	146089	16	-102.25	93.582	62.248		7	0.4375	-7.15214	0	0.900529	16
MMV1430646	CCCN(S(=O)(=O)c1ccc(cc1)n1ncc(c(c1=O)Cl)Cl)CCC	QBJBGCXPFSNWAS-UHFFFAOYNA-N	163073	14		93.96	93.96	yes	7	0.5	-6.92456	0	0.899019	14
MMV1425311	Clc1c(Cl)cnn(c1=O)c1ccc(cc1)S(=O)(=O)NCCCOCC1CC1	VFAJQMVIFIMWPM-UHFFFAOYNA-N	163073	14		93.96	92.788	yes	7	0.5	-6.92456	0	0.899019	14
MMV1428306	CN(S(=O)(=O)c1ccc(cc1)n1ncc(c(c1=O)Cl)Cl)C1CCCCCC1	VHHAESCZJQDPKD-UHFFFAOYNA-N	163073	14		93.96	91.726	yes	7	0.5	-6.92456	0	0.899019	14
MMV1444757	CCC(NS(=O)(=O)c1ccc(cc1)n1ncc(c(c1=O)Cl)Cl)(C)C	CQHIPDVYHHSGBH-UHFFFAOYNA-N	163073	14		93.96	88.307	yes	7	0.5	-6.92456	0	0.899019	14
MMV1064903	COCCCNS(=O)(=O)c1ccc(cc1)n1ncc(c(c1=O)Cl)Cl	MLFYMGYMUPTTSR-UHFFFAOYNA-N	163073	14	82.33	93.96	87.669	yes	7	0.5	-6.92456	0	0.899019	14
MMV1065029	CC(CNS(=O)(=O)c1ccc(cc1)n1ncc(c(c1=O)Cl)Cl)C	GWQFKJZIFVTEPL-UHFFFAOYNA-N	163073	14	77.751	93.96	85.203	yes	7	0.5	-6.92456	0	0.899019	14
MMV1064989	CC(CCNS(=O)(=O)c1ccc(cc1)n1ncc(c(c1=O)Cl)Cl)C	MYVDIZJCIGSKNP-UHFFFAOYNA-N	163073	14	82.348	93.96	83.353	yes	7	0.5	-6.92456	0	0.899019	14
MMV1065516	Clc1c(Cl)cnn(c1=O)c1ccc(cc1)S(=O)(=O)N1CCCCCCC1	HHCFQBMCDPWSBP-UHFFFAOYNA-N	163073	14	80.873	93.96	81.504		7	0.5	-6.92456	0	0.899019	14
MMV1439280	Clc1cnn(c(=O)c1Cl)c1ccc(cc1)S(=O)(=O)NC1CCCC1	MDDUOAFKGPCJFU-UHFFFAOYNA-N	163073	14		93.96	80.734		7	0.5	-6.92456	0	0.899019	14
MMV1444581	COCC(NS(=O)(=O)c1ccc(cc1)n1ncc(c(c1=O)Cl)Cl)C	WDYUYBZHBTUSFH-VTPNGZADNA-N	163073	14		93.96	80.512		7	0.5	-6.92456	0	0.899019	14
MMV1065071	CCC1CCCCN1S(=O)(=O)c1ccc(cc1)n1ncc(c(c1=O)Cl)Cl	RIBPUAPBKLNVBT-MHVKNJSONA-N	163073	14	82.507	93.96	79.962		7	0.5	-6.92456	0	0.899019	14
MMV1064952	CC(NS(=O)(=O)c1ccc(cc1)n1ncc(c(c1=O)Cl)Cl)CCC(C)C	HHKGIMWUCZTEGR-MHVKNJSONA-N	163073	14	78.18	93.96	79.654		7	0.5	-6.92456	0	0.899019	14
MMV1444226	CCCCN(S(=O)(=O)c1ccc(cc1)n1ncc(c(c1=O)Cl)Cl)CC	QENFJZRUWWRXFV-UHFFFAOYNA-N	163073	14		93.96	72.716		7	0.5	-6.92456	0	0.899019	14
MMV1444221	Clc1cnn(c(=O)c1Cl)c1ccc(cc1)S(=O)(=O)N1CCCCC1C	UJKLEMSUXARKTF-NKMUTUCSNA-N	163073	14		93.96	64.921		7	0.5	-6.92456	0	0.899019	14
MMV1126156	COc1cc(Nc2ncc3c(n2)CCN(C3)C(=O)Nc2ccc(c(c2)Cl)F)cc(c1OC)OC	MJZROTRLAGFHTE-VEORKLDJNA-N	60452	18		94.598	94.598	yes	5	0.277778	-6.86769	0	0.8914	18
MMV1126030	COc1cc(NC(=O)N2CCc3c(C2)cnc(n3)Nc2cc(Cl)cc(c2)Cl)cc(c1OC)OC	DTGNMQNMVIDMQI-VEORKLDJNA-N	60452	18		94.598	93.248	yes	5	0.277778	-6.86769	0	0.8914	18
MMV1125921	COc1cccc(c1)NC(=O)N1CCc2c(C1)cnc(n2)Nc1ccc(cc1)C(C)C	MOLXKHJUXKAVLZ-PJQSKVNONA-N	60452	18		94.598	93.248	yes	5	0.277778	-6.86769	0	0.8914	18
MMV1126028	COc1c(OC)cc(cc1OC)Nc1ncc2c(n1)CCN(C2)C(=O)Nc1ccc(cc1)C(C)C	IXTGUWDYGJXMFV-LKHHGCNMNA-N	60452	18		94.598	91.897	yes	5	0.277778	-6.86769	0	0.8914	18
MMV1126114	COc1cc(Nc2ncc3c(n2)CCN(C3)C(=O)Nc2ccc(cc2)OC(F)(F)F)cc(c1OC)OC	WGHVQJDTALSEIJ-CYSPOYASNA-N	60452	18		94.598	91.897	yes	5	0.277778	-6.86769	0	0.8914	18
MMV1126073	Clc1cc(cc(c1)Cl)Nc1ncc2c(n1)CCN(C2)C(=O)Nc1ccc(cc1)OC(F)(F)F	NOEABIVSDWQVNP-LKHHGCNMNA-N	60452	18		94.598	85.145	yes	5	0.277778	-6.86769	0	0.8914	18
MMV1126118	COc1cc(NC(=O)N2CCc3c(C2)cnc(n3)Nc2cc(C)cc(c2)C)cc(c1OC)OC	MYFDBQCHYCOTKS-VEORKLDJNA-N	60452	18		94.598	83.794	yes	5	0.277778	-6.86769	0	0.8914	18
MMV1126032	COc1cccc(c1)NC(=O)N1CCc2c(C1)cnc(n2)Nc1cc(C)cc(c1)C	WXTACGPUPOCGFZ-SPEPDGBUNA-N	60452	18		94.598	79.743		5	0.277778	-6.86769	0	0.8914	18
MMV1126221	COc1cc(Nc2ncc3c(n2)CCN(C3)C(=O)Nc2cccc(c2)F)cc(c1OC)OC	DWQOFFUKTLJNNR-PJQSKVNONA-N	60452	18		94.598	74.341		5	0.277778	-6.86769	0	0.8914	18
MMV1125944	COc1c(OC)cc(cc1OC)Nc1ncc2c(n1)CCN(C2)C(=O)Nc1ccc(cc1)N(C)C	RRYJXZZKBAMYGO-VEORKLDJNA-N	60452	18		94.598	74.341		5	0.277778	-6.86769	0	0.8914	18
MMV1126179	COc1cc(Nc2ncc3c(n2)CCN(C3)C(=O)Nc2ccccc2)cc(c1OC)OC	STLWHUARQGTORR-SPEPDGBUNA-N	60452	18		94.598	70.289		5	0.277778	-6.86769	0	0.8914	18
MMV1126034	O=C(N1CCc2c(C1)cnc(n2)Nc1cccnc1)Nc1ccc(cc1)OC(F)(F)F	QZMAAZIDSAEMPT-PJQSKVNONA-N	60452	18		94.598	68.939		5	0.277778	-6.86769	0	0.8914	18
MMV1126053	Cc1cc(cc(c1)C)Nc1ncc2c(n1)CCN(C2)C(=O)Nc1ccc(cc1)OC(F)(F)F	IOTCWBMXTXCBGM-LKHHGCNMNA-N	60452	18		94.598	67.588		5	0.277778	-6.86769	0	0.8914	18
MMV1126203	COc1cccc(c1)NC(=O)N1CCc2c(C1)cnc(n2)Nc1cccnc1	TXLFYHITHMUDPT-DVIAZDKANA-N	60452	18		94.598	58.135		5	0.277778	-6.86769	0	0.8914	18
MMV1125993	COc1cc(NC(=O)N2CCc3c(C2)cnc(n3)Nc2cccnc2)cc(c1OC)OC	HYTOELOGHAXOFM-SPEPDGBUNA-N	60452	18		94.598	54.083		5	0.277778	-6.86769	0	0.8914	18
MMV1126107	COc1cccc(c1)NC(=O)N1CCc2c(C1)cnc(n2)Nc1ccc(cc1)N1CCOCC1	CRCHBCIPQMKYAB-VEORKLDJNA-N	60452	18		94.598	44.63		5	0.277778	-6.86769	0	0.8914	18
MMV1125940	O=C(N1CCc2c(C1)cnc(n2)Nc1ccc(cc1)C(C)C)Nc1ccc(cc1)OC(F)(F)F	HAYVMXCNCASNSJ-CYSPOYASNA-N	60452	18		94.598	40.578		5	0.277778	-6.86769	0	0.8914	18
MMV1126256	COc1c(OC)cc(cc1OC)NC(=O)N1CCc2c(C1)cnc(n2)Nc1ccc(cc1)C(C)C	QRFVQDXRJDQVPS-LKHHGCNMNA-N	60452	18		94.598	-6.6892		5	0.277778	-6.86769	0	0.8914	18
MMV1126767	N#Cc1ccc(cc1)c1cnc2n1cc(nc2)c1cccc(c1)C(=O)N	RUUYFHFXYIFZKW-MRSUPTMINA-N	242742	11		95.949	95.949	yes	4	0.363636	-6.86157	0	0.895695	11
MMV1126947	NC(=O)c1cccc(c1)c1ncc2n(c1)c(cn2)c1ccccc1	VEIZLRWHGCJPEM-HPHMPNDVNA-N	242742	11		95.949	93.248	yes	4	0.363636	-6.86157	17	0.895695	11
MMV1126753	O=C(c1cccc(c1)c1ncc2n(c1)c(cn2)c1ccc(cc1)C(C)(C)C)N(C)C	IKGARXCFGXSZQS-UHFFFAOYNA-N	242742	11		95.949	93.248	yes	4	0.363636	-6.86157	0	0.895695	11
MMV1126915	CC(=O)c1cccc(c1)c1cnc2n1cc(nc2)c1cccc(c1)C(=O)N	NQTKHXDVVABFNZ-MRSUPTMINA-N	242742	11		95.949	93.248	yes	4	0.363636	-6.86157	0	0.895695	11
MMV1127037	OCc1ccc(cc1)c1cnc2n1cc(nc2)c1cccc(c1)C(=O)N(C)C	SXXOZCGZKPZIDG-UHFFFAOYNA-N	242742	11		95.949	86.495	yes	4	0.363636	-6.86157	0	0.895695	11
MMV1126709	NC(=O)c1cccc(c1)c1ncc2n(c1)c(cn2)c1ccc(cc1)C(C)(C)C	QGJFBRNPUMPPBD-PECIQRARNA-N	242742	11		95.949	85.145	yes	4	0.363636	-6.86157	0	0.895695	11
MMV498082-	CN(C(=O)c1cccc(c1)c1ncc2n(c1)c(cn2)c1ccccc1)C	VRKZOFHRCKEFFP-UHFFFAOYNA-N	242742	11		95.949	71.64		4	0.363636	-6.86157	0	0.895695	11
MMV1127087	CN(C(=O)c1cccc(c1)c1ncc2n(c1)c(cn2)c1ccccc1C)C	IBOUCVBIIXGMNE-UHFFFAOYNA-N	242742	11		95.949	44.63		4	0.363636	-6.86157	0	0.895695	11
MMV1126343	OCc1cccc(c1)c1cnc2n1cc(nc2)c1cccc(c1)C(=O)N	VQKZGXURPFHFHX-QVUQFMIFNA-N	242742	11		95.949	40.578		4	0.363636	-6.86157	0	0.895695	11
MMV1126488	Cc1ccccc1c1cnc2n1cc(nc2)c1cccc(c1)C(=O)N	DZSXKJRWNOGSFI-QVUQFMIFNA-N	242742	11		95.949	36.527		4	0.363636	-6.86157	0	0.895695	11
MMV457596-	CN(C(=O)c1cccc(c1)c1cncc2n1ccn2)C	QPFCHGSTSWFUSF-UHFFFAOYNA-N	242742	11		95.949	-38.803		4	0.363636	-6.86157	0	0.895695	11
MMV1527038	O=C1C=CC(=O)N1c1ccc(c(c1)Cl)Cl	PJBXBDSTURWRBO-UHFFFAOYNA-N	99736	4		91.063	91.063	yes	4	1	-6.8088	0	0.918082	4
MMV1527294	O=C1C=CC(=O)N1c1ccc(cc1)Cl	FPZQYYXSOJSITC-UHFFFAOYNA-N	99736	4		91.063	89.276	yes	4	1	-6.8088	0	0.918082	4
MMV1527886	O=C1C=CC(=O)N1c1cc(Cl)cc(c1)Cl	OSSFTHGZMNLASE-UHFFFAOYNA-N	99736	4		91.063	87.495	yes	4	1	-6.8088	0	0.918082	4
MMV1527042	Clc1cccc(c1)N1C(=O)C=CC1=O	QDEQBRUNBFJJPW-UHFFFAOYNA-N	99736	4		91.063	87.489	yes	4	1	-6.8088	0	0.918082	4
MMV1127070	Nc1ccc(cn1)c1ncc2n(c1)c(cn2)c1ccc(cc1)N(C)C	JENOIVNTDSBPDB-HPHMPNDVNA-N	239300	6		97.299	97.299	yes	3	0.5	-6.77454	0	0.900715	6
MMV1126839	Nc1ccc(cn1)c1ncc2n(c1)c(cn2)c1ccc(cc1)C(C)(C)C	YAOAASVMFWJHMP-MRSUPTMINA-N	239300	6		97.299	94.598	yes	3	0.5	-6.77454	0	0.900715	6
MMV1126995	OCc1ccc(cc1)c1cnc2n1cc(nc2)c1ccc(nc1)N	RLAAAELEPQYJBI-SDRQFZCRNA-N	239300	6		97.299	94.598	yes	3	0.5	-6.77454	0	0.900715	6
MMV1126747	Nc1ccc(cn1)c1ncc2n(c1)c(cn2)c1cccc(c1)N(C)C	LATXYBLDZYQFQK-HPHMPNDVNA-N	239300	6		97.299	82.444		3	0.5	-6.77454	0	0.900715	6
MMV1127038	Nc1ccc(cn1)c1ncc2n(c1)c(cn2)c1ccccc1	OGCXGQNOZCZVNN-DZQCGVKKNA-N	239300	6		97.299	77.042		3	0.5	-6.77454	0	0.900715	6
MMV1127262	Nc1ccc(cn1)c1ncc2n(c1)c(cn2)c1ccccc1C	JIVGWBXTKBYSIB-SDRQFZCRNA-N	239300	6		97.299	48.681		3	0.5	-6.77454	0	0.900715	6
MMV1142301	c1ccc(cc1)c1cnc2n1nc(cc2)c1ccncc1	CSFZUEKIQCNTGY-UHFFFAOYNA-N	238813	7		95.649	95.649	yes	4	0.571429	-6.76936	0	0.938406	7
MMV1142555	OCc1ccc(cc1)c1cnc2n1nc(cc2)c1ccc(cc1)F	LKNBDJNQZLBIRO-UHFFFAOYNA-N	238813	7		95.649	95.649	yes	4	0.571429	-6.76936	0	0.938406	7
MMV1142719	OCc1ccc(cc1)c1cnc2n1nc(cc2)c1ccccc1	BVPIYXHCSRNZSE-UHFFFAOYNA-N	238813	7		95.649	91.298	yes	4	0.571429	-6.76936	0	0.938406	7
MMV032855-	c1ccc(cc1)c1ccc2n(n1)c(cn2)c1ccncc1	PQJHMVFNRWXMKB-UHFFFAOYNA-N	238813	7		95.649	91.298	yes	4	0.571429	-6.76936	0	0.938406	7
MMV032840-	OCc1ccc(cc1)c1ccc2n(n1)c(cn2)c1ccncc1	ABNUMLXTCHXQRP-UHFFFAOYNA-N	238813	7		95.649	79.332		4	0.571429	-6.76936	0	0.938406	7
MMV1142413	OCc1ccc(cc1)c1ccc2n(n1)c(cn2)c1ccccc1	RPRWNKMZSWYURX-UHFFFAOYNA-N	238813	7		95.649	45.612		4	0.571429	-6.76936	0	0.938406	7
MMV1370825	OCc1ccc(cc1)c1ccc2n(n1)c(cn2)c1ccc(cc1)CO	GHRWJCWFXHNLHR-UHFFFAOYNA-N	238813	7		95.649	-50.522		4	0.571429	-6.76936	0	0.938406	7
MMV1513239	Cc1ccc(cc1)S(=O)(=O)c1ccc(cc1[N+](=O)[O-])C(F)(F)F	HXPDJPMIFPTJCP-UHFFFAOYNA-N	79350	4	20.369	100	100	yes	2	0.5	-6.74777	0	0.897439	4
MMV1513128	[O-][N+](=O)c1cc(ccc1S(=O)C)C(F)(F)F	GQUQPVPSQYXUQL-IDVCUDOJNA-N	79350	4		100	100	yes	2	0.5	-6.74777	0	0.897439	4
MMV1504558	[O-][N+](=O)c1cc(ccc1S(=O)(=O)C)C(F)(F)F	HPHXDCJMSQGRDM-UHFFFAOYNA-N	79350	4		100	90.641	yes	2	0.5	-6.74777	0	0.897439	4
MMV1496937	Clc1ccc(cc1)S(=O)(=O)c1ccc(cc1[N+](=O)[O-])C(F)(F)F	ZNNXTHUWLFOGRX-UHFFFAOYNA-N	79350	4		100	55.723		2	0.5	-6.74777	0	0.897439	4
MMV1126835	CN(c1cccc(c1)c1cnc2n1cc(nc2)c1ccccc1)C	VMWKQUYTGQWLHF-UHFFFAOYNA-N	217195	5		94.598	94.598	yes	4	0.8	-6.71181	0	0.892127	5
MMV1126749	OCc1ccc(cc1)c1ncc2n(c1)c(cn2)c1cccc(c1)N(C)C	YRNFZMXGDHUGHW-UHFFFAOYNA-N	217195	5		94.598	91.897	yes	4	0.8	-6.71181	0	0.892127	5
MMV1126705	CN(c1cccc(c1)c1cnc2n1cc(nc2)c1ccncc1)C	FZZDBOOTWQFICA-UHFFFAOYNA-N	217195	5		94.598	90.547	yes	4	0.8	-6.71181	0	0.892127	5
MMV1126661	CN(c1cccc(c1)c1cnc2n1cc(nc2)c1cccnc1)C	UMTTUHGXIVKUGN-UHFFFAOYNA-N	217195	5		94.598	89.196	yes	4	0.8	-6.71181	0	0.892127	5
MMV1137707	CN(c1cccc(c1)c1cncc2n1ccn2)C	MFMLJZIPZOVCRS-UHFFFAOYNA-N	217195	5		94.598	76.558		4	0.8	-6.71181	0	0.892127	5
MMV1126898	COc1ccc(cc1)c1cnc2n1cc(nc2)c1ccc(cc1)CO	AGWUPUCBBFKCRG-UHFFFAOYNA-N	227202	6		91.897	91.897	yes	5	0.833333	-6.68447	0	0.92256	6
MMV1127012	COc1ccc(cc1)c1cnc2n1cc(nc2)c1cccc(c1)N	LIDAWQLDKAIUHV-UHFFFAOYNA-N	227202	6		91.897	90.547	yes	5	0.833333	-6.68447	0	0.92256	6
MMV1126681	OCc1ccc(cc1)c1ncc2n(c1)c(cn2)c1ccc(cc1)Oc1ccccc1	KBIBUSXUDXVDSY-UHFFFAOYNA-N	227202	6		91.897	90.547	yes	5	0.833333	-6.68447	0	0.92256	6
MMV1126634	COc1ccc(cc1)c1cnc2n1cc(nc2)c1ccccc1	GZCLXEAWCSGSNY-UHFFFAOYNA-N	227202	6		91.897	89.196	yes	5	0.833333	-6.68447	0	0.92256	6
MMV1126766	COc1ccc(cc1)c1cnc2n1cc(nc2)c1ccc(cc1)O	JASBOEXSDWJWCH-UHFFFAOYNA-N	227202	6		91.897	83.794	yes	5	0.833333	-6.68447	0	0.92256	6
MMV1126639	Oc1ccc(cc1)c1ncc2n(c1)c(cn2)c1ccccc1	WKKNMORMXLBDCN-UHFFFAOYNA-N	227202	6		91.897	47.331		5	0.833333	-6.68447	0	0.92256	6
MMV454859-	NC(c1csc(n1)Nc1nncc2c1cccc2)Cc1ccccc1	LTYPGCNIZXWPRQ-WPNFSVTLNA-N	154222	4		89.393	89.393	yes	4	1	-6.66273	0	0.927016	4
MMV1134502	Fc1ccc(cc1)CC(c1csc(n1)Nc1nncc2c1cccc2)N	HLDPMZGZWYOLNN-NMOAKCGHNA-N	154222	4		89.393	88.592	yes	4	1	-6.66273	0	0.927016	4
MMV1134542	Clc1ccc(cc1)CC(c1csc(n1)Nc1nncc2c1cccc2)N	ASPYAYFFVODSLV-NMOAKCGHNA-N	154222	4		89.393	88.392	yes	4	1	-6.66273	0	0.927016	4
MMV1134548	NC(c1csc(n1)Nc1nncc2c1cccc2)Cc1ccc(cc1)C(F)(F)F	PQLUHQFLWXKCKY-WAUJRETANA-N	154222	4		89.393	86.991	yes	4	1	-6.66273	0	0.927016	4
MMV032823-	Clc1cccc(c1)c1ccc2n(n1)c(cn2)c1ccncc1	JVSBGPZEUAAMDN-UHFFFAOYNA-N	226634	4		96.737	96.737	yes	4	1	-6.64996	0	0.894091	4
MMV1142491	Nc1cccc(c1)c1ccc2n(n1)c(cn2)c1cccc(c1)Cl	JDISSKZXTMSPDX-UHFFFAOYNA-N	226634	4		96.737	90.21	yes	4	1	-6.64996	0	0.894091	4
MMV1142742	OCc1cccc(c1)c1ccc2n(n1)c(cn2)c1cccc(c1)Cl	OHLZQWMTGJMXNV-UHFFFAOYNA-N	226634	4		96.737	88.035	yes	4	1	-6.64996	7	0.894091	4
MMV1142638	OCc1ccc(cc1)c1cnc2n1nc(cc2)c1cccc(c1)Cl	VXZDBDWHHKZZLD-UHFFFAOYNA-N	226634	4		96.737	86.947	yes	4	1	-6.64996	0	0.894091	4
MMV1147656	O=C(Nc1cccc(c1)C(F)(F)F)Nc1ccc2n(c1)nc(n2)Cc1ccccc1	FGVLWEFJHFZLRQ-SPEPDGBUNA-N	169550	10		97.108	97.108	yes	5	0.5	-6.585	0	0.884329	10
MMV1147658	O=C(Nc1ccc2n(c1)nc(n2)Cc1ccccc1)Nc1cccc(c1)Cl	OEFCCNPJIRABNU-PDJAEHLQNA-N	169550	10		97.108	94.215	yes	5	0.5	-6.585	0	0.884329	10
MMV1147396	O=C(Nc1ccc(cc1)C)Nc1ccc2n(c1)nc(n2)Cc1ccccc1	JIQYVQACTJSXKC-PDJAEHLQNA-N	169550	10		97.108	94.215	yes	5	0.5	-6.585	0	0.884329	10
MMV1147528	O=C(Nc1cccc(c1)C(=O)C)Nc1ccc2n(c1)nc(n2)Cc1ccccc1	SCEFQUCUMLJXOG-DVIAZDKANA-N	169550	10		97.108	88.431	yes	5	0.5	-6.585	0	0.884329	10
MMV1147352	O=C(Nc1ccc2n(c1)nc(n2)Cc1ccccc1)Nc1cccc(c1)F	TWHILBLSCKUUGY-PDJAEHLQNA-N	169550	10		97.108	88.431	yes	5	0.5	-6.585	0	0.884329	10
MMV1147350	O=C(Nc1ccc2n(c1)nc(n2)Cc1ccccc1)NCc1ccccc1	QBGMFVJYLIFKJP-PDJAEHLQNA-N	169550	10		97.108	82.646		5	0.5	-6.585	0	0.884329	10
MMV1147482	O=C(Nc1ccc2n(c1)nc(n2)Cc1ccccc1)Nc1cccnc1	KBBVJTBWDGRLIY-XBTAAFKLNA-N	169550	10		97.108	71.077		5	0.5	-6.585	0	0.884329	10
MMV1147394	O=C(Nc1ccc2n(c1)nc(n2)Cc1ccccc1)Nc1ccccc1	IDJWNHXNLYVNAA-XBTAAFKLNA-N	169550	10		97.108	71.077		5	0.5	-6.585	0	0.884329	10
MMV1147438	CC(NC(=O)Nc1ccc2n(c1)nc(n2)Cc1ccccc1)C	AHZNGWSWKNEVRW-VEWCPZSHNA-N	169550	10		97.108	65.293		5	0.5	-6.585	0	0.884329	10
MMV1147901	CCCc1nn2c(n1)ccc(c2)NC(=O)Nc1cccc(c1)C(=O)C	MLBXQHSFWVDNAU-NPVYFSBINA-N	169550	10		97.108	27.693		5	0.5	-6.585	0	0.884329	10
MMV1125841	Oc1ccccc1C(=O)c1cnc([nH]1)Nc1cccc(c1)Oc1ccccc1	SJCXXRAZLYJUBC-XBXBPLPCNA-N	43021	12		90.142	90.142	yes	6	0.5	-6.5585	0	0.87692	12
MMV1125852	COc1ccccc1C(=O)c1cnc([nH]1)Nc1cccc(c1)Cc1ccccc1	DTSZPWZOZUOTOP-PJQSKVNONA-N	43021	12		90.142	90.142	yes	6	0.5	-6.5585	0	0.87692	12
MMV1125845	COc1ccccc1C(=O)c1cnc([nH]1)Nc1cccc(c1)Oc1ccccc1	UMDJNFWNFFCODM-SPEPDGBUNA-N	43021	12		90.142	90.142	yes	6	0.5	-6.5585	0	0.87692	12
MMV1125813	COc1ccccc1C(=O)c1cnc([nH]1)Nc1cccc(c1)c1ccccc1	DOQAHWRCGUBULL-SPEPDGBUNA-N	43021	12		90.142	90.142	yes	6	0.5	-6.5585	0	0.87692	12
MMV1125903	Oc1ccccc1C(=O)c1cnc([nH]1)Nc1cccc(c1)Cc1ccccc1	LGOXPQOTPLVLJI-SPEPDGBUNA-N	43021	12		90.142	86.856	yes	6	0.5	-6.5585	0	0.87692	12
MMV1125809	Oc1ccccc1C(=O)c1cnc([nH]1)Nc1cccc(c1)C(F)(F)F	OHXXMRVCXJIHBE-PDJAEHLQNA-N	43021	12		90.142	85.213	yes	6	0.5	-6.5585	0	0.87692	12
MMV1125743	Oc1ccccc1C(=O)c1cnc([nH]1)Nc1cccc(c1)OCc1ccccc1	YBXZMOAFPDTINQ-SPEPDGBUNA-N	43021	12		90.142	75.354		6	0.5	-6.5585	0	0.87692	12
MMV1125855	COc1ccccc1C(=O)c1cnc([nH]1)Nc1cccc(c1)Br	BXQSEVMXZSJYGC-BDGWVKIONA-N	43021	12		90.142	65.496		6	0.5	-6.5585	0	0.87692	12
MMV1125748	COc1ccccc1C(=O)c1cnc([nH]1)Nc1cccc(c1)OC(C)C	SUAJOCPGJQWWIP-PDJAEHLQNA-N	43021	12		90.142	42.493		6	0.5	-6.5585	0	0.87692	12
MMV1125776	Cc1cccc(c1)Nc1ncc([nH]1)C(=O)c1ccccc1O	ZQBFIXKPMOWVQA-NPVYFSBINA-N	43021	12		90.142	9.6324		6	0.5	-6.5585	0	0.87692	12
MMV498125-	COc1ccccc1C(=O)c1cnc([nH]1)Nc1cccc(c1)C	SJWKEADBVFJKMX-BDGWVKIONA-N	43021	12		90.142	9.6324		6	0.5	-6.5585	0	0.87692	12
MMV1125715	COc1ccccc1C(=O)c1cnc([nH]1)Nc1cccc(c1)C(F)(F)F	JYXBYTQLBPJTEW-DVIAZDKANA-N	43021	12		90.142	4.7032		6	0.5	-6.5585	0	0.87692	12
MMV1470577	Cc1nn(c(c1)C)c1nc(cc(n1)c1ccccc1)N1CCCC1	CRXIRJQKCURMGC-UHFFFAOYNA-N	103367	9	20.258	90.987	90.987	yes	5	0.555556	-6.55762	0	0.907126	9
MMV1470575	OCCN(c1cc(nc(n1)n1nc(cc1C)C)c1ccccc1)C	RNGZCXXRWLYMGX-UHFFFAOYNA-N	103367	9	27.165	90.987	90.577	yes	5	0.555556	-6.55762	0	0.907126	9
MMV1470565	CCCNc1cc(nc(n1)n1nc(cc1C)C)c1ccccc1	ZOFMCGGSIQHTQG-LILDFLRNNA-N	103367	9	11.455	90.987	89.553	yes	5	0.555556	-6.55762	0	0.907126	9
MMV1470571	Cc1cc(n(n1)c1nc(cc(n1)c1ccccc1)N1CCOCC1)C	IKHXIEZYNRKZEG-UHFFFAOYNA-N	103367	9	17.07	90.987	88.119	yes	5	0.555556	-6.55762	0	0.907126	9
MMV1470579	Cc1cc(n(n1)c1nc(cc(n1)c1ccccc1)N1CCCCCC1)C	WORAEAFCESIVKZ-UHFFFAOYNA-N	103367	9	39.528	90.987	87.709	yes	5	0.555556	-6.55762	0	0.907126	9
MMV1470603	OCCN1CCN(CC1)c1cc(nc(n1)n1nc(cc1C)C)c1ccccc1	GCUGWWJRXHETEH-UHFFFAOYNA-N	103367	9	-9.8583	90.987	77.672		5	0.555556	-6.55762	0	0.907126	9
MMV1484917	CN1CCN(CC1)c1cc(nc(n1)n1nc(cc1C)C)c1ccccc1	BFXPNRBXEKCJLU-UHFFFAOYNA-N	103367	9	5.9358	90.987	76.845		5	0.555556	-6.55762	0	0.907126	9
MMV1470569	OCCN(c1cc(nc(n1)n1nc(cc1C)C)c1ccccc1)CCO	LQMJWNKZNOXTSL-UHFFFAOYNA-N	103367	9	-5.7764	90.987	70.912		5	0.555556	-6.55762	0	0.907126	9
MMV1470607	CN(CCCNc1cc(nc(n1)n1nc(cc1C)C)c1ccccc1)C	BZEQWJGTMCMNHF-PKSOQXRJNA-N	103367	9	-30.309	90.987	61.694		5	0.555556	-6.55762	0	0.907126	9
MMV1514520	Clc1cc(cnc1S(=O)(=O)c1ccc(s1)S(=O)(=O)Nc1ccc(cc1)OC(F)(F)F)C(F)(F)F	DOKGURHVOLJFCQ-UHFFFAOYNA-N	56756	5	-12.835	94.108	94.108	yes	3	0.6	-6.55723	0	0.932423	5
MMV1514216	Clc1cc(cnc1S(=O)(=O)c1ccc(s1)S(=O)(=O)Nc1cccc(c1)C(F)(F)F)C(F)(F)F	NGKSEZHRVBPMGA-UHFFFAOYNA-N	56756	5	-63.695	94.108	94.108	yes	3	0.6	-6.55723	0	0.932423	5
MMV1514477	Clc1cc(cnc1S(=O)(=O)c1ccc(s1)S(=O)(=O)Nc1ccc(cc1)C(F)(F)F)C(F)(F)F	KYZGBCAASVBLGY-UHFFFAOYNA-N	56756	5	-39.064	94.108	94.108	yes	3	0.6	-6.55723	0	0.932423	5
MMV1514433	COc1ccc(cc1)NS(=O)(=O)c1ccc(s1)S(=O)(=O)c1ncc(cc1Cl)C(F)(F)F	ODFZMYDMRMKHAT-UHFFFAOYNA-N	56756	5	76.823	94.108	82.324		3	0.6	-6.55723	0	0.932423	5
MMV1514260	Clc1cc(cnc1S(=O)(=O)c1ccc(s1)S(=O)(=O)Nc1ccc(cc1)[N+](=O)[O-])C(F)(F)F	SDHOQOINOLOWRO-UHFFFAOYNA-N	56756	5	-74.084	94.108	11.618		3	0.6	-6.55723	0	0.932423	5
MMV1288460	CCOc1ccc(cc1)Nc1sc(c(n1)S(=O)(=O)c1ccc(cc1)Cl)Cl	XOVQQCLJOHSCSV-UYBDAZJANA-N	11718	7	72.897	92.356	92.356	yes	5	0.714286	-6.5336	0	0.898449	7
MMV1208079	COc1ccc(cc1)Nc1sc(c(n1)S(=O)(=O)c1ccc(cc1)C)Cl	UVGQCXVGBXAKND-LILDFLRNNA-N	11718	7		92.356	87.771	yes	5	0.714286	-6.5336	0	0.898449	7
MMV1208659	Clc1ccc(cc1)S(=O)(=O)c1nc(sc1Cl)Nc1cccc(c1)C	VWXSDMCFXBBRIS-LILDFLRNNA-N	11718	7		92.356	87.449	yes	5	0.714286	-6.5336	0	0.898449	7
MMV1198851	Fc1ccc(c(c1)F)Nc1sc(c(n1)S(=O)(=O)c1ccccc1)Cl	PWLRUHJPGRBQDR-LILDFLRNNA-N	11718	7		92.356	87.19	yes	5	0.714286	-6.5336	0	0.898449	7
MMV1208532	Clc1ccc(cc1)S(=O)(=O)c1nc(sc1Cl)Nc1ccccc1	ZFKXVEZEGJJZIV-GPQMBLKYNA-N	11718	7		92.356	85.196	yes	5	0.714286	-6.5336	0	0.898449	7
MMV1288507	Clc1ccc(cc1)S(=O)(=O)c1nc(sc1Cl)Nc1ccc(cc1)OC(F)(F)F	KRMQKLMPJHPSGL-QWOVJGMINA-N	11718	7	40.468	92.356	79.616		5	0.714286	-6.5336	0	0.898449	7
MMV1185819	Oc1cccc(c1)Nc1sc(c(n1)S(=O)(=O)c1ccccc1)Cl	CBZSLKJHWJVQIW-HCKMINDGNA-N	11718	7		92.356	9.9672		5	0.714286	-6.5336	0	0.898449	7
MMV1126763	Cn1ncc(c1)c1cnc2n1cc(nc2)c1ccccc1	RDCZOBISJMXWLB-UHFFFAOYNA-N	211681	7		95.949	95.949	yes	3	0.428571	-6.53196	0	0.906717	7
MMV1126899	N#Cc1ccc(cc1)c1cnc2n1cc(nc2)c1cnn(c1)C	NAMSIANRCWANGH-UHFFFAOYNA-N	211681	7		95.949	95.949	yes	3	0.428571	-6.53196	0	0.906717	7
MMV1126883	Cn1ncc(c1)c1ncc2n(c1)c(cn2)c1ccc(cc1)C(C)(C)C	QBJDBRCXYUIKFJ-UHFFFAOYNA-N	211681	7		95.949	94.598	yes	3	0.428571	-6.53196	0	0.906717	7
MMV1127220	CSc1ccc(cc1)c1ncc2n(c1)c(cn2)c1cnn(c1)C	CMAIIRWISPOECY-UHFFFAOYNA-N	211681	7		95.949	72.99		3	0.428571	-6.53196	0	0.906717	7
MMV1126266	OCc1ccc(cc1)c1cnc2n1cc(nc2)c1cnn(c1)C	FPDNXPRQHQVFEZ-UHFFFAOYNA-N	211681	7		95.949	72.99		3	0.428571	-6.53196	0	0.906717	7
MMV1126861	Cn1ncc(c1)c1ncc2n(c1)c(cn2)c1ccccc1	BXHYHKZWDHYWJI-UHFFFAOYNA-N	211681	7		95.949	66.238		3	0.428571	-6.53196	0	0.906717	7
MMV1126425	OCc1cccc(c1)c1cnc2n1cc(nc2)c1cnn(c1)C	PNHYWIVNHNKHPN-UHFFFAOYNA-N	211681	7		95.949	20.321		3	0.428571	-6.53196	0	0.906717	7
MMV1127234	Nc1ccc(cn1)c1ncc2n(c1)c(cn2)c1ccc(cc1)Oc1ccccc1	RDFXPHZHKQOXAP-PECIQRARNA-N	227201	7		91.897	91.897	yes	4	0.571429	-6.38147	0	0.900741	7
MMV016088-	COc1cc(ccc1O)c1cnc2n1cc(nc2)c1ccc(nc1)N	WXTKJADNQWGRSZ-SDRQFZCRNA-N	227201	7		91.897	91.897	yes	4	0.571429	-6.38147	0	0.900741	7
MMV1127147	COc1ccc(cc1)c1cnc2n1cc(nc2)c1ccc(nc1)N	KIOPTRJNEKPVTP-SDRQFZCRNA-N	227201	7		91.897	90.547	yes	4	0.571429	-6.38147	0	0.900741	7
MMV1126586	Oc1ccc(cc1)c1cnc2n1cc(nc2)c1ccc(nc1)N	QYGDMXTZOLOJPL-DZQCGVKKNA-N	227201	7		91.897	90.547	yes	4	0.571429	-6.38147	0	0.900741	7
MMV1126300	COc1cc(cc(c1OC)OC)c1cnc2n1cc(nc2)c1ccc(nc1)N	HLBFRFXHICEXRM-QVUQFMIFNA-N	227201	7		91.897	74.341		4	0.571429	-6.38147	0	0.900741	7
MMV1125740	Nc1ccc(cn1)c1ncc2n(c1)c(cn2)c1ccc2c(c1)OCO2	SEZVYVMZHDWHBB-SDRQFZCRNA-N	227201	7		91.897	73.711		4	0.571429	-6.38147	0	0.900741	7
MMV1126275	COc1cc(OC)cc(c1)c1cnc2n1cc(nc2)c1ccc(nc1)N	BJBSQPRUKRRBJU-HPHMPNDVNA-N	227201	7		91.897	20.321		4	0.571429	-6.38147	0	0.900741	7
MMV1289752	COc1ccc(cc1)Cc1nn2c3n1CCCCc3c(c2C(=S)NCCCN1CCOCC1)c1ccc(cc1)Cl	UFTKGCGLXGJRMS-NSJMMFDCNA-N	235502	4	32.25	93.486	93.486	yes	4	1	-6.35347	0	0.881464	4
MMV1291179	CCCCCCNC(=S)c1c(c2ccc(cc2)F)c2c3n1nc(n3CCCC2)COc1cc(C)ccc1C(C)C	SURDLGJIVZRWMJ-CSKMVECVNA-N	235502	4	-8.3954	93.486	89.292	yes	4	1	-6.35347	0	0.881464	4
MMV1289512	S=C(c1c(c2ccccc2)c2c3n1nc(n3CCCC2)COc1ccccc1)NCC1CCCO1	UZQXOQWBJKPJSG-ZFRSSRSENA-N	235502	4	-6.5814	93.486	86.972	yes	4	1	-6.35347	0	0.881464	4
MMV1291178	Cc1ccc(cc1)c1c(C(=S)NCC2CCCO2)n2c3c1CCCCn3c(n2)c1ccccc1	FYGUCGYHHIAWER-ZFRSSRSENA-N	235502	4	79.558	93.486	85.723	yes	4	1	-6.35347	0	0.881464	4
MMV1527296	O=C1C=CC(=O)N1c1ccccc1Cl	KPQOXMCRYWDRSB-UHFFFAOYNA-N	99735	4		92.851	92.851	yes	4	1	-6.33518	0	0.92033	4
MMV1527081	Clc1ccc(c(c1)Cl)N1C(=O)C=CC1=O	BZUKGARCPDEBLG-UHFFFAOYNA-N	99735	4		92.851	87.489	yes	4	1	-6.33518	0	0.92033	4
MMV048118-	O=C1C=CC(=O)N1c1cccc(c1Cl)Cl	YSVTWQFPUVGTDE-UHFFFAOYNA-N	99735	4		92.851	87.489	yes	4	1	-6.33518	0	0.92033	4
MMV1527083	O=C1C=CC(=O)N1c1cc(Cl)ccc1Cl	WGGQQECAPZLVDV-UHFFFAOYNA-N	99735	4		92.851	85.702	yes	4	1	-6.33518	0	0.92033	4
MMV549797-	N#Cc1sc(c2c1CCCC2=O)S(=O)(=O)C	PEJVZNOJCDBBDB-UHFFFAOYNA-N	54443	5	72.754	88.216	88.216	yes	4	0.8	-6.32238	0	0.926465	5
MMV563098-	N#Cc1sc(c2c1CCCC2=O)S(=O)C	JJKDSFONVPDGHM-MNMGXHHMNA-N	54443	5	69.048	88.216	88.216	yes	4	0.8	-6.32238	0	0.926465	5
MMV1513699	N#Cc1sc(c2c1CC(CC2=O)c1ccc(cc1)C)S(=O)(=O)C	PXHJYWNDNQENLU-MHVKNJSONA-N	54443	5	67.014	88.216	88.216	yes	4	0.8	-6.32238	0	0.926465	5
MMV1513484	N#Cc1sc(c2c1CC(C)(C)CC2=O)S(=O)(=O)C	IWCZILGBCFICTH-UHFFFAOYNA-N	54443	5	85.178	88.216	88.216	yes	4	0.8	-6.32238	0	0.926465	5
MMV1513787	N#Cc1sc(c2c1CC(C)(C)CC2=O)S(=O)C	FCOHQTUMMOCTIC-YDMPWDTHNA-N	54443	5	76.532	88.216	82.324		4	0.8	-6.32238	5	0.926465	5
MMV1125924	O=C(c1ccc(cc1)N(C)C)N1CCc2c(C1)cnc(n2)NCc1cccc(c1)Oc1ccccc1	UCNYRWBKLXPTMM-SREBMQDQNA-N	82037	13		95.949	95.949	yes	6	0.461538	-6.26	0	0.87115	13
MMV1126090	O=C(N1CCc2c(C1)cnc(n2)NCc1cccc(c1)Oc1ccccc1)CC1CCCC1	OATSWSKVNLDGOV-LBOYIXSDNA-N	82037	13		95.949	91.897	yes	6	0.461538	-6.26	0	0.87115	13
MMV1126173	O=C(N1CCc2c(C1)cnc(n2)NCc1cccc(c1)Oc1ccccc1)COc1ccccc1	YHTAKSMWLCOXKK-PKRZOPRNNA-N	82037	13		95.949	89.196	yes	6	0.461538	-6.26	0	0.87115	13
MMV1125963	O=C(N1CCc2c(C1)cnc(n2)NCc1cccc(c1)Oc1ccccc1)C1CC1	MHWXJEARIKQIRI-LNNLXFCONA-N	82037	13		95.949	87.846	yes	6	0.461538	-6.26	0	0.87115	13
MMV1125920	O=C(N1CCc2c(C1)cnc(n2)NCc1cccc(c1)Oc1ccccc1)c1cccnc1	UVCQTKMGHVMNKV-LBOYIXSDNA-N	82037	13		95.949	86.495	yes	6	0.461538	-6.26	0	0.87115	13
MMV1126217	O=C(c1ccc2c(c1)nc[nH]2)N1CCc2c(C1)cnc(n2)NCc1cccc(c1)Oc1ccccc1	LADRSHBPKIXODH-SCXYCHFONA-N	82037	13		95.949	85.145	yes	6	0.461538	-6.26	0	0.87115	13
MMV1125922	O=C(N1CCc2c(C1)cnc(n2)NCc1cccc(c1)Oc1ccccc1)CC(F)(F)F	XSZKOTWHWPZZEN-LELJVTLKNA-N	82037	13		95.949	79.743		6	0.461538	-6.26	0	0.87115	13
MMV1126092	COc1cc(cc(c1OC)OC)C(=O)N1CCc2c(C1)cnc(n2)NCc1cccc(c1)Oc1ccccc1	BNRKJKKFPHQKEC-VJSLDGLSNA-N	82037	13		95.949	72.99		6	0.461538	-6.26	0	0.87115	13
MMV1126049	O=C(N(C)C)CCC(=O)N1CCc2c(C1)cnc(n2)NCc1cccc(c1)Oc1ccccc1	PWOQOJSKMSDJMG-LELJVTLKNA-N	82037	13		95.949	63.537		6	0.461538	-6.26	0	0.87115	13
MMV1126095	COc1cc(cc(c1OC)OC)C(=O)N1CCc2c(C1)cnc(n2)NCc1ccccc1	DSNXEJJIRBMFDG-LNNLXFCONA-N	82037	13		95.949	50.032		6	0.461538	-6.26	0	0.87115	13
MMV1126006	CC(=O)N1CCc2c(C1)cnc(n2)NCc1cccc(c1)Oc1ccccc1	NSPRMGKGYHHBOG-MPIMZMORNA-N	82037	13		95.949	27.073		6	0.461538	-6.26	0	0.87115	13
MMV1126029	CCCNc1ncc2c(n1)CCN(C2)C(=O)c1ccc(cc1)OC	ICVUHUMYMJAZAX-LILDFLRNNA-N	82037	13		95.949	18.97		6	0.461538	-6.26	0	0.87115	13
MMV1126175	Cc1cccc(c1)C(=O)N1CCc2c(C1)cnc(n2)NCc1cccc(c1)Oc1ccccc1	LUIOHHOAMQKTHQ-PKRZOPRNNA-N	82037	13		95.949	1.4138		6	0.461538	-6.26	0	0.87115	13
MMV1482058	Clc1cccc(c1)CN1C(=O)C(=O)c2c1c(ccc2)C(F)(F)F	RWPZVMUTYCCAGW-UHFFFAOYNA-N	173756	8		89.165	89.165	yes	5	0.625	-6.209	0	0.893999	8
MMV1482052	Fc1ccc(cc1)CN1C(=O)C(=O)c2c1c(ccc2)C(F)(F)F	BXYSQWPUVHWDMM-UHFFFAOYNA-N	173756	8		89.165	89.165	yes	5	0.625	-6.209	0	0.893999	8
MMV1482060	O=C1c2cccc(c2N(C1=O)Cc1ccccc1Cl)C(F)(F)F	XRUWFMALLQWMDV-UHFFFAOYNA-N	173756	8		89.165	85.553	yes	5	0.625	-6.209	0	0.893999	8
MMV1482056	Clc1ccc(cc1)CN1C(=O)C(=O)c2c1c(ccc2)C(F)(F)F	VWDNAJVISFIEHY-UHFFFAOYNA-N	173756	8		89.165	85.553	yes	5	0.625	-6.209	0	0.893999	8
MMV1482054	O=C1c2cccc(c2N(C1=O)Cc1ccccc1F)C(F)(F)F	NBOROLWFAHEYRD-UHFFFAOYNA-N	173756	8		89.165	85.553	yes	5	0.625	-6.209	0	0.893999	8
MMV1154070	Clc1ccc2c(c1)C(=O)C(=O)N2Cc1cccc(c1)C(F)(F)F	AYQIJHRKAZYGGX-UHFFFAOYNA-N	173756	8		89.165	62.972		5	0.625	-6.209	0	0.893999	8
MMV346169-	O=C1C(=O)c2c(N1Cc1cccc(c1)C(F)(F)F)cccc2	RTFGNLKMQZLCET-UHFFFAOYNA-N	173756	8		89.165	44.458		5	0.625	-6.209	0	0.893999	8
MMV1153847	Cc1ccc2c(c1)C(=O)C(=O)N2Cc1cccc(c1)C(F)(F)F	MAHDJSVPOKRTDT-UHFFFAOYNA-N	173756	8		89.165	-38.574		5	0.625	-6.209	0	0.893999	8
MMV1126716	O=C(c1cccc(c1)c1ncc2n(c1)c(cn2)c1ccc2c(c1)ccn2C)N(C)C	NUADCVPNYOCWRH-UHFFFAOYNA-N	211687	5		94.598	94.598	yes	4	0.8	-6.19711	0	0.915151	5
MMV1126535	OCCNC(=O)c1cccc(c1)c1ncc2n(c1)c(cn2)c1ccc2c(c1)ccn2C	YJWMRFZDNGIDFI-LNNLXFCONA-N	211687	5		94.598	94.598	yes	4	0.8	-6.19711	0	0.915151	5
MMV1126878	O=C(c1cccc(c1)c1ncc2n(c1)c(cn2)c1ccc2c(c1)cccn2)N(C)C	JPKQIRYVCSIMTN-UHFFFAOYNA-N	211687	5		94.598	91.897	yes	4	0.8	-6.19711	0	0.915151	5
MMV013471-	NC(=O)c1cccc(c1)c1ncc2n(c1)c(cn2)c1ccc2c(c1)ccn2C	MQRYRORVQMOZNN-TWSYTRIPNA-N	211687	5		94.598	87.846	yes	4	0.8	-6.19711	0	0.915151	5
MMV1126521	OCCNC(=O)c1cccc(c1)c1ncc2n(c1)c(cn2)c1ccc2c(c1)cccn2	PSULOTUMJZPLQP-HXTKINSTNA-N	211687	5		94.598	48.681		4	0.8	-6.19711	0	0.915151	5
MMV1126877	CN(c1cccc(c1)c1cnc2n1cc(nc2)c1cnn(c1)Cc1ccccc1)C	CJFMJSCYBBYZFS-UHFFFAOYNA-N	178298	18		95.949	95.949	yes	7	0.388889	-6.16539	0	0.888519	18
MMV1127053	N#Cc1ccc(cc1)c1cnc2n1cc(nc2)c1cnn(c1)Cc1ccccc1	GXKJWWZILJBWIZ-UHFFFAOYNA-N	178298	18		95.949	91.897	yes	7	0.388889	-6.16539	0	0.888519	18
MMV1127076	Clc1ccc(cc1)c1cnc2n1cc(nc2)c1cnn(c1)Cc1ccccc1	LXIOERRJJQRKKH-UHFFFAOYNA-N	178298	18		95.949	90.547	yes	7	0.388889	-6.16539	0	0.888519	18
MMV1127287	CN(c1ccc(cc1)c1cnc2n1cc(nc2)c1cnn(c1)Cc1ccccc1)C	HHSHOOGYAXWYLW-UHFFFAOYNA-N	178298	18		95.949	86.495	yes	7	0.388889	-6.16539	0	0.888519	18
MMV1126973	COc1ccc(cc1)c1cnc2n1cc(nc2)c1cnn(c1)Cc1ccccc1	UYJVUMZLGNHGJU-UHFFFAOYNA-N	178298	18		95.949	85.145	yes	7	0.388889	-6.16539	0	0.888519	18
MMV1127195	Clc1ccccc1c1cnc2n1cc(nc2)c1cnn(c1)Cc1ccccc1	JTZJYVHOIHCKMU-UHFFFAOYNA-N	178298	18		95.949	85.145	yes	7	0.388889	-6.16539	0	0.888519	18
MMV1127168	OCc1ccc(cc1)c1cnc2n1cc(nc2)c1cnn(c1)Cc1ccccc1	JKJXVNWIUDTALW-UHFFFAOYNA-N	178298	18		95.949	83.794	yes	7	0.388889	-6.16539	0	0.888519	18
MMV1127200	Clc1cccc(c1)c1cnc2n1cc(nc2)c1cnn(c1)Cc1ccccc1	KYYDETCYUJFYND-UHFFFAOYNA-N	178298	18		95.949	79.743		7	0.388889	-6.16539	0	0.888519	18
MMV1126498	Oc1ccc(cc1)c1cnc2n1cc(nc2)c1cnn(c1)Cc1ccccc1	QGNJUGZSDATIJE-UHFFFAOYNA-N	178298	18		95.949	74.341		7	0.388889	-6.16539	0	0.888519	18
MMV1127088	Oc1cccc(c1)c1cnc2n1cc(nc2)c1cnn(c1)Cc1ccccc1	MGNLCJSUZOKSSG-UHFFFAOYNA-N	178298	18		95.949	66.238		7	0.388889	-6.16539	0	0.888519	18
MMV1127255	c1ccc(cc1)Cn1ncc(c1)c1ncc2n(c1)c(cn2)c1ccccc1	BNGJSLHOYAZWHT-UHFFFAOYNA-N	178298	18		95.949	66.238		7	0.388889	-6.16539	0	0.888519	18
MMV1127031	Fc1cccc(c1)c1cnc2n1cc(nc2)c1cnn(c1)Cc1ccccc1	QVQFFJFXTLBYKR-UHFFFAOYNA-N	178298	18		95.949	62.186		7	0.388889	-6.16539	0	0.888519	18
MMV1127065	c1ccc(cc1)Cn1ncc(c1)c1ncc2n(c1)c(cn2)c1cccnc1	KVTLMTRJLXPLMK-UHFFFAOYNA-N	178298	18		95.949	55.434		7	0.388889	-6.16539	0	0.888519	18
MMV1127130	Cc1ccccc1c1cnc2n1cc(nc2)c1cnn(c1)Cc1ccccc1	WCJKWFZOZQLBOG-UHFFFAOYNA-N	178298	18		95.949	51.382		7	0.388889	-6.16539	0	0.888519	18
MMV1126335	OCc1cccc(c1)c1cnc2n1cc(nc2)c1cnn(c1)Cc1ccccc1	DASPTJBBLKNVKG-UHFFFAOYNA-N	178298	18		95.949	27.073		7	0.388889	-6.16539	0	0.888519	18
MMV1126984	Cn1ncc(c1)c1cnc2n1cc(nc2)c1cnn(c1)Cc1ccccc1	NZHCLFZRKRIGBW-UHFFFAOYNA-N	178298	18		95.949	23.022		7	0.388889	-6.16539	25	0.888519	18
MMV1126355	c1ccc(cc1)Cn1ncc(c1)c1ncc2n(c1)c(cn2)c1ccncc1	KINPOPNSRFIQND-UHFFFAOYNA-N	178298	18		95.949	21.671		7	0.388889	-6.16539	0	0.888519	18
MMV1126841	OC(=O)CCc1ccc(cc1)c1cnc2n1cc(nc2)c1cnn(c1)Cc1ccccc1	PDRHJBNDTKHZSS-VJSLDGLSNA-N	178298	18		95.949	-13.442		7	0.388889	-6.16539	0	0.888519	18
MMV1186719	Oc1ccccc1C(=O)c1cnc2c(c1)cc1c(c2)OCCO1	BXHVTENKPGSSMI-UHFFFAOYNA-N	83405	15	62.611	94.529	94.529	yes	6	0.4	-6.15252	0	0.902085	15
MMV1187602	CCCOc1cc2cc(cnc2cc1OCCC)C(=O)c1ccccc1O	RWKLOWVSQRRIFC-UHFFFAOYNA-N	83405	15	-13	94.529	94.138	yes	6	0.4	-6.15252	0	0.902085	15
MMV1027681	CCOc1cc2cc(cnc2cc1OC)C(=O)c1cc(C)ccc1O	NRHAMEVCAAMVTL-UHFFFAOYNA-N	83405	15	24.281	94.529	90.458	yes	6	0.4	-6.15252	0	0.902085	15
MMV1027899	Oc1ccccc1C(=O)c1cnc2c(c1)cc1c(c2)OCCCO1	YRKSLSAUKRNNNY-UHFFFAOYNA-N	83405	15	-33.032	94.529	90.111	yes	6	0.4	-6.15252	0	0.902085	15
MMV1186768	Cc1ccc(c(c1)C(=O)c1cnc2c(c1)cc1c(c2)OCCO1)O	LVCWHMVLIBAXRU-UHFFFAOYNA-N	83405	15	19.907	94.529	86.768	yes	6	0.4	-6.15252	0	0.902085	15
MMV1187523	COc1ccc(c(c1)C(=O)c1cnc2c(c1)cc1c(c2)OCCO1)O	IUGOULNEBTUIIJ-UHFFFAOYNA-N	83405	15		94.529	86.077	yes	6	0.4	-6.15252	0	0.902085	15
MMV1189435	CCOc1cc2cc(cnc2cc1OC)C(=O)c1ccccc1O	CLJMCQVEWJNSKW-UHFFFAOYNA-N	83405	15	-15.186	94.529	80.916		6	0.4	-6.15252	0	0.902085	15
MMV1189475	CCOc1cc2cc(cnc2cc1OCC)C(=O)c1ccccc1O	TXMBMXJWDREION-UHFFFAOYNA-N	83405	15	-8.9363	94.529	78.313		6	0.4	-6.15252	0	0.902085	15
MMV1189553	CCOc1cc2cc(cnc2cc1OCC)C(=O)c1cc(C)ccc1O	OTDRWRAXPYRHOD-UHFFFAOYNA-N	83405	15	20.279	94.529	69.465		6	0.4	-6.15252	0	0.902085	15
MMV1027769	COc1cc2cc(cnc2cc1O)C(=O)c1ccccc1O	UFMQYDDNNZCBGJ-UHFFFAOYNA-N	83405	15	49.79	94.529	66.001		6	0.4	-6.15252	0	0.902085	15
MMV1187014	COc1cc2cc(cnc2cc1OC)C(=O)c1ccccc1O	HCXVLMIOXOSMHW-UHFFFAOYNA-N	83405	15	-3.0788	94.529	59.032		6	0.4	-6.15252	0	0.902085	15
MMV1186808	COc1cc2cc(cnc2cc1OC)C(=O)c1cc(C)ccc1O	IQGKXCISYTZFRY-UHFFFAOYNA-N	83405	15	-48.699	94.529	47.199		6	0.4	-6.15252	0	0.902085	15
MMV1193311	COc1c(OC)c(OC)cc2c1cc(cn2)C(=O)c1ccccc1O	HHWBUMCNSQWKMO-UHFFFAOYNA-N	83405	15		94.529	38.058		6	0.4	-6.15252	0	0.902085	15
MMV1027855	CCCOc1cc2cc(cnc2cc1OCCC)C(=O)c1cc(C)ccc1O	BTVNRURGIOFRET-UHFFFAOYNA-N	83405	15	-12.014	94.529	24.968		6	0.4	-6.15252	0	0.902085	15
MMV1187174	COc1ccc(c(c1)C(=O)c1cnc2c(c1)cc(c(c2)OC)OC)O	DABUJZNVKBTBSO-UHFFFAOYNA-N	83405	15	-47.498	94.529	11.066		6	0.4	-6.15252	0	0.902085	15
MMV010594-	c1ccc(cc1)c1cnc2n1nc(s2)NCCc1ccncc1	IFZROJBLIOJVID-LILDFLRNNA-N	112468	12		93.831	93.831	yes	6	0.5	-6.14832	0	0.912062	12
MMV010569-	Clc1ccc(cc1)c1cnc2n1nc(s2)NCCc1ccncc1	GZYUAVVUZXATDC-UYBDAZJANA-N	112468	12		93.831	89.513	yes	6	0.5	-6.14832	0	0.912062	12
MMV010628-	CN(c1cccc(c1)c1cnc2n1nc(s2)NCCc1ccncc1)C	AFMYXMGVZORRAH-PKSOQXRJNA-N	112468	12		93.831	89.513	yes	6	0.5	-6.14832	0	0.912062	12
MMV010549-	CN(c1ccccc1c1cnc2n1nc(s2)NCCc1ccncc1)C	TWKPVRMLIOLLPK-PKSOQXRJNA-N	112468	12		93.831	87.662	yes	6	0.5	-6.14832	0	0.912062	12
MMV010696-	Clc1cccc(c1)c1cnc2n1nc(s2)NCCc1ccncc1	VCUPWPIHQVKLRI-UYBDAZJANA-N	112468	12		93.831	87.662	yes	6	0.5	-6.14832	0	0.912062	12
MMV010672-	Fc1cccc(c1)c1cnc2n1nc(s2)NCCc1ccncc1	BRJFUFWYUJOFHP-UYBDAZJANA-N	112468	12		93.831	83.961	yes	6	0.5	-6.14832	0	0.912062	12
MMV428790-	n1ccc(cc1)CCNc1sc2n(n1)c(cn2)c1ccncc1	WKBFSADALWOUDA-LILDFLRNNA-N	112468	12		93.831	75.324		6	0.5	-6.14832	0	0.912062	12
MMV010577-	Fc1ccc(cc1Cl)c1cnc2n1nc(s2)NCCc1ccncc1	ZSENUTRBURJALC-PKSOQXRJNA-N	112468	12		93.831	72.239		6	0.5	-6.14832	0	0.912062	12
MMV1137321	CC(=O)Nc1cccc(c1)c1cnc2n1nc(s2)NCCc1ccncc1	AMOQNQHSUWJPQU-NPQUBYNZNA-N	112468	12		93.831	72.239		6	0.5	-6.14832	0	0.912062	12
MMV469319-	N#Cc1ccc(cc1)c1cnc2n1nc(s2)NCCc1ccncc1	LYTCKPCOUIZJRO-PKSOQXRJNA-N	112468	12		93.831	58.667		6	0.5	-6.14832	0	0.912062	12
MMV010595-	CC(c1ccc(cc1)c1cnc2n1nc(s2)NCCc1ccncc1)C	SOEATBQFRHLKBM-QWOVJGMINA-N	112468	12		93.831	50.648		6	0.5	-6.14832	0	0.912062	12
MMV010658-	n1ccc(cc1)CCNc1nn2c(s1)ncc2c1ccc2c(c1)cccc2	QSELLHLGQXPPOB-MPIMZMORNA-N	112468	12		93.831	46.946		6	0.5	-6.14832	0	0.912062	12
MMV1537825	O[C@H]1CC[C@]2([C@@H](C1)CCC1C2[C@H](O)C[C@]2([C@]1(O)CC[C@@H]2C1=CC(=O)OC1)C)C	FLMSQRUGSHIKCT-WQUBMLHBNA-N	11827	20		90.485	90.485	yes	7	0.35	-6.10949	0	0.885526	20
MMV1538050	O[C@H]1CC[C@]2([C@@H](C1)CC[C@@H]1C2CC[C@]2([C@]1(O)C[C@@H]([C@@H]2C1=CC(=O)OC1)O)C)C	PVAMXWLZJKTXFW-ZGSFGNQMNA-N	11827	20		90.485	90.485	yes	7	0.35	-6.10949	0	0.885526	20
MMV1537905	CC(=O)O[C@H]1CC[C@]23[C@](C1)(O)CCC1C3CC[C@]3([C@]1(OC2=O)CC[C@@H]3C1=CC(=O)OC1)C	RPIVIODUUUOQDD-VRUFHVBVNA-N	11827	20		90.485	88.582	yes	7	0.35	-6.10949	0	0.885526	20
MMV1538232	CC(=O)O[C@H]1CC[C@]2([C@@H](C1)CCC1C2CC[C@]2([C@]1(O)CCC2C1=CC(=O)OC1)C)C	WJOGTCZNZPHODB-YLERCCKHNA-N	11827	20		90.485	88.582	yes	7	0.35	-6.10949	27	0.885526	20
MMV1538096	O[C@H]1CC[C@]2([C@@H](C1)CCC1C2CC[C@]2([C@]1(O)CC[C@@H]2C1=CC(=O)OC1)C)C	XZTUSOXSLKTKJQ-RTQMWYIMNA-N	11827	20		90.485	86.679	yes	7	0.35	-6.10949	0	0.885526	20
MMV1503602	CC(=O)OC1CCC2(C(C1)(O)CCC1C2CCC2(C1(O)CCC2C1=CC(=O)OC1)C)C	DDNFNZMFXRMHIQ-LTCCNYCQNA-N	11827	20		90.485	84.775	yes	7	0.35	-6.10949	0	0.885526	20
MMV1538165	CC(=O)O[C@H]1CC[C@]2([C@@H](C1)CCC1C2CC[C@]2([C@]1(O)CC[C@@H]2C1=CC(=O)OC1)C)C	WJOGTCZNZPHODB-QWTCUPQZNA-N	11827	20		90.485	84.775	yes	7	0.35	-6.10949	0	0.885526	20
MMV1537855	O[C@H]1CC[C@]2([C@@H](C1)CCC1C2C[C@@H](O)[C@]2([C@]1(O)CC[C@@H]2C1=CC(=O)OC1)C)C	SHIBSTMRCDJXLN-CGMOQAKTNA-N	11827	20		90.485	75.26		7	0.35	-6.10949	0	0.885526	20
MMV1537855	O[C@H]1CC[C@]2([C@@H](C1)CCC1C2CC[C@]2([C@@]1(O)C[C@@H]([C@@H]2C1=CC(=O)OC1)O)C)C	PVAMXWLZJKTXFW-NLDOGOHWNA-N	11827	20		90.485	71.454		7	0.35	-6.10949	0	0.885526	20
MMV1537900	CC(=O)O[C@H]1C[C@]2([C@]([C@H]1C1=CC(=O)OC1)(C)CCC1C2CC[C@H]2[C@]1(C)CC[C@@H](C2)OC(=O)C)O	ANNNOIZFDGPVNC-UZGQUCAONA-N	11827	20		90.485	63.842		7	0.35	-6.10949	0	0.885526	20
MMV1537914	CC(=O)O[C@@H]1C[C@]2(C)C(CC[C@@]2([C@H]2[C@H]1[C@@]1(C)CC[C@@H](C[C@H]1CC2)OC(=O)C)O)C1=CC(=O)OC1	QQWXZMARXMOKFX-KNRULZQUNA-N	11827	20		90.485	41.005		7	0.35	-6.10949	0	0.885526	20
MMV1537925	O=C1CCC2(C(C1)CCC1C2CC(=O)C2(C1(O)CC[C@@H]2C1=CC(=O)OC1)C)C	SHRGTLYZJIVTMQ-VPMDWLSENA-N	11827	20		90.485	21.974		7	0.35	-6.10949	0	0.885526	20
MMV1537940	COC(=O)[C@@]12CC[C@@H](C[C@@]2(O)CCC2C1CC[C@]1([C@]2(O)CC[C@@H]1C1=CC(=O)OC1)C)OC(=O)C	PCJKOBCUTBZTBJ-QKLGQZOYNA-N	11827	20		90.485	21.974		7	0.35	-6.10949	0	0.885526	20
MMV1538195	CC(=O)O[C@H]1CC[C@]23[C@](C1)(O)CCC1C3[C@H](OC2=O)C[C@]2([C@]1(O)CC[C@@H]2C1=CC(=O)OC1)C	QONRLWGRSXPZLQ-JLWWJYNBNA-N	11827	20		90.485	-17.99		7	0.35	-6.10949	0	0.885526	20
MMV1538227	CC(=O)O[C@@H]1C[C@]2(C)[C@H](CC[C@@]2(C2C1[C@@]1(C)CC[C@@H](C[C@]1(CC2)O)OC(=O)C)O)C1=CC(=O)OC1	GKERARFJYYTTHE-KHFDOCQRNA-N	11827	20		90.485	-25.602		7	0.35	-6.10949	0	0.885526	20
MMV1538230	O[C@H]1CC[C@]2([C@](C1)(O)CCC1C2[C@H](OC(=O)C)C[C@]2([C@]1(O)CC[C@@H]2C1=CC(=O)OC1)C)C	BMAFNXDOPVKUKU-UMJTUJRMNA-N	11827	20		90.485	-27.505		7	0.35	-6.10949	0	0.885526	20
MMV1537948	CC(=O)O[C@@H]1C[C@]2(C)[C@@H](CC[C@@]2(C2C1[C@@]1(C)CCC(C[C@H]1CC2)OC(=O)C)O)C1=CC(=O)OC1	QQWXZMARXMOKFX-AXMRIFDSNA-N	11827	20		90.485	-37.021		7	0.35	-6.10949	0	0.885526	20
MMV1537927	CC(=O)O[C@@H]1CC2C([C@]3([C@@]1(C)[C@H](CC3)C1=CC(=O)OC1)O)CC[C@H]1[C@]2(C)CC[C@@H](C1)OC(=O)C	PERJXZOIRVHGPJ-LCKOZQJBNA-N	11827	20		90.485	-40.827		7	0.35	-6.10949	0	0.885526	20
MMV1538009	O=C1CC[C@]2([C@@H](C1)CCC1C2C(=O)C[C@]2([C@]1(O)CC[C@@H]2C1=CC(=O)OC1)C)C	MZSXRNRZTNKYPW-GCHQCERFNA-N	11827	20		90.485	-56.051		7	0.35	-6.10949	0	0.885526	20
MMV1004184	O[C@H]1CC[C@]2([C@@H](C1)CC[C@@H]1[C@@H]2CC(O)[C@]2([C@]1(O)CC[C@@H]2C1=CC(=O)OC1)C)C	SHIBSTMRCDJXLN-VLXJMEFSNA-N	11827	20		90.485	-274.2		7	0.35	-6.10949	0	0.885526	20
MMV1533718	CCCCCn1c(O)nnc1Sc1ncc(s1)[N+](=O)[O-]	BQXDTLJZOASCNB-WYUMXYHSNA-N	14826	4	21.582	90.906	90.906	yes	4	1	-6.04445	4	0.884146	4
MMV1534018	C=CCn1c(nnc1O)Sc1ncc(s1)[N+](=O)[O-]	YSZAZEPYQPEATB-YHMJCDSINA-N	14826	4	15.841	90.906	88.079	yes	4	1	-6.04445	0	0.884146	4
MMV1533434	[O-][N+](=O)c1cnc(s1)Sc1nnc(n1C)O	PIUSODGZNYENTI-XWKXFZRBNA-N	14826	4	-8.7314	90.906	87.553	yes	4	1	-6.04445	0	0.884146	4
MMV1533476	[O-][N+](=O)c1cnc(s1)Sc1nnc(n1C1CCCCC1)O	JSCHYRRQXRSXOM-HCKMINDGNA-N	14826	4	5.6453	90.906	84.478	yes	4	1	-6.04445	0	0.884146	4
MMV1469687	CC(c1cc(NCc2cccnc2)n2c(n1)c(cn2)c1ccccc1)C	GXSYVPGOTNOHFY-UHFFFAOYNA-N	230901	13	74.293	93.24	93.24	yes	6	0.461538	-5.95544	0	0.908975	13
MMV1469979	Cc1ccc(cc1)c1c(C)nn2c1nc(C)cc2NCc1cccnc1	HTFBQOOCCCCUIM-UHFFFAOYNA-N	230901	13	51.922	93.24	91.601	yes	6	0.461538	-5.95544	0	0.908975	13
MMV1469946	CCc1nn2c(c1c1ccccc1)nc(cc2NCc1cccnc1)C	AYZMTQZPSBOBOP-UHFFFAOYNA-N	230901	13	1.9072	93.24	88.324	yes	6	0.461538	-5.95544	0	0.908975	13
MMV1466031	CC(c1cc(NCc2cccnc2)n2c(n1)c(cn2)c1ccccc1)(C)C	ULWMXKCBZPWSHE-UHFFFAOYNA-N	230901	13	80.646	93.24	87.504	yes	6	0.461538	-5.95544	0	0.908975	13
MMV1466155	CCCc1cc(NCc2cccnc2)n2c(n1)c(c1ccccc1)c(n2)C	MIJYWZVTJGOURL-UHFFFAOYNA-N	230901	13	42.09	93.24	86.189	yes	6	0.461538	-5.95544	0	0.908975	13
MMV1469654	CCCc1cc(NCc2cccnc2)n2c(n1)c(cn2)c1ccccc1	HFJMSYUTXMDYSH-UHFFFAOYNA-N	230901	13	20.37	93.24	84.227	yes	6	0.461538	-5.95544	0	0.908975	13
MMV1469814	Cc1nc2n(c(c1C)NCc1cccnc1)ncc2c1ccccc1	CSYSCLOUUBNKJL-UHFFFAOYNA-N	230901	13	49.648	93.24	81.974		6	0.461538	-5.95544	16	0.908975	13
MMV1488353	Fc1ccc(cc1)c1c(C)nn2c1nc(C)cc2NCc1cccnc1	NHJLQMHGLNWRDN-UHFFFAOYNA-N	230901	13		93.24	79.647		6	0.461538	-5.95544	0	0.908975	13
MMV1469887	Cc1cc(NCc2cccnc2)n2c(n1)c(cn2)c1ccccc1Cl	SQQCWUFBROSEFP-UHFFFAOYNA-N	230901	13	59.273	93.24	74.599		6	0.461538	-5.95544	0	0.908975	13
MMV1488068	Fc1ccc(cc1)c1cnn2c1nc(C)cc2NCc1cccnc1	OOBSUKOSXLVKFO-UHFFFAOYNA-N	230901	13		93.24	72.246		6	0.461538	-5.95544	0	0.908975	13
MMV1469714	Cc1ccc(cc1)c1cnn2c1nc(C)cc2NCc1cccnc1	JUNOSTUPFHCWEA-UHFFFAOYNA-N	230901	13	48.545	93.24	65.996		6	0.461538	-5.95544	0	0.908975	13
MMV1469772	Cc1nc2n(c(c1C)NCc1ccccc1)ncc2c1ccccc1	YHNLWQUQRDZZCZ-UHFFFAOYNA-N	230901	13	16.207	93.24	43.872		6	0.461538	-5.95544	0	0.908975	13
MMV1466015	CC(c1cc(NCc2ccccc2)n2c(n1)c(cn2)c1ccccc1)(C)C	OHLWFKBGMHEKQP-UHFFFAOYNA-N	230901	13	28.761	93.24	29.192		6	0.461538	-5.95544	0	0.908975	13
MMV1126539	COc1cc(OC)cc(c1)c1cnc2n1cc(nc2)c1ccccc1N(C)C	HAMWGDITBPMNDP-UHFFFAOYNA-N	217193	4		95.949	95.949	yes	4	1	-5.92028	0	0.911388	4
MMV1126296	COc1cc(ccc1O)c1cnc2n1cc(nc2)c1ccccc1N(C)C	BJMLDNUCLGQZPP-UHFFFAOYNA-N	217193	4		95.949	91.897	yes	4	1	-5.92028	0	0.911388	4
MMV1127056	COc1ccc(cc1)c1cnc2n1cc(nc2)c1ccccc1N(C)C	HCMWQCUYWZEUSA-UHFFFAOYNA-N	217193	4		95.949	83.794	yes	4	1	-5.92028	0	0.911388	4
MMV1127301	Oc1cccc(c1)c1cnc2n1cc(nc2)c1ccccc1N(C)C	WATCNIQFFYEWHQ-UHFFFAOYNA-N	217193	4		95.949	83.794	yes	4	1	-5.92028	0	0.911388	4
MMV1126893	COc1ccc(cn1)c1cnc2n1cc(nc2)c1cccc(c1)C(=O)N	LQIDTZFNGJTMIZ-HPHMPNDVNA-N	199541	6		95.949	95.949	yes	3	0.5	-5.83748	0	0.890994	6
MMV1127144	COc1ccc(cn1)c1cnc2n1cc(nc2)c1ccc(cc1)C(=O)NC1CC1	KGKHFNPUPMQAEK-HXTKINSTNA-N	199541	6		95.949	93.248	yes	3	0.5	-5.83748	0	0.890994	6
MMV1127186	OCCNC(=O)c1cccc(c1)c1ncc2n(c1)c(cn2)c1ccc(nc1)OC	XXGIVKUNYCJSSH-QWOVJGMINA-N	199541	6		95.949	93.248	yes	3	0.5	-5.83748	0	0.890994	6
MMV1127142	COc1ccc(cn1)c1cnc2n1cc(nc2)c1ccc(cc1)C(=O)NCCCN(C)C	KCNNXMFBLJAYOD-LNNLXFCONA-N	199541	6		95.949	60.836		3	0.5	-5.83748	0	0.890994	6
MMV1126932	COc1ccc(cn1)c1ncc2n(c1)c(cn2)c1ccc(cc1)C(=O)NC1CC1	SSHGKYKIJYWYRG-HXTKINSTNA-N	199541	6		95.949	52.733		3	0.5	-5.83748	0	0.890994	6
MMV1126970	COc1ccc(cn1)c1cnc2n1cc(nc2)c1ccc(cc1)C(=O)NCCN(C)C	UVCFREHDWCWCQG-LQFNOIFHNA-N	199541	6		95.949	37.877		3	0.5	-5.83748	0	0.890994	6
MMV077969-	Clc1ccc(cc1)SCc1cc(=O)n2c([nH]1)c(c1ccccc1)c(n2)C	CZXAIVHDMPNRSN-UHFFFAOYNA-N	177673	4		91.781	91.781	yes	4	1	-5.81785	0	0.911928	4
MMV1477462	Cc1ccc(cc1)SCc1cc(=O)n2c([nH]1)c(c1ccccc1)c(n2)C	AXCLXSRLRLJJBN-UHFFFAOYNA-N	177673	4		91.781	87.671	yes	4	1	-5.81785	0	0.911928	4
MMV1488291	COc1ccc(cc1)c1c(C)nn2c1[nH]c(CSc1ccc(cc1)C)cc2=O	PPAIORSZCWIRDM-UHFFFAOYNA-N	177673	4		91.781	87.048	yes	4	1	-5.81785	0	0.911928	4
MMV1489248	CCc1nn2c(c1c1ccc(cc1)F)[nH]c(cc2=O)CSc1ccc(cc1)C	LNJPEJKRHCHQPG-UHFFFAOYNA-N	177673	4		91.781	83.348	yes	4	1	-5.81785	0	0.911928	4
MMV634152-	COc1cc(ccc1OC)c1cnc2n1nc(cc2)c1cccc(c1)C(F)(F)F	OUQQIDDRWLMOGH-UHFFFAOYNA-N	216670	5		94.561	94.561	yes	3	0.6	-5.72369	0	0.917232	5
MMV1142448	FC(c1cccc(c1)c1ccc2n(n1)c(cn2)c1ccc2c(c1)OCO2)(F)F	DBSKMCBVENTPFH-UHFFFAOYNA-N	216670	5		94.561	93.473	yes	3	0.6	-5.72369	0	0.917232	5
MMV1143034	COc1cc(cc(c1OC)OC)c1ccc2n(n1)c(cn2)c1cccc(c1)C(F)(F)F	UFKFPNKPYGEOQQ-UHFFFAOYNA-N	216670	5		94.561	92.386	yes	3	0.6	-5.72369	0	0.917232	5
MMV1142916	COc1cc(ccc1O)c1cnc2n1nc(cc2)c1cccc(c1)C(F)(F)F	NFNXFRMBGABMGE-UHFFFAOYNA-N	216670	5		94.561	81.508		3	0.6	-5.72369	0	0.917232	5
MMV1142667	COc1ccc(c(c1)C)c1ccc2n(n1)c(cn2)c1cccc(c1)C(F)(F)F	ANYZULYLXUTARH-UHFFFAOYNA-N	216670	5		94.561	80.42		3	0.6	-5.72369	0	0.917232	5
MMV392832-	COc1cccc(c1)c1cc2c([nH]1)ccnc2Nc1cccnc1	SCLHBVYXOLVAFF-QWOVJGMINA-N	217285	37		92.936	92.936	yes	8	0.216216	-5.68125	0	0.889171	37
MMV393185-	COc1cccc(c1)Nc1nccc2c1cc([nH]2)c1cc(OC)cc(c1)OC	QJJAXQFRZGHRLE-LQFNOIFHNA-N	217285	37		92.936	89.404	yes	8	0.216216	-5.68125	0	0.889171	37
MMV393155-	COc1cccc(c1)c1[nH]c2c(c1)c(ncc2)Nc1ccc(cc1)Oc1ccccc1	RZKFUTAFGWXAIA-LBOYIXSDNA-N	217285	37		92.936	89.404	yes	8	0.216216	-5.68125	0	0.889171	37
MMV393053-	COc1cc(OC)cc(c1)c1cc2c([nH]1)ccnc2Nc1ccc2c(c1)OCO2	CMXWFEXFPYLEGY-LQFNOIFHNA-N	217285	37		92.936	89.404	yes	8	0.216216	-5.68125	0	0.889171	37
MMV393142-	CC(Oc1ccc(cc1)Nc1nccc2c1cc([nH]2)c1ccccc1)C	JLLSYOVLWIZONB-LQFNOIFHNA-N	217285	37		92.936	85.872	yes	8	0.216216	-5.68125	0	0.889171	37
MMV393157-	COc1cccc(c1)c1[nH]c2c(c1)c(ncc2)Nc1cccc(c1)C(C)C	QXIFMVCQMPXAAF-LNNLXFCONA-N	217285	37		92.936	85.872	yes	8	0.216216	-5.68125	0	0.889171	37
MMV392876-	COc1cccc(c1)c1cc2c([nH]1)ccnc2Nc1ccccc1	CRNQWSJJFHLMEV-QWOVJGMINA-N	217285	37		92.936	85.872	yes	8	0.216216	-5.68125	0	0.889171	37
MMV393038-	COc1cc(OC)cc(c1)c1[nH]c2c(c1)c(ncc2)Nc1ccc(c(c1)OC)OC	JDNRNKFECAEOQS-LNNLXFCONA-N	217285	37		92.936	85.872	yes	8	0.216216	-5.68125	0	0.889171	37
MMV393028-	COc1cccc(c1)Nc1nccc2c1cc([nH]2)c1cccc(c1)OC	YMIMAPMXYCMMJI-MPIMZMORNA-N	217285	37		92.936	82.34		8	0.216216	-5.68125	0	0.889171	37
MMV393241-	COc1cccc(c1)c1cc2c([nH]1)ccnc2Nc1ccc2c(c1)OCO2	AYMAIDDUFSSHJT-MPIMZMORNA-N	217285	37		92.936	82.34		8	0.216216	-5.68125	0	0.889171	37
MMV393258-	COc1cccc(c1)c1cc2c([nH]1)ccnc2Nc1cccc(c1)O	GEOCYSLOSTYDFW-QWOVJGMINA-N	217285	37		92.936	82.34		8	0.216216	-5.68125	0	0.889171	37
MMV393175-	COc1cccc(c1)c1cc2c([nH]1)ccnc2Nc1ccccc1Cl	AIINVVJCEDPMKF-LQFNOIFHNA-N	217285	37		92.936	78.808		8	0.216216	-5.68125	0	0.889171	37
MMV393348-	COc1cccc(c1)c1cc2c([nH]1)ccnc2Nc1ccc(c(c1)Cl)F	SVYNONLFQJBCJS-LQFNOIFHNA-N	217285	37		92.936	78.808		8	0.216216	-5.68125	0	0.889171	37
MMV393240-	COc1cccc(c1)c1cc2c([nH]1)ccnc2Nc1ccc(cc1)O	GCPWELPDKZOKJP-QWOVJGMINA-N	217285	37		92.936	78.808		8	0.216216	-5.68125	0	0.889171	37
MMV393187-	COc1cc(OC)cc(c1)c1[nH]c2c(c1)c(ncc2)Nc1cccc(c1)OC(F)(F)F	RRYFQIWRSHOCBO-LELJVTLKNA-N	217285	37		92.936	78.808		8	0.216216	-5.68125	0	0.889171	37
MMV392857-	COc1cc(OC)cc(c1)c1[nH]c2c(c1)c(ncc2)Nc1ccc(cc1)S(=O)(=O)C	NYDCBWNGHVUQJQ-LQFNOIFHNA-N	217285	37		92.936	78.808		8	0.216216	-5.68125	0	0.889171	37
MMV392921-	COc1ccc(cc1)Nc1nccc2c1cc([nH]2)c1cc(OC)cc(c1)OC	YLBRZNHHCIQHPK-LQFNOIFHNA-N	217285	37		92.936	78.808		8	0.216216	-5.68125	0	0.889171	37
MMV393097-	COc1cc(OC)cc(c1)c1cc2c([nH]1)ccnc2Nc1cccc(c1)O	ZNDVHCYDTWMJQB-MPIMZMORNA-N	217285	37		92.936	78.808		8	0.216216	-5.68125	0	0.889171	37
MMV392840-	COc1cccc(c1)c1cc2c([nH]1)ccnc2Nc1cccc(c1)F	STFQNZKGRGJODG-MPIMZMORNA-N	217285	37		92.936	75.276		8	0.216216	-5.68125	0	0.889171	37
MMV393202-	COc1ccc(c(c1)OC)Nc1nccc2c1cc([nH]2)c1cc(OC)cc(c1)OC	FGBHBSOMRKFLCJ-HXTKINSTNA-N	217285	37		92.936	75.276		8	0.216216	-5.68125	0	0.889171	37
MMV393169-	COc1cc(OC)cc(c1)c1[nH]c2c(c1)c(ncc2)Nc1ccc(c(c1)O)OC	FZZXAXZCTYFBGC-LQFNOIFHNA-N	217285	37		92.936	71.744		8	0.216216	-5.68125	0	0.889171	37
MMV393257-	COc1cccc(c1)c1[nH]c2c(c1)c(ncc2)Nc1ccc(c(c1)OC)OC	DMMCUVSBWFDMDY-LQFNOIFHNA-N	217285	37		92.936	71.744		8	0.216216	-5.68125	0	0.889171	37
MMV393236-	COc1cc(OC)cc(c1)c1cc2c([nH]1)ccnc2Nc1cccnc1	NFINSNAKGMJFAB-MPIMZMORNA-N	217285	37		92.936	71.744		8	0.216216	-5.68125	0	0.889171	37
MMV393082-	COc1cc(OC)cc(c1)c1[nH]c2c(c1)c(ncc2)Nc1ccc(cc1)Oc1ccccc1	HIFYLEUJBOQRPS-PKRZOPRNNA-N	217285	37		92.936	71.744		8	0.216216	-5.68125	0	0.889171	37
MMV392855-	COc1cc(OC)cc(c1)c1cc2c([nH]1)ccnc2Nc1ccncc1	IJOCGFRZVATTJW-MPIMZMORNA-N	217285	37		92.936	68.212		8	0.216216	-5.68125	0	0.889171	37
MMV392884-	COc1cccc(c1)c1[nH]c2c(c1)c(ncc2)Nc1ccc(cc1)SC	AIYDQYFVNGWJTR-MPIMZMORNA-N	217285	37		92.936	68.212		8	0.216216	-5.68125	0	0.889171	37
MMV392965-	COc1cc(OC)cc(c1)c1[nH]c2c(c1)c(ncc2)Nc1ccc(cc1)F	DUSDXSBJPYVVIY-LQFNOIFHNA-N	217285	37		92.936	68.212		8	0.216216	-5.68125	0	0.889171	37
MMV392940-	COc1cccc(c1)c1[nH]c2c(c1)c(ncc2)Nc1cc(OC)c(c(c1)OC)OC	JERPPALOPSCDHR-LNNLXFCONA-N	217285	37		92.936	68.212		8	0.216216	-5.68125	0	0.889171	37
MMV392950-	COc1cc(OC)cc(c1)c1[nH]c2c(c1)c(ncc2)Nc1cc(OC)c(c(c1)OC)OC	QCUGIJJQPQUNBI-HXTKINSTNA-N	217285	37		92.936	68.212		8	0.216216	-5.68125	0	0.889171	37
MMV393173-	COc1cccc(c1)c1cc2c([nH]1)ccnc2Nc1ccncc1	CZTJESXJFPPYJZ-QWOVJGMINA-N	217285	37		92.936	64.68		8	0.216216	-5.68125	0	0.889171	37
MMV393116-	COc1ccc(cn1)Nc1nccc2c1cc([nH]2)c1cccc(c1)OC	ZXTXZBJRLJUGLY-MPIMZMORNA-N	217285	37		92.936	64.68		8	0.216216	-5.68125	0	0.889171	37
MMV392906-	COc1cccc(c1)c1[nH]c2c(c1)c(ncc2)Nc1ccc(cc1)OC(C)C	NLDATJCDRTYFCB-LNNLXFCONA-N	217285	37		92.936	57.616		8	0.216216	-5.68125	0	0.889171	37
MMV392899-	COc1cc(OC)cc(c1)c1cc2c([nH]1)ccnc2Nc1cccc(c1)C	MSPFFYPDWITCQQ-LQFNOIFHNA-N	217285	37		92.936	54.084		8	0.216216	-5.68125	0	0.889171	37
MMV393190-	COc1ccc(cc1)Nc1nccc2c1cc([nH]2)c1cccc(c1)OC	PFOWOXZGNMXJLH-MPIMZMORNA-N	217285	37		92.936	50.552		8	0.216216	-5.68125	0	0.889171	37
MMV393126-	COc1cc(OC)cc(c1)c1cc2c([nH]1)ccnc2Nc1cccc(c1)N(C)C	DJMHDBDQDZPWDE-LNNLXFCONA-N	217285	37		92.936	50.552		8	0.216216	-5.68125	0	0.889171	37
MMV392986-	COc1cccc(c1)c1[nH]c2c(c1)c(ncc2)Nc1ccc(c(c1)O)OC	SCFCTDYEHVUHOZ-MPIMZMORNA-N	217285	37		92.936	39.956		8	0.216216	-5.68125	0	0.889171	37
MMV392976-	c1ccc(cc1)c1[nH]c2c(c1)c(ncc2)Nc1ccc2c(c1)OCO2	CQKIHONUBMDZJD-QWOVJGMINA-N	217285	37		92.936	22.296		8	0.216216	-5.68125	0	0.889171	37
MMV1188925	O=C(Cc1coc2c1cc1CCCc1c2)Nc1sccc1C(=O)N	YTKHPRJAYMATQI-BUKGPZPNNA-N	122871	5	5.9597	89.07	89.07	yes	4	0.8	-5.66879	0	0.912597	5
MMV1185986	O=C(Cc1coc2c1ccc(c2)C)Nc1sccc1C(=O)N	HEDGMIFPYLNAQJ-VRGMUVNCNA-N	122871	5	-26.036	89.07	87.175	yes	4	0.8	-5.66879	0	0.912597	5
MMV1190366	O=C(Cc1coc2c1cc(C(C)C)c(c2)C)Nc1sccc1C(=O)N	OXAAZPDMFFOWAP-YVLNATIJNA-N	122871	5	5.2091	89.07	85.889	yes	4	0.8	-5.66879	0	0.912597	5
MMV1030637	O=C(Cc1coc2c1c1ccccc1cc2)Nc1sccc1C(=O)N	XRGZUJZMRVOQHM-YVLNATIJNA-N	122871	5	27.74	89.07	85.773	yes	4	0.8	-5.66879	0	0.912597	5
MMV1187892	COc1ccc2c(c1)occ2CC(=O)Nc1sccc1C(=O)N	WFIPECUJWYDDGR-VRGMUVNCNA-N	122871	5	-14.752	89.07	-47.659		4	0.8	-5.66879	0	0.912597	5
MMV1187667	COc1cc(CNc2ncnc3c2c(cs3)c2ccccc2)ccc1OC	OEBCYUBSYSUKNT-QWOVJGMINA-N	255252	8	37.485	94.138	94.138	yes	5	0.625	-5.66878	0	0.896482	8
MMV1187301	COc1ccccc1CNc1ncnc2c1c(cs2)c1ccccc1	GRRXCVBVTWUVME-PKSOQXRJNA-N	255252	8	14.857	94.138	88.676	yes	5	0.625	-5.66878	0	0.896482	8
MMV1188149	COc1ccc(cc1)c1csc2c1c(ncn2)NCc1cccnc1	IKLKRZNNBRANIY-PKSOQXRJNA-N	255252	8	-25.839	94.138	86.077	yes	5	0.625	-5.66878	0	0.896482	8
MMV1325116	COc1ccc(cc1)c1csc2c1c(ncn2)N(Cc1ccc(c(c1OC)OC)OC)C	XLCKETXPGHJGNQ-UHFFFAOYNA-N	255252	8		94.138	85.525	yes	5	0.625	-5.66878	0	0.896482	8
MMV1222652	COc1ccc(cc1)CNc1nc(C)nc2c1c(cs2)c1ccccc1	CANUMCHUDHWXGW-QWOVJGMINA-N	255252	8		94.138	83.507	yes	5	0.625	-5.66878	0	0.896482	8
MMV1228913	COc1ccccc1C(Nc1ncnc2c1c(cs2)c1ccc(cc1)C)C	OMSLSGAUFSFAGM-ISYFLBFHNA-N	255252	8		94.138	43.346		5	0.625	-5.66878	0	0.896482	8
MMV1350553	COc1cc(ccc1OC(F)F)CN(c1ncnc2c1c(cs2)c1ccc(cc1)OC)C	IEMGLVLQTFMOMV-UHFFFAOYNA-N	255252	8		94.138	39.446		5	0.625	-5.66878	0	0.896482	8
MMV614349-	COc1ccc(cc1)CNc1ncnc2c1c(cs2)c1ccc(cc1)OC	BYPFGXCNLHJPSA-QWOVJGMINA-N	255252	8		94.138	-41.624		5	0.625	-5.66878	0	0.896482	8
MMV1537558	Cc1cccc(c1)Cn1nc(cc1C(=O)Nc1ccc(cc1)C(C)(C)C)C(C)(C)C	AEQWOULEUMKMFC-LELJVTLKNA-N	130124	11		96.194	96.194	yes	5	0.454545	-5.64395	0	0.893841	11
MMV405081-	Clc1ccc(c(c1)Cl)Cn1nc(cc1C(=O)Nc1ccccc1)C(C)(C)C	IXNLDPYCPUPNPT-LQFNOIFHNA-N	130124	11		96.194	92.388	yes	5	0.454545	-5.64395	0	0.893841	11
MMV1534685	O=C(c1cc(nn1Cc1ccccc1)C(C)(C)C)Nc1ccc(c(c1)Cl)Br	WDNAOAMXUNDIRY-LQFNOIFHNA-N	130124	11	-12.48	96.194	91.52	yes	5	0.454545	-5.64395	0	0.893841	11
MMV1534601	Clc1ccc(cc1)NC(=O)c1cc(nn1Cc1ccccc1)C(C)(C)C	OUCLBHJUXBEQHW-MPIMZMORNA-N	130124	11	-69.551	96.194	87.711	yes	5	0.454545	-5.64395	0	0.893841	11
MMV405112-	Clc1ccc(c(c1)Cl)Cn1nc(cc1C(=O)Nc1cccc(c1)Cl)C(C)(C)C	XNZIJRZXQMROAR-LNNLXFCONA-N	130124	11		96.194	86.679	yes	5	0.454545	-5.64395	0	0.893841	11
MMV1537732	CCC(c1ccc(cc1)NC(=O)c1cc(nn1Cc1ccc(cc1)F)C(C)(C)C)C	BYHJARZIXTVGBR-MKNAOUBZNA-N	130124	11		96.194	80.969		5	0.454545	-5.64395	0	0.893841	11
MMV405146-	Cc1ccc(cc1)NC(=O)c1cc(nn1Cc1ccc(cc1Cl)Cl)C(C)(C)C	ORZLJUFERKWVSX-LNNLXFCONA-N	130124	11		96.194	80.969		5	0.454545	-5.64395	0	0.893841	11
MMV1534642	Cc1ccc(cc1)NC(=O)c1cc(nn1Cc1ccccc1)C(C)(C)C	PMIACTUQGCOMTA-MPIMZMORNA-N	130124	11	-56.306	96.194	70.997		5	0.454545	-5.64395	0	0.893841	11
MMV1537715	Cc1cc(C)c(c(c1)C)Cn1nc(cc1C(=O)Nc1ccc(cc1)Cl)C(C)(C)C	DJXGXCDZZFVDRQ-HXTKINSTNA-N	130124	11		96.194	69.551		5	0.454545	-5.64395	0	0.893841	11
MMV1537662	Fc1ccc(cc1)Cn1nc(cc1C(=O)Nc1ccccc1Cl)C(C)(C)C	GJMMWZFYQBEDIG-LQFNOIFHNA-N	130124	11		96.194	39.102		5	0.454545	-5.64395	0	0.893841	11
MMV1537764	Cc1cccc(c1)Cn1nc(cc1C(=O)Nc1ccccc1Cl)C(C)(C)C	INKZAOIBHYKKGC-LQFNOIFHNA-N	130124	11		96.194	33.393		5	0.454545	-5.64395	0	0.893841	11
MMV1434380	CCOC(=O)/C(=C\c1cccc(c1)F)/C1=Nn2c(SC1)nnc2c1ccc(cc1)OC	XSBCIGNGRQCXNX-PDGQHHTCNA-N	72940	14		91.385	91.385	yes	6	0.428571	-5.61616	0	0.929717	14
MMV1325484	CCOC(=O)/C(=C\c1ccc(c(c1)O)OC)/C1=Nn2c(SC1)nnc2c1ccc(cc1)C(C)(C)C	FXACWVITLPJHKZ-UYRXBGFRNA-N	72940	14		91.385	90.953	yes	6	0.428571	-5.61616	0	0.929717	14
MMV1430937	CCOC(=O)/C(=C\c1cccc(c1)Br)/C1=Nn2c(SC1)nnc2c1ccc(cc1)OC	AGGAOMMIMSAQFI-PDGQHHTCNA-N	72940	14		91.385	87.843	yes	6	0.428571	-5.61616	0	0.929717	14
MMV1326787	CCOC(=O)/C(=C\c1ccc(cc1)C(=O)OC)/C1=Nn2c(SC1)nnc2c1ccc(cc1)OC	NNFQTCKMYWKFCU-UYRXBGFRNA-N	72940	14		91.385	83.978	yes	6	0.428571	-5.61616	0	0.929717	14
MMV1322914	CCOC(=O)/C(=C\c1ccc(cc1)C#N)/C1=Nn2c(SC1)nnc2c1ccc(cc1)OC	VVWGFDQBFIIARP-UNOMPAQXNA-N	72940	14		91.385	83.854	yes	6	0.428571	-5.61616	0	0.929717	14
MMV1323016	CCOC(=O)/C(=C\c1ccc(cc1)OC(F)F)/C1=Nn2c(SC1)nnc2c1ccc(cc1)OC	VFVFCZUTUDLLBZ-PDGQHHTCNA-N	72940	14		91.385	83.854	yes	6	0.428571	-5.61616	0	0.929717	14
MMV1325568	CCOC(=O)/C(=C\c1ccc(cc1)OC(F)F)/C1=Nn2c(SC1)nnc2c1ccc(cc1)Cl	IHJCKBWPCNFLBM-BOPFTXTBNA-N	72940	14		91.385	70.146		6	0.428571	-5.61616	0	0.929717	14
MMV1422301	CCOC(=O)/C(=C\c1cccc(c1)C)/C1=Nn2c(SC1)nnc2c1ccc(cc1)OC	JLNSDLFKYQKEMH-UYRXBGFRNA-N	72940	14		91.385	67.11		6	0.428571	-5.61616	0	0.929717	14
MMV1420777	CCOC(=O)/C(=C\c1ccc(cc1)F)/C1=Nn2c(SC1)nnc2c1ccc(cc1)OC	GFGJMJGEHHMCMT-PDGQHHTCNA-N	72940	14		91.385	52.364		6	0.428571	-5.61616	0	0.929717	14
MMV1335533	CCOC(=O)/C(=C\c1ccccc1OC)/C1=Nn2c(SC1)nnc2c1ccc(cc1)OC	ZIXIHDVTFHNZKK-AQTBWJFINA-N	72940	14		91.385	43.86		6	0.428571	-5.61616	0	0.929717	14
MMV1366582	CCOC(=O)/C(=C\c1ccc2c(c1)OCCO2)/C1=Nn2c(SC1)nnc2c1ccc(cc1)OC	AGBMTNZQQLNCOD-PDGQHHTCNA-N	72940	14	29.093	91.385	13.897		6	0.428571	-5.61616	0	0.929717	14
MMV1375806	CCOC(=O)/C(=C\c1ccc(c(c1)OC)OC(F)F)/C1=Nn2c(SC1)nnc2c1ccc(cc1)OC	WHXOBINFYDVKBU-BOPFTXTBNA-N	72940	14		91.385	5.3728		6	0.428571	-5.61616	0	0.929717	14
MMV1331745	CCOC(=O)/C(=C\c1ccsc1)/C1=Nn2c(SC1)nnc2c1ccc(cc1)OC	SOYRZRVVAIGOFE-YBEGLDIGNA-N	72940	14		91.385	-10.957		6	0.428571	-5.61616	0	0.929717	14
MMV1297069	CCOC(=O)/C(=C\c1ccc(cc1)OCC)/C1=Nn2c(SC1)nnc2c1ccc(cc1)Cl	XFEOHWZXYAIAQU-UYRXBGFRNA-N	72940	14	80.69	91.385	-12.82		6	0.428571	-5.61616	0	0.929717	14
MMV1534350	[O-][N+](=O)c1cnc(s1)Sc1nc2c(n1C(C)C)ccc(c2)C(F)(F)F	YPBMPUWWOKNFAV-UHFFFAOYNA-N	9645	3	22.43	92.504	92.504	yes	3	1	-5.61541	0	0.884714	3
MMV1534394	Clc1ccc2c(c1)nc(n2C(C)C)Sc1ncc(s1)[N+](=O)[O-]	AGHBCTGRXVPHHY-UHFFFAOYNA-N	9645	3	-28.207	92.504	90.537	yes	3	1	-5.61541	0	0.884714	3
MMV1534256	[O-][N+](=O)c1cnc(s1)Sc1nc2c(n1C(C)C)cccc2	MPIJGDDDDJKYRA-UHFFFAOYNA-N	9645	3	18.826	92.504	89.431	yes	3	1	-5.61541	0	0.884714	3
MMV1127182	N#Cc1ccc(cc1)c1cnc2n1cc(nc2)c1cccc(c1)Cl	LPTJSSPCZRKJPB-UHFFFAOYNA-N	245859	14		93.248	93.248	yes	6	0.428571	-5.59837	0	0.886662	14
MMV1126694	Clc1ccc(cc1)c1cnc2n1cc(nc2)c1ccccc1	FHNAGNBGXZEYIT-UHFFFAOYNA-N	245859	14		93.248	91.897	yes	6	0.428571	-5.59837	0	0.886662	14
MMV1126728	OCc1ccc(cc1)c1ncc2n(c1)c(cn2)c1cccc(c1)Cl	QTWZBSNATVBVQM-UHFFFAOYNA-N	245859	14		93.248	90.547	yes	6	0.428571	-5.59837	0	0.886662	14
MMV1126526	OCc1ccc(cc1)c1cnc2n1cc(nc2)c1ccc(cc1)Cl	QMUJVZQYRKOXOQ-UHFFFAOYNA-N	245859	14		93.248	87.846	yes	6	0.428571	-5.59837	0	0.886662	14
MMV1126859	OCc1ccc(cc1)c1ncc2n(c1)c(cn2)c1ccccc1	CGZTYUUSWNROTB-UHFFFAOYNA-N	245859	14		93.248	86.495	yes	6	0.428571	-5.59837	0	0.886662	14
MMV1127166	OCc1ccc(cc1)c1cnc2n1cc(nc2)c1cccc(c1)Cl	NZQYYOLSSWRVDD-UHFFFAOYNA-N	245859	14		93.248	83.794	yes	6	0.428571	-5.59837	20	0.886662	14
MMV1126902	Clc1cccc(c1)c1cnc2n1cc(nc2)c1ccccc1	UBBOQFNNKXYNPW-UHFFFAOYNA-N	245859	14		93.248	81.093		6	0.428571	-5.59837	0	0.886662	14
MMV016452-	OCc1ccc(cc1)c1ncc2n(c1)c(cn2)c1ccc(cc1)C#N	SRZGOWFNBRVUIW-UHFFFAOYNA-N	245859	14		93.248	75.691		6	0.428571	-5.59837	0	0.886662	14
MMV1126857	c1ccc(cc1)c1ncc2n(c1)c(cn2)c1ccccc1	WNBNMZOHCOKVIR-UHFFFAOYNA-N	245859	14		93.248	71.64		6	0.428571	-5.59837	0	0.886662	14
MMV1126264	OCc1ccc(cc1)c1ncc2n(c1)c(cn2)c1ccc(cc1)CO	UOHQZXIGHQNQTC-UHFFFAOYNA-N	245859	14		93.248	70.289		6	0.428571	-5.59837	0	0.886662	14
MMV1146952	Clc1cccc(c1)c1ncc2n(c1)c(cn2)c1ccccc1	KZAXGAJXYYBWOC-UHFFFAOYNA-N	245859	14		93.248	66.238		6	0.428571	-5.59837	0	0.886662	14
MMV1126771	Clc1ccc(cc1)c1ncc2n(c1)c(cn2)c1ccccc1	FGYPPUKNNJWULK-UHFFFAOYNA-N	245859	14		93.248	58.135		6	0.428571	-5.59837	0	0.886662	14
MMV1126941	N#Cc1ccc(cc1)c1cnc2n1cc(nc2)c1ccccc1	OOCFKFIPJASDMT-UHFFFAOYNA-N	245859	14		93.248	50.032		6	0.428571	-5.59837	0	0.886662	14
MMV1126679	N#Cc1ccc(cc1)c1cnc2n1cc(nc2)c1ccc(cc1)Cl	PXARBXLJLKBOBB-UHFFFAOYNA-N	245859	14		93.248	40.578		6	0.428571	-5.59837	0	0.886662	14
MMV1124021	COc1ccc(cn1)c1cnc2n1nc(NCc1ccc(c(c1)Cl)Cl)cc2	XMMOUQLAARVHPG-QWOVJGMINA-N	185256	6		92.73	92.73	yes	4	0.666667	-5.59209	0	0.891915	6
MMV1124063	COc1ccc(cn1)c1cnc2n1nc(NCc1ccc(cc1C)C)cc2	CSFBVXIUXBYIFY-QWOVJGMINA-N	185256	6		92.73	90.913	yes	4	0.666667	-5.59209	0	0.891915	6
MMV084897-	COc1ccc(cn1)c1cnc2n1nc(NCc1cccc(c1)Cl)cc2	KUQQHAQXXRQQBY-PKSOQXRJNA-N	185256	6		92.73	90.913	yes	4	0.666667	-5.59209	0	0.891915	6
MMV010545-	COc1ccc(cn1)c1cnc2n1nc(NCc1ccc(cc1)S(=O)(=O)N)cc2	KNPCDSZXZHMZNO-YVLNATIJNA-N	185256	6		92.73	87.278	yes	4	0.666667	-5.59209	0	0.891915	6
MMV1123957	COc1ccc(cn1)c1cnc2n1nc(NCc1ccc3c(c1)OCO3)cc2	USRLXYAYRPCHPQ-PKSOQXRJNA-N	185256	6		92.73	80.008		4	0.666667	-5.59209	0	0.891915	6
MMV1124083	COc1ccc(cn1)c1cnc2n1nc(NCc1cc(OC)c(c(c1)OC)OC)cc2	QTRGMXPYSNISFI-MPIMZMORNA-N	185256	6		92.73	14.579		4	0.666667	-5.59209	0	0.891915	6
MMV392805-	COc1ccc(cc1)CC(c1csc(n1)NC(=O)Nc1ccccc1C(C)(C)C)N	PURDEZNJFLIDCP-XFOJAEMQNA-N	162575	48		92.402	92.402	yes	10	0.208333	-5.5765	0	0.87644	48
MMV1313033	O=C(Nc1ccccc1C(C)(C)C)Nc1scc(n1)C(Cc1ccc(cc1)Cl)N	DQVTUGVICCZVMX-NLZOGSITNA-N	162575	48		92.402	87.843	yes	10	0.208333	-5.5765	58	0.87644	48
MMV392297-	O=C(Nc1ccccc1C(C)C)Nc1scc(n1)C(Cc1ccc(cc1)C(F)(F)F)N	XGDQASHXOSFDIP-PSIIGXOFNA-N	162575	48		92.402	87.843	yes	10	0.208333	-5.5765	0	0.87644	48
MMV392580-	O=C(Nc1ccccc1C(C)(C)C)Nc1scc(n1)C(Cc1ccccc1)N	ACSBCPUZKICHJK-ZZAYNTLPNA-N	162575	48		92.402	85.564	yes	10	0.208333	-5.5765	0	0.87644	48
MMV392589-	O=C(Nc1ccccc1c1ccccc1)Nc1scc(n1)C(Cc1ccccc1)N	OVJKXJJOVRDFIP-OYOYWVFPNA-N	162575	48		92.402	85.564	yes	10	0.208333	-5.5765	0	0.87644	48
MMV392455-	O=C(Nc1ccccc1Cc1ccccc1)Nc1scc(n1)C(Cc1ccc(cc1)Cl)N	PQIMDEBUZWGXCH-AMAKPWAKNA-N	162575	48		92.402	85.564	yes	10	0.208333	-5.5765	0	0.87644	48
MMV392448-	O=C(Nc1ccccc1C(C)(C)C)Nc1scc(n1)C(Cc1ccc(cc1)C(F)(F)F)N	PFJLTUQFCTUDEV-PVONTNRRNA-N	162575	48		92.402	84.804	yes	10	0.208333	-5.5765	0	0.87644	48
MMV392247-	O=C(Nc1c(C)cccc1C)Nc1scc(n1)C(Cc1ccc(cc1)C(F)(F)F)N	MALVXBJTLFHNNA-HYUAOKRZNA-N	162575	48		92.402	84.804	yes	10	0.208333	-5.5765	0	0.87644	48
MMV1310261	O=C(Nc1ccccc1Cc1ccccc1)Nc1scc(n1)C(Cc1ccc(cc1)C(F)(F)F)N	ZJQWQRBZVZXXCU-ZOTGICMJNA-N	162575	48		92.402	84.044	yes	10	0.208333	-5.5765	0	0.87644	48
MMV392344-	O=C(Nc1ccccc1C(C)C)Nc1scc(n1)C(Cc1ccc(cc1)Cl)N	SGWJADXELIMKQT-ZZAYNTLPNA-N	162575	48		92.402	83.284	yes	10	0.208333	-5.5765	0	0.87644	48
MMV392415-	O=C(Nc1ccccc1c1ccccc1)Nc1scc(n1)C(Cc1ccc(cc1)F)N	AMJJQPPVCFJMLT-IKMHXBTNNA-N	162575	48		92.402	82.524		10	0.208333	-5.5765	0	0.87644	48
MMV392565-	COc1ccc(cc1)CC(c1csc(n1)NC(=O)Nc1ccccc1C(C)C)N	YOSJZWNIDDAPIF-IPXWYZHUNA-N	162575	48		92.402	81.765		10	0.208333	-5.5765	0	0.87644	48
MMV392492-	O=C(Nc1ccc(c(c1)Cl)F)Nc1scc(n1)C(Cc1ccc(cc1)Cl)N	ZHLIFPYCUMEHHP-QAYJFWBUNA-N	162575	48		92.402	81.765		10	0.208333	-5.5765	0	0.87644	48
MMV392375-	O=C(Nc1ccccc1C(C)C)Nc1scc(n1)C(Cc1ccc(cc1)F)N	CLBMZAONITYYMH-ZZAYNTLPNA-N	162575	48		92.402	81.005		10	0.208333	-5.5765	0	0.87644	48
MMV392561-	O=C(Nc1ccccc1Cl)Nc1scc(n1)C(Cc1ccccc1)N	NPCXLNRVBQFTKG-QBQMTNCFNA-N	162575	48		92.402	80.245		10	0.208333	-5.5765	0	0.87644	48
MMV392272-	O=C(Nc1ccccc1C(C)(C)C)Nc1scc(n1)C(Cc1ccc(cc1)F)N	YETITTVEBSOMDS-NLZOGSITNA-N	162575	48		92.402	79.485		10	0.208333	-5.5765	0	0.87644	48
MMV392481-	O=C(Nc1ccccc1Cl)Nc1scc(n1)C(Cc1ccc(cc1)Cl)N	FOGPKYFUAVOUIG-PKWAVKMZNA-N	162575	48		92.402	77.966		10	0.208333	-5.5765	0	0.87644	48
MMV392336-	NC(c1csc(n1)NC(=O)Nc1ccccc1)Cc1ccc(cc1)C(F)(F)F	ZETDECLQAQAOPV-FPFMJSFDNA-N	162575	48		92.402	77.966		10	0.208333	-5.5765	0	0.87644	48
MMV392696-	COc1ccc(cc1)CC(c1csc(n1)NC(=O)Nc1ccccc1c1ccccc1)N	GFJCRDSTIDFPAZ-NEVZSTAANA-N	162575	48		92.402	75.686		10	0.208333	-5.5765	0	0.87644	48
MMV392333-	O=C(Nc1c(C)cccc1C)Nc1scc(n1)C(Cc1ccc(cc1)Cl)N	ZEYUFEDXAUEGMU-LGJFSLTCNA-N	162575	48		92.402	64.289		10	0.208333	-5.5765	0	0.87644	48
MMV392221-	O=C(Nc1ccccc1C)Nc1scc(n1)C(Cc1ccccc1)N	QZPHWROOYJMUFW-RTNNBKJZNA-N	162575	48		92.402	60.49		10	0.208333	-5.5765	0	0.87644	48
MMV392363-	O=C(Nc1scc(n1)C(Cc1ccc(cc1)F)N)Nc1ccccc1	VARWCRMWEGUFSY-RTNNBKJZNA-N	162575	48		92.402	58.211		10	0.208333	-5.5765	0	0.87644	48
MMV010856-	O=C(Nc1scc(n1)C(Cc1ccccc1)N)Nc1ccc(c(c1)Cl)F	HACADIUDDWTGQD-SZWQHXNYNA-N	162575	48		92.402	48.333		10	0.208333	-5.5765	0	0.87644	48
MMV392238-	O=C(Nc1scc(n1)C(Cc1ccccc1)N)Nc1cccc(c1)C(F)(F)F	KAOFOPGNKHJZLH-FPFMJSFDNA-N	162575	48		92.402	43.774		10	0.208333	-5.5765	0	0.87644	48
MMV392244-	O=C(Nc1ccccc1Cl)Nc1scc(n1)C(Cc1ccc(cc1)F)N	MHUJYRBYORVFNA-PKWAVKMZNA-N	162575	48		92.402	23.26		10	0.208333	-5.5765	0	0.87644	48
MMV392370-	N#Cc1cccc(c1)NC(=O)Nc1scc(n1)C(Cc1ccc(cc1)C(F)(F)F)N	FUVYPKFXJJWKIK-YNPRDNCCNA-N	162575	48		92.402	20.22		10	0.208333	-5.5765	0	0.87644	48
MMV392645-	COc1ccc(cc1)CC(c1csc(n1)NC(=O)Nc1ccccc1C)N	DOFDDYOCDOKHSF-AXSZZQLHNA-N	162575	48		92.402	20.22		10	0.208333	-5.5765	0	0.87644	48
MMV392476-	N#Cc1cccc(c1)NC(=O)Nc1scc(n1)C(Cc1ccc(cc1)F)N	QLRBNDVEGLQBKH-GHWDNURGNA-N	162575	48		92.402	14.902		10	0.208333	-5.5765	0	0.87644	48
MMV392420-	O=C(Nc1ccccc1c1ccccc1)Nc1scc(n1)C(Cc1ccc(cc1)Cl)N	RKMFZHDUEWMPDC-IKMHXBTNNA-N	162575	48		92.402	12.622		10	0.208333	-5.5765	0	0.87644	48
MMV392510-	O=C(Nc1c(C)cccc1C)Nc1scc(n1)C(Cc1ccccc1)N	KBMTZZUYXCZYKQ-VWZRLXDZNA-N	162575	48		92.402	1.985		10	0.208333	-5.5765	0	0.87644	48
MMV392463-	O=C(Nc1ccccc1Cl)Nc1scc(n1)C(Cc1ccc(cc1)C(F)(F)F)N	QNNNUFTUJNEHBA-IVUXDHGBNA-N	162575	48		92.402	-0.29442		10	0.208333	-5.5765	0	0.87644	48
MMV392500-	O=C(Nc1scc(n1)C(Cc1ccccc1)N)Nc1ccccc1	OXFIWZOGOWPGBI-CEZWSHJFNA-N	162575	48		92.402	-5.6131		10	0.208333	-5.5765	0	0.87644	48
MMV392242-	O=C(Nc1ccccc1Cc1ccccc1)Nc1scc(n1)C(Cc1ccc(cc1)F)N	TZMJSMHYYOZRAV-AMAKPWAKNA-N	162575	48		92.402	-7.8925		10	0.208333	-5.5765	0	0.87644	48
MMV392387-	O=C(Nc1ccccc1c1ccccc1)Nc1scc(n1)C(Cc1ccc(cc1)C(F)(F)F)N	ZNCIQUJSDBZIKQ-IAWPGQJGNA-N	162575	48		92.402	-12.451		10	0.208333	-5.5765	0	0.87644	48
MMV392329-	O=C(Nc1c(C)cccc1C)Nc1scc(n1)C(Cc1ccc(cc1)F)N	GIQXIYBYBJPOAB-LGJFSLTCNA-N	162575	48		92.402	-16.25		10	0.208333	-5.5765	0	0.87644	48
MMV392416-	O=C(Nc1scc(n1)C(Cc1ccc(cc1)Cl)N)Nc1ccccc1	SHLFHGPJSLTUOV-RTNNBKJZNA-N	162575	48		92.402	-17.77		10	0.208333	-5.5765	0	0.87644	48
MMV392521-	COc1ccc(cc1)CC(c1csc(n1)NC(=O)Nc1ccccc1Cc1ccccc1)N	SYHJZJGJSPUZSE-DCURAORKNA-N	162575	48		92.402	-20.049		10	0.208333	-5.5765	0	0.87644	48
MMV010769-	N#Cc1cccc(c1)NC(=O)Nc1scc(n1)C(Cc1ccccc1)N	MQGJRLISQAYBDW-AXSZZQLHNA-N	162575	48		92.402	-26.128		10	0.208333	-5.5765	0	0.87644	48
MMV392307-	O=C(Nc1cccc2c1cccc2)Nc1scc(n1)C(Cc1ccc(cc1)Cl)N	SCMHIODQKCPNOV-XFOJAEMQNA-N	162575	48		92.402	-36.765		10	0.208333	-5.5765	0	0.87644	48
MMV392487-	O=C(Nc1ccc(c(c1)Cl)F)Nc1scc(n1)C(Cc1ccc(cc1)F)N	FVGNBCLCJYRXCZ-QAYJFWBUNA-N	162575	48		92.402	-38.285		10	0.208333	-5.5765	0	0.87644	48
MMV392280-	O=C(Nc1cccc2c1cccc2)Nc1scc(n1)C(Cc1ccc(cc1)C(F)(F)F)N	FSSFALQJUXYMRY-UVVKNFQJNA-N	162575	48		92.402	-39.045		10	0.208333	-5.5765	0	0.87644	48
MMV392670-	O=C(Nc1cccc(c1)Cl)Nc1scc(n1)C(Cc1ccccc1)N	XABAIWWHJKZBJI-RTNNBKJZNA-N	162575	48		92.402	-39.045		10	0.208333	-5.5765	0	0.87644	48
MMV392536-	O=C(Nc1ccccc1C(C)C)Nc1scc(n1)C(Cc1ccccc1)N	BWXHHMNPTCSUCS-KOAWEHCONA-N	162575	48		92.402	-39.045		10	0.208333	-5.5765	0	0.87644	48
MMV392539-	O=C(Nc1scc(n1)C(Cc1ccncc1)N)Nc1ccc(cc1)F	SZDXOWUGDNOWAI-QBQMTNCFNA-N	162575	48		92.402	-61.079		10	0.208333	-5.5765	0	0.87644	48
MMV392339-	O=C(Nc1cccc2c1cccc2)Nc1scc(n1)C(Cc1ccc(cc1)F)N	RGNKFJQXUJESLJ-XFOJAEMQNA-N	162575	48		92.402	-71.716		10	0.208333	-5.5765	0	0.87644	48
MMV392527-	O=C(Nc1cccc2c1cccc2)Nc1scc(n1)C(Cc1ccccc1)N	JOPXBVADJJSYII-IPXWYZHUNA-N	162575	48		92.402	-83.873		10	0.208333	-5.5765	0	0.87644	48
MMV392293-	O=C(Nc1scc(n1)C(Cc1ccc(cc1)Cl)N)Nc1ccc(cc1)N(C)C	DEICMVBWXIEMOR-KOAWEHCONA-N	162575	48		92.402	-101.35		10	0.208333	-5.5765	0	0.87644	48
MMV392294-	O=C(Nc1ccccc1Cc1ccccc1)Nc1scc(n1)C(Cc1ccccc1)N	GKOSVQMGJFDIQH-NEVZSTAANA-N	162575	48		92.402	-111.99		10	0.208333	-5.5765	0	0.87644	48
MMV1469760	c1ccc(cc1)c1cc(NCCCn2cncc2)n2c(n1)c(cn2)c1ccccc1	DDGFQNBEQNZUQE-UHFFFAOYNA-N	226623	8	71.008	91.601	91.601	yes	5	0.625	-5.57379	0	0.910217	8
MMV454311-	Cc1nn2c(c1c1ccccc1)nc(cc2NCCCn1cncc1)C(C)(C)C	JLFUEXWZFNTZQF-UHFFFAOYNA-N	226623	8		91.601	88.81	yes	5	0.625	-5.57379	0	0.910217	8
MMV1466057	CC(c1cc(NCCCn2cncc2)n2c(n1)c(cn2)c1ccccc1)(C)C	YPKOXFCWPQFTJD-UHFFFAOYNA-N	226623	8	86.082	91.601	86.628	yes	5	0.625	-5.57379	0	0.910217	8
MMV1469898	C=CCc1c(C)nc2n(c1NCCCn1cncc1)ncc2c1ccccc1	IOFHHVXPJBJORH-UHFFFAOYNA-N	226623	8	60.52	91.601	85.661	yes	5	0.625	-5.57379	0	0.910217	8
MMV546400-	Cc1ccc(cc1)c1c(C)nn2c1nc(C)cc2NCCCn1cncc1	VVOFNXXKOKIXAP-UHFFFAOYNA-N	226623	8	64.55	91.601	83.203	yes	5	0.625	-5.57379	0	0.910217	8
MMV1469818	Cc1nc2c(cnn2c(c1C)NCCCn1cncc1)c1ccccc1	DJGAIXSAZRJAGY-UHFFFAOYNA-N	226623	8	22.388	91.601	79.515		5	0.625	-5.57379	9	0.910217	8
MMV546406-	Cc1ccc(cc1)c1cnn2c1nc(C)cc2NCCCn1cncc1	ZWBWGAABWANNFX-UHFFFAOYNA-N	226623	8	40.723	91.601	75.828		5	0.625	-5.57379	0	0.910217	8
MMV077484-	CCc1nn2c(c1c1ccccc1)nc(cc2NCCCn1cncc1)C	OTDVQWJNYFFJJP-UHFFFAOYNA-N	226623	8	-6.5989	91.601	28.099		5	0.625	-5.57379	0	0.910217	8
MMV033146-	OCc1cccc(c1)c1ccc2n(n1)c(cn2)c1cccc(c1)C(=O)NCCN(C)C	YBQBDXJDNZZEBI-LNNLXFCONA-N	211207	12		96.737	96.737	yes	4	0.333333	-5.53221	0	0.909576	12
MMV032892-	CN(CCNC(=O)c1cccc(c1)c1cnc2n1nc(cc2)c1cccc(c1)C(F)(F)F)C	YQTKHOXUPIUYHK-LBOYIXSDNA-N	211207	12		96.737	96.737	yes	4	0.333333	-5.53221	0	0.909576	12
MMV032897-	CN(CCNC(=O)c1cccc(c1)c1cnc2n1nc(cc2)c1cccc(c1)F)C	AVFZCGSHWJYPMO-LNNLXFCONA-N	211207	12		96.737	93.473	yes	4	0.333333	-5.53221	0	0.909576	12
MMV033145-	CN(CCNC(=O)c1cccc(c1)c1cnc2n1nc(cc2)c1cccc(c1)Cl)C	VVUQIMDEXCZKER-LNNLXFCONA-N	211207	12		96.737	91.298	yes	4	0.333333	-5.53221	0	0.909576	12
MMV033029-	CN(CCNC(=O)c1cccc(c1)c1cnc2n1nc(cc2)c1ccc(cc1)F)C	JAITZHSDEMVCQA-LNNLXFCONA-N	211207	12		96.737	83.683	yes	4	0.333333	-5.53221	0	0.909576	12
MMV032822-	CN(CCNC(=O)c1cccc(c1)c1ccc2n(n1)c(cn2)c1cccc(c1)C(F)(F)F)C	BMLRMPVSDIVCEX-LBOYIXSDNA-N	211207	12		96.737	80.42		4	0.333333	-5.53221	0	0.909576	12
MMV033039-	OCc1ccc(cc1)c1ccc2n(n1)c(cn2)c1cccc(c1)C(=O)NCCN(C)C	AOTKBJAZIHSOPW-LNNLXFCONA-N	211207	12		96.737	73.894		4	0.333333	-5.53221	0	0.909576	12
MMV033036-	CNC(=O)c1cccc(c1)c1ccc2n(n1)c(cn2)c1cccc(c1)C(=O)NCCN(C)C	DZKBGQPKRSAYJK-PJQSKVNONA-N	211207	12		96.737	45.612		4	0.333333	-5.53221	0	0.909576	12
MMV033031-	CN(CCNC(=O)c1cccc(c1)c1cnc2n1nc(cc2)c1ccc(cc1)S(=O)(=O)C)C	OWJFIHGQAONDPP-LNNLXFCONA-N	211207	12		96.737	39.085		4	0.333333	-5.53221	0	0.909576	12
MMV033040-	CN(CCNC(=O)c1cccc(c1)c1cnc2n1nc(cc2)c1cccc(c1)C(=O)N)C	CYXXOBHNMGBVRW-SWUIVHNENA-N	211207	12		96.737	39.085		4	0.333333	-5.53221	0	0.909576	12
MMV032868-	CN(CCNC(=O)c1cccc(c1)c1cnc2n1nc(cc2)c1ccc(c(c1)Cl)F)C	GWJXFFUTLHTESX-HXTKINSTNA-N	211207	12		96.737	39.085		4	0.333333	-5.53221	0	0.909576	12
MMV032812-	CN(CCNC(=O)c1cccc(c1)c1ccc2n(n1)c(cn2)c1ccc(c(c1)Cl)F)C	LTLZWBCHYCZYEL-HXTKINSTNA-N	211207	12		96.737	32.558		4	0.333333	-5.53221	0	0.909576	12
MMV1152107	Clc1ccc(cc1)CNc1cc(nc(n1)c1ccccn1)C(F)(F)F	RMOZELLMKXEKQJ-MPIMZMORNA-N	65945	4		94.001	94.001	yes	3	0.75	-5.52949	0	0.929141	4
MMV1152137	Clc1ccccc1CNc1nc(nc(c1)C(F)(F)F)c1ccccn1	AUOSYUNBLMKPQB-MPIMZMORNA-N	65945	4		94.001	91.274	yes	3	0.75	-5.52949	0	0.929141	4
MMV1152135	FC(c1cc(NCc2ccccc2C(F)(F)F)nc(n1)c1ccccn1)(F)F	OBQDCYHWOGJBHE-HXTKINSTNA-N	65945	4		94.001	91.093	yes	3	0.75	-5.52949	0	0.929141	4
MMV433568-	FC(c1cc(NCc2ccccc2)nc(n1)c1ccccn1)(F)F	HOPOGXURFUBCKZ-QWOVJGMINA-N	65945	4		94.001	81.458		3	0.75	-5.52949	0	0.929141	4
MMV1126482	OCc1ccc(cc1)c1cnc2n1cc(nc2)c1ccco1	LTPTUKLVAJRSOS-UHFFFAOYNA-N	87432	11		94.598	94.598	yes	4	0.363636	-5.41734	0	0.877831	11
MMV1126914	Clc1ccc(cc1)c1cnc2n1cc(nc2)c1ccco1	UKYXDXSZVPBWFT-UHFFFAOYNA-N	87432	11		94.598	93.248	yes	4	0.363636	-5.41734	0	0.877831	11
MMV1126854	COc1ccc(cc1)c1cnc2n1cc(nc2)c1ccco1	IFYTYFJMMPNLRL-UHFFFAOYNA-N	87432	11		94.598	91.897	yes	4	0.363636	-5.41734	0	0.877831	11
MMV1126821	Oc1cccc(c1)c1cnc2n1cc(nc2)c1ccco1	FKMXOOULQAFPMK-UHFFFAOYNA-N	87432	11		94.598	90.547	yes	4	0.363636	-5.41734	0	0.877831	11
MMV1126776	Fc1ccc(cc1Cl)c1cnc2n1cc(nc2)c1ccco1	LGZPRCZJTZISOQ-UHFFFAOYNA-N	87432	11		94.598	82.444		4	0.363636	-5.41734	0	0.877831	11
MMV1126715	Fc1cccc(c1)c1cnc2n1cc(nc2)c1ccco1	YLAVARJNGNYRIS-UHFFFAOYNA-N	87432	11		94.598	75.691		4	0.363636	-5.41734	0	0.877831	11
MMV1126642	n1ccc(cc1)c1cnc2n1cc(nc2)c1ccco1	FPGQWIIHHLMVEO-UHFFFAOYNA-N	87432	11		94.598	66.238		4	0.363636	-5.41734	0	0.877831	11
MMV1126727	c1ccc(cc1)c1cnc2n1cc(nc2)c1ccco1	NWYVZAFGGZTPEH-UHFFFAOYNA-N	87432	11		94.598	56.784		4	0.363636	-5.41734	0	0.877831	11
MMV1126530	Cc1ccccc1c1cnc2n1cc(nc2)c1ccco1	JPMQYVSNIJJCJL-UHFFFAOYNA-N	87432	11		94.598	51.382		4	0.363636	-5.41734	0	0.877831	11
MMV1126684	Clc1cccc(c1)c1cnc2n1cc(nc2)c1ccco1	WHBBDDZIBTXADI-UHFFFAOYNA-N	87432	11		94.598	39.228		4	0.363636	-5.41734	0	0.877831	11
MMV1126276	Clc1ccccc1c1cnc2n1cc(nc2)c1ccco1	UGRFWFOYQWWZOV-UHFFFAOYNA-N	87432	11		94.598	10.867		4	0.363636	-5.41734	0	0.877831	11
MMV1127295	CN1CCN(CC1)c1ccc(cn1)c1ncc2n(c1)c(cn2)c1ccccc1	TWFORWYQLUOFHE-UHFFFAOYNA-N	222460	14		94.598	94.598	yes	5	0.357143	-5.41037	19	0.874577	14
MMV1127302	CN1CCN(CC1)c1ccc(cn1)c1ncc2n(c1)c(cn2)c1ccccc1C	DYBMDLXRHAOLKS-UHFFFAOYNA-N	222460	14		94.598	91.897	yes	5	0.357143	-5.41037	0	0.874577	14
MMV1126961	CN1CCN(CC1)c1ccc(cn1)c1ncc2n(c1)c(cn2)c1ccc(c(c1)Cl)F	HFGBHVRKMOVYCO-UHFFFAOYNA-N	222460	14		94.598	90.547	yes	5	0.357143	-5.41037	0	0.874577	14
MMV1127110	CN1CCN(CC1)c1ccc(cn1)c1ncc2n(c1)c(cn2)c1ccccc1Cl	KYGITFPNSUJJGY-UHFFFAOYNA-N	222460	14		94.598	87.846	yes	5	0.357143	-5.41037	0	0.874577	14
MMV1127110	CN1CCN(CC1)c1ccc(cn1)c1ncc2n(c1)c(cn2)c1cccc(c1)Cl	UNVMSGFKNFDZIJ-UHFFFAOYNA-N	222460	14		94.598	87.846	yes	5	0.357143	-5.41037	0	0.874577	14
MMV1127027	CN1CCN(CC1)c1ccc(cn1)c1ncc2n(c1)c(cn2)c1cccc(c1)F	FUKUDKPSCAPKCP-UHFFFAOYNA-N	222460	14		94.598	79.743		5	0.357143	-5.41037	0	0.874577	14
MMV1127224	N#Cc1ccc(cc1)c1cnc2n1cc(nc2)c1ccc(nc1)N1CCN(CC1)C	XYCWKLOZKVSYTO-UHFFFAOYNA-N	222460	14		94.598	72.99		5	0.357143	-5.41037	0	0.874577	14
MMV1127120	OCc1ccc(cc1)c1cnc2n1cc(nc2)c1ccc(nc1)N1CCN(CC1)C	VUYRAJXDRODJFB-UHFFFAOYNA-N	222460	14		94.598	64.887		5	0.357143	-5.41037	0	0.874577	14
MMV1126527	CN1CCN(CC1)c1ccc(cn1)c1ncc2n(c1)c(cn2)c1ccncc1	NRHLKKMVHGPUTO-UHFFFAOYNA-N	222460	14		94.598	56.784		5	0.357143	-5.41037	0	0.874577	14
MMV1127245	Fc1cccc(c1)c1cnc2n1cc(nc2)c1ccc(nc1)NCCN1CCOCC1	YOXIDXKQWBQZPI-LNNLXFCONA-N	222460	14		94.598	47.331		5	0.357143	-5.41037	0	0.874577	14
MMV1126553	OCc1cccc(c1)c1cnc2n1cc(nc2)c1ccc(nc1)N1CCN(CC1)C	HKRFTEPOCXNUGS-UHFFFAOYNA-N	222460	14		94.598	31.125		5	0.357143	-5.41037	0	0.874577	14
MMV1127017	CN1CCN(CC1)c1ccc(cn1)c1ncc2n(c1)c(cn2)c1cccnc1	MUVXRIFTGNGOEE-UHFFFAOYNA-N	222460	14		94.598	28.424		5	0.357143	-5.41037	0	0.874577	14
MMV1126269	CN1CCN(CC1)c1ccc(cn1)c1ncc2n(c1)c(cn2)c1cccc(c1)C(=O)C	UFPAZRPNLYKSOK-UHFFFAOYNA-N	222460	14		94.598	5.4653		5	0.357143	-5.41037	0	0.874577	14
MMV1137587	CN1CCN(CC1)c1ccc(cn1)c1cncc2n1ccn2	OJLRYEDFJDPOLI-UHFFFAOYNA-N	222460	14		94.598	-24.614		5	0.357143	-5.41037	0	0.874577	14
MMV010846-	FC(c1cccc(c1)c1cnc2n1nc(s2)NCCc1ccc(cc1)S(=O)(=O)N)(F)F	AFIMWDFNFASEIT-ZGZFQTMPNA-N	120786	11		96.915	96.915	yes	5	0.454545	-5.38497	0	0.897821	11
MMV1137458	Clc1cccc(c1)c1cnc2n1nc(s2)NCCc1ccc(cc1)S(=O)(=O)N	SEBSAQYLADCYSF-YVLNATIJNA-N	120786	11		96.915	89.513	yes	5	0.454545	-5.38497	0	0.897821	11
MMV010677-	CN(c1cccc(c1)c1cnc2n1nc(s2)NCCc1ccc(cc1)S(=O)(=O)N)C	RNEJGZNGGHTDPJ-NRMKOEJHNA-N	120786	11		96.915	88.279	yes	5	0.454545	-5.38497	0	0.897821	11
MMV1137371	Fc1ccc(cc1Cl)c1cnc2n1nc(s2)NCCc1ccc(cc1)S(=O)(=O)N	KJVNJPAGJZQFJF-NRMKOEJHNA-N	120786	11		96.915	86.428	yes	5	0.454545	-5.38497	0	0.897821	11
MMV1137336	Clc1ccc(cc1)c1cnc2n1nc(s2)NCCc1ccc(cc1)S(=O)(=O)N	BGYJEPRDJWOIAA-YVLNATIJNA-N	120786	11		96.915	85.811	yes	5	0.454545	-5.38497	0	0.897821	11
MMV1137379	CC(c1ccc(cc1)c1cnc2n1nc(s2)NCCc1ccc(cc1)S(=O)(=O)N)C	IFIZVNJUZNSMMZ-FHGMOFAHNA-N	120786	11		96.915	82.727		5	0.454545	-5.38497	0	0.897821	11
MMV1137210	NS(=O)(=O)c1ccc(cc1)CCNc1sc2n(n1)c(cn2)c1ccc2c(c1)cccc2	WYHMLIWTHCGFBE-ZGZFQTMPNA-N	120786	11		96.915	82.727		5	0.454545	-5.38497	0	0.897821	11
MMV010874-	CN(c1ccccc1c1cnc2n1nc(s2)NCCc1ccc(cc1)S(=O)(=O)N)C	DFFXSIRMVBWZQS-NRMKOEJHNA-N	120786	11		96.915	80.259		5	0.454545	-5.38497	0	0.897821	11
MMV1137500	NS(=O)(=O)c1ccc(cc1)CCNc1sc2n(n1)c(cn2)c1ccc(cc1)N1CCOCC1	MOHHBLSFZINJKS-ZGZFQTMPNA-N	120786	11		96.915	38.927		5	0.454545	-5.38497	0	0.897821	11
MMV1137288	CC(=O)Nc1cccc(c1)c1cnc2n1nc(s2)NCCc1ccc(cc1)S(=O)(=O)N	IVLACIMTRCTQAY-LCXAUUPENA-N	120786	11		96.915	2.5293		5	0.454545	-5.38497	0	0.897821	11
MMV1137250	OCc1ccccc1c1cnc2n1nc(s2)NCCc1ccc(cc1)S(=O)(=O)N	PYTFEUINTYEYFL-YVLNATIJNA-N	120786	11		96.915	-16.595		5	0.454545	-5.38497	0	0.897821	11
MMV1173909	Clc1cc(/C=C/c2ccc3c(n2)c(O)ccc3)c(c(c1)Br)O	OKDVLXSBFXKCBA-FNORWQNLNA-N	44065	3		92.516	92.516	yes	3	1	-5.38458	0	0.881475	3
MMV1175224	Brc1ccc(c(c1)/C=C/c1ccc2c(n1)c(O)ccc2)O	NCVAOVKSTBAPPO-VMPITWQZNA-N	44065	3		92.516	90.112	yes	3	1	-5.38458	0	0.881475	3
MMV1173868	Oc1ccc(cc1Br)/C=C/c1ccc2c(n1)c(O)ccc2	LYRHKHXPDLTBIP-QPJJXVBHNA-N	44065	3		92.516	88.717	yes	3	1	-5.38458	0	0.881475	3
MMV1184111	CCCCNC(=O)c1c(NC(=O)COc2ccccc2)nc2n1cc(C)cc2	UMBOCPGKDQCLBA-VVKINWOJNA-N	128184	39	24.421	92.49	92.49	yes	9	0.230769	-5.35336	0	0.933025	39
MMV1184215	O=C(Nc1nc2n(c1C(=O)NC1CCCC1)cccc2)COc1ccccc1	YCVIRAJAUCBPEV-VVKINWOJNA-N	128184	39	0.3826	92.49	92.49	yes	9	0.230769	-5.35336	0	0.933025	39
MMV1184649	O=C(C(Oc1ccccc1)C)Nc1nc2n(c1C(=O)NC1CCCC1)cc(cc2)C	PCRRELVXIAYXEL-OEZGPDIMNA-N	128184	39	-15.777	92.49	90.612	yes	9	0.230769	-5.35336	0	0.933025	39
MMV1184654	CCCCNC(=O)c1c(NC(=O)C(Oc2ccccc2)C)nc2n1cccc2	CWORBOPLPJZUAX-SZWQHXNYNA-N	128184	39	-15.98	92.49	90.612	yes	9	0.230769	-5.35336	0	0.933025	39
MMV1184734	CCC(NC(=O)c1c(NC(=O)C(Oc2ccccc2)C)nc2n1cc(C)cc2)C	FCIGTSURCSWXMI-ZHFSHOGANA-N	128184	39	-7.227	92.49	88.734	yes	9	0.230769	-5.35336	0	0.933025	39
MMV1184003	O=C(Nc1nc2n(c1C(=O)NC1CCCCC1)cccc2)COc1ccccc1	XTTMAWDBMODHHA-HPRFPMAVNA-N	128184	39	27.26	92.49	86.857	yes	9	0.230769	-5.35336	0	0.933025	39
MMV1184663	CCCCNC(=O)c1c(NC(=O)C(Oc2ccccc2)C)nc2n1cc(C)cc2	OEWXWGPRUTTWBE-GHWDNURGNA-N	128184	39	-10.775	92.49	83.102	yes	9	0.230769	-5.35336	48	0.933025	39
MMV1184105	CCCCNC(=O)c1c(NC(=O)COc2ccccc2)nc2n1cccc2	UPIKEBTXJOEEFF-NPQUBYNZNA-N	128184	39	1.8943	92.49	83.102	yes	9	0.230769	-5.35336	0	0.933025	39
MMV1184651	O=C(C(Oc1ccccc1)C)Nc1nc2n(c1C(=O)NC1CCCCC1)cc(cc2)C	DUYFLYYJUVEXQK-NLZOGSITNA-N	128184	39	24.059	92.49	83.102	yes	9	0.230769	-5.35336	0	0.933025	39
MMV1184099	O=C(Nc1nc2n(c1C(=O)NC1CCCC1)cc(cc2)C)COc1ccccc1	MMOQCTGBWJUSJT-HPRFPMAVNA-N	128184	39	28.504	92.49	81.224		9	0.230769	-5.35336	0	0.933025	39
MMV1184010	CC(CNC(=O)c1c(NC(=O)COc2ccccc2)nc2n1cc(C)cc2)C	UUQJEGUCBKBKBJ-VVKINWOJNA-N	128184	39	-3.2199	92.49	81.224		9	0.230769	-5.35336	0	0.933025	39
MMV1184033	O=C(Nc1nc2n(c1C(=O)NC1CCCCC1)cc(cc2)C)COc1ccccc1	REFNYFNASMFRAN-PWIKPTQSNA-N	128184	39	26.805	92.49	79.346		9	0.230769	-5.35336	0	0.933025	39
MMV1184696	CC(C(=O)Nc1nc2n(c1C(=O)NC1CCCC1)cccc2)Oc1ccccc1	GYSBHLWVHQVYKX-QAYJFWBUNA-N	128184	39	-13.438	92.49	77.469		9	0.230769	-5.35336	0	0.933025	39
MMV1184728	O=C(C(Oc1ccccc1)C)Nc1nc2n(c1C(=O)NC1CCCCC1)cccc2C	REXCMSYEZVUWSJ-NLZOGSITNA-N	128184	39	-0.49055	92.49	77.469		9	0.230769	-5.35336	0	0.933025	39
MMV1184217	CCC(NC(=O)c1c(NC(=O)COc2ccccc2)nc2n1cc(C)cc2)C	SZEFVYXHJRRNAX-SZWQHXNYNA-N	128184	39	-1.5246	92.49	71.836		9	0.230769	-5.35336	0	0.933025	39
MMV1184153	CCCNC(=O)c1c(NC(=O)COc2ccccc2)nc2n1cc(C)cc2	VDRYDAQVDDMTNK-NPQUBYNZNA-N	128184	39	-1.5847	92.49	71.836		9	0.230769	-5.35336	0	0.933025	39
MMV1184178	CC(NC(=O)c1c(NC(=O)COc2ccccc2)nc2n1cccc2)C	TVEXOOUUUARZSK-MMRXBHCZNA-N	128184	39	-3.4036	92.49	69.958		9	0.230769	-5.35336	0	0.933025	39
MMV1184007	CCCNC(=O)c1c(NC(=O)COc2ccccc2)nc2n1cccc2	KSWVHWYVRYLYSB-MMRXBHCZNA-N	128184	39	-13.72	92.49	62.448		9	0.230769	-5.35336	0	0.933025	39
MMV1184803	CC(NC(=O)c1c(NC(=O)C(Oc2ccccc2)C)nc2n1cccc2C)C	MZZNCZOUNQQFJN-SZWQHXNYNA-N	128184	39	-2.7398	92.49	62.448		9	0.230769	-5.35336	0	0.933025	39
MMV1184667	CCCNC(=O)c1c(NC(=O)C(Oc2ccccc2)C)nc2n1cc(C)cc2	DOUNEAGVVBZYFD-SZWQHXNYNA-N	128184	39	-18.702	92.49	43.672		9	0.230769	-5.35336	0	0.933025	39
MMV1184046	CC(NC(=O)c1c(NC(=O)COc2ccccc2)nc2n1cccc2C)C	WWIGEPZXFWDEBZ-XBTAAFKLNA-N	128184	39	-16.977	92.49	38.039		9	0.230769	-5.35336	0	0.933025	39
MMV1184726	CCCCNC(=O)c1c(NC(=O)C(Oc2ccccc2)C)nc2n1cccc2C	KKJLLOUIAQYUDA-GHWDNURGNA-N	128184	39	-8.1958	92.49	36.161		9	0.230769	-5.35336	0	0.933025	39
MMV1184729	CCCNC(=O)c1c(NC(=O)C(Oc2ccccc2)C)nc2n1cccc2	CGBRAESQUPTYNI-QBQMTNCFNA-N	128184	39	-13.569	92.49	34.284		9	0.230769	-5.35336	0	0.933025	39
MMV1184106	O=C(Nc1nc2n(c1C(=O)NC1CCCC1)cccc2C)COc1ccccc1	OJTSMBDPDGEXGX-DVIAZDKANA-N	128184	39	-15.214	92.49	30.529		9	0.230769	-5.35336	0	0.933025	39
MMV1184727	O=C(C(Oc1ccccc1)C)Nc1nc2n(c1C(=O)NC1CCCC1)cccc2C	CKJONTIKUIDURW-OEZGPDIMNA-N	128184	39	-7.426	92.49	30.529		9	0.230769	-5.35336	0	0.933025	39
MMV1184660	CCOCCCNC(=O)c1c(NC(=O)C(Oc2ccccc2)C)nc2n1cccc2C	QLRDOQFIWWJXRZ-ZZAYNTLPNA-N	128184	39	-18.597	92.49	24.896		9	0.230769	-5.35336	0	0.933025	39
MMV1184180	CCC(NC(=O)c1c(NC(=O)COc2ccccc2)nc2n1cccc2C)C	VNEPMAVZPHCIHU-KYUIUCTMNA-N	128184	39	-6.2892	92.49	17.385		9	0.230769	-5.35336	0	0.933025	39
MMV1184724	CCCNC(=O)c1c(NC(=O)C(Oc2ccccc2)C)nc2n1cccc2C	GRFVNIZLGHIOPT-SZWQHXNYNA-N	128184	39	-8.4999	92.49	9.875		9	0.230769	-5.35336	0	0.933025	39
MMV1184558	CC(CNC(=O)c1c(NC(=O)C(Oc2ccccc2)C)nc2n1cccc2C)C	SBCZXXPUVUKLIE-GHWDNURGNA-N	128184	39	-17.046	92.49	7.9974		9	0.230769	-5.35336	0	0.933025	39
MMV1184761	CC(NC(=O)c1c(NC(=O)C(Oc2ccccc2)C)nc2n1cccc2)C	RHCALOHIOHXJAV-QBQMTNCFNA-N	128184	39	-6.4647	92.49	4.2422		9	0.230769	-5.35336	0	0.933025	39
MMV1184141	CCCCNC(=O)c1c(NC(=O)COc2ccccc2)nc2n1cccc2C	CCEOXTRQAFPHQV-PDJAEHLQNA-N	128184	39	-12.032	92.49	2.3646		9	0.230769	-5.35336	0	0.933025	39
MMV1184204	CC(NC(=O)c1c(NC(=O)COc2ccccc2)nc2n1cc(C)cc2)C	YLRRORAUWHLBBD-NPQUBYNZNA-N	128184	39	-1.8142	92.49	-7.0234		9	0.230769	-5.35336	0	0.933025	39
MMV1184547	CC(NC(=O)c1c(NC(=O)C(Oc2ccccc2)C)nc2n1cc(C)cc2)C	ZUYZTNPFTKPNSD-SZWQHXNYNA-N	128184	39	-17.347	92.49	-12.656		9	0.230769	-5.35336	0	0.933025	39
MMV1184173	CCCNC(=O)c1c(NC(=O)COc2ccccc2)nc2n1cccc2C	AZJYATHKSQCHID-XBTAAFKLNA-N	128184	39	-2.1816	92.49	-14.534		9	0.230769	-5.35336	0	0.933025	39
MMV1184617	CC(C(=O)Nc1nc2n(c1C(=O)NC1CCCCC1)cccc2)Oc1ccccc1	FDEZSALXBUXYEU-OEZGPDIMNA-N	128184	39	-25.022	92.49	-35.187		9	0.230769	-5.35336	0	0.933025	39
MMV1184626	CC(CNC(=O)c1c(NC(=O)C(Oc2ccccc2)C)nc2n1cc(C)cc2)C	KCFRHBVJELCCDT-GHWDNURGNA-N	128184	39	-20.448	92.49	-37.065		9	0.230769	-5.35336	0	0.933025	39
MMV1184080	O=C(Nc1nc2n(c1C(=O)NC1CCCCC1)cccc2C)COc1ccccc1	RRPXNELLVIXCRU-XBXBPLPCNA-N	128184	39	-15.914	92.49	-44.575		9	0.230769	-5.35336	0	0.933025	39
MMV1184623	CCC(NC(=O)c1c(NC(=O)C(Oc2ccccc2)C)nc2n1cccc2C)C	IDWSKPPOOKAIAX-ZHFSHOGANA-N	128184	39	-29.655	92.49	-191.03		9	0.230769	-5.35336	0	0.933025	39
MMV1184083	CC(CNC(=O)c1c(NC(=O)COc2ccccc2)nc2n1cccc2C)C	AAYMSQYBBVTWTQ-PDJAEHLQNA-N	128184	39	-20.36	92.49	-221.07		9	0.230769	-5.35336	0	0.933025	39
MMV1455422	CCOc1ccccc1C=C(c1nc2c(s1)cccc2)c1nc2c(s1)cccc2	BSFTZVSPMJTTCI-UHFFFAOYNA-N	206225	17		92.578	92.578	yes	6	0.352941	-5.34818	0	0.899225	17
MMV1460926	CCCOc1ccc(c(c1)O)C=C(c1nc2c(s1)cccc2)c1nc2c(s1)cccc2	VUCJQXVBILVOKK-UHFFFAOYNA-N	206225	17	29.973	92.578	90.914	yes	6	0.352941	-5.34818	0	0.899225	17
MMV1289177	COc1ccc(c(c1)C=C(c1nc2c(s1)cccc2)c1nc2c(s1)cccc2)O	GOEPMIUVAZXXIZ-UHFFFAOYNA-N	206225	17	-26.323	92.578	89.808	yes	6	0.352941	-5.34818	0	0.899225	17
MMV1455374	CCOc1ccc(c(c1)O)C=C(c1nc2c(s1)cccc2)c1nc2c(s1)cccc2	IXQIINIDLBMHEC-UHFFFAOYNA-N	206225	17		92.578	86.392	yes	6	0.352941	-5.34818	0	0.899225	17
MMV1455338	CCOc1ccc(cc1OC)C=C(c1nc2c(s1)cccc2)c1nc2c(s1)cccc2	ZFCHRQPWWWYLHN-UHFFFAOYNA-N	206225	17		92.578	85.155	yes	6	0.352941	-5.34818	0	0.899225	17
MMV1458884	COc1c(OC)ccc(c1OC)C=C(c1nc2c(s1)cccc2)c1nc2c(s1)cccc2	BCFBJYCCOUXFSR-UHFFFAOYNA-N	206225	17	12.15	92.578	84.951	yes	6	0.352941	-5.34818	0	0.899225	17
MMV1455260	c1ccc(cc1)COc1ccc(cc1)C=C(c1nc2c(s1)cccc2)c1nc2c(s1)cccc2	FJBNOEDOAUBAOV-UHFFFAOYNA-N	206225	17		92.578	81.444		6	0.352941	-5.34818	0	0.899225	17
MMV1461498	CCOc1ccc(cc1)C=C(c1nc2c(s1)cccc2)c1nc2c(s1)cccc2	AFUYXWMXAPRZNA-UHFFFAOYNA-N	206225	17		92.578	79.619		6	0.352941	-5.34818	0	0.899225	17
MMV1294171	COc1ccc(cc1O)C=C(c1nc2c(s1)cccc2)c1nc2c(s1)cccc2	GGPYGVYOXGVFMN-UHFFFAOYNA-N	206225	17		92.578	65.903		6	0.352941	-5.34818	0	0.899225	17
MMV1289174	COc1ccc(cc1OCc1ccccc1)C=C(c1nc2c(s1)cccc2)c1nc2c(s1)cccc2	OCYPTLGRDVMWFO-UHFFFAOYNA-N	206225	17	-55.201	92.578	64.328		6	0.352941	-5.34818	0	0.899225	17
MMV1287686	Oc1ccccc1C=C(c1nc2c(s1)cccc2)c1nc2c(s1)cccc2	OWRVFBWJUHTTPO-UHFFFAOYNA-N	206225	17	-47.38	92.578	61.467		6	0.352941	-5.34818	0	0.899225	17
MMV1306114	CCCCOc1ccc(cc1)C=C(c1nc2c(s1)cccc2)c1nc2c(s1)cccc2	FVGSBAZRLKVEDP-UHFFFAOYNA-N	206225	17		92.578	55.17		6	0.352941	-5.34818	0	0.899225	17
MMV1308137	CC(CCOc1ccc(cc1)C=C(c1nc2c(s1)cccc2)c1nc2c(s1)cccc2)C	SNKODZBPKQDEMO-UHFFFAOYNA-N	206225	17		92.578	46.74		6	0.352941	-5.34818	0	0.899225	17
MMV1291306	COc1ccccc1C=C(c1nc2c(s1)cccc2)c1nc2c(s1)cccc2	CDWKTYWSLUKPGF-UHFFFAOYNA-N	206225	17	-22.606	92.578	41.108		6	0.352941	-5.34818	0	0.899225	17
MMV1287842	C1Oc2c(O1)cc(cc2)C=C(c1nc2c(s1)cccc2)c1nc2c(s1)cccc2	UKFYKHQWIOTWNJ-UHFFFAOYNA-N	206225	17	-49.933	92.578	28.863		6	0.352941	-5.34818	0	0.899225	17
MMV1289141	CCOc1cccc(c1O)C=C(c1nc2c(s1)cccc2)c1nc2c(s1)cccc2	JCUUSJWTBBGYKN-UHFFFAOYNA-N	206225	17	-64.34	92.578	23.561		6	0.352941	-5.34818	0	0.899225	17
MMV1293180	COc1cc(C=C(c2nc3c(s2)cccc3)c2nc3c(s2)cccc3)cc(c1O)OC	SELVEPWNEOLSKB-UHFFFAOYNA-N	206225	17		92.578	-45.358		6	0.352941	-5.34818	0	0.899225	17
MMV1508416	O=C(Nc1cnn(c1C(F)(F)F)c1ccc(cc1)Cl)Nc1ccc(cc1)F	UWENYHAFLCADJR-XBXBPLPCNA-N	147060	6		94.094	94.094	yes	4	0.666667	-5.31503	0	0.875887	6
MMV1508171	O=C(Nc1cnn(c1C(F)(F)F)c1ccc(cc1)Cl)Nc1cccc(c1)C(F)(F)F	BLQSDTRBEPTQRK-VEORKLDJNA-N	147060	6		94.094	92.125	yes	4	0.666667	-5.31503	0	0.875887	6
MMV1508182	O=C(Nc1cnn(c1C(F)(F)F)c1ccccc1)Nc1cc(cc(c1)C(F)(F)F)C(F)(F)F	BIAROGICWOPRFR-PUXXYCQMNA-N	147060	6		94.094	90.157	yes	4	0.666667	-5.31503	0	0.875887	6
MMV1508819	O=C(Nc1cnn(c1C(F)(F)F)c1ccc(cc1)[N+](=O)[O-])Nc1cc(cc(c1)C(F)(F)F)C(F)(F)F	IMVLDMIKBFVSIY-PUXXYCQMNA-N	147060	6		94.094	86.22	yes	4	0.666667	-5.31503	0	0.875887	6
MMV1508265	O=C(Nc1ccc(cc1Cl)Cl)Nc1cnn(c1C(F)(F)F)c1ccccc1	ZSJNGCIBKNXNGU-XBXBPLPCNA-N	147060	6		94.094	52.753		4	0.666667	-5.31503	0	0.875887	6
MMV1508212	Clc1ccc(cc1)n1ncc(c1C(F)(F)F)NC(=O)Nc1ccc(cc1Cl)Cl	DVXFKOBCDFIQIH-SPEPDGBUNA-N	147060	6		94.094	48.816		4	0.666667	-5.31503	0	0.875887	6
MMV1498942	Fc1ccc2c(c1)c(O)c(c(n2)C)I	QIWXKRQQKMBPFL-YHMJCDSINA-N	91030	2		94.229	94.229	yes	2	1	-5.23833	2	0.902985	2
MMV1498940	Fc1cc(F)c2c(c1)c(O)c(c(n2)C)I	YWWILMYXLLNRMO-YAQRNVERNA-N	91030	2		94.229	94.229	yes	2	1	-5.23833	0	0.902985	2
MMV1513865	CCOC(=O)c1sc(c2c1CC(C)(C)CC2=O)N(C(=O)c1ccccc1Cl)NC(=O)c1ccccc1Cl	WUWRZLOHUMQJOB-SREBMQDQNA-N	164695	3	-26.059	94.108	94.108	yes	3	1	-5.23704	0	0.954683	3
MMV1513909	CCOC(=O)c1sc(c2c1CC(C)(C)CC2=O)N(C(=O)c1cc(cc(c1)C(F)(F)F)C(F)(F)F)NC(=O)c1cc(cc(c1)C(F)(F)F)C(F)(F)F	QMNCIJCUXFPWLJ-UWJYMYAYNA-N	164695	3	39.187	94.108	88.216	yes	3	1	-5.23704	0	0.954683	3
MMV1514166	CCOC(=O)c1sc(c2c1CC(C)(C)CC2=O)N(C(=O)c1ccc(cc1)Cl)NC(=O)c1ccc(cc1)Cl	STBFJTJXSXZJSO-SREBMQDQNA-N	164695	3	45.58	94.108	88.216	yes	3	1	-5.23704	0	0.954683	3
MMV1343747	Cc1ccc(cc1)C(c1cc(Cl)c2c(c1O)nccc2)N1CCCC1	KGZAULONWRUBNJ-HVAOWIBKNA-N	21064	5		90.017	90.017	yes	4	0.8	-5.22655	0	0.877352	5
MMV1344004	Oc1c(cc(c2c1nccc2)Cl)C(c1ccc(cc1)C(F)(F)F)N1CCCC1	KZDXXHCDYIZAMN-WRBWMRADNA-N	21064	5		90.017	83.777	yes	4	0.8	-5.22655	0	0.877352	5
MMV1343834	Brc1ccc(cc1)C(c1cc(Cl)c2c(c1O)nccc2)N1CCCC1	YALZROWWBROHGY-WRBWMRADNA-N	21064	5		90.017	83.777	yes	4	0.8	-5.22655	0	0.877352	5
MMV1343921	Fc1ccc(cc1)C(c1cc(Cl)c2c(c1O)nccc2)N1CCCCC1	JCVPXJKIBDXWSC-HVAOWIBKNA-N	21064	5		90.017	83.777	yes	4	0.8	-5.22655	0	0.877352	5
MMV1343917	COc1c(OC)cc(cc1OC)C(c1cc(Cl)c2c(c1O)nccc2)N1CCCC1	SNNZYJRGHYJZQK-OIMMSTHINA-N	21064	5		90.017	2.6635		4	0.8	-5.22655	0	0.877352	5
MMV1147669	O=C(Nc1ccc(cc1)OC(F)(F)F)Nc1ccc2n(c1)nc(n2)c1cocc1	WANKTRBITGWQRH-PDJAEHLQNA-N	169542	2		100	100	yes	2	1	-5.21533	0	0.90367	2
MMV1147625	COc1cc(NC(=O)Nc2ccc3n(c2)nc(n3)c2cocc2)cc(c1OC)OC	NQZFXBNKYBVNNR-XBTAAFKLNA-N	169542	2		100	94.215	yes	2	1	-5.21533	0	0.90367	2
MMV1459136	COc1ccc(cc1)c1n(CC(=O)OC2CC(C)CCC2C(C)C)c2c([n+]1C)cccc2	RQHITANMALXEGI-VJXQYHKONA-N	89992	3	84.91	93.312	93.312	yes	3	1	-5.21367	0	0.9289	3
MMV101411-	CC1CCC(C(C1)OC(=O)Cn1c(c2ccc(cc2)Br)[n+](c2c1cccc2)C)C(C)C	KQABFIQZLRXPKN-RZHNHVFBNA-N	89992	3	84.95	93.312	88.296	yes	3	1	-5.21367	3	0.9289	3
MMV1287560	CC1CCC(C(C1)OC(=O)C[n+]1c(c2ccccc2)n(c2c1cccc2)C)C(C)C	XKNDOQYVKIKTTR-ZXBBRJSRNA-N	89992	3	61.013	93.312	88.144	yes	3	1	-5.21367	0	0.9289	3
MMV1142397	n1ccc(cc1)c1cnc2n1nc(cc2)c1cocc1	JNLRBTHYYJQIIY-UHFFFAOYNA-N	226640	5		96.737	96.737	yes	4	0.8	-5.21315	0	0.885441	5
MMV1142343	OCc1cccc(c1)c1cnc2n1nc(cc2)c1cocc1	HEFTZWFRGKBUIY-UHFFFAOYNA-N	226640	5		96.737	93.473	yes	4	0.8	-5.21315	0	0.885441	5
MMV1142597	OCc1ccc(cc1)c1cnc2n1nc(cc2)c1cocc1	CXMIHICNJYYSIF-UHFFFAOYNA-N	226640	5		96.737	91.298	yes	4	0.8	-5.21315	0	0.885441	5
[truncated: 15,464 more rows]

## Sheet: Structures of Compounds in Fig 
Data S2. Clustering results.
[truncated: 407 more rows]
