# Supplementary material for: Open-source discovery of chemical leads for next-generation chemoprotective antimalarials
Source: Science. 2018 Dec 7;362(6419):eaat9446. doi: 10.1126/science.aat9446 (PMC6516198; doi:10.1126/science.aat9446)
Supplement: Open-source discovery of chemical leads for next-generation chemoprotective antimalarials [file Science-362-eaat9446-s004.xlsx]

## Sheet: Sheet1
Data S3. Reconfirmation Set				IC50 were determined with Levenberg-Marquardt algorithm for curve fitting of the dose response data (Fit parameters: Min = 0.0, Max ≥ 100.0, Slope ≥ 0.0) using CDD Vault from Collaborative Drug Discovery (Burlingame, CA. www.collaborativedrug.com)
MMV name	SMILES	Pbluc (Single Point Inhibition, %)	HepG2tox (Single Point Inhibition, %)	IC50 PbLuc 2nd Round Average (CDD Vault)	IC90 PbLuc 2nd Round Average (CDD Vault)	Hill slope PbLuc 2nd Round (CDD Vault)	R squared PbLuc 2nd Round (CDD Vault)	CC50 HepG2tox 2nd Round average (CDD Vault)	CC90 HepG2tox 2nd Round average (CDD Vault)	Hill slope HepG2tox 2nd Round (CDD Vault)	R squared HepG2tox 2nd Round (CDD Vault)	IC50 FfLuc 2nd round (CDD Vault)	IC90 FfLuc 2nd round (CDD Vault)	Hill slope FfLuc 2nd Round (CDD Vault)	R squared FfLuc 2nd Round (CDD Vault)
MMV000052	CSC1=NC(=O)N=C(N1)C1=CC=C(Cl)C=C1	83.407		> 13.0	> 13.0			> 13.0	> 13.0			> 13.0	> 13.0
MMV000187	CC[N+]1=C(\C=C\C2=CC=C(C=C2)N(C)C)C=CC=C1	82.997		0.835	6.2	1.1	0.874	7.95	> 8.68	3.25	0.92	> 8.68	> 8.68
MMV001144	CCN(CC)CCNC(=O)C1=C(C)OC2=C1C(=O)C1=C(C=CC=C1)C2=O	86.04		0.112	1.15	0.945	0.645	0.766	1.13	5.67	0.985	> 10.0	> 10.0
MMV001147	CC(C)CCNCC(O)CON=C1C2=CC=CC=C2C2=CC=CC=C12	82.979		> 10.0	> 10.0			> 10.0	> 10.0			> 10.0	> 10.0
MMV001992	CCCCC1=C(C(=O)C2=CC(I)=C(OCCN(CC)CC)C(I)=C2)C2=CC=CC=C2O1	86.174		> 4.84	> 4.84	1.09	0.604	> 4.84	> 4.84			> 4.84	> 4.84	1.5	0.483
MMV002423	CO[C@@H]1[C@@H](O)[C@H](C)O[C@@H](O[C@H]2CC[C@@]3(C)[C@H](CCC4C3CC[C@]3(C)C(CC[C@]43O)C3=CC(=O)OC3)C2)[C@H]1O	88.582		< 2.82E-03	0.138	0.244	0.495	< 2.82E-03	0.613	0.127	0.751	> 6.17	> 6.17
MMV002798	COC1=CC=C(CC2=C3C=C(OC)C(OC)=CC3=CC=N2)C=C1OC	84.742		> 8.78	> 8.78			> 8.78	> 8.78			> 8.78	> 8.78
MMV002814	C\C=C(\C(=C\C)\C1=CC=C(O)C=C1)/C1=CC=C(O)C=C1	88.582		1.24	> 12.4	0.733	0.69	> 12.4	> 12.4	1.17	0.908	1.99	10.1	1.35	0.489
MMV003700	CC(C)(C)C1=CC=C(C=C1)C(O)CCCN1CCC(CC1)C(O)(C1=CC=CC=C1)C1=CC=CC=C1	83.948		6.92	> 7.00	63.6	0.484	> 7.00	> 7.00			> 7.00	> 7.00
MMV006169	C(NC1=NC(NC2=CC=CC=C2)=NC2=CC=CC=C12)C1=CC=CC=C1	95.777		0.476	1.76	1.68	0.822	4.76	> 10.0	1.88	0.891	> 10.0	> 10.0
MMV006379	COC1=CC=C2N=C(C=C(NCCN(C)C)C2=C1)C1=CC=CC=C1	85.252		4.55	> 10.3	1.97	0.162	> 10.3	> 10.3			> 10.3	> 10.3
MMV006418	ClC1=CC=C(NC(=O)NC2=CC=C(Cl)C(Cl)=C2)C=C1Cl	86.251		0.275	1.35	1.38	0.733	5.93	> 9.43	2.86	0.877	> 9.43	> 9.43
MMV006517	[O-][N+](=O)C1=C(C=CC(=C1)C(F)(F)F)N1CCCN(CC1)C(=S)NC1=CC=CC(=C1)C(F)(F)F	86.152	1	> 6.70	> 6.70			> 6.70	> 6.70	0.504	0.366	6.11	> 6.70	18.8	0.397
MMV006570	FC(F)(F)OC1=CC=C(OC2=CC=C(NC(=O)C3CC3)C=C2)C=C1	88.13	-14	0.548	1.54	2.12	0.759	> 9.78	> 9.78			> 9.78	> 9.78
MMV006617	FC(F)(F)C1=C(NC(=S)N2CCCN(CC2)C2=NC3=CC=C(Cl)C=C3S2)C=CC=C1	88.13	30	2.32	2.54	24.2	0.301	> 7.01	> 7.01	2.37	0.914	1.44	5.19	1.71	0.769
MMV006683	FC(F)(F)C1N(CCC2=C1NC1=CC=CC=C21)C(=S)NCC=C	84.598		> 9.72	> 9.72			> 9.72	> 9.72			> 9.72	> 9.72
MMV006729	CCOC(=O)C1=C(C)N(C(=C1S(=O)(=O)NC1=CC=C(C=C1)C(C)(C)C)C1=CC=CC=C1)C1=CC=CC=C1	84.917	32	3.23	5.19	4.65	0.51	> 6.39	> 6.39	0.337	0.667	3.48	> 6.39	2.33	0.844
MMV006981	CCC1=CC2=C(SC3=NN=C(N)S3)N=CN=C2S1	92.151		> 11.2	> 11.2			> 11.2	> 11.2			> 11.2	> 11.2
MMV007668	ClC1=CC=C2N=C(SC2=C1)N1CCCN(CC1)C(=S)NC1=CC=CC=C1	83.184	28	2.65	3.16	12.4	0.732	> 8.19	> 8.19	1.54	0.918	> 8.19	> 8.19
MMV007727	OC1=CC=C(C=C1)N=C1C=C(NS(=O)(=O)C2=CC=CS2)C2=CC=CC=C2C1=O	84.579		2.78	3.54	9.12	0.459	0.946	2.76	2.05	0.969	8.62	> 10.0	12.7	0.111
MMV007742	O=C1C=C(NC2=CC=CC=C12)C1=CC=CC=C1	91.664		0.17	0.307	3.71	0.852	0.905	> 14.9	0.704	0.901	> 14.9	> 14.9
MMV008422	CC1CCN(CC1)C(=O)C1=C(C)OC2=C1C(=O)C1=C(C=CC=C1)C2=O	90.694		2.73	> 10.0	1.55	0.65	> 10.0	> 10.0	3.97	0.955	> 10.0	> 10.0
MMV008429	CC1=CC(NC(C2=CC=CC(Br)=C2)C2=CC=C3C=CC=NC3=C2O)=NO1	89.806		2.56	5.63	2.79	0.445	8.99	> 10.0	1.34	0.983	> 10.0	> 10.0	0.447	0.211
MMV008526	FC1=CC=C(C=C1)C1C(C#N)C(=N)OC2=C3OC(=N)C(C#N)C(C4=CC=C(F)C=C4)C3=C3C=CC=CC3=C12	90.157		4.45	> 6.54	2.09	0.0277	> 6.54	> 6.54			1.83	2.23	11.1	0.748
MMV009022	OC1=C2N=CC=CC2=CC=C1C(NC1=CC=CC=N1)C1=CC=C(Cl)C=C1Cl	84.71		3.71	5.13	6.8	0.449	> 10.0	> 10.0	1.34	0.812	8.26	> 10.0	3.3	0.0348
MMV009088	CC1=C(C(=O)NCC2CCCO2)C2=C(O1)C(=O)C1=C(C=CC=C1)C2=O	88.221		0.178	0.328	3.6	0.607	0.62	0.636	84.1	0.355	< 4.57E-03	< 4.57E-03
MMV009182	CCN1C(=O)N(CC(N)=O)C(=O)C11CCN(CC2=CC=C(C=C2)N(C)C2=CC=CC=C2)CC1	84.411		3.27	> 7.34	2.1	0.458	5.34	> 7.34	2.17	0.96	> 7.34	> 7.34
MMV010183	CC(C)(C)C1=CC(=O)N(N1)C1=NC2=CC=C(Cl)C=C2S1	88.318		> 10.7	> 10.7			> 10.7	> 10.7			> 10.7	> 10.7
MMV010206	CC(C)(C)OC(=O)N[C@@H](CC1=CC=CC=C1)C1=NNC(=S)N1CC1CCCO1	85.78	-130	> 8.16	> 8.16			> 8.16	> 8.16			> 8.16	> 8.16
MMV010263	CC1CC(=O)C2C(SC3=C(C=CC=C3)N=C2C1)C1=CC=C(F)C=C1	87.788	-12	7.03	> 9.72	4.94	0.608	> 9.72	> 9.72			7.86	8.3	40.6	0.352
MMV010545	COC1=CC=C(C=N1)C1=CN=C2C=CC(NCC3=CC=C(C=C3)S(N)(=O)=O)=NN12	87.278		4.71	> 8.04	3.8	0.626	> 8.04	> 8.04	2.67	0.289	> 8.04	> 8.04
MMV010548	NS(=O)(=O)C1=CC=C(CNC2=NN3C(C=C2)=NC=C3C2=CC=C(Cl)C=C2)C=C1	85.46		0.942	1.19	9.33	0.776	> 7.97	> 7.97	1.64	0.894	> 7.97	> 7.97
MMV010549	CN(C)C1=C(C=CC=C1)C1=CN=C2SC(NCCC3=CC=NC=C3)=NN12	87.662		> 9.05	> 9.05			> 9.05	> 9.05	0.921	0.497	> 9.05	> 9.05
MMV010561	NS(=O)(=O)C1=CC=C(CNC2=NN3C(C=C2)=NC=C3C2=CC=C(C=C2)C#N)C=C1	85.46		3.03	3.66	11.6	0.236	> 8.16	> 8.16	8.58	0.551	> 8.16	> 8.16
MMV010562	CS(=O)(=O)C1=CC=C(C=C1)C1=CN=C(N)C(=C1)C1=CC=CC(O)=C1	93.428		3.27	3.71	17.6	0.332	> 9.69	> 9.69			> 9.69	> 9.69
MMV010563	CS(=O)(=O)C1=CC=C(C=C1)C1=CN=C(N)C(=C1)C1=CC(=CC=C1)C(F)(F)F	85.603		0.3	0.344	15.9	0.795	> 8.41	> 8.41			> 8.41	> 8.41
MMV010569	ClC1=CC=C(C=C1)C1=CN=C2SC(NCCC3=CC=NC=C3)=NN12	89.513		> 9.27	> 9.27			> 9.27	> 9.27			> 9.27	> 9.27
MMV010575	CNC1=NC(NCC2=CC(OC)=CC=C2)=C2SC(=CC2=N1)C1=CC=CC=C1	87.279		> 8.77	> 8.77			> 8.77	> 8.77			> 8.77	> 8.77
MMV010576	COC1=CC(=CC=C1O)C1=CC(=CN=C1N)C1=CC=C(C=C1)S(C)(=O)=O	88.482		1.1	1.1	2600	0.903	> 8.91	> 8.91	0.691	0.303	> 8.91	> 8.91
MMV010581	C(CC1=CC=CN=C1)NC1=NC=CN2C(=CN=C12)C1=CC=C2C=CC=CC2=C1	87.278		4.99	5.14	75.6	0.403	5.37	> 9.03	2.6	0.953	> 9.03	> 9.03
MMV010589	COC1=CC=C(C=N1)C1=CN=C(N)C(=C1)C1=CC=C(O)C(OC)=C1	83.57		3.03	3.7	11	0.572	> 10.2	> 10.2			> 10.2	> 10.2	1.75	0.121
MMV010590	FC(F)(F)OC1=CC=CC(=C1)C1=CN=C2SC(NCCN3CCOCC3)=NN12	88.279		5.39	> 7.98	2.27	0.551	> 7.98	> 7.98			> 7.98	> 7.98
MMV010594	C(CC1=CC=NC=C1)NC1=NN2C(S1)=NC=C2C1=CC=CC=C1	93.831		> 10.3	> 10.3			> 10.3	> 10.3			> 10.3	> 10.3
MMV010614	C(NC1=NC(NCC2CCCCC2)=C2SC(=CC2=N1)C1=CC=CC=C1)C1CC1	87.048		3.41	3.98	14.3	0.374	8.15	> 8.41	9.69	0.573	> 8.41	> 8.41
MMV010622	CN(C)C1=CC=CC(=C1)C1=CN=C2SC(NCC3=CC=NC=C3)=NN12	84.577		> 9.42	> 9.42			> 9.42	> 9.42			> 9.42	> 9.42
MMV010624	CC(C)C1=CC=C(C=C1)C1=CN=C2SC(NCCCO)=NN12	88.279		> 10.4	> 10.4			> 10.4	> 10.4			> 10.4	> 10.4
MMV010628	CN(C)C1=CC=CC(=C1)C1=CN=C2SC(NCCC3=CC=NC=C3)=NN12	89.513		> 9.05	> 9.05			> 9.05	> 9.05			> 9.05	> 9.05
MMV010629	CN(C)C1=C(C=CC=C1)C1=CN=C2SC(NC3CCC(O)CC3)=NN12	88.279		8.17	> 9.23	13.7	0.0978	> 9.23	> 9.23	0.0547	0.0102	> 9.23	> 9.23
MMV010634	FC(F)(F)OC1=CC=CC(=C1)C1=CN=C2SC(NCCC3=CC=NC=C3)=NN12	89.513		> 8.14	> 8.14			> 8.14	> 8.14	1.76	0.88	> 8.14	> 8.14
MMV010635	CC(C)C1=CC=C(C=C1)C1=CN=C2SC(NC3CCC(O)CC3)=NN12	89.513		8.25	> 9.26	11.9	0.449	> 9.26	> 9.26			> 9.26	> 9.26
MMV010653	OCCCNC1=NN2C(S1)=NC=C2C1=CC(Cl)=CC=C1	87.045		9.8	> 10.7	13.4	0.184	> 10.7	> 10.7	8.79	0.819	> 10.7	> 10.7
MMV010663	CN(C)C1=CC=CC(=C1)C1=CN=C2SC(NCC3=CC=CN=C3)=NN12	85.194		> 9.42	> 9.42			> 9.42	> 9.42			> 9.42	> 9.42
MMV010672	FC1=CC=CC(=C1)C1=CN=C2SC(NCCC3=CC=NC=C3)=NN12	83.961		> 9.72	> 9.72			> 9.72	> 9.72	0.66	0.128	> 9.72	> 9.72
MMV010674	CN(C)C1=CC=CC(=C1)C1=CN=C2SC(NCCCO)=NN12	88.896		> 10.4	> 10.4			> 10.4	> 10.4			> 10.4	> 10.4
MMV010677	CN(C)C1=CC=CC(=C1)C1=CN=C2SC(NCCC3=CC=C(C=C3)S(N)(=O)=O)=NN12	88.279		> 7.46	> 7.46			> 7.46	> 7.46			4.73	> 7.46	1.97	0.664
MMV010681	COC1=C(OC)C=C(NC2=C3SC(=CC3=NC(NCC3CC3)=N2)C2=CC=CC=C2)C=C1	87.742		6.32	> 7.63	10.6	0.159	> 7.63	> 7.63	1.76	0.98	> 7.63	> 7.63
MMV010682	OC1CCC(CC1)NC1=NN2C(S1)=NC=C2C1=CC(Cl)=C(F)C=C1	92.597		> 9.00	> 9.00			> 9.00	> 9.00			> 9.00	> 9.00
MMV010692	OC1CCC(CC1)NC1=NN2C(S1)=NC=C2C1=CC=C2C=CC=CC2=C1	95.065		> 9.05	> 9.05			> 9.05	> 9.05			> 9.05	> 9.05
MMV010696	ClC1=CC=CC(=C1)C1=CN=C2SC(NCCC3=CC=NC=C3)=NN12	87.662		5.6	> 9.27	2.85	0.464	7.38	> 9.27	2.13	0.945	> 9.27	> 9.27
MMV010697	NC(C1CCCCC1)C1=CSC(NC2=NC=NC(NCC3=CC=CO3)=C2)=N1	87.843		> 8.58	> 8.58			> 8.58	> 8.58			> 8.58	> 8.58
MMV010705	COC1=C(OC)C=C(NC2=C3SC(=CC3=NC(NCC=C)=N2)C2=CC=CC=C2)C=C1	87.51		3.61	> 7.88	2.6	0.0908	3.85	> 7.88	1.08	0.98	> 7.88	> 7.88
MMV010708	FC(F)(F)C1=CC=CC(=C1)C1=CN=C2SC(NCCC3=CC=NC=C3)=NN12	90.746		> 8.47	> 8.47			> 8.47	> 8.47			> 8.47	> 8.47
MMV010715	CN(C)CCNC(=O)C1=CC=C(C=C1)C1=CN=C2N1C=CN=C2NC1=CC=CC(=C1)C(F)(F)F	89.095		6.95	> 7.04	63.8	0.339	> 7.04	> 7.04			> 7.04	> 7.04
MMV010718	OC1CCC(CC1)NC1=NN2C(S1)=NC=C2C1=CC(OC(F)(F)F)=CC=C1	90.746		> 8.28	> 8.28			> 8.28	> 8.28			> 8.28	> 8.28	6.8	0.0322
MMV010723	C(CC1=CC=CN=C1)NC1=NC=CN2C(=CN=C12)C1=C(OC2=CC=CC=C2)C=CC=C1	87.278		5.63	7.62	7.25	0.536	> 8.10	> 8.10	47.6	0.873	> 8.10	> 8.10
MMV010730	OCCCNC1=NN2C(S1)=NC=C2C1=C(Cl)C=CC=C1	87.662		> 10.7	> 10.7			> 10.7	> 10.7			> 10.7	> 10.7
MMV010739	CC(C)C1=CC=C(C=C1)C1=CN=C2SC(NCC3=CC=NC=C3)=NN12	92.597		> 9.44	> 9.44			> 9.44	> 9.44	0.148	0.0475	> 9.44	> 9.44	6.11	0.0312
MMV010742	OCCCNC1=NN2C(S1)=NC=C2C1=CC(F)=CC=C1	89.513		> 11.3	> 11.3			> 11.3	> 11.3			> 11.3	> 11.3
MMV010754	CN1CCN(CC1)C1=CC=C(CNC2=NN3C(C=C2)=NC=C3C2=CC=C(OC(F)(F)F)C=C2)C=C1	85.46		3.6	6.12	4.14	0.775	> 6.84	> 6.84	14.3	0.469	> 6.84	> 6.84
MMV010764	C(NC1=NN2C(S1)=NC=C2C1=CC=CS1)C1CCOCC1	89.393		> 10.3	> 10.3			> 10.3	> 10.3			> 10.3	> 10.3
MMV010771	CC(C)CC(N)C1=CSC(NC(=O)NC2=CC=C(F)C(Cl)=C2)=N1	92.402		> 9.25	> 9.25			> 9.25	> 9.25			> 9.25	> 9.25
MMV010773	CC(C)NC1=NC(NCC2CCCCC2)=C2SC=CC2=N1	84.503		1.8	> 10.8	0.461	0.456	> 10.8	> 10.8			> 10.8	> 10.8	8.35	0.136
MMV010775	NC(CC1=CC=C(F)C=C1)C1=CSC(NC2=CC=C(N=N2)C2=CC=CC=C2)=N1	85.19		8.32	> 8.43	14.8	0.059	> 8.43	> 8.43			> 8.43	> 8.43
MMV010778	NS(=O)(=O)C1=CC=C(CCNC2=NN3C(S2)=NC=C3C2=CC=CS2)C=C1	88.279		> 8.14	> 8.14			> 8.14	> 8.14	6.48	0.0577	> 8.14	> 8.14
MMV010784	CCN(CC)CCNC(=O)C1=CC=C(NC2=NC3=CC(=NN3C=C2)C2=CC=C(Cl)C=C2)C=C1	88.577		> 7.13	> 7.13			> 7.13	> 7.13			> 7.13	> 7.13
MMV010829	C(CC1=CC=NC=C1)NC1=NN2C(S1)=NC=C2C1=CC=CS1	91.98		> 10.1	> 10.1			> 10.1	> 10.1	4.1	0.712	> 10.1	> 10.1	0.665	0.0104
MMV010846	NS(=O)(=O)C1=CC=C(CCNC2=NN3C(S2)=NC=C3C2=CC(=CC=C2)C(F)(F)F)C=C1	96.915		> 7.06	> 7.06			> 7.06	> 7.06			> 7.06	> 7.06	7.49	0.26
MMV010865	CC(C)C1=CC=C(C=C1)C1=CN=C2SC(NCC3=CC=CN=C3)=NN12	91.363		> 9.44	> 9.44			> 9.44	> 9.44			> 9.44	> 9.44
MMV010866	COC1=NC=C(C=C1)C1=CN=C2SC(NCCC3=CC=C(C=C3)S(N)(=O)=O)=NN12	84.577		> 7.67	> 7.67			> 7.67	> 7.67			> 7.67	> 7.67
MMV010872	COC1=CC(=CC(OC)=C1)C(=O)NC1=NC(=CS1)C(N)C1CCCCC1	84.044		5.25	5.41	69.2	0.138	> 8.79	> 8.79			> 8.79	> 8.79
MMV010893	COC1=NC=C(C=C1)C1=CN=C2SC(NCCC3=CC=NC=C3)=NN12	85.194		> 9.36	> 9.36			> 9.36	> 9.36			> 9.36	> 9.36
MMV010898	COC1=CC(OC)=NC(NC2=NC(=CS2)C(N)C2CCCCC2)=N1	91.394		9.15	> 9.44	67.6	0.122	> 9.44	> 9.44			> 9.44	> 9.44
MMV010934	FC(F)(F)OC1=CC=CC(=C1)C1=CN=C2SC(NCCN3CCNC3=O)=NN12	91.98		> 8.00	> 8.00			> 8.00	> 8.00			> 8.00	> 8.00	0.163	0.0603
MMV010957	NC(C1CCCCC1)C1=CSC(NC2=NC(=CC=N2)C(F)(F)F)=N1	88.192		2.8	3.66	8.21	0.448	> 9.23	> 9.23			> 9.23	> 9.23
MMV010966	NS(=O)(=O)C1=CC=C(CCNC2=NN3C(S2)=NC=C3C2=CC(OC(F)(F)F)=CC=C2)C=C1	89.513		4	> 6.83	3.52	0.409	> 6.83	> 6.83	6.82	0.258	4.35	> 6.83	3.32	0.88
MMV011256	CC1=NC2=NC(=NN2C(NC2=CC=C(Cl)C=C2)=C1)C(F)(F)F	87.095	-9	1.54	5.32	1.77	0.431	> 10.1	> 10.1			> 10.1	> 10.1
MMV011467	CCN(CC)S(=O)(=O)C1=CC=C(C=C1)C(=O)C1=C(C)C(C(=O)C(F)(F)F)=C2C=CC=CN12	84.801	-21	> 10.0	> 10.0			> 10.0	> 10.0			> 10.0	> 10.0
MMV011527	C1=CC=C(C=C1)C1=C2C=CC3=C(C=CN=C3C2=NC=C1)C1=CC=CC=C1	91.954		1.39	1.74	9.72	0.861	7.14	> 9.93	2.07	0.947	> 9.93	> 9.93
MMV011573	CC1=CC(C(=O)C2=CNC(=C2)C2=NC3=CC=CC=C3N2)=C(O)C=C1	83.294, 77.586		3.74	> 10.0	1.99	0.294	> 10.0	> 10.0	1.19	0.817	> 10.0	> 10.0
MMV011579	FC(F)(F)SC1=CC=C(NC(=O)NC2=C(N=CC=C2)N2CCC(CC2)C(F)(F)F)C=C1	91.443	-46	2.03	2.33	15.9	0.276	5.79	> 6.46	11.5	0.688	> 6.46	> 6.46
MMV011742	FC(F)(F)C1=CC=C(C=C1)N1N=NC2=CC=CC=C2C1=N	83.433		3.32	7.24	2.81	0.81	> 11.4	> 11.4			> 11.4	> 11.4
MMV011772	FC1=CC=CC(NNC(=O)C(F)(F)F)=N1	92.419		0.174	0.37	2.9	0.705	> 14.8	> 14.8			> 14.8	> 14.8
MMV011844	OC1=C(NC2=NC(NCC3=CC=CC=C3)=C3C=CC=CC3=N2)C=CC=C1	88.248	38	2.58	> 8.71	1.39	0.647	> 8.71	> 8.71			> 8.71	> 8.71
MMV012013	CN1C=CN=C1C(=O)NNC1=NC=C(C=C1Cl)C(F)(F)F	94.969		1.04	1.21	15.2	0.698	1.29	4.9	1.64	0.948	> 10.3	> 10.3
MMV012263	COC1=CC=C(NC(=O)C2=NC=NC(=C2)N(C)CC2=CC=CC=C2)C=N1	91.785		2.14	7.26	1.8	0.498	6.32	> 9.44	2.56	0.944	> 9.44	> 9.44
MMV012526	CNC1=NN2C(C=C1)=NC=C2C1=CC=CC=C1	85.213		6.15	13.6	2.77	0.442	8.32	> 14.7	2.41	0.973	> 14.7	> 14.7
MMV012569	CNC1=NN2C(C=C1)=NC=C2C1=CN=C(OC)C=C1	83.57		4.85	12.8	2.26	0.378	5.78	> 12.9	1.61	0.963	> 12.9	> 12.9
MMV012594	CNC1=CC(=NC2=CC=NN12)C1=C(C)C=C(O)C=C1	91.785		2.73	8.61	1.91	0.706	8.31	> 13.0	3.86	0.988	> 13.0	> 13.0
MMV012774	CN(C)C1=C(C=CC=C1)C1=NC=C(NC(C)=O)N=C1	89.401		> 12.9	> 12.9			> 12.9	> 12.9			> 12.9	> 12.9
MMV012894	CN(C)CCN1CCN(CC1)C1=NC(=CC=C1)C1=CC=C(C=C1)C1=CC=CC=C1	88		5.35	> 8.54	1.98	0.578	> 8.54	> 8.54			> 8.54	> 8.54
MMV013166	COC1=CC(=CC(OC)=C1OC)C1=CN=CC(NC2=CC=CC(=C2)C(F)(F)F)=N1	83.369		4.6	> 8.14	2.92	0.484	> 8.14	> 8.14			> 8.14	> 8.14
MMV013267	COC1=CN=CC(=C1)C1=CC(NC2=CC=C(C=C2)C(C)C)=CN=C1	87.527		4.09	5.21	9.07	0.477	> 10.3	> 10.3			> 10.3	> 10.3
MMV013443	CN(C1=CC(C)=CC=C1)C1=CC=NC2=C(C=NN12)C1=CC=C(C=C1)C(=O)NC1CC1	92.73		3.6	6.33	3.89	0.384	> 8.30	> 8.30			> 8.30	> 8.30
MMV013489	O=C(NC1CC1)C1=CC=C(C=C1)C1=CN=C2N1C=CN=C2NCC1=CC=CO1	85.46		3.03	3.44	17.4	0.253	> 8.84	> 8.84	10.4	0.433	> 8.84	> 8.84
MMV013501	COC1=CC=CC(=C1)C1=C2N=C(NC3=CC=C(OC)N=C3)C=CN2N=C1	90.913		3.53	3.86	24.4	0.48	8.04	> 9.50	3.92	0.974	> 9.50	> 9.50
MMV013502	CC(C)C1=CC=C(NC2=NC3=C(C=NN3C=C2)C2=CC(N)=CC=C2)C=C1	89.095		8	> 9.61	9.39	0.444	9.23	> 9.61	3.91	0.953	> 9.61	> 9.61
MMV013504	CC(=O)NC1=CC=CC(=C1)C1=NC2=NNC(=C2C=C1)C1=C(OC2=CC=CC=C2)C=CC=C1	88.482		6.81	> 7.85	10.9	0.441	> 7.85	> 7.85	12.7	0.516	> 7.85	> 7.85
MMV013515	FC1=C(C=CC=C1)C1=C2N=CC=C(NCCC3=NC=CC=C3)N2N=C1	85.46		0.0754	0.681	0.998	0.825	> 9.90	> 9.90			2.84	> 9.90	1.74	0.803
MMV013522	COC1=CN=CC(=C1)C1=C2N=C(NC3=CC=C(OC4=CC=CC=C4)C=C3)C=CN2N=C1	85.46		> 8.06	> 8.06	0.505	0.666	> 8.06	> 8.06	17.9	0.509	> 8.06	> 8.06
MMV013568	COC1=CC=C(NC2=NC3=C(C=NN3C=C2)C2=CC=C(C=C2)N(C)C)C=N1	85.46		5.14	5.31	65.7	0.275	> 9.16	> 9.16	7.66	0.327	> 9.16	> 9.16
MMV013569	COC1=CC=CC(=C1)C1=C2N=C(NC3=CC=C(NS(=O)(=O)C4=CC=C(C)C=C4)C=C3)C=CN2N=C1	89.095		6.21	> 6.80	15.1	0.0764	> 6.80	> 6.80	3.16	0.917	> 6.80	> 6.80
MMV013684	CC(C)(C)C1=CC=C(NC(=O)C2=CC(=NC=N2)C2=CC=CC=C2)C=C1	86.856		2.29	> 9.96	1.26	0.612	> 9.96	> 9.96			> 9.96	> 9.96
MMV013744	COC1=CC=C(C=C1)C1=CN=CC(=N1)C1=CC=C(N)C=C1	89.606		7.82	11.7	5.46	0.534	> 11.9	> 11.9			> 11.9	> 11.9
MMV013772	C(NC1=NC(=CN2C=CN=C12)C1=CC=CC=C1)C1=CC=NC=C1	87.527		3.76	4.49	12.4	0.482	7.04	> 11.0	2.19	0.99	> 11.0	> 11.0
MMV013816	FC1=C(Cl)C=C(C=C1)C1=C2N=CC=C(NCCCN3CCOCC3)N2N=C1	90.913		4.05	> 8.46	1.9	0.489	> 8.46	> 8.46			> 8.46	> 8.46
MMV013848	CN(C)CCNC(=O)C1=CC=C(C=C1)C1=C(N)N=CC(=C1)C1=CC2=CC=CC=C2S1	90.142		> 7.92	> 7.92			> 7.92	> 7.92			> 7.92	> 7.92
MMV013894	COC1=C(C=C(C=C1)C(C)C)C1=NC2=CC=NN2C(=C1)N1CCCC1CO	83.5		2.09	6.95	1.83	0.512	> 9.01	> 9.01	1.35	0.737	> 9.01	> 9.01
MMV013902	COC1=CC(OC)=C(C=C1)C1=C2N=C(NC3=CC=C(OC)N=C3)C=CN2N=C1	89.095		3.03	3.63	12.3	0.558	> 8.74	> 8.74	6.09	0.857	> 8.74	> 8.74
MMV013918	COC1=CC=C(C=C1)C1=CN=CC(=N1)C1=CC(OC)=C(O)C=C1	89.606		0.274	0.463	4.2	0.828	0.358	0.433	11.5	0.964	> 10.7	> 10.7
MMV014058	COC1=CC(=CC(OC)=C1OC)C1=CC(NCC2=CC=CC(=C2)C(F)(F)F)=NC=N1	92.544		0.859	> 7.87	0.944	0.459	> 7.87	> 7.87			> 7.87	> 7.87	0.883	0.362
MMV014357	CC1=C(C=C(O1)C(C)(C)C)C(=O)NC1=CC(C)=NC(C)=N1	87.113	-63	> 11.5	> 11.5			> 11.5	> 11.5			> 11.5	> 11.5
MMV014673	NC1=NC2=CC=CC=C2N1CC1=CC=C(Cl)C=C1	87.178		4.52	5.46	11.6	0.65	5.95	> 12.8	1	0.963	> 12.8	> 12.8
MMV014707	COC1=CC(NC2=C3C=CC=CC3=NC(=N2)C(F)(F)F)=CC(OC)=C1OC	93.754	27	4.12	> 10.0	1.58	0.452	> 10.0	> 10.0	10.4	0.414	> 10.0	> 10.0
MMV014966	O=C(CN1CSCC1=O)NC1=NC2=CC=CC=C2N1	84.998		> 10.0	> 10.0			> 10.0	> 10.0			> 10.0	> 10.0
MMV015270	CC1=NOC(C2=C(C)N=NS2)=C1C(=O)NC(=O)NC1=CC(Cl)=CC(Cl)=C1	85.376	-20	2.34	3.02	8.7	0.518	2.64	> 8.00	1.43	0.987	> 8.00	> 8.00
MMV015946	CCNC(=O)C1CCCN(CC1)C(=O)C1=C(C)ON=C1C1=CC=CC=C1	84.939		> 9.28	> 9.28			> 9.28	> 9.28			> 9.28	> 9.28
MMV016087	CS(=O)(=O)NC1=CC=CC(=C1)C1=CN2C(C=N1)=NC=C2C1=CC(O)=CC=C1	97.299		7.45	8.16	23.9	0.257	> 8.67	> 8.67	7.05	0.671	> 8.67	> 8.67
MMV016088	COC1=C(O)C=CC(=C1)C1=CN=C2C=NC(=CN12)C1=CN=C(N)C=C1	91.897		2.33	4.1	3.91	0.793	> 9.90	> 9.90	2.67	0.695	> 9.90	> 9.90
MMV016109	COC1=NC=C(C=C1)C1=CN2C(C=N1)=NC=C2C1=CC=C2N=CC=CC2=C1	94.598		1.04	4.4	1.52	0.763	2.33	8.31	1.73	0.987	> 9.34	> 9.34
MMV016127	OCC1=CC=C(C=C1)C1=CN=C2C=NC(=CN12)C1=CC=CS1	90.547		9.27	10.6	16.2	0.35	> 10.7	> 10.7			> 10.7	> 10.7
MMV016128	OCC1=C(C=CC=C1)C1=CN2C(C=N1)=NC=C2C1=CC=C2N=CC=CC2=C1	100		0.107	0.468	1.49	0.863	0.495	> 9.36	0.72	0.902	> 9.36	> 9.36
MMV016463	COC1=CC(=CC(OC)=C1)C1=CN2C(C=N1)=NC=C2C1=CC=C(CO)C=C1	97.299		5.42	8.34	5.1	0.643	> 9.13	> 9.13			> 9.13	> 9.13
MMV016470	OCC1=CC=C(C=C1)C1=CN=C2C=NC(=CN12)C1=C(Cl)C=CC=C1	93.248		4.84	9.11	3.47	0.368	> 9.83	> 9.83	2.47	0.702	> 9.83	> 9.83
MMV016472	CC1=C(C=CC=C1)C1=CN2C(C=N1)=NC=C2C1=CC2=C(OCO2)C=C1	90.547		0.263	0.821	1.93	0.734	0.864	> 10.0	0.84	0.902	> 10.0	> 10.0
MMV016492	NC1=NC=C(C=C1)C1=CN2C(C=N1)=NC=C2C1=CC(OC(F)(F)F)=CC=C1	91.897		3.39	4.23	9.99	0.381	> 8.89	> 8.89			> 8.89	> 8.89
MMV016499	COC1=CN=CC(=C1)C1=CN=C2SC(NCC3CCOCC3)=NN12	87.761		1.25	1.51	11.6	0.526	> 9.55	> 9.55	1.52	0.935	> 9.55	> 9.55
MMV016501	CC1=C(C=CC=C1)C1=CN2C(C=N1)=NC=C2C1=CC=C(CO)C=C1	97.299		2.1	10.4	1.37	0.689	> 10.5	> 10.5	0.675	0.753	> 10.5	> 10.5
MMV016518	COC1=NC=C(C=C1)C1=CN=C2SC(NCCC3=NC=CC=C3)=NN12	87.662		> 9.36	> 9.36			> 9.36	> 9.36			> 9.36	> 9.36
MMV016744	O=C(NC1=NC2=CC=CC=C2N1)C1=CN(CC2=CC=CC=C2)N=C1C1=CC=CN=C1	83.46, 36.571	-42, 15	7.1	> 10.0	3.18	0.533	> 10.0	> 10.0			> 10.0	> 10.0
MMV016909	C(CC1=NC=CC=C1)NC1=NN2C(S1)=NC=C2C1=CSC=C1	89.393		> 10.1	> 10.1			> 10.1	> 10.1			> 10.1	> 10.1
MMV017049	COC1=CC=C(NC2=CC(C)=NC(NC3=CC=C(OC)C=C3)=N2)C=C1	83.502		3.32	3.93	13	0.323	> 10.0	> 10.0	1.69	0.922	> 10.0	> 10.0
MMV018678	ClC1=CC(NC(=O)NC2=CC(=NN2)C2=CC=CS2)=CC(Cl)=C1	84.17	22	7.95	9.3	14.1	0.219	> 9.34	> 9.34			> 9.34	> 9.34	1.15	0.0672
MMV018680	FC(F)(F)OC1=CC=C(NC(=O)NC2=CC(=NN2)C2=CC=CC=C2)C=C1	84.17	43	3.3	4.02	11.1	0.558	> 9.11	> 9.11			> 9.11	> 9.11
MMV018684	CC1=CC=C(C=C1C)N1N=C(C=C1NC(=O)NC1=CC=C(OC(F)(F)F)C=C1)C1=CC=C(OC(F)(F)F)C=C1	92.092	-3	5.99	> 6.00	17.9	0.245	> 6.00	> 6.00			> 6.00	> 6.00	0.93	0.122
MMV019326	NC1=NC(N2CCCCCC2)=C(C#N)C2=C3CC(=O)N(C3=NC(N)=C12)C1=CC=C(F)C=C1	90.601		1.1	1.19	30.3	0.605	> 10.0	> 10.0			4.87	4.94	141	0.168
MMV019342	NCCCNC1=CC=NC2=CC(Cl)=CC=C12	92.777		8.74	> 14.0	2.91	0.438	> 14.0	> 14.0			> 14.0	> 14.0
MMV019370	FC(F)(F)C1=CC(=CC(NC(=O)NC2=CC(=CC(=C2)C(F)(F)F)C(F)(F)F)=C1)C(F)(F)F	93.449		> 6.81	> 6.81			> 6.81	> 6.81			> 6.81	> 6.81
MMV019454	CC1=CC(NC(=S)NCCCCN2CCN(CC2)C2=CC(Cl)=CC=C2)=CC(C)=C1	90.805	-16	7.54	> 7.66	3.55	0.0766	> 7.66	> 7.66			> 7.66	> 7.66
MMV019506	CC1(C)N=C(N)N=C(N)N1C1=CC=C(C=C1)[N+]([O-])=O	86.623	-5	> 10.0	> 10.0			> 10.0	> 10.0			> 10.0	> 10.0
MMV019724	OC1=C2N=CC=CC2=CC=C1C(NC1=NC2=CC=CC=C2S1)C1=CC=C(OC(F)F)C=C1	89.806		5.55	> 10.0	3.46	0.323	9.61	> 10.0	1.55	0.989	4.84	8.04	4.34	0.728
MMV019837	CN1C(SC2=C3C=CSC3=NC=N2)=NC2=CC=CC=C12	87.872	2	4.26	5.38	9.4	0.756	> 10.0	> 10.0			> 10.0	> 10.0
MMV019855	CC(=O)NC1=CC=C(C=C1)C1NC(=O)NC(C2=CC=CC=C2)=C1C1=NC2=CC=CC=C2S1	90.914	-12	> 10.0	> 10.0			> 10.0	> 10.0			> 10.0	> 10.0
MMV020103	COC1=C(OC)C=C(NC2=CC=NC3=CC(Cl)=CC=C23)C=C1	90.596	13	7.03	> 10.0	3.3	0.578	> 10.0	> 10.0			> 10.0	> 10.0
MMV020320	CC1=NN=C(NC(=O)C2=CN(N=C2C2=CC=CC=C2C)C2=CC=CC=C2)O1	90.104		0.114	0.255	2.72	0.839	> 10.0	> 10.0	0.258	0.871	> 10.0	> 10.0
MMV020333	FC1=CC=C(C=C1)C1=CC2=NC=NC(N3CCN(CCN4CCCC4)CC3)=C2S1	88.738		9.86	> 10.0	17	0.345	> 10.0	> 10.0			> 10.0	> 10.0
MMV020342	ClC1=CC=CC=C1C(CNC(=O)CC1=CC=CS1)C1=CNC2=CC=CC=C12	90.086		5.2	9.35	3.75	0.47	> 10.0	> 10.0			7.25	> 10.0	3.31	0.784
MMV020357	CC1CN(CC2=CSC(NC3=CC=CC=C3)=N2)CC(C)O1	92.961		7.335	9.23	20.5, 3.85	0.234, 0.496	> 10.0	> 10.0			> 10.0	> 10.0
MMV020498	FC1=CC=CC=C1C(=O)NCCCNC1=C2C=CC(Cl)=CC2=NC=C1	85.553		1.93	6.19	1.88	0.797	> 9.22	> 9.22			> 9.22	> 9.22
MMV020499	FC1=CC=CC=C1C(=O)NCCNC1=C2C=CC(Cl)=CC2=NC=C1	85.553		2.31	8.82	1.64	0.842	7	> 9.60	1.85	0.95	> 9.60	> 9.60
MMV020533	CC1=C(C)C2=C(N=C(CSC3=CC=CC=C3)N=C2S1)N1CCN(CC(=O)NC2CC2)CC1	83.586		5.13	> 10.0	2.61	0.67	> 10.0	> 10.0			> 10.0	> 10.0
MMV020534	FC(F)(F)C1=CC=C(Cl)C(NC(=O)C(N2CCN(CC(=O)NC3CC3)CC2)C2=CC=CC=C2)=C1	94.755		9.79	> 10.0	23.1	0.27	> 10.0	> 10.0			> 10.0	> 10.0
MMV020566	CN(CC1=CC=C(O1)C1=CC=C(Cl)C=C1)S(=O)(=O)C1=C(C)ON=C1C	84.497		> 10.0	> 10.0			> 10.0	> 10.0	0.493	0.466	5.82	> 10.0	2.03	0.675
MMV020576	CC(SC1=NC(=C(O1)C1=CC=CC=C1)C1=CC=CC=C1)C(=O)NC1CC1	92.681	10	5.37	5.53	75.9	0.255	> 10.0	> 10.0			> 10.0	> 10.0
MMV020644	CC1=C(CC2=CC=C(C=C2)C(C)(C)C)C(=O)N(N1)C1=NC(C)=CC(C)=N1	87.135		1.03	> 9.42	0.924	0.378	> 9.42	> 9.42			> 9.42	> 9.42
MMV020690	COCCN1C(C)=CC(C(=O)CN2C(=O)NC(C)(C2=O)C2=CC=C(C=C2)C(C)(C)C)=C1C	89.503		6.15	> 10.0	3.36	0.275	> 10.0	> 10.0			> 10.0	> 10.0
MMV020751	ClC1=CC=C2C(NCC3=CC=CC=C3)=CC=NC2=C1	87.786	33	3.19	4.19	8.08	0.339	> 10.0	> 10.0			> 10.0	> 10.0
MMV020766	ClC1=CC=C(NC(=S)N\N=C\C2=CC=CC=N2)C=C1Cl	86.355	41	7.65	> 10.1	6.84	0.4	> 10.1	> 10.1	7.56	0.274	> 10.1	> 10.1
MMV020795	CCCCN1C(=NC2=CC(=CC=C12)S(N)(=O)=O)C(C)OC1=CC=C(Cl)C=C1Cl	92.578		0.233	0.529	2.68	0.804	> 10.0	> 10.0			> 10.0	> 10.0
MMV020978	FC(F)(F)C1=C(N=CC=C1)N1CCN(CC1)C1=NC=C(NC(=O)C2=CC=CS2)C=C1	88.999		0.307	0.867	2.12	0.656	> 7.61	> 7.61			> 7.61	> 7.61
MMV020979	FC(F)(F)C1=NN(C=C1)C1=CC=C(NC(=O)C2=CC=CS2)C=C1	91.199		1.14	3.61	1.9	0.777	> 9.78	> 9.78			> 9.78	> 9.78
MMV026476	FC(F)(F)OC1=CC=C(C=C1)C1=CN=C2C=CC(NCC3=CC=NC=C3)=NN12	89.095		0.649	1.17	3.72	0.739	> 8.56	> 8.56	0.34	0.62	> 8.56	> 8.56
MMV032612	FC(F)(F)OC1=CC=C(NC2=NC=C3C=C(NC3=C2)C2=NC=CC=C2)C=C1	86.846	44	3.82	5.04	7.97	0.35	9.53	> 10.0	10.1	0.985	> 10.0	> 10.0
MMV032619	FC(F)(F)C1=CC(NC2=NC=C3C=C(NC3=C2)C2=NC=CC=C2)=CC=C1	83.558	45	9.04	> 10.0	15.4	0.209	> 10.0	> 10.0	12.3	0.757	> 10.0	> 10.0
MMV032621	COC1=CC(C)=C(NC2=NC=C3C=C(NC3=C2)C2=CC(=CC=C2)C(F)(F)F)C=C1	85.202	47	8.34	> 10.0	11.9	0.386	> 10.0	> 10.0	8.02	0.0629	> 10.0	> 10.0
MMV032780	CC(=O)NC1=CC=C(NC2=NC=C3C=C(NC3=C2)C2=CC(F)=CC=C2)C=C1	86.024	31	4.6	9.16	3.2	0.299	> 10.0	> 10.0			> 10.0	> 10.0
MMV032795	CN(C)C(=O)C1=CC=C(C=C1)C1=CC2=CN=C(NC3=CC(C)=CC=C3)C=C2N1	83.15	22	6.24	> 10.0	3.6	0.546	> 10.0	> 10.0			> 10.0	> 10.0
MMV032802	CC(=O)NC1=CC=C(C=C1)C1=CN=C2C=CC(=NN12)C1=CC=CS1	94.561	30	1.84	2.75	5.5	0.751	> 10.0	> 10.0	1.84	0.871	> 10.0	> 10.0
MMV032804	CC(=O)C1=CC=CC(=C1)C1=CN=C2C=CC(=NN12)C1=CC(=CC=C1)C(N)=O	91.298	47	0.271	0.628	2.62	0.854	8.51	> 10.0	1.55	0.943	> 10.0	> 10.0
MMV032806	CC(=O)NC1=CC=C(C=C1)C1=CN=C2C=CC(=NN12)C1=CN=CC=C1	95.649	46	0.572	1.22	2.89	0.74	7.85	> 10.0	3.69	0.964	> 10.0	> 10.0
MMV032811	COC1=C(OC)C=C(C=C1)C1=CN=C2C=CC(=NN12)C1=CC(F)=CC=C1	91.298	39	0.958	1.27	7.81	0.531	9.28	> 10.0	3.03	0.965	> 10.0	> 10.0
MMV032815	CC(=O)C1=CC=CC(=C1)C1=CN=C2C=CC(=NN12)C1=CC(N)=CC=C1	89.122	17	0.481	3.85	1.06	0.553	7.91	> 10.0	0.765	0.894	> 10.0	> 10.0
MMV032817	COC1=C(OC)C=C(C=C1)C1=NN2C(C=C1)=NC=C2C1=CC=C(NC(C)=O)C=C1	88.035	27	0.0264	0.053	3.16	0.759	2.04	> 10.0	0.646	0.97	> 10.0	> 10.0
MMV032842	CC(=O)C1=CC=CC(=C1)C1=CN=C2C=CC(=NN12)C1=CN=CC=C1	92.386	32	0.606	4.84	1.06	0.743	7.13	> 10.0	1.81	0.991	> 10.0	> 10.0
MMV032862	COC1=CC=CC(=C1)C1=NN2C(C=C1)=NC=C2C1=CC=C(NC(C)=O)C=C1	83.683	38	0.202	3.39	0.779	0.716	6.28	> 10.0	0.992	0.946	> 10.0	> 10.0
MMV032873	CN(C)CCNC(=O)C1=CC=CC(=C1)C1=CN=C2C=CC(=NN12)C1=CC(NS(C)(=O)=O)=CC=C1	91.298	46	0.447	1.3	2.06	0.888	3.16	> 10.0	1.31	0.978	> 10.0	> 10.0
MMV032881	COC1=CC=CC(=C1)C1=NC2=CC=NC(NCC3=CC=CC=C3)=C2N1	92.386	17	1.93	7.99	1.55	0.567	> 10.0	> 10.0	1.62	0.805	> 10.0	> 10.0
MMV032882	COC1=CC=CC(=C1)C1=NC2=CC=NC(NCCC3=CC=CC=C3)=C2N1	90.21	9	3.11	7.63	2.45	0.513	> 10.0	> 10.0			> 10.0	> 10.0
MMV032885	COC1=C(OC)C=C(C=C1)C1=NN2C(C=C1)=NC=C2C1=CC(=CC=C1)C(=O)NCCN(C)C	90.21	16	0.172	0.309	3.74	0.793	6.95	> 10.0	0.532	0.94	> 10.0	> 10.0
MMV032897	CN(C)CCNC(=O)C1=CC=CC(=C1)C1=CN=C2C=CC(=NN12)C1=CC(F)=CC=C1	93.473	18	6.13	9.29	5.28	0.0552	> 10.0	> 10.0			> 10.0	> 10.0
MMV032898	COC1=CC=CC(=C1)C1=NN2C(C=C1)=NC=C2C1=CC(=CC=C1)C(=O)NCCN(C)C	96.737	31	1.69	4.07	2.49	0.769	7.84	> 10.0	1.5	0.971	> 10.0	> 10.0
MMV032905	C(NC1=C2NC(=NC2=CC=N1)C1=CC=CC=C1)C1=CC=CC=C1	94.561	25	2.19	7.44	1.79	0.522	> 10.0	> 10.0	2.3	0.763	> 10.0	> 10.0
MMV032906	CC1=CC=CC(=C1)C1=NC2=CC=NC(NCC3=CC=CC=C3)=C2N1	90.21	13	3.51	9.18	2.29	0.394	> 10.0	> 10.0			> 10.0	> 10.0
MMV032917	FC1=CC=CC(=C1)C1=NC2=CC=NC(NCC3=CC=CC=C3)=C2N1	94.561	26	0.868	4.56	1.32	0.696	> 10.0	> 10.0	6.86	0.629	> 10.0	> 10.0
MMV032918	CN(C)C1=CC(CNC2=C3NC(=NC3=CC=N2)C2=CC(F)=CC=C2)=CC=C1	90.21	35	3.37	5.76	4.1	0.415	> 10.0	> 10.0	3.96	0.788	> 10.0	> 10.0
MMV032930	C(CC1=CC=CC=C1)NC1=C2NC(=NC2=CC=N1)C1=CC=CC=C1	95.649	29	1.21	4.09	1.8	0.435	> 10.0	> 10.0	7.38	0.753	> 10.0	> 10.0
MMV032931	FC(F)(F)OC1=CC=CC(=C1)C1=NC2=CC=NC(NCCC3=CC=NC=C3)=C2N1	86.947	21	3.37	> 10.0	1.07	0.518	> 10.0	> 10.0	0.393	0.649	> 10.0	> 10.0
MMV032941	FC(F)(F)OC1=CC=CC(=C1)C1=NC2=CC=NC(NCCC3=NC=CC=C3)=C2N1	92.386	34	3.34	7.15	2.89	0.498	> 10.0	> 10.0	1.56	0.653	> 10.0	> 10.0
MMV032946	COCCCNC1=C2NC(=NC2=CC=N1)C1=CC(=CC=C1)C(C)C	85.859	24	4.47	> 10.0	2.13	0.522	> 10.0	> 10.0	0.453	0.728	> 10.0	> 10.0
MMV032961	FC(F)(F)OC1=CC=CC(=C1)C1=NC2=CC=NC(NCC3=NC=CC=C3)=C2N1	85.859	22	2.04	> 10.0	0.809	0.487	> 10.0	> 10.0	0.276	0.811	> 10.0	> 10.0
MMV032962	CN(C)C1=CC=C(CNC2=C3NC(=NC3=CC=N2)C2=CC(F)=C(F)C=C2)C=C1	86.947	49	0.941	9.24	0.962	0.864	5.95	> 10.0	2.98	0.951	> 10.0	> 10.0
MMV032980	FC1=CC=CC(=C1)C1=NC2=CC=NC(NCCC3=NC=CC=C3)=C2N1	83.683	14	3.38	4.02	12.8	0.152	> 10.0	> 10.0	2.04	0.803	> 10.0	> 10.0
MMV032981	CN(C)C1=CC(CNC2=C3NC(=NC3=CC=N2)C2=CC=NC=C2)=CC=C1	83.683	26	> 10.0	> 10.0	2.45	0.108	> 10.0	> 10.0	5.86	0.729	> 10.0	> 10.0
MMV032984	COCCCNC1=C2NC(=NC2=CC=N1)C1=CC(OC(F)(F)F)=CC=C1	92.386	29	5.72	> 10.0	3.71	0.224	> 10.0	> 10.0	4.74	0.77	> 10.0	> 10.0
MMV033003	OCC1=CC=C(C=C1)C1=NN2C(C=C1)=NC=C2C1=CN=CC=C1	85.859	19	1.24	1.91	5.07	0.745	> 10.0	> 10.0	8.03	0.878	> 10.0	> 10.0
MMV033008	CC(=O)NC1=CC=C(C=C1)C1=CN=C2C=CC(=NN12)C1=COC=C1	88.035	10	3.52	4.31	10.9	0.566	> 10.0	> 10.0	1.85	0.784	> 10.0	> 10.0
MMV033009	FC(F)(F)C1=CC(=CC=C1)C1=NN2C(C=C1)=NC=C2C1=CN=CC=C1	89.122	21	1.36	2.23	4.46	0.619	> 10.0	> 10.0	12.4	0.643	> 10.0	> 10.0
MMV033010	OCC1=CC=C(C=C1)C1=CN=C2C=CC(=NN12)C1=CC(OC(F)(F)F)=CC=C1	86.947	-8	1.01	3.46	1.79	0.869	> 10.0	> 10.0	8.34	0.955	9.53	> 10.0	15.5	0.126
MMV033011	CC(=O)C1=CC=CC(=C1)C1=CN=C2C=CC(=NN12)C1=CC2=C(OCO2)C=C1	86.947	43	1.46	7.88	1.3	0.851	6.19	> 10.0	1.55	0.983	> 10.0	> 10.0
MMV033014	CNC(=O)C1=CC=CC(=C1)C1=NN2C(C=C1)=NC=C2C1=CC=C(NC(C)=O)C=C1	92.386	10	1.62	2.63	4.52	0.725	> 10.0	> 10.0	1.21	0.751	> 10.0	> 10.0
MMV033016	C1=C(N2N=C(C=CC2=N1)C1=CN=CC=C1)C1=CN=CC=C1	83.683	37	0.778	2.92	1.66	0.633	5.18	> 10.0	1.17	0.949	> 10.0	> 10.0
MMV033020	CC(=O)C1=CC=CC(=C1)C1=NN2C(C=C1)=NC=C2C1=CC(=CC=C1)C(F)(F)F	95.649	41	0.353	0.407	15.4	0.713	7.41	> 10.0	2.43	0.95	> 10.0	> 10.0
MMV033021	CC(=O)C1=CC=CC(=C1)C1=CN=C2C=CC(=NN12)C1=COC=C1	90.21	22	2.41	6.77	2.12	0.552	> 10.0	> 10.0	0.314	0.72	> 10.0	> 10.0
MMV033023	CN(C)CCNC(=O)C1=CC=CC(=C1)C1=CN=C2C=CC(=NN12)C1=CC=CS1	91.298	33	3.15	3.6	16.5	0.648	7.41	> 10.0	1.5	0.975	> 10.0	> 10.0
MMV033029	CN(C)CCNC(=O)C1=CC=CC(=C1)C1=CN=C2C=CC(=NN12)C1=CC=C(F)C=C1	83.683	24	4.88	> 10.0	2.09	0.253	> 10.0	> 10.0	10.3	0.505	> 10.0	> 10.0
MMV033048	OCCNC(=O)C1=CC=CC(=C1)C1=NN2C(C=C1)=NC=C2C1=CC(CO)=CC=C1	88.035	30	3.09	3.67	12.7	0.352	> 10.0	> 10.0	1.86	0.81	> 10.0	> 10.0
MMV033053	COC1=CC=C(C=C1)C1=NC2=CC=NC(NCC3=CC=C(Cl)C=C3)=C2N1	88.035	20	2.27	4.74	2.99	0.272	> 10.0	> 10.0			> 10.0	> 10.0
MMV033057	CNC(=O)C1=CC=CC(=C1)C1=NN2C(C=C1)=NC=C2C1=CC=C(CO)C=C1	97.824	26	1.39	> 10.0	1.06	0.813	> 10.0	> 10.0	13.1	0.574	> 10.0	> 10.0
MMV033075	ClC1=C(C=CC=C1)C1=NC2=CC=NC(NCC3=CC=CC=C3)=C2N1	88.035	28	3.21	4.04	9.56	0.749	> 10.0	> 10.0	1.64	0.835	> 10.0	> 10.0
MMV033076	CC(C)C1=CC=C(NC2=C3NC(=NC3=CC=N2)C2=CC(C)=CC=C2)C=C1	84.771	37	8.58	> 10.0	13.4	0.519	> 10.0	> 10.0	8.42	0.9	> 10.0	> 10.0
MMV033082	FC(F)(F)C1=CC=CC(=C1)C1=NC2=CC=NC(NC3=CC=CC=C3)=C2N1	88.035	37	3.2	> 10.0	1.73	0.502	> 10.0	> 10.0	0.1	0.0271	> 10.0	> 10.0
MMV033085	CC(C)C1=CC=C(NC2=C3NC(=NC3=CC=N2)C2=CC(F)=CC=C2)C=C1	95.649	48	1.39	> 10.0	0.872	0.722	> 10.0	> 10.0	1.91	0.651	> 10.0	> 10.0
MMV033095	FC1=CC=CC(=C1)C1=NC2=CC=NC(NC3=CC=CC=C3)=C2N1	85.859	27	5.99	> 10.0	2.81	0.545	> 10.0	> 10.0	0.405	0.516	> 10.0	> 10.0
MMV033100	CC(C)C1=CC=C(NC2=C3NC(=NC3=CC=N2)C2=CC(F)=C(F)C=C2)C=C1	86.947	36	0.969	> 10.0	0.658	0.852	> 10.0	> 10.0	1.58	0.81	> 10.0	> 10.0
MMV033120	ClC1=C(C=CC=C1)C1=NC2=CC=NC(NCCC3=NC=CC=C3)=C2N1	84.771	24	5.37	> 10.0	1.33	0.656	> 10.0	> 10.0	2.25	0.756	> 10.0	> 10.0
MMV033122	COC1=C(OC)C=C(NC2=C3NC(=NC3=CC=N2)C2=CC(OC(F)(F)F)=CC=C2)C=C1	94.561	42	3.54	> 10.0	1.95	0.534	> 10.0	> 10.0	10.2	0.678	> 10.0	> 10.0
MMV033131	FC1=C(F)C=C(C=C1)C1=NC2=CC=NC(NC3=CC=CC=C3)=C2N1	95.649	25	5.41	> 10.0	2.79	0.219	> 10.0	> 10.0			> 10.0	> 10.0
MMV033133	FC(F)(F)OC1=CC=CC(=C1)C1=NC2=CC=NC(NC3=CC=CC=C3)=C2N1	94.561	42	8.84	> 10.0	12.6	0.533	> 10.0	> 10.0	7.94	0.491	> 10.0	> 10.0
MMV033135	CC(C)C1=CC=CC(=C1)C1=NC2=CC=NC(NCC3=NC=CC=C3)=C2N1	93.473	37	6.01	> 10.0	3.5	0.343	> 10.0	> 10.0	1.38	0.883	> 10.0	> 10.0
MMV033143	COC1=C(OC)C=C(C=C1)C1=CN=C2C=CC(=NN12)C1=CC(OC(F)(F)F)=CC=C1	96.737	10	1.08	1.23	16.1	0.675	> 10.0	> 10.0			6.8	7.55	21.1	0.421
MMV033146	CN(C)CCNC(=O)C1=CC=CC(=C1)C1=CN=C2C=CC(=NN12)C1=CC(CO)=CC=C1	96.737	36	0.873	1.58	3.71	0.586	5.82	> 10.0	0.999	0.943	> 10.0	> 10.0
MMV033152	CC(=O)C1=CC=CC(=C1)C1=CN=C2C=CC(=NN12)C1=CC=CC(=C1)C(F)(F)F	90.21	15	1.64	4.27	2.29	0.849	> 10.0	> 10.0	8.49	0.595	> 10.0	> 10.0
MMV033153	COC1=C(OC)C=C(C=C1)C1=CN=C2C=CC(=NN12)C1=CC(Cl)=CC=C1	89.122	19	0.748	5.25	1.13	0.747	> 10.0	> 10.0	1.42	0.94	9.31	> 10.0	18.1	0.385
MMV033157	CC(=O)C1=CC=CC(=C1)C1=CN=C2C=CC(=NN12)C1=CC(=CC=C1)C(=O)NCCO	84.771	33	1.38	2.32	4.19	0.651	> 10.0	> 10.0	1.87	0.674	> 10.0	> 10.0
MMV033160	ClC1=C(C=CC=C1)C1=NC2=CC=NC(NCCC3=CC=CC=C3)=C2N1	86.947	47	2.9	7.97	2.17	0.665	> 10.0	> 10.0	0.707	0.751	> 10.0	> 10.0
MMV033165	COC1=CC=CC(NC2=C3NC(=NC3=CC=N2)C2=CC(F)=C(F)C=C2)=C1	93.473	44	4.06	> 10.0	2.32	0.606	> 10.0	> 10.0	7.52	0.793	> 10.0	> 10.0
MMV033166	CC(C)C1=CC=CC(=C1)C1=NC2=CC=NC(NCC3=CC=C(C=C3)N(C)C)=C2N1	84.771	42	8.78	> 10.0	11.9	0.428	> 10.0	> 10.0	6.72	0.795	> 10.0	> 10.0
MMV035244	CC(C)(C)C1=CC=C(C=C1)C(=O)NC1=C(C#N)C(F)=CC=C1	83.153		9.4	> 11.1	11.7	0.257	> 11.1	> 11.1			> 11.1	> 11.1
MMV035281	ClC1=CC=CC(N2CCOCC2)=C1C#N	86.897		14.1	> 14.8	3.58	0.165	12.3	> 14.8	2.33	0.905	7.47	> 14.8	1.9	0.649
MMV035664	COC1=CC(Cl)=C(OC)C=C1NS(=O)(=O)C1=CC=C(C)C=C1	84.331		2.01	3.66	3.65	0.546	2.61	> 9.65	1.08	0.979	> 9.65	> 9.65
MMV037478	COC1=C(C=CC=N1)C(=O)NC1=C(Cl)C=CC=C1	83.424		12.2	> 12.6	2.98	0.38	> 12.6	> 12.6	9.95	0.955	> 12.6	> 12.6
MMV037492	CN1N=C(C=C1N)C1=CC=C(Cl)C=C1	100	-65	> 15.9	> 15.9			> 15.9	> 15.9			> 15.9	> 15.9	24.2	0.094
MMV037922	OC(=O)C1=CNC2=CC(Cl)=CC(Cl)=C2C1=O	88.144	-27	8.35	> 12.8	1.77	0.584	> 12.8	> 12.8			> 12.8	> 12.8	2.26	0.266
MMV039455	CC1=CC2=NN=C(N2N1)C1=CC=C(C=C1)C(F)(F)F	83.74		3.1	> 12.4	1.33	0.805	> 12.4	> 12.4			> 12.4	> 12.4	9.36	0.07
MMV039477	COC1=CC(=CC(OC)=C1OC)N1C(=O)C=CC1=O	85.709		> 12.5	> 12.5	9.52	0.0663	> 12.5	> 12.5	7.92	0.512	> 12.5	> 12.5
MMV039496	CCCCC1=C(O)C=C2N(C3=C(C=C(Cl)C=C3)C2(C)C)C1=O	90.132		7.82	> 10.4	4.5	0.532	> 10.4	> 10.4	9.65	0.788	> 10.4	> 10.4
MMV040064	CC1=CC(=O)N(C1=O)C1=CC(Cl)=CC(Cl)=C1	85.709		> 12.9	> 12.9			> 12.9	> 12.9			> 12.9	> 12.9
MMV040179	CC(C)C1=CC=C2C(C=CC=[N+]2C)=C1	87.495		8.36	> 10.5	4.53	0.451	> 10.5	> 10.5			> 10.5	> 10.5
MMV041429	CCOC(=O)N1CCN(CC1)C1C2=CC=CC=C2C2=C1C=CC=C2	89.316	-114	8.79	> 10.2	9.28	0.268	> 10.2	> 10.2	1.11	0.458	> 10.2	> 10.2	1.1	0.2
MMV041725	CC1=C(NC(=O)NC2=CC(=CC(=C2)C(F)(F)F)C(F)(F)F)C(C)=NO1	87.833		4.81	> 8.99	1.82	0.142	> 8.99	> 8.99	8.81	0.655	> 8.99	> 8.99	4.67	0.129
MMV042947	CN1C(CSC2=CC=CS2)=NN=C1SCC(=O)NC1=C(F)C=C(F)C=C1	88.216	-29	> 8.00	> 8.00			> 8.00	> 8.00			> 8.00	> 8.00
MMV042980	CSC1=C(C=C(S1)C(=O)SC1=CC=CC=C1)S(=O)(=O)C(C)C	94.108	-47	> 8.86	> 8.86			> 8.86	> 8.86			> 8.86	> 8.86
MMV043062	CC1CN(CC(C)O1)C(=O)C1=C(C)C(=CS1)S(=O)(=O)C1=CC=C(Cl)C=C1	83.407		> 7.97	> 7.97	0.296	0.203	> 7.97	> 7.97	0.177	0.816	> 7.97	> 7.97
MMV043067	O=S(=O)(N1CCCC1)C1=CC=C(S1)S(=O)(=O)C1=CC=CC=C1	88.216	-73	> 9.23	> 9.23			> 9.23	> 9.23			> 9.23	> 9.23
MMV043084	FC(F)(F)C1=CC=C2SCC(=O)N(CC(=O)NC3=CC=C(Cl)C=C3)C2=C1	96.043	-44	2.64	3.03	15.8	0.354	> 8.23	> 8.23			> 8.23	> 8.23
MMV043379	COC1=CC2=C(CC3=CC(OC)=C(OC)C(OC)=C3C2)C(OC)=C1OC	89.863	-19	4.36	7.66	3.89	0.32	> 9.16	> 9.16			> 9.16	> 9.16
MMV043698	CC(C)(C)OC(=O)NC1CCN(CC1)C(=O)NC1=CC(Cl)=CC(Cl)=C1	92.388		> 8.50	> 8.50	7.08	0.106	> 8.50	> 8.50			> 8.50	> 8.50
MMV043924	CC1=C(SC2=NC(=NN12)C(F)(F)F)C(=O)NC1=CC(Cl)=CC=C1	84.787	-103	> 9.15	> 9.15			> 9.15	> 9.15			> 9.15	> 9.15
MMV044411	FC1=C(Cl)C=C(C=C1)C(=O)NC1=NN=C(S1)C(F)(F)F	90.85		3.48	4.03	14.8	0.531	5.96	> 10.1	1.54	0.943	> 10.1	> 10.1
MMV044470	FC(F)(F)C1=NC(=NC=C1)N1CCC(CC1)NC(=O)C1=CC=CO1	84.174	-23	2.6	> 9.70	0.897	0.83	> 9.70	> 9.70			> 9.70	> 9.70
MMV044512	COC1=CC=C(CO)C(Cl)=C1OC	87.248		> 16.3	> 16.3			> 16.3	> 16.3			> 16.3	> 16.3
MMV044575	OC(=O)C1=CC=C(Cl)C=C1OC1=CC=CC=C1	91.498		> 13.3	> 13.3			> 13.3	> 13.3			> 13.3	> 13.3	1.52	0.302
MMV044664	CC1=NN(C(C)=C1)C1=CC=C(C=C1)S(N)(=O)=O	88.458		> 13.1	> 13.1			> 13.1	> 13.1			> 13.1	> 13.1	0.55	0.0304
MMV044682	CC(C)(OC1=CC=C(C=C1)C#N)C(O)=O	82.997		> 16.1	> 16.1			> 16.1	> 16.1			> 16.1	> 16.1
MMV044683	CCN(CC)C(=O)CSC1=NN=C2N=NC3=CC(C)=CC=C3N12	91.498		> 9.99	> 9.99			> 9.99	> 9.99			> 9.99	> 9.99
MMV044708	FC(F)(F)C1=NN=C(NC(=O)NC2=CC=CC=C2)S1	93.613		0.65	1.07	4.44	0.774	6.29	> 11.4	2.53	0.953	> 11.4	> 11.4
MMV044942	CC1=C(SN=N1)C(=O)NC1=CC=C(C)C(Cl)=C1	84.089		> 12.3	> 12.3			> 12.3	> 12.3	16.5	0.725	> 12.3	> 12.3
MMV045038	ClC1=C(C#N)C(=CC=C1)N1CCC(CC1)C#N	86.072		6.33	> 13.4	1.25	0.0637	2.14	> 13.4	0.959	0.904	> 13.4	> 13.4
MMV045045	FC(F)(F)C1=CC(=O)N=C(N1)C1=CC=CC=N1	89.2945		8.195	5.54	3.05	0.293	> 13.7	> 13.7	1.09	0.904	> 13.7	> 13.7
MMV045149	CSC1=C(C#N)C(=O)NC(S1)C1=C(Cl)C=CC=C1Cl	88.769		> 9.96	> 9.96			> 9.96	> 9.96			> 9.96	> 9.96	9.34	0.0497
MMV045165	FC1=CC=C(NC(=O)NC2=CC=C(Cl)C=C2)C(F)=C1C#N	88.932		10.6	> 10.7	14.7	0.232	> 10.7	> 10.7			> 10.7	> 10.7
MMV045237	CC1=CC=C(C=C1)S(=O)(=O)NN=C1N=CNC2=C1C=CS2	88.188		2.59	5.7	2.78	0.594	> 10.3	> 10.3	0.959	0.962	3.62	> 10.3	1.08	0.622
MMV045276	C(N1CCC(CC1)NC1=C2C=CSC2=NC=N1)C1=CC=CC=C1	91.968	29	8.87	> 10.0	11.5	0.107	> 10.0	> 10.0	2.14	0.927	> 10.0	> 10.0
MMV045456	S(C1=NC=CC=C1)C1=C2C=CSC2=NC=N1	84.251		6.66	6.79	117	0.0329	> 13.5	> 13.5			> 13.5	> 13.5
MMV045457	CCOC1=NC(N)=C(C#N)C(C2=CC=C(C=C2)C(F)(F)F)=C1C#N	89.413		4.53	8.21	3.69	0.21	7.44	> 9.93	2.28	0.788	> 9.93	> 9.93
MMV045557	ClC1=CC=C(SC2=C3SC=CC3=NC=N2)C=C1	87.787	-49	8.63	9.97	15.3	0.133	> 10.0	> 10.0			> 10.0	> 10.0
MMV046524	O=C1C=C(NC2=CC(=NN12)C1=CC=CC=C1)C1=CC=CC=C1	83.407		3.75	> 11.5	1.62	0.566	10.1	> 11.5	1.32	0.936	> 11.5	> 11.5
MMV046590	CNC(=O)N(C1=NCC(C)(C)S1)C1=CC=CC(=C1)C(F)(F)F	88.999		7.95	> 9.96	2.51	0.0629	> 9.96	> 9.96	2.33	0.841	> 9.96	> 9.96
MMV046755	FC(F)(F)OC1=CC=C(C=C1)S(=O)(=O)CC#N	94.108	-40	> 12.4	> 12.4			> 12.4	> 12.4			> 12.4	> 12.4
MMV046844	CCSC1=NC(=CC=N1)C1=CC2=C(OC(C)(C)CC2)C=C1	92.085	-40	0.648	3.37	1.33	0.696	> 11.0	> 11.0			> 11.0	> 11.0
MMV046853	CC1=CC(=O)N2N=C(C=C2N1)C1=CC=C(C=C1)C(C)(C)C	83.407		1.04	2.42	2.59	0.666	> 11.7	> 11.7	9.72	0.89	> 11.7	> 11.7
MMV046887	CSC1=CC=C(OC(=O)NC2=CC=CC=C2)C=C1	88.128	-63	> 12.7	> 12.7			> 12.7	> 12.7			> 12.7	> 12.7
MMV046895	O=C(NC1=CC=CC=C1)NC1=CC(=CN=C1)C#CC1=CC=CC=C1	88.128	-55	7.23	10.2	6.32	0.624	> 10.5	> 10.5			> 10.5	> 10.5
MMV046956	O=C(NC1=CC=CC=C1)C1=CC=C(O1)C#CC1=CC=CC=C1	88.128	-54	> 11.5	> 11.5			> 11.5	> 11.5			> 11.5	> 11.5
MMV047055	O=C1NN=C(CSC2=NC=CC=C2)C2=CC=CC=C12	91.108	-4	10	> 12.3	1.43	0.267	> 12.3	> 12.3			> 12.3	> 12.3
MMV047098	ClC1=CC(NC(=O)N2CCC(CC2)N2C=CC=C2)=CC(Cl)=C1	88.128	-50	> 9.76	> 9.76			> 9.76	> 9.76			> 9.76	> 9.76
MMV047101	FC1=CC2=C(NC(=CC2=O)C(F)(F)F)C=C1	85.18	24	6.54	> 14.3	1.66	0.446	> 14.3	> 14.3			> 14.3	> 14.3
MMV047120	ClC1=CC(NC(=O)NC2=CC(Cl)=CC=C2)=CC=C1	83.399	3	3.05	5.51	3.72	0.618	> 11.7	> 11.7			> 11.7	> 11.7
MMV047157	CC1=CC=C(OC2=C(C#N)C(F)=CC=C2)C=C1	86.484	-10	> 14.5	> 14.5			> 14.5	> 14.5			> 14.5	> 14.5
MMV047179	CC(C)(C)NS(=O)(=O)C1=C2C=CC=C(N)C2=CC=C1	93.524	-7	4.49	5.45	11.3	0.345	> 11.9	> 11.9	12.3	0.393	10.3	> 11.9	12.8	0.416
MMV047558	CC(C)(C)C1=CC=C(NC(=O)C2=NC=CN=C2)C=C1	88.358		0.0298	8.29	0.39	0.583	> 12.9	> 12.9			3.93	> 12.9	1.15	0.77
MMV047702	FC1=CC=CC(F)=C1NC(=O)CN1CCCCC1	88.888	-10	> 13.0	> 13.0			> 13.0	> 13.0			> 13.0	> 13.0
MMV047781	FC(F)(F)C1=CC=C(Cl)C(NC(=O)CCN2CCOCC2)=C1	88.888	-17	> 9.80	> 9.80			> 9.80	> 9.80			> 9.80	> 9.80
MMV048118	ClC1=C(Cl)C(=CC=C1)N1C(=O)C=CC1=O	87.489		> 13.6	> 13.6			> 13.6	> 13.6			7.23	7.41	90.3	0.368
MMV048342	CSC1=CC=CC(=C1)N1C(=O)C=C(C)C1=O	87.495		13.4	> 14.1	2.08	0.24	> 14.1	> 14.1			> 14.1	> 14.1
MMV048373	ClC1=CC(=CC=C1)N1C(=O)C=C(C1=O)C1=CC=CC=C1	83.922		11.3	> 11.6	11	0.329	> 11.6	> 11.6			11.6	> 11.6	29.2	0.289
MMV048395	CC1=CC(=O)N(C1=O)C1=CC(Cl)=C(F)C=C1	85.709		8.94	> 13.8	2.8	0.561	> 13.8	> 13.8	6.55	0.196	> 13.8	> 13.8
MMV048423	FC(F)(F)C1=CC=C(NC(C#N)C2=CC=CC=C2)C=C1	83.788		> 11.9	> 11.9			> 11.9	> 11.9			> 11.9	> 11.9
MMV048489	CC(C)(C)C1=CC=C(C=C1)C(=O)NCC1=CC=CO1	91.068		6.91	10.4	5.38	0.421	> 12.8	> 12.8			> 12.8	> 12.8
MMV048516	NC1=CC=CC=C1C(=O)NC1=CC(=CC(=C1)C(F)(F)F)C(F)(F)F	83.922		> 9.48	> 9.48			> 9.48	> 9.48			> 9.48	> 9.48
MMV048562	ClC1=CC=C(OC2=CC=CC=C2N2C(=O)C=CC2=O)C(Cl)=C1	87.495		> 9.88	> 9.88	0.641	0.0559	> 9.88	> 9.88			> 9.88	> 9.88
MMV048636	CC1=CC(=O)NN(C1=O)C1=CC=CC=C1	84.984		6.44	8.7	7.32	0.521	> 16.3	> 16.3	8.84	0.75	> 16.3	> 16.3
MMV048884	O=C(NC1=CC=C(C=C1)C#N)NC1=CC=C(C=C1)C#N	85.003		3.52	4.08	14.7	0.709	> 12.6	> 12.6	3.69	0.959	10.1	10.2	261	0.707
MMV048923	O=C1C=CC(=O)N1C1=CC=C(C=C1)C1=CSN=N1	86.861		> 12.8	> 12.8			> 12.8	> 12.8			4.78	5.55	14.6	0.441
MMV048973	CC1=C(Cl)C(=NC(=N1)C1=NC=CC=C1)N1CCCC1	94.369		4.34	5.3	11	0.438	> 12.0	> 12.0			> 12.0	> 12.0
MMV049105	CN1N=CC2=C(C)N(C(C)=C2C1=O)C1=CC=CC=C1	84.478	-8	> 13.0	> 13.0			> 13.0	> 13.0			> 13.0	> 13.0
MMV049151	O=C1NC2=CC=CC=C2\C1=C\C1=CC=CC=C1N1CCOCC1	90.627		5.94	> 10.8	2.49	0.295	> 10.8	> 10.8	1.93	0.799	> 10.8	> 10.8
MMV049229	NC1=NN=C(N1)SCC1=C(F)C=CC=C1Cl	89.31	-6	> 12.8	> 12.8			> 12.8	> 12.8			> 12.8	> 12.8
MMV049522	NC(=S)COC1=CC(Cl)=CC(Cl)=C1	87.113	-14	13.4	> 14.0	16	0.105	> 14.0	> 14.0	8.05	0.893	> 14.0	> 14.0
MMV049553	CC1=NOC(N)=C1C1=NC(=CS1)C1=CC(=CC=C1)C(F)(F)F	89.316	-42	> 10.1	> 10.1			> 10.1	> 10.1	3.53	0.703	> 10.1	> 10.1
MMV049626	CC(C)OC(=O)NC1=CC(Cl)=CC(Cl)=C1	84.648	-121	> 13.3	> 13.3			> 13.3	> 13.3			> 13.3	> 13.3
MMV049722	CC(C)(C)C1=CSC(=N1)C1=CC=C(N=C1)N1C=NC=N1	86.535	-57	> 11.6	> 11.6			> 11.6	> 11.6	9.36	0.478	> 11.6	> 11.6
MMV049749	FC(F)(F)C1=NC(=NC=C1)N1CCC(CC1)NC(=O)C1=CC=CS1	87.141	-28	1.72	4.85	2.13	0.731	> 9.26	> 9.26			> 9.26	> 9.26
MMV049753	CC1=CC(=NO1)C1=C(C(=O)SC2=CC=CC=C2)C(C)=NO1	84.787	-73	> 11.0	> 11.0	1.05	0.41	> 11.0	> 11.0			3.9	4.67	12.1	0.567
MMV049832	FC1=C(Cl)C=C(C=C1)C(=O)NC(=O)NC1=NN=C(S1)C(F)(F)F	85.361		8.64	> 8.95	12	0.227	> 8.95	> 8.95			> 8.95	> 8.95
MMV049935	CC1=C(SN=N1)C(=O)NC1=CC(=CC(=C1)C(F)(F)F)C(F)(F)F	89.705		1.08	1.4	8.57	0.681	8.16	> 9.29	1.48	0.897	> 9.29	> 9.29
MMV050665	CC(C)(C)C1=NN2C(=C1)N=CC(=C2N)S(=O)(=O)C1=CC=C(Cl)C=C1	83.407		> 9.04	> 9.04			> 9.04	> 9.04	5.77	0.0253	> 9.04	> 9.04
MMV050768	NC1=NC(=NC=C1S(=O)(=O)C1=CC=C(Cl)C=C1)C1COC2=CC=CC=C2O1	85.18	-52	7.39	> 8.17	11.1	0.295	> 8.17	> 8.17			> 8.17	> 8.17
MMV050794	CC(C)S(=O)(=O)C1=CSC(NC(=O)NC2=CC=C(Cl)C=C2)=C1	88.216	46	2.93	3.33	17.2	0.385	> 9.20	> 9.20			> 9.20	> 9.20
MMV050832	CC1=C(SC=C1S(=O)(=O)C1=CC=C(Cl)C=C1)C(=O)NCC1=CC=CO1	83.407		2.88	> 8.34	1.58	0.729	> 8.34	> 8.34			> 8.34	> 8.34
MMV050833	CSC1=NC=CC(=N1)C1=CC=C(S1)S(=O)(=O)N1CCCCC1	94.108	-119	> 9.28	> 9.28			> 9.28	> 9.28			> 9.28	> 9.28
MMV050841	CC(=O)N1CCC2=CC(=CC=C12)S(=O)(=O)NC1=CC=C(Cl)C=C1	88.216	6	> 9.41	> 9.41	0.924	0.105	> 9.41	> 9.41			> 9.41	> 9.41
MMV050885	CC(C)S(=O)(=O)C1=CSC(NC(=O)NC2=CC(Cl)=CC=C2)=C1	100	26	8.62	> 9.20	17.1	0.0949	> 9.20	> 9.20			> 9.20	> 9.20
MMV050912	CSC1=C(C=C(NC(=O)NC2=CC=C(Cl)C=C2)S1)S(=O)(=O)C(C)C	94.108	35	6.79	> 8.15	7.91	0.357	> 8.15	> 8.15			> 8.15	> 8.15
MMV050929	CC1=C(C(=O)NC2CCSC2=O)C(=NO1)C1=C(Cl)C=CC=C1F	88.216	-72	> 9.30	> 9.30			> 9.30	> 9.30			> 9.30	> 9.30
MMV050936	FC(F)(F)OC1=CC=C(NC(=O)NC2=CC(=NN2)C2=CC=CO2)C=C1	100	16	7.52	> 9.37	2.58	0.157	> 9.37	> 9.37			> 9.37	> 9.37
MMV051243	CC1=C(C(=O)NC(=O)NC2=CC=C(C)C=C2)C(=NO1)C1=C(C)N=NS1	90.046	-33	2.53	> 9.23	1.54	0.355	1.55	> 9.23	1.11	0.954	> 9.23	> 9.23
MMV051305	CC1=C(N2C=CC=CC2=N1)C1=CC=NN1S(=O)(=O)C1=CC=C(F)C=C1	86.18	-72	3.16	3.78	12.2	0.241	> 9.26	> 9.26	1.46	0.888	> 9.26	> 9.26
MMV051418	FC(F)(F)C1=CC=C(N=C1)N1CCN(CC1)C1=NC=C(NC(=O)C2=CC=CS2)C=C1	88.999		0.638	> 7.61	0.747	0.763	> 7.61	> 7.61			> 7.61	> 7.61
MMV051422	FC(F)(F)C1N(CCC2=C1NC1=CC=CC=C21)C(=O)NC(=O)C1=CC=CC=C1	84.598		> 8.52	> 8.52			> 8.52	> 8.52			> 8.52	> 8.52
MMV051436	FC(F)(F)C1=CC(=CC(NC(=O)NC(=O)C2=CSN=N2)=C1)C(F)(F)F	83.108		0.72	2.08	2.07	0.679	3.76	> 8.59	1.3	0.92	7.8	> 8.59	15.9	0.485
MMV051457	COC1=CC=CC=C1N1CCN(CC1)S(=O)(=O)C1=CC(Cl)=CC=C1	84.598		> 9.00	> 9.00			> 9.00	> 9.00			> 9.00	> 9.00
MMV051458	CC1=NOC(C2=C(C)N=NS2)=C1C(=O)NC1=CC(Cl)=CC(Cl)=C1	84.393	-73	8.32	> 8.94	10.3	0.237	> 8.94	> 8.94	2.99	0.625	> 8.94	> 8.94
MMV051510	ClC1=CC(NC(=O)N2CCCN(CC2)C2=CC=C(C=N2)C#N)=CC(Cl)=C1	85.151	-126	> 8.46	> 8.46			> 8.46	> 8.46			> 8.46	> 8.46
MMV051616	CC1=C(SC2=NC(=NN12)C1=CC=C(Cl)C=C1)C(=O)N1CCCCC1	83.161	-81	1.82	8.36	1.44	0.531	> 9.14	> 9.14			0.983	1.06	28.1	0.294
MMV052152	CC1=C(SN=N1)C(=O)NC1=CC=CC(=C1)C(F)(F)F	85.256		5.46	10.6	3.32	0.374	4.43	> 11.5	2.18	0.919	> 11.5	> 11.5
MMV055201	COC1=CC=C(C=C1)N1C(=O)C=CC1=O	91.484		> 16.2	> 16.2			> 16.2	> 16.2			15.9	> 16.2	16.4	0.242
MMV055768	C1=CC=C(C=C1)C1=NN=C(N=C1C1=CC=CC=C1)C1=CC=CC=N1	90.543		3.65	4.22	15.1	0.651	8.94	> 10.6	3.54	0.979	> 10.6	> 10.6
MMV057519	O=C1C=CC(=O)N1C1=C2C=CC=CC2=CC=C1	87.489		> 14.8	> 14.8			> 14.8	> 14.8			> 14.8	> 14.8
MMV059751	O=C1C=CC(=O)N1CC1=CC=CC=C1	85.702		> 17.6	> 17.6			> 17.6	> 17.6	16.7	0.468	> 17.6	> 17.6
MMV059850	C1CCC(CC1)NC1=C2C(SC=C2C2=CC=CC=C2)=NC=N1	84.515, 60.151	36	4.13	4.21	9.94, 2.76	0.433, 0.667	> 10.0	> 10.0	16.2	0.468	> 10.0	> 10.0
MMV059882	OCC1=C(C=CC=C1)S(=O)C1=C2C(C=CC=C2C(O)=O)=CC=C1	91.498		> 10.1	> 10.1			> 10.1	> 10.1			> 10.1	> 10.1	17.8	0.335
MMV059905	ClC1=CC=C(C=C1)C1=NC(=O)C2=CC=CC=C2O1	84.331		5.33	10.8	3.1	0.539	> 12.8	> 12.8			> 12.8	> 12.8
MMV059907	S(C1=C2C=CSC2=NC=N1)C1=C2C=CC=CC2=CC=C1	92.125		> 11.2	> 11.2	9.33	0.332	> 11.2	> 11.2			> 11.2	> 11.2
MMV060095	NC1=C(OC2=CC=C(Cl)C=C2)C=C(N2C=CC=C2)C(Cl)=C1	87.226		> 10.3	> 10.3			> 10.3	> 10.3			8.65	> 10.3	2.28	0.58
MMV060327	CC1=NN2C(=C1)N=CC(=C2C)C1=NC(SCC2=CC(Cl)=CC=C2)=NC=C1	88.216	-86	4.91	8.63	3.9	0.625	> 8.64	> 8.64			> 8.64	> 8.64
MMV060357	CSC1=C(C#N)C(=C(Cl)S1)C1=CC=C(Cl)C=C1	91.703		> 11.0	> 11.0			> 11.0	> 11.0			> 11.0	> 11.0
MMV060359	FC(F)(F)C1=CC=C(C=C1)C(=O)NS(=C)(=O)C1=CC=CC=C1	83.407		> 10.1	> 10.1			> 10.1	> 10.1			> 10.1	> 10.1
MMV060370	CN1N=C(C=C1NC(=O)NC1=CC(Cl)=CC(Cl)=C1)C(C)(C)C	88.128	-30	> 9.67	> 9.67			> 9.67	> 9.67			> 9.67	> 9.67
MMV060383	CC1=CC=C(Cl)C=C1N1C(=O)C=CC1=O	92.851		6.7	> 14.9	2.51	0.543	14.8	> 14.9	16.8	0.904	> 14.9	> 14.9	1.79	0.452
MMV060386	BrC1=CC=CC=C1N1C(=O)C=CC1=O	94.641		12.7	> 13.1	18.8	0.535	> 13.1	> 13.1			> 13.1	> 13.1
MMV060394	FC(F)(F)OC1=C(C=CC=C1)N1C(=O)C=CC1=O	93.166		8.21	> 12.8	3.16	0.111	> 12.8	> 12.8			12.1	> 12.8	21.4	0.595
MMV060421	FC1=CC(=CC=C1)N1N=NN=C1C1=CC(Cl)=C(Cl)C=C1	87.495		> 10.7	> 10.7			> 10.7	> 10.7			> 10.7	> 10.7
MMV060451	CSC1=CC=CC=C1N1C(=O)C=CC1=O	83.922		7.7	10.8	6.46	0.572	> 15.1	> 15.1	8.7	0.127	5.54	10.3	3.57	0.584
MMV060462	CN(CC1=CC=CC=C1)C1=NC(=NC(C)=C1Cl)C1=NC=CC=C1	90.615		3.4	3.5	72.3	0.385	> 10.2	> 10.2			> 10.2	> 10.2
MMV060514	CCCCCCOC1=CC=C(C=C1)C1=CN=C(SC)N=C1	89.688		0.205	0.535	2.29	0.616	0.731	6.28	1.02	0.935	> 10.9	> 10.9
MMV060519	FC(F)(F)C1=CC(=CC(NC(C#N)C2=CC=CC=C2)=C1)C(F)(F)F	91.815		7.17	> 9.59	4.34	0.328	> 9.59	> 9.59			> 9.59	> 9.59
MMV060576	ClC1=CC(Br)=C(C=C1)N1C(=O)C=CC1=O	91.068		4.99	8.68	3.96	0.503	> 11.5	> 11.5			6.17	> 11.5	1.45	0.668
MMV060641	CSC1=NN=C(N1C)C1=CC=C(C=C1)C(C)(C)C	83.306	-75	> 12.6	> 12.6			> 12.6	> 12.6			> 12.6	> 12.6
MMV060669	CC(C)NC(=O)NC1=CC=C(OCC2=C(Cl)C=C(C=N2)C(F)(F)F)C=C1	84.438	-109	1.56	> 8.51	0.555	0.618	> 8.51	> 8.51	6.87	0.428	> 8.51	> 8.51	8.07	0.113
MMV060824	CN1C(SCC#N)=NN=C1C1=CC=C(C=C1)C(C)(C)C	87.992	-120	1.22	1.34	23.6	0.364	> 11.5	> 11.5			> 11.5	> 11.5
MMV061513	COCC(C)NS(=O)(=O)C1=C(C=C(C=C1C(C)C)C(C)C)C(C)C	86.417		> 9.28	> 9.28			> 9.28	> 9.28	0.0788	0.107	> 9.28	> 9.28
MMV061540	O=C1N=C(NC2=C1C(=CS2)C1=CC=CC=C1)C1=NC=CC=C1	87.28	34	2.21	2.25	112	0.058	> 10.0	> 10.0	1.76	0.7	> 10.0	> 10.0
MMV061747	CCN1C=C(CN(C)C(=O)C2=C(Cl)C3=C(Cl)C=CC=C3S2)C(C)=N1	83.576	33	> 8.63	> 8.63			> 8.63	> 8.63			> 8.63	> 8.63
MMV062221	CC1=NN(C(NC2=CC=CC=C2)=C1)C1=NC(C)=CC(C)=N1	85.239		> 10.0	> 10.0	12.8	0.114	> 10.0	> 10.0			> 10.0	> 10.0
MMV062341	O=C1NC(C2=CC=CS2)C(C2=NC3=CC=CC=C3S2)=C(N1)C1=CC=CC=C1	84.874		3.85	> 10.0	0.406	0.487	> 10.0	> 10.0			8.68	> 10.0	4.26	0.397
MMV062850	CN1C=CN=C1SC1=C2C=CSC2=NC=N1	86.005, 73.045	-61, -6	2.53	3.92	5.04	0.521	> 10.0	> 10.0			> 10.0	> 10.0
MMV063650	ClC1=C2C(SC=C2C2=CC=CC=C2)=NC(=N1)C1=CC=CC=N1	86.552	34	1.28	1.68	8.14	0.197	> 10.0	> 10.0	0.933	0.89	> 10.0	> 10.0
MMV063721	CN1N=NN=C1SC1=C2C=CC=CC2=NC(=N1)C1=CC=CC=C1	85.468		3.95	5.09	8.61	0.614	6.39	> 10.0	4.8	0.994	> 10.0	> 10.0
MMV063933	CC(C)C1=C(OC2=NN=NN2C2=CC=CC=C2)C=C(C)C=C1	88.821		4.34	4.38	282	0.16	> 10.0	> 10.0	3.94	0.78	> 10.0	> 10.0
MMV063973	CC(C)(C)NC1=C2C=C(SC2=NC=N1)C1=CC=CC=C1	93.893	-27	4.97	> 10.0	1.75	0.697	> 10.0	> 10.0			> 10.0	> 10.0
MMV064038	ClC1=CC=C(CNC2=C3C=CSC3=NC=N2)C=C1	88.804	20	3.31	> 10.0	1.85	0.422	9.76	> 10.0	12.3	0.748	> 10.0	> 10.0
MMV064046	C(CNC1=NN=NN1C1=CC=CC=C1)CC1=CC=CC=C1	86.048		6.08	> 10.0	1.25	0.199	> 10.0	> 10.0			> 10.0	> 10.0
MMV064286	CC1=NN2C=C(N=C2SC1C1=CC=CC=C1)C1=CC=CC=C1	89.856	-13	0.084	1.79	0.719	0.79	> 10.0	> 10.0			1.17	> 10.0	0.814	0.91
MMV064643	CCOC1=C(NC(=O)C2=NN(C(=N2)C2=CC=CC=C2)C2=CC=CC=C2)C=CC=C1	83.863	21	3.28	3.4	61.7	0.143	> 10.0	> 10.0			> 10.0	> 10.0
MMV064716	O=C1CCCN1CCCNC1=CC(C2=CC=CC=C2)=C2C=CC=CC2=N1	86.805		3.77	4.46	13.1	0.545	> 10.0	> 10.0	0.987	0.959	> 10.0	> 10.0
MMV064792	CC(C)N(C(C)C)C(=O)COC1=C2N=C(C)C=CC2=C(Cl)C=C1Cl	86.805		> 10.0	> 10.0	0.984	0.0595	> 10.0	> 10.0			> 10.0	> 10.0
MMV064913	N#CC1=CC=CC(CSC2=NC(NC3CC3)=C3C=CC=CC3=N2)=C1	88.455		> 10.0	> 10.0			> 10.0	> 10.0	0.422	0.349	> 10.0	> 10.0
MMV064985	C(CNC1=CC(C2=CC=CC=C2)=C2C=CC=CC2=N1)CN1C=CN=C1	92.748	9	4.96	8.58	4.01	0.225	> 10.0	> 10.0			> 10.0	> 10.0
MMV064999	CCN1C(=O)C(C)=NC2=CC(=CC=C12)C(=O)NC1=CC=C(C=C1)C(C)(C)C	87.081		0.966	1.74	3.75	0.489	9.9	> 10.0	2.17	0.922	> 10.0	> 10.0
MMV065310	CCCCN1N=C(C)C(C(=O)NC2=NC3=CC=CC=C3N2)=C1Cl	89.88		0.0912	> 10.0	0.43	0.84	> 10.0	> 10.0			> 10.0	> 10.0
MMV065682	COC1=C(C=CC=C1)C1=NC(=CS1)C1=CC=C(CCCNC(C)=O)C=C1	85.363	1	5.36	> 10.0	1.19	0.431	> 10.0	> 10.0			> 10.0	> 10.0
MMV065722	FC(F)(F)C1=CC(=CC(NCC(=O)NC(=O)NC2CCCC2)=C1)C(F)(F)F	92.621	7	5.94	> 10.0	2.68	0.6	> 10.0	> 10.0			> 10.0	> 10.0
MMV065732	O=C(NCCCN1C=NC2=CC=CC=C12)C1=CC=CC=C1NC1=CC=CC=C1	89.694	-38	7.09	> 10.0	3.77	0.592	> 10.0	> 10.0			> 10.0	> 10.0
MMV065879	CC1=CC(=NO1)C(=O)NC1=CC=C(OC2=CC=C(C)C=C2)C=C1	83.759		1.81	4.67	2.32	0.861	> 10.0	> 10.0			> 10.0	> 10.0
MMV065972	S(C1=NN=C2C=CC=CN12)C1=C2C=CSC2=NC=N1	89.417, 83.511	29, 67	8.13	9.31	16.1	0.0872	> 10.0	> 10.0			> 10.0	> 10.0
MMV066171	CC1CC2=C(C=CC(=C2)C2=NNC(SC2)=NC2CC2)N1S(C)(=O)=O	88.376, 84.975	-3, -9	0.196785	1.38	1.74	0.672	> 10.0	> 10.0	1.12	0.483	8.71	> 10.0	2.25	0.383
MMV066365	FC(F)(F)C1=NC(NC2=CC=C(C=C2)C#N)=C2C=CC=CC2=N1	94.275, 71.07	42	3.08	5.09	4.38	0.727	> 10.0	> 10.0	12.3	0.755	> 10.0	> 10.0
MMV066413	CC1=CC(C)=NC(=N1)N1N=C(NC2=CC=CC=C2)C=C1NC1=CC=CC=C1	91.103		9.07	> 10.0	15	0.577	> 10.0	> 10.0			4.02	4.52	18.6	0.489
MMV066503	NNC1=C2C=NN(C2=NC(=N1)C(F)(F)F)C1=CC=CC=C1	83.75		3.62	5.03	6.68	0.4	> 10.0	> 10.0			> 10.0	> 10.0
MMV066507	CC1=NN=C(NC(=O)C2CCN(CC2)S(=O)(=O)C2=C(C)C=C(C)C=C2C)O1	84.928		> 10.0	> 10.0			> 10.0	> 10.0			> 10.0	> 10.0
MMV066594	FC(F)(F)C1=CN=C(NCCNC2=NC=C(C=C2)C(F)(F)F)C=C1	86.67		1.241	2.55	3.26, 2.68	0.389, 0.937	1.84	4.78	2.3	0.913	> 10.0	> 10.0
MMV068693	CCCC1=CC(=O)N2N=CC(=C2N1)C1=CC=C(Cl)C=C1	90.907		0.989	3.65	1.68	0.622	7.04	> 11.5	1.31	0.875	> 11.5	> 11.5
MMV069626	CCOC1=CC=CC=C1NC(=O)C1=C(C)OC(CC(C)C)=C1	83.157		> 10.9	> 10.9			> 10.9	> 10.9			> 10.9	> 10.9
MMV077156	CC1=CC=C(NC2=CC(C)=NC3=C(C=NN23)C2=CC=CC=C2)C=C1	91.511		> 10.5	> 10.5			6.33	> 10.5	3.12	0.973	0.039	> 10.5	0.324	0.749
MMV077448	CCCC1=CC(=O)N2N=CC(=C2N1)C1=CC=CC=C1	88.938	39	10.2	12.2	12.3	0.782	> 13.0	> 13.0	0.383	0.727	> 13.0	> 13.0
MMV077577	COC1=CC=C(C=C1)N1N=C(C)C2=C1NC(C)=C(Cl)C2=O	83.407	22	10.4	> 10.9	4.15	0.0529	> 10.9	> 10.9			> 10.9	> 10.9
MMV077599	COC1=CC=C(C=C1)N1N=C(C)C2=C1NC1=C(CCCC1)C2=O	84.227	15	> 10.7	> 10.7			> 10.7	> 10.7	2.37	0.552	> 10.7	> 10.7
MMV077603	COC1=CC=C(C=C1)N1N=C(C)C2=C1NC(=CC2=O)C(C)(C)C	88.529	47	4.29	5.81	7.24	0.294	> 10.6	> 10.6	1.9	0.976	> 10.6	> 10.6
MMV077871	CC1=NC2=NC=NN2C(N2CCC3=CC=CC=C3C2)=C1Cl	87.876		2.05	6.09	2.02	0.689	9.91	> 11.0	1.21	0.855	10.8	> 11.0	16.4	0.0433
MMV077901	CC1=NN2C(NC(C)=C(CC3=C(Cl)C=CC=C3)C2=O)=C1C1=CC=CC=C1	93.938		2.68	2.97	21.6	0.451	> 9.07	> 9.07	2.69	0.643	> 9.07	> 9.07	10.7	0.128
MMV077969	CC1=NN2C(NC(CSC3=CC=C(Cl)C=C3)=CC2=O)=C1C1=CC=CC=C1	91.781		0.998	1.17	14	0.557	> 8.64	> 8.64	1.69	0.683	7.43	8.26	20.8	0.612
MMV077993	CC1=NN2C(NC(=CC2=O)C2=CC=CC=C2)=C1C1=CC=C(F)C=C1	88.699		1.05	1.16	22.2	0.649	> 10.3	> 10.3	1.12	0.564	> 10.3	> 10.3
MMV077995	COC1=CC=C(C=C1)C1=CC(=O)N2N=C(C)C(=C2N1)C1=CC=C(F)C=C1	85.617		3.12	3.24	58.3	0.0989	> 9.45	> 9.45	2.56	0.662	> 9.45	> 9.45
MMV077997	CC(C)C1=CC(=O)N2N=C(C)C(=C2N1)C1=CC=C(F)C=C1	84.589		> 11.6	> 11.6			> 11.6	> 11.6	14.7	0.308	> 11.6	> 11.6
MMV078024	CC(C)CC1=NC(N2CCN(CC2)C(C)=O)=C(C#N)C2=C1CCCC2	83.33		8.99	> 9.69	12.2	0.0332	> 9.69	> 9.69			> 9.69	> 9.69	6.37	0.032
MMV078047	CCCC1=C(C)NC2=C(C(=O)N(N2)C2=NC(C)=CC(C)=N2)C1=O	83.562		> 10.5	> 10.5	2.87	0.443	> 10.5	> 10.5			> 10.5	> 10.5
MMV078058	COCCCNC1=NC(=O)C(CC2=CC=C(Cl)C=C2)=NN1	89.994		6.39	> 10.7	0.604	0.236	9.4	> 10.7	2.55	0.699	> 10.7	> 10.7
MMV078119	CCC1=CC(=O)N2N=C(CC3=CC=CC=C3)C(=C2N1)C1=CC=CC=C1	87.135		8.75	> 10.0	11.4	0.149	> 10.0	> 10.0	8.68	0.27	> 10.0	> 10.0
MMV078167	ClC1=CC=CC=C1C1=CC=C(O1)C(=O)NC1=CC=CC(=C1)N1C=NN=N1	85.553		8.92	> 9.02	14.4	0.296	8.37	> 9.02	8.29	0.71	> 9.02	> 9.02
MMV078230	CN(C)C1=CC=C(NC2=NC(=O)C=NN2)C=C1	94.282		> 14.3	> 14.3	0.727	0.391	> 14.3	> 14.3			> 14.3	> 14.3
MMV078582	COC1=CC=C(C=C1)C1=C2NC(=CC(=O)N2N=C1C)C1=CC=CC=C1	85.198		8.34	9.94	12.5	0.547	> 9.96	> 9.96	10.3	0.705	> 9.96	> 9.96
MMV078905	CC1=CC=C(SCCNS(=O)(=O)C2=CC=C(F)C=C2)C=C1	93.186		> 10.1	> 10.1			> 10.1	> 10.1			> 10.1	> 10.1
MMV079059	CCCC1=C(C)C2=CC(C)=CC=C2NC1=O	94.079		11.3	> 15.3	1.62	0.0626	5.78	> 15.3	1.25	0.942	> 15.3	> 15.3
MMV083434	CN1C(SC2=C3C(C)=C(C)SC3=NC=N2)=NN=C1C(F)(F)F	88.821		> 10.0	> 10.0			> 10.0	> 10.0			> 10.0	> 10.0
MMV083951	CN1C(C)=[N+](C2=C1C(=O)C1=CC=CC=C1C2=O)C1=CC=CC=C1	88.535		0.0731	0.202	2.16	0.72	0.367	6.78	0.753	0.901	> 7.67	> 7.67
MMV084535	FC(F)(F)C1=CC=CC(NC2=C3C=CC=CC3=NN=N2)=C1	83.433		1.03	3.71	1.72	0.746	> 11.4	> 11.4			> 11.4	> 11.4
MMV084897	COC1=NC=C(C=C1)C1=CN=C2C=CC(NCC3=CC(Cl)=CC=C3)=NN12	90.913		5.13	7.71	5.4	0.229	> 9.02	> 9.02			> 9.02	> 9.02
MMV084978	ClC1=CC=C(C=C1)C(=O)NNC(=O)C1=CSN=N1	83.108		0.277	0.897	1.87	0.856	> 11.7	> 11.7			> 11.7	> 11.7
MMV084997	CC1=C(Cl)C(NCCC2=CC=CC=C2)=NC(=N1)C1=NC=CC=C1	88.738		3.95	5.38	7.11	0.141	> 10.2	> 10.2			> 10.2	> 10.2
MMV085117	FC(F)(F)C1=CC=C(C=C1)C(=O)NNC(=O)C1=CSN=N1	94.369		0.684	1.19	3.95	0.658	> 10.4	> 10.4			> 10.4	> 10.4
MMV089040	OC(COC1=CC=C(Cl)C=C1)CN1CCC(CC2=CC=CC=C2)CC1	85.922		6.33	8.185	16.8, 4.66	0.391, 0.0786	> 10.0	> 10.0			> 10.0	> 10.0
MMV089051	CCN(CC)C(=S)SCC(=O)C1=C(C)N(C(C)=C1)C1=CC=CC=C1	86.972	-63	4.85	> 10.0	2.43	0.502	> 10.0	> 10.0			> 10.0	> 10.0
MMV090008	CCOC1=C(NC(=O)CSC2=NN=C3C=C(C)C4=CC=CC=C4N23)C=CC=C1	87.872	26	> 10.0	> 10.0			> 10.0	> 10.0			> 10.0	> 10.0
MMV091960	COC1=CC=CC=C1C(=O)NC1=CC(=CC=C1C)C1=CN2C=CC=NC2=N1	86.719		9.08	> 10.0	13.2	0.331	7.68	8.66	18.3	0.752	> 10.0	> 10.0
MMV098894	ClC1=CC=C(C=C1)C1=NN=C(CN2N=CC(Cl)=C(Cl)C2=O)O1	85.823		7.44	> 10.0	7.32	0.182	8.19	> 10.0	4.48	0.522	4.09	7.48	3.65	0.9
MMV098901	CNC(=O)C1=C(SN=N1)S(=O)C1=CC=C(Cl)C=C1	85.274		> 10.9	> 10.9			> 10.9	> 10.9	10.3	0.738	> 10.9	> 10.9	1.33	0.248
MMV098914	FC(F)(F)C1=NN=C(NC(=O)C2=C(NC(=O)C3=CC=CC=C3)C=CC=C2)S1	89.554		0.658	1.89	2.08	0.449	7.35	> 8.41	6.74	0.749	> 8.41	> 8.41
MMV098944	CCOC1=CC=C(C=C1)[N+]1=C2SCCN2C=C1C1=CC=C(Cl)C=C1	85.155		4.45	8.41	3.46	0.768	9.86	> 10.0	17.5	0.639	> 10.0	> 10.0
MMV099014	CCN1N=C(C)C=C1C1=NN=C(SC2=NC=C(S2)[N+]([O-])=O)N1C	88.571	22	4.38	8.02	3.63	0.242	8.68	> 9.39	11.7	0.968	7.17	> 9.39	4.24	0.134
MMV099016	CN1C=CC=C1C(=O)NC1=NC(=CS1)C1=CC=CC=N1	90.699		3.47	4.04	14.5	0.519	> 10.0	> 10.0	2.43	0.643	> 10.0	> 10.0
MMV099116	CCOC(=O)C1=C(OC2=CC=C(OCC(O)CNCCN(C)C)C=C12)C1=CC=CC=C1	88.867		8.91	> 10.0	9.38	0.614	> 10.0	> 10.0			> 10.0	> 10.0
MMV099129	ClC1=C(Cl)C(=O)N(CC(=O)N2CCC3=CC=CC=C23)N=C1	92.578		9.19	> 10.0	20.9	0.129	7.44	> 10.0	5.62	0.657	> 10.0	> 10.0
MMV099494	OC(COC1=CC=C2C=C(Br)C=CC2=C1)CN1CCCC1	85.898	10	4.73	> 9.42	1.17	0.42	> 9.42	> 9.42			> 9.42	> 9.42	1.55	0.115
MMV099562	CC(C)(C)C1=CC(CCC(=O)NNC(=S)NC(=O)C2=CC=CC=C2)=CC(=C1O)C(C)(C)C	85.723	24	3.1	3.76	11.4	0.664	> 10.0	> 10.0	3.85	0.996	> 10.0	> 10.0
MMV099600	CCCC1=NC2=C(C(C)=NN2C(NCC2=CC=CC=N2)=C1)C1=CC=CC=C1	91.012	49	3.45	4.47	8.47	0.549	> 9.23	> 9.23			> 9.23	> 9.23
MMV099727	[O-][N+](=O)C1=C2C=CC=C3C(=O)N(CC4=CC=CN=C4)C(=O)C(C=C1)=C23	83.323	-3	> 9.90	> 9.90			> 9.90	> 9.90			> 9.90	> 9.90
MMV100063	CN(C)C1=CC=C(C=C1)C1CNC(C2=C1C1=CC=CC=C1N2)C1=CC=C(Cl)C(=C1)[N+]([O-])=O	85.698		> 10.0	> 10.0	1.52	0.0896	> 10.0	> 10.0			> 10.0	> 10.0
MMV100081	CC(C)C1=CC=C(C=C1)[N+]1=C2CCC3=CC=CC=C3N2C=C1C1=CC=CC=C1	83.437		0.642	1.23	3.39	0.644	2.07	> 10.0	1.23	0.988	> 10.0	> 10.0
MMV100093	CCOC(=O)C1=C(NC(=O)C[N+]2=CC=C(CC3=CC=CC=C3)C=C2)SC(C)=C1C	84.904		3.79	8.6	2.68	0.394	> 10.0	> 10.0	0.645	0.659	> 10.0	> 10.0
MMV100473	COC1=CC=C(C=C1)C1=CN2CC(=C3CCCC[N+]1=C23)C1=CC=CC=C1	84.712	-4	6.77	> 10.0	3.06	0.525	> 10.0	> 10.0			> 10.0	> 10.0
MMV1005467	ClC1=CC=CC(Cl)=C1\C=C\C1=CC=NN1	84.028		12	> 13.8	12.7	0.349	7.92	> 13.8	3.46	0.979	> 13.8	> 13.8
MMV1005514	ClC1=CC(=C(Cl)S1)C1=CSC(NC(=O)NC2=CC=C(Cl)C=C2)=N1	87.131		3.26	7.79	2.52	0.549	> 8.15	> 8.15			3.39	> 8.15	2.44	0.604
MMV1005539	CN(C)C1=C(C#N)C(N(C)C)=C(\C=C2/C(=O)NC3=C2C=CC=C3)C=C1\C=C1\C(=O)NC2=C1C=CC=C2	92.425		1.65	4.13	2.4	0.768	> 6.94	> 6.94	1.28	0.858	2.48	5.09	3.06	0.454
MMV1005575	CCOC(=O)C1=C(N(N=C1)C1=C(Cl)C=C(Cl)C=C1Cl)C1=CC=CC=C1	87.314		> 8.34	> 8.34			> 8.34	> 8.34			> 8.34	> 8.34
MMV1005583	ClC1=CC(NC(=O)NC2=CC=C(Cl)C=C2)=C(Cl)S1	89.687		3.09	3.79	10.8	0.73	8.36	> 10.3	5.15	0.975	> 10.3	> 10.3
MMV1005585	ClC1=CC(NC(=O)OC2=CC=CN=C2)=C(Cl)S1	90.052		4.41	10.6	2.49	0.591	> 11.4	> 11.4			> 11.4	> 11.4
MMV1005626	FC1=CC(F)=C(NC(=O)NC2=C(Cl)SC(Cl)=C2)C=C1	91.329		6.86	> 10.2	1.97	0.405	> 10.2	> 10.2			> 10.2	> 10.2
MMV1005663	ClC1=CC(NC(=O)NC2=CC(Cl)=CC(Cl)=C2)=CC(Cl)=C1	92.151		0.0855	1.35	0.797	0.657	2.32	8.64	1.67	0.958	> 9.43	> 9.43
MMV1005735	NC1=NC(\C=C\C2=C(Cl)C=CC=C2F)=CC=N1	87.222		8.94	> 13.2	2.11	0.172	9.81	> 13.2	2	0.972	> 13.2	> 13.2
MMV1005742	CCCC1=C(C=NN1C1=C(Cl)C=C(Cl)C=C1Cl)C(=O)OCC	84.21		8.3	> 9.12	4.67	0.0395	> 9.12	> 9.12	1.55	0.952	> 9.12	> 9.12
MMV1005800	O\N=C1\C2=CC=CC=C2C2=C1C=C(N=N2)C1=CC(OC(F)(F)F)=CC=C1	87.952		0.337	1.49	1.48	0.765	> 9.24	> 9.24			> 9.24	> 9.24
MMV1005820	CCCCNC(=O)NC1=NN(C)C=C1	92.881		> 16.8	> 16.8			> 16.8	> 16.8			> 16.8	> 16.8
MMV1005821	ClC1=CC=C(C=C1)C1=NN=C(O1)C1=CC(Cl)=CC(Cl)=C1	84.028		> 10.1	> 10.1			> 10.1	> 10.1			> 10.1	> 10.1
MMV1005847	CC1=C2CCCC2CC\C1=N/NC(N)=O	91.968		14.9	> 15.9	11.7	0.0908	15.7	> 15.9	20.4	0.643	> 15.9	> 15.9
MMV1005887	CC1=C(C(=O)ON=C2C3CC4CC(C3)CC2C4)C(=NO1)C1=CC=CC=C1	90.052		8.78	> 9.42	14.9	0.433	> 9.42	> 9.42			> 9.42	> 9.42
MMV1005897	NC1=C(\N=C\C2=CC=C(C=C2)C(F)(F)F)C(=NC(=O)N1C1=CC=C(OC(F)(F)F)C=C1)C#N	90.508		1.76	4.82	2.18	0.738	4.49	> 7.06	2.94	0.795	5.86	7.06	11.8	0.146
MMV1005929	CC1=C(C(=O)ON=C2C3CC4CC(C3)CC2C4)C(=NO1)C1=CC=CC=C1Cl	86.675		5.03	> 8.57	2.42	0.273	> 8.57	> 8.57			> 8.57	> 8.57
MMV1005958	ClC1=C(C#N)C(=O)NC2=C1C=CC=C2	90.964		14.9	> 16.1	18.5	0.039	15.8	> 16.1	27.9	0.585	> 16.1	> 16.1
MMV1006026	FC(F)(F)OC1=CC=C(NC(=O)N\C(C#N)=C(/N=C\C2=CC=C(Cl)C=C2)\C#N)C=C1	92.06		2.33	2.75	13.2	0.605	3.74	> 7.61	2.54	0.983	> 7.61	> 7.61
MMV1006091	ClC1=CC=CC=C1CNC(=S)NC12CC3CC(CC(C3)C1)C2	86.138		7.44	> 9.85	1.78	0.451	> 9.85	> 9.85	5.09	0.92	> 9.85	> 9.85
MMV1006122	COC1=C(NC2=C(Cl)C(=O)C3=CC=CC=C3C2=O)C=CC=C1	90.985		2	8.17	1.56	0.76	8.72	> 10.5	11.1	0.994	7.94	> 10.5	2.43	0.19
MMV1006123	FC1=CC=C(S\C(=C\C=C(C#N)C#N)C2=CC=C(Cl)C=C2)C=C1Cl	86.138		2.17	7.65	1.74	0.619	6.55	> 8.79	5.06	0.992	2.31	4.46	3.34	0.746
MMV1006193	ClC1=C2OC3=CC=CC=C3N=C2C2=CC=CC=C2C1=O	87.689		5.79	> 11.7	2.65	0.745	> 11.7	> 11.7	6.69	0.668	> 11.7	> 11.7
MMV1006198	NC1=CC=C(NC2=C(Cl)C(=O)C3=CC=CC=C3C2=O)C=C1	90.306		4.48	5.78	8.6	0.505	5.49	> 11.0	2.85	0.992	10	> 11.0	16.7	0.273
MMV1006200	CC1=CC=CC(NC2=C(Cl)C(=O)C3=CC=CC=C3C2=O)=C1	90.985		1.2	1.4	14.7	0.858	5.23	9.21	3.88	0.992	> 11.1	> 11.1
MMV1006212	CC(C)(C1=CC=C(OC2=CC=C(NC(=O)C3CC3(C)C)C=C2)C=C1)C1=CC=C(OC2=CC=C(NC(=O)C3CC3(C)C)C=C2)C=C1	90.113		2.36	> 5.47	0.525	0.295	> 5.47	> 5.47			1.97	> 5.47	0.986	0.483
MMV1006231	OC1=CC=C(NC2=C(Cl)C(=O)C3=CC=CC=C3C2=O)C=C1	93.408		3.8	4.51	12.7	0.571	5.88	9.92	4.2	0.984	10.1	> 11.0	7.86	0.408
MMV1006233	NC(=N)NN=C1CCCCCCCCCCC1	88.968		11.65	> 12.0	15.5, 3.20	0.175, 0.492	9.63	> 12.0	5.24, 2.64	0.916, 0.913	> 13.8	> 13.8
MMV1006244	O\N=C1/CC(SC2=CC=CC=C12)C1=CC=CC=C1	90.21		3.88	> 12.9	0.783	0.658	> 12.9	> 12.9			> 12.9	> 12.9
MMV1006279	CC1=CC=CC(OC2=C(Cl)C(=O)C3=CC=CC=C3C2=O)=C1	91.373		5.41	> 11.0	1.18	0.608	> 11.0	> 11.0	2.98	0.916	> 11.0	> 11.0
MMV1006305	C\C(=N/NC(N)=N)C1=CC=C(Br)C=C1	84.975		5.11	> 12.9	0.739	0.608	> 12.9	> 12.9	2.15	0.936	> 12.9	> 12.9
MMV1006309	[O-][N+](=O)C1=CC=C(O1)C1=NN=C(O1)SCC1=C(Cl)C=CC=C1Cl	91.47		4.61	8.84	3.38	0.564	7.93	> 8.87	11.4	0.952	> 8.87	> 8.87
MMV1006316	NC1=CC=C(OC2=C(Cl)C(=O)C3=CC=CC=C3C2=O)C=C1	94.378		4.8	5.91	10.6	0.396	4.4	10.8	2.46	0.976	> 11.0	> 11.0
MMV1006322	CC(C)CNC1=C(Cl)C(=O)C2=CC=CC=C2C1=O	83.327		11.4	> 12.5	2.71	0.283	> 12.5	> 12.5			> 12.5	> 12.5
MMV1006329	ClC1=CC=C(C=C1)C(\SC1=NC(=CS1)C1=CC=CC=C1)=C/C=C(C#N)C#N	86.526		> 8.13	> 8.13	6.45	0.183	> 8.13	> 8.13			2.72	3.04	19.5	0.704
MMV1006334	ClC1=CC=C(OS(=O)(=O)C2=CC=C(C=C2)N2CCCC2=O)C=C1	83.909		1.04	2.91	2.14	0.73	1.96	> 9.38	0.952	0.945	> 9.38	> 9.38
MMV1006350	CC(=O)N[C@H]1[C@@H](OC(C)=O)O[C@H](COC(C2=CC=CC=C2)(C2=CC=CC=C2)C2=CC=CC=C2)[C@@H](OC(C)=O)[C@@H]1OC(C)=O	84.781		> 5.60	> 5.60			> 5.60	> 5.60			> 5.60	> 5.60
MMV1006358	ClC1=C(NC2=CC=CC=C2)C(=O)C2=CC=CC=C2C1=O	93.215		3.78	> 11.6	1.86	0.682	6.43	11.4	3.85	0.988	> 11.6	> 11.6
MMV1006361	CN1C=CN=C1S\C(=C\C=C(C#N)C#N)C1=CC=C(Cl)C=C1	84.2		5.57	> 10.1	3.43	0.702	> 10.1	> 10.1	6.6	0.647	> 10.1	> 10.1
MMV1006364	CCCCC1=CC=C(NC2=C(Cl)C(=O)C3=CC=CC=C3C2=O)C=C1	83.036		3.1	3.62	14.3	0.552	> 9.71	> 9.71	8.62	0.549	3.93	5.01	9.03	0.305
MMV1006370	CC1=CC=C(C=C1)C1NC(=S)NC2=C1C(=O)C1=CC=CC=C21	83.133		> 10.8	> 10.8			> 10.8	> 10.8			> 10.8	> 10.8
MMV1006380	ClC1=CC(NN=C(C#N)C#N)=CC=C1	93.602		3.84	13.9	1.7	0.619	8.34	> 16.1	2.87	0.993	> 16.1	> 16.1
MMV1006397	CN1C(=O)C2=C(N=C3C=CC(Cl)=CC3=C2)C2=C1N(C(=O)N(C1=CC=CC=C1)C2=O)C1=CC=CC=C1	93.602		6.86	> 6.86	32.7	0.0582	> 6.86	> 6.86	9.44	0.957	> 6.86	> 6.86
MMV1006483	NC1=NC(=S)N=C(N)C1=C(CS(=O)(=O)C1=CC=CC=C1)C1=CC=CC=C1	83.424		> 8.58	> 8.58	1.77	0.148	> 8.58	> 8.58			> 8.58	> 8.58
MMV1006500	NC1=CC(=O)C2=CC=CC=C2C1=O	90.597		12	> 19.1	2.49	0.187	> 19.1	> 19.1			> 19.1	> 19.1
MMV1006507	OC1=C(C=CC=C1)C(NC(=O)C1=CC=CC=C1)C(NC(=O)C1=CC=CC=C1)C1=C(O)C=CC=C1	87.108		> 7.29	> 7.29			> 7.29	> 7.29			> 7.29	> 7.29
MMV1006562	CCC1=C(C(=O)OC)C(C2=CC=CC=C2)=C(C#N)C(=O)N1	90.403		> 11.7	> 11.7			> 11.7	> 11.7			> 11.7	> 11.7
MMV1006589	CCN1C2=C(C=CC=C2)C2=C1C=CC(=C2)[N+]([O-])=O	85.654		13.7	> 13.7	16.8	0.0444	> 13.7	> 13.7	12	0.261	> 13.7	> 13.7
MMV1006763	CN1C=C(Br)C(=N1)C1=CC=CC(NC(=O)NC2=CC=C(Cl)C=C2)=C1	88.949		> 8.13	> 8.13	7.26	0.779	> 8.13	> 8.13	7.05	0.913	> 8.13	> 8.13
MMV1006819	CCCS(=O)(=O)C(=N\NC1=CC(=CC(=C1)C(F)(F)F)C(F)(F)F)\C#N	87.301		3.21	4.41	6.87	0.748	> 8.52	> 8.52			> 8.52	> 8.52
MMV1006858	FC(F)(F)C1=CC(=CC(NC(=O)CSCCS(=O)(=O)C2=CC=C(Cl)C=C2)=C1)C(F)(F)F	84.49		> 6.52	> 6.52			> 6.52	> 6.52			6.13	> 6.52	10.6	0.485
MMV1006926	FC(F)(F)C1=CC=CC(N\N=C(/C#N)C(=O)C2CC2)=C1	87.883		6.27	10.7	4.09	0.467	> 11.7	> 11.7	1.67	0.925	> 11.7	> 11.7
MMV1006936	CC1=NC=CC(=N1)C1=CC(N\N=C(/C#N)S(=O)(=O)C2=NC=CC=C2)=CC=C1	88.756		2.4	8.23	1.78	0.641	7.04	> 8.72	1.84	0.959	> 8.72	> 8.72
MMV1006945	FC(F)(F)C1=CC(=CC(N\N=C(/C#N)S(=O)(=O)C2=CC=C(Cl)C=C2)=C1)C(F)(F)F	87.98		0.488	1.73	1.74	0.757	6.67	> 7.24	2.35	0.941	3.84	> 7.24	2.02	0.178
MMV1006957	COC(=O)C1=C(C2=CC=CS2)C(C#N)=C(S1)S(C)(=O)=O	93.311		5.04	5.13	123	0.486	8.76	> 10.1	11.8	0.984	> 10.1	> 10.1
MMV1006984	FC(F)(F)C1=CC(=CC(N\N=C(/C#N)S(=O)(=O)C2=CC=CS2)=C1)C(F)(F)F	92.536		1.07	2	3.51	0.744	5.48	> 7.72	2.45	0.984	2.11	2.22	43.6	0.536
MMV1006988	CC1=C(NC(=O)NC2=CC(=NN2)C2CC2)SC=C1S(=O)(=O)C1=CC=C(Cl)C=C1	90.985		4.79	> 7.55	2.99	0.447	> 7.55	> 7.55	0.224	0.199	> 7.55	> 7.55
MMV1007026	FC(F)(F)C1=CC=C(N\N=C(/C#N)S(=O)(=O)C2=CC=CS2)C=C1	93.118		5.21	8.89	4.11	0.238	> 9.18	> 9.18	12.1	0.95	> 9.18	> 9.18
MMV1007044	COC1=NC=CC=C1C(=O)NC1=CC(Cl)=CC(Cl)=C1	92.827		3.68	3.83	56	0.566	> 11.1	> 11.1			> 11.1	> 11.1
MMV1007106	[O-][N+](=O)C1=CC=C(SCCOS(=O)(=O)C2=CC(=CC=C2)C(F)(F)F)C2=NON=C12	85.072		> 7.34	> 7.34	2.37	0.0116	> 7.34	> 7.34	10.8	0.287	> 7.34	> 7.34
MMV1007111	FC1=CC=C(N\N=C(/C#N)C(=O)C2=CC=C(Cl)C=C2)C=C1	87.011		9.59	> 10.9	12.1	0.231	7.16	> 10.9	2.55	0.765	> 10.9	> 10.9
MMV1007139	OCCSC1=CC=C(C2=NON=C12)[N+]([O-])=O	91.179		11	12.8	15.1	0.318	8.58	13.6	4.76	0.8	> 13.7	> 13.7
MMV1007145	[O-][N+](=O)C1=CC=C(SCCOC(=O)C2=CC=C(F)C=C2)C2=NON=C12	90.597		> 9.08	> 9.08	16.5	0.0304	7.47	> 9.08	8.69	0.77	2.14	> 9.08	1.52	0.911
MMV1007149	[O-][N+](=O)C1=CC=C(SCCOC(=O)NC2=CC=CC(=C2)C(F)(F)F)C2=NON=C12	91.664		> 7.70	> 7.70			6.83	> 7.70	15.6	0.779	1.08	3.32	1.97	0.686
MMV1007155	ClC1=CC=C(N\N=C(/C#N)C(=O)C2=CC=C(Cl)C=C2)C=C1	90.403		0.996	2.91	2.05	0.674	2.73	> 10.4	1.51	0.876	> 10.4	> 10.4
MMV1007159	CC1(C)OC2=C(C=C1)C=C(C=C2)C1=NOC(=N1)C1=CC=CC=C1	97.867		< 4.96E-03	0.379	0.347	0.752	> 10.8	> 10.8			0.326	0.611	3.49	0.635
MMV1007183	CC1=CC=C(CSC2=CC=C(C3=NON=C23)[N+]([O-])=O)C=C1	87.205		> 11.0	> 11.0			> 11.0	> 11.0	7.3	0.39	> 11.0	> 11.0
MMV1007189	[O-][N+](=O)C1=CC=C(SCCOC(=O)C2=CC=CC=C2)C2=NON=C12	92.73		5.19	> 9.56	0.85	0.48	6.05	> 9.56	2.89	0.849	2.06	> 9.56	1.36	0.568
MMV1007191	[O-][N+](=O)C1=CC=C(SCCOC(=O)NC2=CC=CC=C2)C2=NON=C12	92.73		5.78	5.93	87.1	0.482	5.41	8.32	5.09	0.933	1.39	3.59	2.31	0.522
MMV1007200	CC1=CC=C(SC2=CC=C(C3=NON=C23)[N+]([O-])=O)C=C1	89.337		9.93	10.8	25.8	0.259	10.7	> 11.5	28.5	0.825	3.08	5.63	3.65	0.188
MMV1007223	[O-][N+]1=C2C=CC(NC(=O)NC3=CC=CC(=C3)C(F)(F)F)=CC2=NO1	94.281		1.04	1.2	15.5	0.688	9.03	> 9.76	9.23	0.804	> 9.76	> 9.76
MMV1007237	[O-][N+](=O)C1=CC=C(SCCOC(=O)NC2=C(Cl)C=C(Cl)C=C2)C2=NON=C12	91.954		> 7.69	> 7.69	10.1	0.0138	5.56	7.29	8.13	0.948	2.03	4.12	3.1	0.268
MMV1007243	ClC1=CC=C(C=C1)C(=O)C(=N\NC1=C(Cl)C=C(Cl)C=C1)\C#N	92.439		0.987	1.16	13.3	0.668	1.51	8.2	1.3	0.915	> 9.36	> 9.36
MMV1007245	CC1(C)OC2=C(C=C1)C=C(C=C2)C(=N)NOC(=O)C1=CC=CC=C1	96.801		0.0169	0.211	0.872	0.782	> 10.2	> 10.2			0.67	2.18	1.86	0.604
MMV1007271	[O-][N+](=O)C1=CC=C(SC2=CC=C(F)C=C2)C2=NON=C12	86.623		10.5	> 11.3	22.5	0.184	10.5	> 11.3	11.1	0.647	3.12	> 11.3	1.53	0.17
MMV1007287	FC1=CC=C(N\N=C(/C#N)C(=O)C2=CC=C(Cl)C=C2)C=C1Cl	92.633		1.07	1.26	13.3	0.748	2.5	> 9.82	1.42	0.993	> 9.82	> 9.82
MMV1007305	[O-][N+](=O)C1=C(SC2=CC=C(Cl)C=C2)C=CC2=NSN=C12	97.383		3.88	8.49	2.81	0.465	9.32	> 10.2	12.8	0.787	2	6.11	1.96	0.577
MMV1007315	[O-][N+](=O)C1=CC=C(SC2=CC(Cl)=CC=C2)C2=NON=C12	88.368		5.46	10.2	3.54	0.755	10.5	> 10.7	20.1	0.598	2.68	> 10.7	1.28	0.338
MMV1007317	COC1=CC=C(SC2=CC=C(C3=NON=C23)[N+]([O-])=O)C=C1	91.179		9.76	10.7	22.9	0.553	8.19	10.3	9.62	0.82	1.17	1.37	14.3	0.436
MMV1007321	[O-][N+](=O)C1=CC=C(SCCOC(=O)C2=CC(=CC=C2)C(F)(F)F)C2=NON=C12	92.73		3.94	> 7.98	2.08	0.429	6.88	> 7.98	10.3	0.666	2	4.08	3.07	0.747
MMV1007367	COC1=CC=C(C=C1)S(=O)(=O)OCCSC1=CC=C(C2=NON=C12)[N+]([O-])=O	92.73		> 8.02	> 8.02			> 8.02	> 8.02			0.745	4.46	1.23	0.562
MMV1007387	[O-][N+]1=C2C=CC(=CC2=NO1)C(=O)NC1=CC=C(OC(F)(F)F)C=C1	89.628		3.62	7.89	2.82	0.324	9.41	> 9.73	13	0.448	> 9.73	> 9.73
MMV1007398	[O-][N+]1=C2C=CC(NC(=O)NC3=CC=C(Cl)C=C3)=CC2=NO1	91.179		4.62	8.03	3.98	0.47	10.8	> 10.8	58.7	0.822	> 10.8	> 10.8
MMV1007405	[O-][N+](=O)C1=C(C=CC2=NSN=C12)N1CCOCC1	88.174		> 12.4	> 12.4			> 12.4	> 12.4	10.9	0.296	> 12.4	> 12.4
MMV1007410	[O-][N+](=O)C1=CC=C(SCCOC(=O)NC2=CC=C(F)C=C2)C2=NON=C12	89.434		> 8.72	> 8.72			7.23	> 8.72	11.2	0.933	2.78	3.13	18.4	0.108
MMV1007439	CC1=C(Cl)C=C(NC(=O)NC2=CC=CC=C2)C(O)=C1Cl	88.247		9.83	> 10.6	11.8	0.519	> 10.6	> 10.6			> 10.6	> 10.6
MMV1007532	CC1=C(N2C=CC=CC2=N1)C(=O)N\N=C\C1=C(O)C=CC=C1	83.257		10.1	> 11.2	11.5	0.41	> 11.2	> 11.2	3.08	0.454	> 11.2	> 11.2
MMV1007554	CN(C)C1=CC=C(C=C1)C(C1=CC=C(C=C1)N(C)C)C1=CC(Cl)=C(Cl)C=C1	89.355		3.91	> 8.26	0.805	0.379	> 8.26	> 8.26			> 8.26	> 8.26
MMV1007555	CCC(C)(C)C1=CC=C(OCC(=O)NC2=CC=C(Cl)C(N)=C2)C(=C1)C(C)(C)CC	91.019		2.66	3.07	15.2	0.794	> 7.91	> 7.91			> 7.91	> 7.91	11.8	0.0263
MMV100756	[O-][N+](=O)C1=C2C=NC=CC2=C(NC2CCN(CC3=CC=CC=C3)CC2)C=C1	83.502		9.365	> 10.0	11.3, 12.0	0.255, 0.308	> 10.0	> 10.0			7.96	9.87	10.2	0.701
MMV1007596	COC1=C(C)C(C)=C(C=C1)C(C1=CC=C(C=C1)N(C)C)C1=CC=C(C=C1)N(C)C	88.136		> 8.49	> 8.49			> 8.49	> 8.49	1.24	0.108	> 8.49	> 8.49
MMV1007636	COC1=C(C)C=C(C(C2=CC=C(C=C2)N(C)C)C2=CC=C(C=C2)N(C)C)C(C)=C1	89.245		4.24	6.45	5.23	0.705	> 8.49	> 8.49	7.41	0.305	> 8.49	> 8.49
MMV1007638	CN(C)C1=CC=C(C=C1)C(C1=CC=C(OC(F)(F)F)C=C1)C1=CC=C(C=C1)N(C)C	92.238		2.89	3.56	10.6	0.521	> 7.96	> 7.96	6.02	0.417	> 7.96	> 7.96	27.2	0.132
MMV1007639	CCN(CC)C1=CC(C)=C(C=C1)N=C1C=CC(=O)C2=C1C=CC=C2	92.571		1.61	4.59	2.09	0.781	> 10.4	> 10.4	2.04	0.961	3.3	3.79	15.8	0.584
MMV1007642	C\C(=C/C1=CC=C(Cl)C=C1)\C(\C)=N\O	85.142		2.07	5.3	2.33	0.772	3.58	> 15.7	1.12	0.98	> 15.7	> 15.7
MMV1007671	[O-][N+](=O)C1=CC(CC(C#N)(C2=CC=CC=C2)C2=CC=CC=C2)=CC=C1	84.366		> 10.0	> 10.0	1.93	0.0999	> 10.0	> 10.0	5.53	0.223	> 10.0	> 10.0
MMV1007679	CN(C)C1=CC=C(C=C1)C(C1=CC=C(OC(F)F)C=C1)C1=CC=C(C=C1)N(C)C	90.021		3.16	6.27	3.21	0.781	5.85	> 8.32	3.6	0.971	> 8.32	> 8.32
MMV1007715	CN(C)C1=CC=C(C=C1)C(C1=CC=C(C=C1)N(C)C)C1=CC=C(N(C)C)C(C#N)=C1F	85.475		6.07	> 7.92	0.914	0.465	> 7.92	> 7.92	0.327	0.744	3.84	> 7.92	2.97	0.397
MMV1007810	OC1=C(Cl)C=C(Cl)C=C1\C=C(/C#N)C1=CC=C(C=C1)[N+]([O-])=O	89.91		3.08	6.14	3.19	0.599	> 9.85	> 9.85			> 9.85	> 9.85
MMV1007863	CC1CC(CC(C)(C)C1)NC(=S)NCC1=CSC2=CC=CC=C12	84.477		> 9.52	> 9.52	0.667	0.384	> 9.52	> 9.52			> 9.52	> 9.52
MMV1007984	CC1=CC=C(C=C1)C(=C\C1=CC=C2OCOC2=C1)\C#N	90.908		9.11	> 12.5	2.57	0.299	7.98	> 12.5	2.41	0.881	> 12.5	> 12.5
MMV1007989	COC1=CC=C(CN2C3=C(C(=O)C4=CC=CC=C34)C3=C(C=CC=C3)C2=O)C=C1	84.255		7.93	> 8.98	2.74	0.283	8.1	> 8.98	4	0.749	> 8.98	> 8.98
MMV1008025	CN(C)C1=CC=C(\C=C(/C#N)C2=CC=C(C)C=C2)C=C1	89.355		0.218	5.07	0.698	0.911	1.75	8.77	1.36	0.894	> 12.6	> 12.6
MMV1008088	CC1=CC=C(NC(=O)COC2=CC=C3CCC(C)(C)OC3=C2C)C=C1	85.364		3.8	> 9.72	1.51	0.601	> 9.72	> 9.72			> 9.72	> 9.72
MMV1008207	CC1=C2\C(CC(C)(C)CC2=NC(=C1)C1=CC=CC=C1)=N/O	91.019		8.87	> 11.8	3.52	0.12	> 11.8	> 11.8	8.55	0.808	> 11.8	> 11.8
MMV1008210	CCCCCCCCC\C(=N/O)C1=CC=CC=N1	91.906		11.3	11.9	40.5	0.34	> 13.3	> 13.3	8.74	0.63	> 13.3	> 13.3
MMV1008230	CCN(CC)CCCC(C)NC1=NC(\C=C\C2=CC=CC=C2)=NC2=CC(Cl)=CC=C12	92.349		2.31	> 7.80	1.48	0.47	> 7.80	> 7.80	8.64	0.691	> 7.80	> 7.80
MMV1008249	FC1=CC=C(C=C1)C1=NC2=CC=C(Cl)C=C2N1	87.803		> 13.4	> 13.4			> 13.4	> 13.4			> 13.4	> 13.4
MMV1008466	CC1CC2(CCCCC2)N(CC2=CC=CC=C12)S(=O)(=O)C1=CC=C(C)C=C1	83.922		> 8.60	> 8.60	1.1	0.205	> 8.60	> 8.60			> 8.60	> 8.60
MMV1008491	CC1=CC=C(C=C1)S(=O)(=O)N(CC1=C(Cl)C=CC=C1)C1=C(C=C(Br)C=C1)C(=O)C1=CC=CC=C1	88.912		5.41	> 5.95	8.83	0.156	> 5.95	> 5.95			4.5	> 5.95	4.75	0.66
MMV1008494	CC(C)(C)C(=O)NC1=CC=C(C=C1C#N)[N+]([O-])=O	93.347		1.75	4.31	2.44	0.671	> 13.3	> 13.3			> 13.3	> 13.3
MMV1008541	CN(C)CCNC1=CC(=NC2=CC=CC=C12)C1=CC=CO1	89.134		4.91	9.18	3.51	0.62	6.89	> 11.7	2.93	0.885	> 11.7	> 11.7
MMV1008599	CCCCCC1C(N(C)C(C\C1=N\O)C1=CC=CC=C1)C1=CC=CC=C1	84.255		> 9.42	> 9.42			> 9.42	> 9.42			5.05	> 9.42	1.59	0.859
MMV1008629	CCN(CC)CCNC1=C2C=CC=CC2=NC(=C1)C1=CC=CS1	93.015		3.96	> 10.1	1.7	0.474	> 10.1	> 10.1			> 10.1	> 10.1
MMV1008642	CC1=CC=C(C=C1)N1N=NN=C1C1=CN=C2C=CC=CC2=C1C1=CC=CC=C1	86.805		> 9.08	> 9.08			> 9.08	> 9.08			> 9.08	> 9.08
MMV1008660	CCOC(=O)C1=C(C)NC(C)=C(C1C1=C(Cl)C=C(Cl)C=C1)C(=O)OCC	83.146		> 8.29	> 8.29	1.65	0.211	> 8.29	> 8.29			> 8.29	> 8.29
MMV1008685	O=C1C(C=NC2=CC=CC=C12)=C1NN=NN1C1=CC=C(C=C1)C1=CC=CC=C1	87.692		6.48	> 9.03	3.52	0.301	> 9.03	> 9.03			> 9.03	> 9.03
MMV1008708	NC(=N)N\N=C/C1=C2C=CC=CC2=CC=C1	92.017		6.92	> 15.5	1.61	0.436	> 15.5	> 15.5			> 15.5	> 15.5
MMV1008721	CCCCCC1C(O)CC(N(C)C1C1=CC=CC=C1)C1=CC=CC=C1	85.696		> 9.78	> 9.78			> 9.78	> 9.78			> 9.78	> 9.78
MMV1008765	CC1=CC=CC=C1\C=N\NC(N)=S	85.934		> 17.1	> 17.1			15.5	> 17.1	1.52	0.966	> 17.1	> 17.1
MMV1008837	CC1=CC=C(N2C(=O)C=CC2=O)C(C)=C1	90.066		5.02	6.84	7.12	0.655	> 16.4	> 16.4	8.83	0.656	> 16.4	> 16.4
MMV1008841	COC1=CC=C(CCN2C(=O)CS\C2=N/C2=CC=C(C)C=C2C)C=C1OC	85.378		6.08	> 8.58	2.1	0.331	> 8.58	> 8.58	1.46	0.879	> 8.58	> 8.58	11.8	0.0733
MMV1008918	FC1=CC=C(C=C1Cl)N1C(=O)C=CC1=O	88.159		13.6	> 14.6	8.9	0.496	> 14.6	> 14.6	6.94	0.217	9.6	> 14.6	2.09	0.475
MMV1008960	CN1N=C2C(CCC3=CC=CC=C23)C1C1=CC=C(C=C1)C(F)(F)F	91.179		0.537	1.66	1.95	0.843	> 9.99	> 9.99			> 9.99	> 9.99
MMV1008971	COC(=O)C1=CC2C3C(C1C1C2C(=O)N(C1=O)C1=CC(Cl)=CC(Cl)=C1)C(=O)N(C3=O)C1=CC(Cl)=CC(Cl)=C1	84.901		2.18	> 5.55	1.53	0.573	> 5.55	> 5.55			> 5.55	> 5.55
MMV1009055	CCCSC(=S)C1=C(C)NN(C1=O)C1=CC=CC=C1	90.305		10.1	> 11.3	10.5	0.318	> 11.3	> 11.3			> 11.3	> 11.3
MMV1009259	C\C(CN1N=NC(=N1)C1=CC=C(C=C1)C(F)(F)F)=N/NC(N)=S	94.278		2.89	3.45	12.4	0.37	> 9.61	> 9.61	10.9	0.527	> 9.61	> 9.61
MMV1009262	CCCCCC1C\C(=C/C2=CC=C(C=C2)C(F)(F)F)C(=O)\C(C1)=C\C1=CC=C(C=C1)C(F)(F)F	89.987		6.26	> 6.87	15.7	0.195	> 6.87	> 6.87	11.8	0.221	3.42	6.85	3.17	0.803
MMV1009315	CCOC1=CC(=CC(OCC)=C1OCC)C1=C2C=C(OC)C(OC)=CC2=CC=N1	92.371		6.45	8.02	10.1	0.35	> 8.30	> 8.30			> 8.30	> 8.30
MMV1009499	FC(F)(F)C1=CC(=CC(NS(=O)(=O)C2=C(Cl)C=C(C=C2)C#N)=C1)C(F)(F)F	90.225		2.09	5.49	2.28	0.661	6.47	> 7.70	1.91	0.922	> 7.70	> 7.70	10.5	0.0508
MMV1009536	FC(F)(F)C1=CC=C(C=C1)C1N(CCC2=C1C=CS2)C(=S)NC1=C(Cl)C=C(Cl)C=C1	90.623		4.24	> 6.77	3.7	0.502	> 6.77	> 6.77			4.03	> 6.77	3.07	0.668
MMV1009599	[O-][N+](=O)C1=CC=C(O1)C1=NOC(CCOC2=CC=C(F)C=C2)=N1	92.689		4.78	9.89	3.03	0.707	> 10.3	> 10.3			> 10.3	> 10.3
MMV1009605	FC(F)(F)C1=CC(=CC(=C1)C(F)(F)F)S(=O)(=O)NC1=CC=CC(=C1)C1=NOC=N1	85.775		0.531	> 7.55	0.718	0.692	> 7.55	> 7.55	0.983	0.655	> 7.55	> 7.55	1.38	0.143
MMV1009615	CC(C)(C)C1=CSC(CC2=CC=C(C=C2)C2=CSN=N2)=N1	86.49		4.09	8.68	2.92	0.738	> 10.5	> 10.5	6.43	0.485	> 10.5	> 10.5
MMV1009632	FC1=CC=C(OCCC(=O)NC2=CC(Cl)=CC(Cl)=C2)C=C1	88.159		> 10.1	> 10.1	0.967	0.399	> 10.1	> 10.1			> 10.1	> 10.1
MMV1009731	COC1=CC=C(C=C1)C1N(CCC2=C1C=CS2)S(=O)(=O)C1=CC=C(F)C(Cl)=C1	83.471		3.09	> 7.54	1.37	0.631	> 7.54	> 7.54			> 7.54	> 7.54
MMV1009744	NC(=O)NC(CC(=O)NC1=CC=C2CC3=CC=CC=C3C2=C1)C1=CC=CC=C1	78.464, 85.044		6.7	> 10.0	2.98	0.106	9.32	> 10.0	11.3	0.75	> 10.0	> 10.0
MMV1009745	CC(=O)NC1=NC(=CS1)C(=O)NC1=CC=C(NC2=CC=CC=C2)C=C1	87.285, -33.637	26	4.68	> 10.0	2.7	0.347	> 10.0	> 10.0	2.43	0.519	> 10.0	> 10.0
MMV100975	C\C(=N/NC1=NC2=CC=CC=C2N1)C1=CC=C2OCOC2=C1	85.721	10	4.04	4.99	10.4	0.477	> 10.0	> 10.0	0.118	0.308	> 10.0	> 10.0
MMV1009786	CN(C)S(=O)(=O)C1=CC(NC2=NC=CC(=N2)C(F)(F)F)=CC=C1C	87.047, 84.695		4.96	> 10.0	1.84, 1.48	0.674, 0.430	8.01	> 10.0	1.28	0.583	> 10.0	> 10.0
MMV1009790	CNC1=C(C(=O)NC2=CC=C(OC)C(CC3=CC=CC=C3)=C2)C(C)=NS1	91.894, 76.528		0.961	1.1	16.3	0.619	> 10.0	> 10.0			> 10.0	> 10.0
MMV1009808	CC1=NC2=C(C=NN2C(NC2=CC=CC(=C2)C(F)(F)F)=C1)C#N	87.603, -106.15		2.09	3.35	4.64	0.533	3.13	> 10.0	1.43	0.906	> 10.0	> 10.0
MMV1009812	CC(C)C(CNC1=C2C=CC=CC2=NC(=N1)C1=CSC=C1)N1CCN(C)CC1	86.57		2.79	> 10.0	1.6	0.533	> 10.0	> 10.0	10.4	0.591	> 10.0	> 10.0
MMV1009837	BrC1=CC=CC=C1CC1=CN=C(NC(=O)C2=CC=C3N=CNC3=C2)S1	92.212		4.08	> 10.0	2.32	0.476	6.12	> 10.0	2.12	0.698	> 10.0	> 10.0
MMV1009846	O=C(NC1=CC=C(NC2=CC=CC=C2)C=C1)C1=C2C=CC=CC2=NN1	85.378		8.92	> 10.0	16	0.594	> 10.0	> 10.0			> 10.0	> 10.0
MMV1009847	CC(NC(C)=O)C1=CC=C(C=C1)C1=NNC(SC1)=NC1=C(C)C(Cl)=CC=C1	86.649		> 10.0	> 10.0	1.19	0.0231	> 10.0	> 10.0			> 10.0	> 10.0
MMV1009859	CC(C)CC1=CC=C(C=C1)C(NC(=O)CCC1=CC=C(C=C1)S(N)(=O)=O)C1=CC=CS1	88.08		7.34	> 10.0	2.82	0.609	> 10.0	> 10.0			> 10.0	> 10.0
MMV1009887	[O-][N+](=O)C1=CC=C(NC2=CC=CC(OC3CCCC3)=C2)N=C1	87.603		> 10.0	> 10.0			> 10.0	> 10.0			> 10.0	> 10.0
MMV1009890	O=C(NCC#CC1=CC=CC=C1)C1=C2N=CC=CC2=CC=C1	85.378		> 10.0	> 10.0			> 10.0	> 10.0			> 10.0	> 10.0
MMV1009891	CCN1C2=C(C=CC=C2)C2=C1C=CC(NC(=O)C1=CC=NC=C1)=C2	87.762		3.14	3.82	11.3	0.493	9.58	> 10.0	3.45	0.806	> 10.0	> 10.0
MMV1009900	CC(NC1=CC=C2OC(F)(F)OC2=C1)C(=O)NC1=CC=C(Cl)C=N1	82.994		> 10.0	> 10.0			> 10.0	> 10.0			> 10.0	> 10.0
MMV1009909	CCN1C(=O)NC(=O)C2=CC(=CN=C12)C(=O)NC1=CC=C(OC2=CC=CC=C2)C=C1	82.994		6.87	> 10.0	2.4	0.0614	> 10.0	> 10.0			> 10.0	> 10.0
MMV1009910	CNS(=O)(=O)C1=CC=C(NC(=O)C2=CC=C3NC(C)=C(C)C3=C2)C=C1	85.696		> 10.0	> 10.0			> 10.0	> 10.0			> 10.0	> 10.0
MMV1009919	O=C(NC1=CC=C(NC2=CC=CC=C2)C=C1)C1=CC=CC(=C1)S(=O)(=O)NCCC#N	86.57		1.72	4.83	2.13	0.388	> 10.0	> 10.0	1.27	0.641	> 10.0	> 10.0
MMV1009928	CNC(=O)C1=CC=CC(NC(=O)C2=CC=C3NC4=C(CCCC4)C3=C2)=C1	85.298		> 10.0	> 10.0			> 10.0	> 10.0	15.2	0.62	> 10.0	> 10.0
MMV1009975	[O-][N+](=O)C1=CC(NC(=O)C2=C3C=CC=CC3=NN2)=CC=C1	88.239		0.145	2.96	0.728	0.84	> 10.0	> 10.0			3.28	> 10.0	1.37	0.513
MMV1009986	OC1=CC=CN=C1NC(=O)C1=CC=C(S1)C1=CC=C2OCCOC2=C1	89.033, 53.14	-13	7.42	> 10.0	0.603	0.308	> 10.0	> 10.0			> 10.0	> 10.0
MMV1009991	OC(COC1=CC=CC=C1F)CN1CCN(CC2=CSC3=CC=CC=C23)CC1	85.378		> 10.0	> 10.0	13.5	0.264	> 10.0	> 10.0			> 10.0	> 10.0
MMV1009994	O=C(NC1=CC=C(NC2=CC=CC=C2)C=C1)C1=CC=C(C=C1)S(=O)(=O)NCCC#N	88		3.06	3.71	11.4	0.555	> 10.0	> 10.0	10.9	0.158	> 10.0	> 10.0
MMV1009998	OC(CN1CCC(=CC1)C1=CNC2=CC=CC=C12)C1=CC=CC=C1	85.219, 58.296	-5	5.3	> 10.0	2.5	0.397	9.66	> 10.0	8.59	0.892	> 10.0	> 10.0
MMV1010007	COC1=CC=C(OCCN2CCN(CC2)C(C)C(=O)NC2=C(C=CS2)C(N)=O)C=C1	90.225		> 10.0	> 10.0			> 10.0	> 10.0			> 10.0	> 10.0
MMV1010022	CC1=CC=C(NC(=O)CN2CCN(CC3=C4C=NC=CC4=CC=C3O)CC2)C=C1	85.616, -292.72		> 10.0	> 10.0			> 10.0	> 10.0			> 10.0	> 10.0
MMV1010032	O=C(NC1=NC(CN2CCOCC2)=CS1)C1=CC=C(C=C1)C1=CC=CC=C1	89.351, 73.387		0.817	> 10.0	0.824	0.624	3.67	> 10.0	0.446	0.661	> 10.0	> 10.0
MMV1010040	O=C(NC1=NC=C(CC2=CC=C(C=C2)C#N)S1)C1=CC=C2N=CSC2=C1	87.364, 72.962	61	0.526	1.82	1.77	0.567	2.01	> 10.0	1.13	0.797	> 10.0	> 10.0
MMV1010046	NC(=O)C1=CC=C(NC2=NC(=NC3=CC=CC=C23)C2=CC=CN=C2)C=C1	89.351		> 10.0	> 10.0	4.21	0.0982	> 10.0	> 10.0			> 10.0	> 10.0
MMV1010067	COC1=CC=C(C=C1)[N+]1=C2CCC3=C(C=CC=C3)N2C=C1C	87.059		3.35	3.96	13.1	0.299	6.5	> 10.0	1.53	0.982	> 10.0	> 10.0
MMV1010070	CN1C2=C(C=CC=C2)[N+]2=C1N=C(C)C(C)=C2C	88.98		6.7	> 10.0	4.79	0.113	> 10.0	> 10.0	3.01	0.767	> 10.0	> 10.0
MMV1010101	OC(C1=CN2C=C(N=C2S1)C1=CC=C(F)C=C1)(C(F)(F)F)C(F)(F)F	90.8		0.408	6.57	0.791	0.914	> 10.0	> 10.0			> 10.0	> 10.0
MMV1010102	CN(C)C1=CC=C(C=C1)N1C(C)=CC(=C1C)C(O)(C(F)(F)F)C(F)(F)F	84.329		7.53	> 10.0	4.49	0.403	> 10.0	> 10.0	5.45	0.58	> 10.0	> 10.0
MMV1010130	O=C(C1=CC=CC=C1)C1(SC2=CC=CC=C2C1=O)C1=NC2=CC=CC=C2S1	89.688		5.37	7.72	6.06	0.741	> 10.0	> 10.0	2.24	0.913	> 10.0	> 10.0
MMV1010174	O=C1N2N=C(NCCCN3CCOCC3)C3=CC=CC=C3C2=NC2=C1C=CC=C2	86.554		9.05	> 10.0	13	0.0799	> 10.0	> 10.0	12.3	0.578	> 10.0	> 10.0
MMV1010188	CC1=C(N2C=CC=CC2=C1)C(=O)C1=NC(=NC=C1Cl)S(C)(=O)=O	87.261		8.19	> 10.0	10.9	0.162	8.28	> 10.0	4.52	0.995	> 10.0	> 10.0
MMV1010207	O=C(C1=CC=CC=C1)C1=CC=C(C=C1)C1=N\C(C(=O)O1)=C1/CCCCCN1	86.655		9.14	> 10.0	20.1	0.207	> 10.0	> 10.0	4.29	0.683	> 10.0	> 10.0
MMV1010233	CC1=NN2C(=C1)[N+](=C(C)C=C2C)C1=CC=CC=C1	89.384		3.64	4.57	9.65	0.44	8.05	> 10.0	3.53	0.979	3.91	5.18	7.82	0.313
MMV1010248	FC(F)SC1=CC=C2N=C3C=CC=CC3=C(N3CCOCC3)C2=C1	89.587		0.117	0.134	15.6	0.79	> 10.0	> 10.0			> 10.0	> 10.0
MMV1010260	S(C1=C(C=C2C=CC=CN12)C1=CC=CC=C1)C1=CC=CC=C1	90.8		8.6	9.91	15.5	0.389	> 10.0	> 10.0			4.19	4.84	15.3	0.586
MMV1010301	O=C1N(N=CC2=CC=CC=C12)C1=NC2=CC=CC=C2N1	85.037		4.95	> 10.0	0.454	0.451	> 10.0	> 10.0	1.61	0.823	> 10.0	> 10.0
MMV1010312	COC1=CC=C(\C=C2/CCCC3=C(N4N=CN=C4N=C23)C2=CC=C(OC)C=C2)C=C1	85.543		> 10.0	> 10.0			> 10.0	> 10.0			> 10.0	> 10.0
MMV1010340	CC(C)(C)C1=CC(=CC(=C1O)C(C)(C)C)C(N1CCCC1)C1=NC=CC=C1	92.923		> 10.0	> 10.0			> 10.0	> 10.0			> 10.0	> 10.0
MMV1010346	C=C(C1=CNC2=CC=CC=C12)C1=CNC2=CC=CC=C12	88.677		9.85	> 10.0	132	0.705	> 10.0	> 10.0			> 10.0	> 10.0
MMV1010351	CC1=CC(C2=CC=CC=C2)=[N+]2N=C(N)C3=CC=CC=C3C2=N1	85.543		9.17	> 10.0	12.1	0.242	9.16	> 10.0	2.74	0.909	> 10.0	> 10.0
MMV1010353	C1CC2=C(C1)C1=C(SC3=NN=C4C=CC=CN34)N=CN=C1S2	94.237		4.93	> 10.0	2.99	0.206	> 10.0	> 10.0			> 10.0	> 10.0
MMV1010374	COC1=CC=CC(NC(=O)NC2=NC(=CS2)C2=CC3=CC=CC=C3O2)=C1	85.745		5.5	7.91	6.07	0.713	> 10.0	> 10.0			> 10.0	> 10.0
MMV1010538	CC1CN(CCN1C1=CC=CC(C)=C1)C(=O)C1=CC2=CC=CC=C2O1	87.261		4.83	> 10.0	1.92	0.443	> 10.0	> 10.0			> 10.0	> 10.0
MMV1010634	COC1=C(OC2=CC=NC3=CC(Cl)=CC=C23)C=CC(=C1)C#N	89.485		8.55	> 10.0	9.16	0.449	6.36	> 10.0	2.16	0.625	> 10.0	> 10.0
MMV1010667	CN(C)S(=O)(=O)C1=CC=CC(CSC2=C3C=CC=CC3=NC(C)=N2)=C1	84.936		> 10.0	> 10.0			> 10.0	> 10.0	2.7	0.556	> 10.0	> 10.0
MMV1010683	CSC1=NC2=CC=C(NC(=O)C3=CN4C=CC=CC4=N3)C=C2S1	89.89		3.18	> 10.0	1.76	0.617	> 10.0	> 10.0	2.67	0.0593	> 10.0	> 10.0
MMV1010694	CC(C)[C@H](NC(=O)C1=CC=CC(C)=C1)C(=O)NC1=NC(=CS1)C1=CC=CC=N1	93.327		2.03	3.94	3.31	0.556	8.92	> 10.0	1.86	0.615	> 10.0	> 10.0
MMV1010716	CN(C)C(CNC1=C2C(C)=C(C)SC2=NC(=N1)C1=CC=CN=C1)C1=CC=CO1	83.116		> 10.0	> 10.0			> 10.0	> 10.0			> 10.0	> 10.0
MMV1010720	FC(F)(F)C1=CC=C(NC2=CC=C3CCCC3=C2)N=C1	85.543, -13.447		> 10.0	> 10.0			> 10.0	> 10.0			> 10.0	> 10.0
MMV1010779	O=C(NC1=NNN=N1)C1=CC=C(C=C1)S(=O)(=O)N1CCCCCC1	86.554		8.88	9.99	18.6	0.124	> 10.0	> 10.0			> 10.0	> 10.0
MMV1010834	C(N1CCCCC1)C1=CC=C(\C=C\C2=NC3=CC=CC=C3S2)C=C1	85.138		0.679	2.91	1.51	0.817	> 10.0	> 10.0			> 10.0	> 10.0
MMV1010864	CN1C=[N+](CC(C)=C)C(=C1C1=CC=CC=C1)C1=CC=CC=C1	83.217		7.55	> 10.0	5.71	0.631	> 10.0	> 10.0	0.508	0.671	> 10.0	> 10.0
MMV1011086	CC1=CC=C(C=C1)C1=CSC(NCSC2=C3N=CC=CC3=CC=C2)=N1	90.598		> 10.0	> 10.0			> 10.0	> 10.0			> 10.0	> 10.0
MMV1011417	O=C(NC1=CC=CC=C1CC1=CC=CC=C1)C1=CC2=C(S1)N=C1SC=CN21	88.272		1.32	4.88	1.68	0.818	> 10.0	> 10.0			> 10.0	> 10.0
MMV1011440	CC1=CC=C(C=C1)N(CC(=O)NC1=CC=C(F)C=C1F)C1=NC(=O)CS1	89.384		5.41	9.47	3.93	0.513	> 10.0	> 10.0			> 10.0	> 10.0
MMV1011718	CNC(=O)CN(C)CC1=C2C=CC=CC2=CC(C(=O)NCC2=CC=CC=C2)=C1O	86.133		8.75	> 10.0	3.62	0.233	> 10.0	> 10.0			> 10.0	> 10.0
MMV1012044	CC1=CC(=C(N1)C1=NC2=CC=CC=C2N1)C1=CC=CC=C1	73.879, 90.967	-12	1.13	1.38	11.1	0.785	> 10.0	> 10.0	8.44	0.516	> 10.0	> 10.0
MMV1012484	CCN1C2=CC=CC=C2N=C1C1=CC(=CN1)C(=O)C1=CC=CC=C1O	85.811		6.07	> 10.0	1.9	0.373	> 10.0	> 10.0	7.78	0.356	> 10.0	> 10.0
MMV1012880	CC1=C(OC2=C(Cl)C=CC=C12)C(=O)NC1CCN(CC2=CC=CC=C2)C1	85.974		> 10.0	> 10.0			> 10.0	> 10.0			> 10.0	> 10.0
MMV1012951	COC1=CC=C(C)C=C1CCNC(=O)C1=CC(=NN1C1=CC=CC=C1)C1CC1	83.021		> 10.0	> 10.0			> 10.0	> 10.0			> 10.0	> 10.0
MMV1012963	CC1=NN(C2=NC(=CC=C12)C1=CC=C2OCOC2=C1)C1=CC=CC=N1	86.343		> 10.0	> 10.0			> 10.0	> 10.0	2.11	0.932	> 10.0	> 10.0
MMV1012976	CC1=NN(CCO)C2=NC(=CC(C)=C12)C1=CC=C(Cl)C=C1	84.866		4.08	> 10.0	1.45	0.418	1.19	> 10.0	0.769	0.96	> 10.0	> 10.0
MMV1013036	ClC1=CC=C(C=C1)C1=CSC2=NC=NC(SC3=NN=NN3C3CC3)=C12	87.819		8.41	> 10.0	2.19	0.132	8.27	> 10.0	2.99	0.963	> 10.0	> 10.0
MMV1013062	COC1=CC=C(OCCN(C)C(=O)C2=CC=C(C=C2)N2C=CC=N2)C=C1	90.034		> 10.0	> 10.0			> 10.0	> 10.0			> 10.0	> 10.0
MMV1013063	CC1=CC(=C(C)O1)C1=NNC(O1)=CN1CCC2=C(C=CS2)C1C1=CC=CS1	87.081		> 10.0	> 10.0			> 10.0	> 10.0			8.86	> 10.0	3.77	0.256
MMV1013082	CCN(CC1=CC=C2OCOC2=C1)C(=O)C1=C(C)C2=CC=CC(F)=C2O1	85.974		> 10.0	> 10.0			> 10.0	> 10.0			> 10.0	> 10.0	1.31	0.0559
MMV1013097	COC1=CC=CC=C1OCCNC(=O)C1=C2C=NN(C(C)C)C2=NC(=C1)C1CC1	86.343		> 10.0	> 10.0			> 10.0	> 10.0	2.22	0.212	> 10.0	> 10.0	16.8	0.0713
MMV1013151	CC1CCC2(CC1)NC(=O)N(CC(=O)NCC(F)(F)F)C2=O	88.558		> 10.0	> 10.0			> 10.0	> 10.0			> 10.0	> 10.0
MMV1013155	CC(C)CN1N=C(C)C(C(=O)NC2=NC(=CS2)C2=CC=CC=N2)=C1Cl	92.249		2.79	3.35	12	0.706	6.9	> 10.0	0.847	0.93	> 10.0	> 10.0
MMV1013166	COC1=CC=C(CNC(=O)CCOC2=CC=C(C=C2)C(C)(C)C)C=C1OC	85.236		4.6	> 10.0	0.658	0.48	> 10.0	> 10.0	0.891	0.4	> 10.0	> 10.0
MMV1013204	COC1=CC=CC(\C=C\C2=NNC(=O)C(C#N)=C2C)=C1	84.497		3.79	6.75	3.8	0.551	7.83	> 10.0	3.05	0.959	> 10.0	> 10.0
MMV1013330	CC(C)CN1CCOC(CSC2=NC3=C(C4=C(CCC4)S3)C(=O)N2C)C1	83.021		> 10.0	> 10.0			> 10.0	> 10.0			> 10.0	> 10.0
MMV1013399	CCNC(=O)COC1=CC=C(\C=C2/COC3=C(C=CC=C3)C2=O)C=C1OC	88.558		> 10.0	> 10.0	0.231	0.0231	> 10.0	> 10.0			> 10.0	> 10.0
MMV1013415	CC1=CC=C(C=C1)C1=NC(CN2C(=O)NC3(CCCCCC3)C2=O)=CS1	91.141		9.91	> 10.0	31.5	0.344	> 10.0	> 10.0			> 10.0	> 10.0
MMV1013426	CCC(C)(C)C1CCC(CC1)NC(=O)N(C)CC(=O)NC1=C(C)C=CC=C1C	87.819		> 10.0	> 10.0			> 10.0	> 10.0			> 10.0	> 10.0
MMV1013443	COC1=CC=C(CNCC2=CC=C(C=C2)N2CCCCCC2)C=C1	85.974		> 10.0	> 10.0	0.677	0.204	> 10.0	> 10.0			> 10.0	> 10.0
MMV1013482	CC(=O)NC1=CC=C(OCC2=CC=CC=C2C(F)(F)F)C=C1	92.987		1.51	5.57	1.68	0.57	> 10.0	> 10.0			> 10.0	> 10.0
MMV1013498	O=C(N1CCC(=CC1)C1=CC=CC=C1)C1=CN=CN1C1=CC=CC=C1	84.128		4.38	> 10.0	1.11	0.463	7.3	> 10.0	2.04	0.78	> 10.0	> 10.0
MMV101352	CC(NCC(O)COC1CCC(CC1)C(C)(C)C)C1=CC=CC=C1	91.734		7.39	> 8.92	10.1	0.42	> 8.92	> 8.92			> 8.92	> 8.92
MMV1013651	CC(OC1=CC=C(Cl)C=C1)C(=O)NC1=C(C=CS1)C(N)=O	91.88		3.72	4.27	15.8	0.448	> 10.0	> 10.0			> 10.0	> 10.0
MMV1013666	COC1=CC=C2C(CCCC22NC(=O)N(CC3=NC4=CC=CC=C4S3)C2=O)=C1	85.974		1.97	8.43	1.51	0.684	> 10.0	> 10.0			> 10.0	> 10.0
MMV1013712	CC1=CC=C(OC2=CC=C(NC(=O)CCC3=CC=CN=C3)C=C2)C=C1	91.141		8.37	9.55	16.6	0.382	> 10.0	> 10.0			> 10.0	> 10.0
MMV1013774	ClC1=CC2=C(C=C1)\C(=C/C1=CC(OCC=C)=CC=C1)C(=O)N2	88.558		9.6	> 10.0	12.7	0.0397	> 10.0	> 10.0	7.7	0.755	9.06	> 10.0	17.6	0.397
MMV1013782	CC1=CC(C(=O)CN2C=NC3=C(C=CC=C3)C2=O)=C(C)N1C1=C(F)C=CC=C1	93.356		3.66	> 10.0	1.21	0.574	> 10.0	> 10.0	1.86	0.464	> 10.0	> 10.0
MMV1013788	CN(CC(=O)NC1=CC=CC=C1N1CCCC1)CC1=CC=C2C=CC=CC2=C1	83.759		0.221	0.646	2.05	0.897	0.783	> 10.0	0.547	0.872	> 10.0	> 10.0
MMV1013800	NC(=O)C1=C(NC(=O)CC2=CC=C(C=C2)C2=CC=CC=C2)NC=N1	87.45		> 10.0	> 10.0	1	0.17	> 10.0	> 10.0			> 10.0	> 10.0
MMV1013821	CC1=C(C=CO1)C(=O)NC1=CC=C(Cl)C(=C1)C(F)(F)F	88.927		6.43	> 10.0	1.47	0.656	> 10.0	> 10.0			> 10.0	> 10.0
MMV1013830	ClC1=CC=CC=C1C(CNC1=C2C=CSC2=NC=N1)N1CCCC1	84.497		7.08	> 10.0	3.78	0.473	> 10.0	> 10.0	0.371	0.706	> 10.0	> 10.0
MMV1013836	CC1=CC(C(=O)CSC2=NCCS2)=C(C)N1C1=CC=C(F)C=C1	87.081		2.87	> 10.0	0.709	0.459	> 10.0	> 10.0			> 10.0	> 10.0
MMV1013855	CC(NC(=O)CSC1=NN=C(N1)C1=CC=CS1)C1=CC=C2CCCCC2=C1	86.712		7.84	> 10.0	1.17	0.355	> 10.0	> 10.0	0.208	0.204	> 10.0	> 10.0
MMV1013865	CC(SC1=C2C=C(SC2=NC=N1)C1=CC=CC=C1)C(=O)N1CCNC1=O	92.249		5.98	> 10.0	3.73	0.46	> 10.0	> 10.0			> 10.0	> 10.0
MMV1013869	O=C(CN1C=NC2=C(C=CS2)C1=O)C1=CC=C(C=C1)C1CCCCC1	84.866		2.58	> 10.0	1.31	0.795	> 10.0	> 10.0	0.627	0.608	> 10.0	> 10.0
MMV1013903	CC1CCCCC1NC(=O)C1=CNC2=CC=C(Br)C=C12	87.097		> 10.0	> 10.0			> 10.0	> 10.0			> 10.0	> 10.0
MMV1013906	O=C1CCCN1C1=CC(OC2=C3C=CC=CC3=NC(=N2)C2=CN=CC=C2)=CC=C1	85.54		> 10.0	> 10.0			> 10.0	> 10.0			> 10.0	> 10.0
MMV1013907	FC1=CC=C(OC2=CC=C(CNC(=O)C3=NNC(=O)C=C3)C=C2)C=C1	85.095		5.95	> 10.0	1.94	0.162	9.61	> 10.0	2.29	0.724	> 10.0	> 10.0
MMV1014025	CN1C=CN=C1SCCNC1=C2C(SC=C2C2=CC=CC=C2)=NC(C)=N1	83.316		> 10.0	> 10.0			> 10.0	> 10.0			> 10.0	> 10.0
MMV1014090	CC1=CC=C(C)C(=C1)S(=O)(=O)N1CCN(CC1)C(=O)C1=C2C=CC=CC2=NN1	86.653		0.627	1.72	2.18	0.737	> 10.0	> 10.0			> 10.0	> 10.0
MMV1014098	CC(NC1=C2C(C)=C(C)SC2=NC=N1)C(=O)NC1=CC=C2OCCCOC2=C1	86.875		8.08	> 10.0	1.58	0.185	> 10.0	> 10.0	7.99	0.309	> 10.0	> 10.0
MMV101431	[O-][N+](=O)C1=CC(NC(=O)NC2=CC=CC(Cl)=C2)=CS1	93.036		5.58	9.45	4.17	0.367	> 11.1	> 11.1	11	0.423	> 11.1	> 11.1
MMV1014365	CC(N1C(NC2=CC=CC=C2C1=O)C1=CC=C(C)O1)C1=CC=CC=C1	83.761	-53	> 10.0	> 10.0			> 10.0	> 10.0			> 10.0	> 10.0
MMV1014441	CC(SC1=NC2=CC=CC=C2C(=C)N1C)C(=O)NC1=CC=CC=C1	91.769	33	4.07	6.88	4.19	0.571	> 10.0	> 10.0	0.246	0.527	> 10.0	> 10.0
MMV1014461	CC1=CC=C2N=C3C=CC=CC3=C(N3CCN(CC3)C(=O)C3=CC=CC=C3)C2=C1	84.65	-36	0.384	3.42	1	0.729	> 10.0	> 10.0			> 10.0	> 10.0
MMV1014540	COC1=CC=C(CN2CCN(CC2)C(=O)C2=CC=C(C=C2)N2C=CC=N2)C=C1F	87.32	43	3.44	> 10.0	2	0.568	> 10.0	> 10.0	2.97	0.899	> 10.0	> 10.0
MMV1014548	O=C(N1CCC(CC1)N1C(=O)NC2=CC=CC=C12)C1=CC=C(C=C1)N1C=CC=N1	90.657	1	9.85	> 10.0	11.8	0.218	> 10.0	> 10.0	0.884	0.19	> 10.0	> 10.0
MMV1014559	CC(SC1=NN=NN1C1CC1)C(=O)C1=C(C)N(C(C)=C1)C1=CC=CC=C1	89.767	24	0.623	7.24	0.896	0.762	> 10.0	> 10.0			> 10.0	> 10.0
MMV101460	CC1C(N(C)C(CC1(O)C1=CC=C(F)C=C1)C1=CC=CC=C1)C1=CC=CC=C1	85.696		7.47	> 8.01	3.61	0.228	> 8.01	> 8.01			> 8.01	> 8.01
MMV101477	CC1=CC=C(C=C1)C1=C(N=C2N=CC(Br)=CC2=N1)C1=CC=C(C)C=C1	85.468		4	6.85	4.08	0.409	> 10.0	> 10.0	1.79	0.907	> 10.0	> 10.0
MMV1014810	FC1=CC(Br)=C(OCC(=O)N2CCNC(=O)C2)C=C1	92.436	-55	> 10.0	> 10.0			> 10.0	> 10.0			> 10.0	> 10.0
MMV1014850	CCOC(=O)C1=CC(C#N)=C(SCC(=O)NC2=CC=CC=C2CC)N=C1C	87.32	45	> 10.0	> 10.0			> 10.0	> 10.0			> 10.0	> 10.0
MMV1014895	COC(=O)C1=C(C)NC(C(=O)NC2=CC=C(C)C=N2)=C1C	88.21	-52	0.0288	2.63	0.487	0.641	> 10.0	> 10.0			0.459	7.84	0.774	0.984
MMV1014902	COC1=CC=CC=C1NS(=O)(=O)C1=CC=C2OC3=CC=CC(F)=C3C=NC2=C1	87.542	26	9.2	> 10.0	12.2	0.289	10	> 10.0	51.5	0.639	4.82	> 10.0	2	0.88
MMV1014909	C(SC1=NN=NN1C1CCCC1)C1=C(N=C2SC=CN12)C1=CC=CC=C1	83.538	19	8.01	> 10.0	2.99	0.0258	> 10.0	> 10.0			> 10.0	> 10.0
MMV1014930	CC1=NC2=CC=CC=C2C(=O)N1C1=CC=C(C=C1)C(=O)NCCCC1=CC=CC=C1	84.873	-51	> 10.0	> 10.0			> 10.0	> 10.0			> 10.0	> 10.0
MMV1015011	CCOC(=O)C1=C(C)NC(C(=O)NC2=CC=CC(C)=N2)=C1C	85.985	-3	0.0971	> 10.0	0.344	0.589	> 10.0	> 10.0			> 10.0	> 10.0
MMV1015221	COC1=CC=CC=C1OC1=CC=C(NC(C)C(=O)N2CCCC2)C=C1	91.992	-31	9.85	> 10.0	21.7	0.137	> 10.0	> 10.0			> 10.0	> 10.0
MMV1015262	CC1=CC(=CC(C)=C1)C(=O)N(CC1CCCO1)C1=NC2=CC=CC=C2S1	92.659	-2	> 10.0	> 10.0			> 10.0	> 10.0			> 10.0	> 10.0	16.6	0.205
MMV1015265	FC1=CC=C(CNC2=C3SC=CC3=NC=N2)C=C1	84.428, 88.549	31, 34	6.82	> 10.0	1.50, 7.58	0.332, 0.354	> 10.0	> 10.0	12.4, 1.24	0.688, 0.830	> 10.0	> 10.0
MMV1015669	CN1C=CN=C1SC1=C2SC=CC2=NC=N1	-42.447, 89.764	-11	5.51	9.45	4.08	0.748	> 10.0	> 10.0			> 10.0	> 10.0
MMV101651	CN(C)CCCN1C(SCC(=O)N2C3=CC=CC=C3SC3=CC=CC=C23)=NC2=CC=CC=C2C1=O	85.277		7.38	9.41	9.03	0.19	> 10.0	> 10.0			> 10.0	> 10.0
MMV1016609	COC1=CC=C(CNC2=C3SC=CC3=NC=N2)C=C1	38.067, 88.519	16	8.88	> 10.0	1.44	0.0616	> 10.0	> 10.0	10.8	0.308	> 10.0	> 10.0
MMV1016700	COC(=O)C1=C(C)NC(=C1C)C1=C(C)SC(NC2=CC=CC(OC)=C2)=N1	73.506, 86.687	-2	7.6	> 10.0	3.29	0.0567	> 10.0	> 10.0			> 10.0	> 10.0
MMV1016730	N#CC1=CC=C(CN2CCN(CC2)C2=CC=C(C=N2)C2=NC3=CC=CC=C3N2)C=C1	46.263, 89.008	-43	> 10.0	> 10.0			> 10.0	> 10.0			> 10.0	> 10.0
MMV101680	CN(C)CCN1C2=C(C3=C(CCCCC3)S2)C(=O)N(CC2=CC=CC=C2)C1=O	86.999	33	7.95	> 8.30	10.5	0.0293	> 8.30	> 8.30			> 8.30	> 8.30
MMV101691	CCC1=C(NC2=CC=C(NC(C)=O)C=C2)N2N=C(C)C(=C2N=C1C)C1=CC=CC=C1	84.655	37	5.52	> 8.26	3.43	0.461	> 8.26	> 8.26			> 8.26	> 8.26
MMV101774	ClC1=CC=C(SCC2=NC(=NC(=C2)N2CCOCC2)C2=NC=CC=C2)C=C1	83.433		4.81	4.86	231	0.186	> 8.27	> 8.27	5.68	0.399	> 8.27	> 8.27
MMV1017992	C(N1CCC(=CC1)C1=CC=CC=C1)C1=C2N=CC=CC2=CC=C1	69.954, 91.206	-3	5.62	9.68	4.04	0.237	9.1	> 10.0	3.29	0.953	> 10.0	> 10.0
MMV1018949	BrC1=CNC(=C1)C(=O)NC1=CC=C(C=C1)C1=NC=CS1	3.4345, 83.294		7.5	> 10.0	4.74	0.47	> 10.0	> 10.0	2.03	0.898	> 10.0	> 10.0
MMV1019935	OCCNC1=C2C=CC=CC2=NC(SC2=CC=C(Cl)C=C2)=N1	53.872, 94.501		> 10.0	> 10.0			> 10.0	> 10.0			> 10.0	> 10.0
MMV1020541	CC(C)C1=CC=C(C=C1)C1=NOC(CCC(=O)NC2=NN(C)C=C2)=N1	84.624		> 10.0	> 10.0			> 10.0	> 10.0			> 10.0	> 10.0
MMV1021203	OCCNC1=C2C=CC=CC2=NC(OC2=CC=C(C=C2)C2=CC=CC=C2)=N1	-83.511, 90.101		0.64	1.97	1.95	0.572	> 10.0	> 10.0			> 10.0	> 10.0
MMV1021303	CC(C)C1=NOC2=NC=C(C=C12)C(=O)NC1=CC=C(Cl)C(=C1)C(F)(F)F	-122.72, 86.801		8.58	9.79	16.7	0.65	> 10.0	> 10.0	7.95	0.873	> 10.0	> 10.0
MMV102142	CC1CC(=O)C2=C(C)N=C(N=C2C1)N1CCN(CC2=CC=CC=C2)CC1	83.245	1	> 9.42	> 9.42			> 9.42	> 9.42			> 9.42	> 9.42
MMV102281	CC(C)NC1=CC=C(NC2=CC=CC=C2)C=C1	93.005, 86.483	68	3.41	3.79	20.8	0.712	8.68	> 10.0	3.79	0.984	> 10.0	> 10.0
MMV1022955	CC(N1C=NC2=CC=CC=C12)C(=O)NC1=CC(=CC=C1)C#CC1=CC=CS1	-273.71, 87.901		> 10.0	> 10.0			> 10.0	> 10.0			> 10.0	> 10.0
MMV102413	COC1=CC=C(C=C1)C1=NC2=C(N1CC1=CC=CC=C1)C(=O)NC(=O)N2CC1=CC=CC=C1	85.723	-5	8.99	> 10.0	10.3	0.181	> 10.0	> 10.0	7.19	0.823	> 10.0	> 10.0
MMV102517	CC1=CC=C(NC(=O)COC2=CC=C(CCO)C=C2N2N=C3C=CC=CC3=N2)C=C1C	83.918		> 10.0	> 10.0			> 10.0	> 10.0			> 10.0	> 10.0
MMV1025906	CC1=C(OCC2=NN=C(N2)C2=NC=CC=C2)C=CC(Cl)=C1	83.094	22	3.41	3.63	34.3	0.372	> 10.0	> 10.0	11.7	0.29	> 10.0	> 10.0
MMV1025908	O=C(NC1=NC(=CS1)C1=CC=CC=N1)C1=NN(CC2=CC=CC=C2)C(=O)C=C1	83.094	39	8.61	9.95	15.2	0.0748	> 10.0	> 10.0			> 10.0	> 10.0
MMV1026068	CC1CCCC(C1C)N1CC(CC1=O)C(=O)NC1=NC(=CS1)C1=CC=CC=N1	89.856	30	3.21	3.66	16.8	0.476	> 10.0	> 10.0	6.97	0.551	> 10.0	> 10.0
MMV1026150	NC(=O)NC(CC(=O)NCC1=CC=CS1)C1=CC=CC(OC2=CC=CC=C2)=C1	86.475	-1	9.25	> 10.0	12.1	0.469	> 10.0	> 10.0			> 10.0	> 10.0	0.589	0.0522
MMV1026525	CC1=CC(=CC(C)=C1CCNC(=O)C1=CC=C[N+]([O-])=C1)C(C)(C)C	88.276	23	> 10.0	> 10.0			> 10.0	> 10.0			> 10.0	> 10.0
MMV1026576	CCN(CCC#N)C1=CC(C)=C(\C=C2\C(=O)NC3=C2C=CC(Cl)=C3)C=C1	85.931	31	> 10.0	> 10.0			> 10.0	> 10.0			> 10.0	> 10.0
MMV1026675	CC(=O)NC1=CC=C(C=C1)S(=O)(=O)NCCC(=O)OCC1=CC=CC=C1F	89.449	-13	> 10.0	> 10.0			> 10.0	> 10.0			> 10.0	> 10.0
MMV1026789	COC1=CC=C(CCNC(=O)COC(=O)C2=C(C)N=C(C)S2)C=C1	89.449	-11	> 10.0	> 10.0			> 10.0	> 10.0			> 10.0	> 10.0
MMV1026838	O=C(NC1=NC2=C(CCC3=CC=CC=C23)S1)C1=CC=CC(=C1)N1C=NN=N1	95.31	-4	> 10.0	> 10.0			> 10.0	> 10.0			> 10.0	> 10.0
MMV1026923	CN(CC1=CC=CS1)CC1=NC(N)=C2C(SC3=C2CCCC3)=N1	85.931	-10	4.1	> 10.0	2.01	0.418	> 10.0	> 10.0			> 10.0	> 10.0
MMV1027060	OC1=CC2=C(C=C1CN1CCN(CC3=CC=CS3)CC1)C1=C(N2)C=CC=C1	85.931, 90.718	24, 2	9.5	> 10.0	24	0.263	> 10.0	> 10.0	0.0488	0.0234	> 10.0	> 10.0
MMV1027140	CC(C)N(C(=O)CSC1=NN=NN1C)C1=CC=C(NC2=CC=CC=C2)C=C1	94.138	3	> 10.0	> 10.0	2.1	0.364	> 10.0	> 10.0			> 10.0	> 10.0
MMV1027148	OC1=CC2=C(C=C1CN1CCN(CC3=CC=CC=C3)CC1)C1=C(N2)C=CC=C1	85.931, 90.718	20, -13	6.03	> 10.0	3.66	0.154	> 10.0	> 10.0			> 10.0	> 10.0
MMV1027190	COC1=CC=CC=C1C1=NN=C(SCC2=CC(=O)C(O)=CO2)N1C	92.966	-3	> 10.0	> 10.0			> 10.0	> 10.0			> 10.0	> 10.0
MMV1027316	CCC1=C(C)C=C(S1)C(=O)NC1=NC(=CS1)C1=CC=C(CNC(C)=O)C=C1	83.587	5	> 10.0	> 10.0			> 10.0	> 10.0			> 10.0	> 10.0
MMV1027454	O=C(NC1=NC2=CC=CC=C2N1)C(SC1=CC=CC=C1)C1=CC=CC=C1	87.104	50	> 10.0	> 10.0			> 10.0	> 10.0			> 10.0	> 10.0
MMV1027540	OC(=O)C1=CC=C(CN2C(=O)CCC2=O)C=C1	92.966	-9	> 10.0	> 10.0			> 10.0	> 10.0			> 10.0	> 10.0
MMV1027628	CC1=NC(SCC2=NC(=NO2)C2=CC=CS2)=C(C#N)C(C)=C1C	89.449	-15	0.0298	0.683	0.701	0.955	> 10.0	> 10.0			0.0188	0.144	1.08	0.988
MMV1027632	CCCC1=C(C)SC(=C1)C(=O)NC1=CC=C(OC(F)F)C=C1	83.587	9	8.81	> 10.0	2.93	0.424	> 10.0	> 10.0			> 10.0	> 10.0
MMV1027681	CCOC1=C(OC)C=C2N=CC(=CC2=C1)C(=O)C1=CC(C)=CC=C1O	74.208, 90.458	45, 24	6.19	9.38	5.3	0.515	8.14	> 10.0	3.65	0.956	> 10.0	> 10.0
MMV1027891	CC1=C(SC=C1)C(=O)OCC(=O)NC1=CC(=NO1)C(C)(C)C	91.793	-10	> 10.0	> 10.0			> 10.0	> 10.0			> 10.0	> 10.0
MMV1027899	OC1=CC=CC=C1C(=O)C1=CN=C2C=C3OCCCOC3=CC2=C1	73.035, 90.111	-8, -33	1.17	5.25	1.47	0.802	> 10.0	> 10.0	8.36	0.65	4.79	> 10.0	1.6	0.767
MMV1027916	FC1=CC=C(CNC(C(=O)C2=CNC3=CC=CC=C23)C2=CC=CC=C2)C=C1	87.104	31	> 10.0	> 10.0			> 10.0	> 10.0			> 10.0	> 10.0
MMV1027957	O=C1N=C(NC2=C1C=C(S2)C1=CC=CC=C1)C1=CC=C2OCCOC2=C1	76.646, 84.81	74	1.25	4.31	1.77	0.594	2.21	7.19	1.86	0.902	> 10.0	> 10.0
MMV1027995	COC1=CC=C2OC(C(=O)NC3=NN=C(S3)C(C)C)=C(C)C2=C1	87.155	-26	4.49	> 10.0	1.39	0.845	> 10.0	> 10.0			3.1	9.95	1.88	0.822
MMV1028055	CCOC(=O)C1=C(C)OC2=NC(CN(C)CC3=CC=C(OCC)C=C3)=NC(N)=C12	84.82	-30	5.12	8.75	4.1	0.674	> 10.0	> 10.0			> 10.0	> 10.0
MMV1028247	O=C1N(CC2=NOC(=C2)C2=CC=CS2)C=NC2=C1SC=C2	94.161	-7	> 10.0	> 10.0			> 10.0	> 10.0			> 10.0	> 10.0
MMV1028286	ClC1=CC=C2C(NCC3=CC=C(CN4CCOCC4)C=C3)=CC=NC2=C1	83.652, 90.101	26	4.345	4.14	2.92, 9.52	0.401, 0.159	> 10.0	> 10.0	2.51, 1.28	0.778, 0.972	> 10.0	> 10.0
MMV1028308	ClC1=CC=C(C=C1)C1=CN\C(O1)=C1/SC2=CC=CC=C2C1=O	92.994	38	9.58	> 10.0	15.6	0.39	> 10.0	> 10.0	0.513	0.665	> 10.0	> 10.0
MMV1028324	O=C1NC2=CC=CC=C2C(C2=CC=CC=C2)=C1SCC1=CC=C2OCOC2=C1	85.987	24	4.38	> 10.0	2.12	0.535	> 10.0	> 10.0	4.47	0.957	> 10.0	> 10.0	8.09	0.216
MMV1028332	ClC1=CC=C2C(=O)N(C3CCCCC3)C(SCC3CNC(=O)O3)=NC2=C1	89.491	-8	4.51	7.92	3.9	0.536	> 10.0	> 10.0			> 10.0	> 10.0
MMV1028379	C1CC1N=C1NN=C(CS1)C1=CC2=C(CCCC2)C=C1	92.994	21	0.0292	0.277	0.977	0.884	7.19	> 10.0	2.86	0.94	0.231	0.985	1.51	0.952
MMV1028555	CCN(CC)C(=O)C1=CC=C(NC2=C3C=CC=CC3=NC(=N2)C(F)(F)F)C=C1	85.987	12	5.81	> 10.0	1.45	0.471	> 10.0	> 10.0	3.04	0.82	> 10.0	> 10.0
MMV1028592	CC1=CC(NCC2=CC=CC(=C2)C(F)(F)F)=NC(N)=N1	90.658	34	5.15	> 10.0	2.77	0.624	> 10.0	> 10.0	5.66	0.531	> 10.0	> 10.0
MMV1028645	CC1=CC2=NC(CN3C(=O)NC4(CCCC5=C4C=CC=C5)C3=O)=CC(=O)N2C=C1	83.652	-5	9.44	> 10.0	16.8	0.349	> 10.0	> 10.0			> 10.0	> 10.0
MMV1028655	CC1=CC(C(=O)CN2C(CO)=NC3=CC=CC=C23)=C(C)N1CC1=CC=CO1	85.987	49	3.71	> 10.0	1.98	0.61	> 10.0	> 10.0	21	0.739	> 10.0	> 10.0
MMV1028806	FC1=C(C=CC=C1)C1CC1C(=O)NC1=NC(=CS1)C1=NC=CC=C1	87.155	23	2.99	3.57	12.4	0.768	> 10.0	> 10.0	7.24	0.0806	> 10.0	> 10.0
MMV1028854	FC1=CC=CC(=C1)N1C=CN=C1SCC1=NC2=CC=CC=C2S1	87.155	-11	6.86	> 10.0	1.97	0.394	> 10.0	> 10.0			> 10.0	> 10.0
MMV1028916	COC1=CC=C(CNC(=O)C2=CC=C3SC(C)C(=O)NC3=C2)C=C1OC	84.82	12	> 10.0	> 10.0			> 10.0	> 10.0			> 10.0	> 10.0
MMV1028949	FC(F)(F)OC1=CC=C2N=C(NC(=O)C3=CN=CC=N3)SC2=C1	90.658	21	3.33	3.41	101	0.2	> 10.0	> 10.0			> 10.0	> 10.0	1.04	0.266
MMV1028967	CCNC1=NN=C(SC(C)C(=O)NC2=CC=C(OC(F)F)C=C2)S1	90.658	-11	> 10.0	> 10.0			> 10.0	> 10.0			> 10.0	> 10.0
MMV1029203	CNC(=O)CNC1=C2C(SC=C2C2=CC=CC=C2)=NC(=N1)C1=NC=CC=C1	88.323	-2	4.55	7.43	4.47	0.505	> 10.0	> 10.0			> 10.0	> 10.0
MMV1029204	CC1=CC=C2N(CC(=O)NC3=C(C=CS3)C(N)=O)CCCC2=C1	85.987	-15	> 10.0	> 10.0			> 10.0	> 10.0			> 10.0	> 10.0
MMV1029222	S1C=CC(=C1)C1=NC(N2C=CN=C2)=C2C=CC=CC2=N1	88.323, 84.515	31	4.26	7.73	3.68, 14.1	0.615, 0.129	> 10.0	> 10.0	9	0.711	> 10.0	> 10.0
MMV1029300	OC1=CC=CC=C1NC(=O)C1=CC=C(C=C1)S(=O)(=O)NCC#C	88.323	-18	1.93	7.83	1.57	0.611	> 10.0	> 10.0			> 10.0	> 10.0
MMV1029401	CC1=CC(NC2=CC=C3C(=O)C(=C(C)OC3=C2)C2=C(F)C=CC=C2Cl)=NO1	86.346	50	1.11	> 10.0	0.784	0.684	> 10.0	> 10.0	11.5	0.0504	> 10.0	> 10.0
MMV1029428	CC(OC(=O)C1=CC2=C(S1)C1=CC=CC=C1OC2)C(=O)N1CCNC1=O	84.396	-12	9.62	> 10.0	18.2	0.638	> 10.0	> 10.0			> 10.0	> 10.0
MMV1029508	CC1=CSC(CNC2=C3C(C)=C(C)SC3=NC(=N2)C2=CN=CC=C2)=N1	88.297	49	1.79	5.63	1.92	0.84	> 10.0	> 10.0			> 10.0	> 10.0
MMV1029596	O=C(N1CCN(CC1)S(=O)(=O)C1=CC=CS1)C1=C2C=CC=CC2=NN1	84.396	-10	7.61	> 10.0	2.58	0.457	> 10.0	> 10.0			> 10.0	> 10.0
MMV1029614	FC1=CC=CC(=C1)C1=CSC(=N1)C1=CC=CC(NC(=O)C2CC2)=C1	86.346	31	5.44	> 10.0	2.07	0.228	> 10.0	> 10.0			> 10.0	> 10.0
MMV1029622	CC1=NOC2=NC(C)=CC(C(=O)OCC(=O)C3=CC=CN3)=C12	98.049	-11	> 10.0	> 10.0			> 10.0	> 10.0			> 10.0	> 10.0
MMV1029656	CC1=C(SC(NC(=O)C(C)(C)C)=C1)C(=O)NC1=C(O)C=CC=C1	92.198	3	< 4.57E-03	0.526	0.438	0.891	> 10.0	> 10.0			> 10.0	> 10.0
MMV1029683	CCC(SC1=C2C(C)=C(C)SC2=NC=N1)C(=O)NC1=NOC(C)=C1	88.297	9	9.74	> 10.0	4.56	0.361	> 10.0	> 10.0			> 10.0	> 10.0
MMV1029727	CCOC(=O)C1=C(C)NC(C(=O)C(C)N2CCN(CC2)C2=CC=CC=C2O)=C1C	90.247	26	7.31	> 10.0	4.15	0.577	> 10.0	> 10.0	6.06	0.507	> 10.0	> 10.0
MMV1029731	CCC1=C2NC=C(C(=O)CN3CCC(CC3)C(=O)N3CCCCCC3)C2=CC=C1	88.297	4	> 10.0	> 10.0	1.3	0.149	> 10.0	> 10.0			> 10.0	> 10.0
MMV1029747	CN(CC1=CC=CC=C1Cl)C(=O)C1=CC=C(NC(=O)C2=CC=CO2)C=C1	88.297	-9	7.96	> 10.0	1.69	0.585	> 10.0	> 10.0			> 10.0	> 10.0
MMV1029971	O=C(CCC1=NC2=CC=CC=C2N(CCC2=CC=CC=C2)C1=O)N1CCC1	88.297	-13	> 10.0	> 10.0			> 10.0	> 10.0			> 10.0	> 10.0
MMV1030006	C(SC1=NN=CS1)C1=CN(N=C1C1=CC=CC=C1)C1=CC=CC=C1	84.396	-9	5.72	> 10.0	1.24	0.639	> 10.0	> 10.0			> 10.0	> 10.0
MMV1030036	COC(=O)C1=C(C)NC(=C1C)C1=C(C)SC(NCC2=CC=C(C)C=C2)=N1	84.396	50	4.91	8.74	3.81	0.59	> 10.0	> 10.0	1.4	0.957	> 10.0	> 10.0
MMV1030067	O=C1C=C(CNC2=C(C=CC=C2)N2CCCCC2)N=C2SC=CN12	90.247	-4	9.19	> 10.0	20.3	0.48	> 10.0	> 10.0			> 10.0	> 10.0
MMV1030147	O=C(CN1C(=O)OC2=CC=CC=C12)N1CCCC1C1=NC2=CC=CC=C2S1	86.346	32	8.38	> 10.0	7.81	0.364	> 10.0	> 10.0			> 10.0	> 10.0
MMV1030166	FC(F)(F)C1=C(Cl)C=CC(NC(=O)C2=C3C=CC=CC3=NN2)=C1	76.594, 94.382	-11, 15	> 10.0	> 10.0			> 10.0	> 10.0			> 10.0	> 10.0
MMV1030169	ClC1=CC=CC(CNC2=NN=NN2C2=CC=CC=C2)=C1	84.396	-10	8.09	> 10.0	2.12	0.274	> 10.0	> 10.0			> 10.0	> 10.0
MMV1030182	COC1=CC2=C(OC3=C2C=CC=C3)C=C1NC(=O)C(C)N1CCC(CC1)C(N)=O	84.396	-22	1.32	> 10.0	1.06	0.647	> 10.0	> 10.0			> 10.0	> 10.0
MMV1030197	ClC1=CC=C(C=C1)N=C1NN=C(CS1)C1=CNC(=C1)C(=O)N1CCCC1	84.396	43	5.46	> 10.0	2.6	0.441	> 10.0	> 10.0			> 10.0	> 10.0
MMV1030323	CC1=C(OC2=C(C=CC=C2C1=O)C(=O)N1CCC2=CC=CC=C2C1)C1=CC=CC=C1	92.198	-1	> 10.0	> 10.0	6.24	0.0221	> 10.0	> 10.0			> 10.0	> 10.0
MMV1030371	O=C(CNC(=O)C1=CC=C(OC2=CC=CC=C2)C=C1)NC1=NC=CS1	88.297	41	9.34	> 10.0	15.5	0.469	> 10.0	> 10.0			> 10.0	> 10.0
MMV1030385	CC1=NC2=CC(NC(=O)CCCSC3=NC4=CC=CC=C4N3)=CC=C2O1	84.396	-8	9.96	> 10.0	4.06	0.0694	> 10.0	> 10.0			> 10.0	> 10.0
MMV1030637	NC(=O)C1=C(NC(=O)CC2=COC3=C2C2=CC=CC=C2C=C3)SC=C1	80.495, 85.773	37, 28	5.74	> 10.0	2.33	0.39	> 10.0	> 10.0	2.74	0.883	5.24	> 10.0	2.43	0.812
MMV1030759	CC(SC1=NC2=C(SC=C2)C(=O)N1C)C1=CC=C(F)C=C1	88.649	40	> 10.0	> 10.0	11.9	0.0437	> 10.0	> 10.0			> 10.0	> 10.0
MMV1030769	CCN1N=NN=C1SC1=C2C(SC=C2C2=CC=C(C)C=C2)=NC=N1	86.379	-18	> 10.0	> 10.0			> 10.0	> 10.0			> 10.0	> 10.0
MMV1030785	COC1=C2N=C(NC(=O)C3CCN(CC3)C(C)=O)SC2=CC=C1	95.46	-18	> 10.0	> 10.0			> 10.0	> 10.0			> 10.0	> 10.0
MMV1030786	BrC1=CSC(=C1)C1NC2=CC=CC=C2C(=O)N1C1CC1	84.109	-15	> 10.0	> 10.0			> 10.0	> 10.0			> 10.0	> 10.0
MMV1030788	COCCNC(=O)CN(C)S(=O)(=O)C1=CC=C2NC(=O)CCC2=C1	90.919	-19	> 10.0	> 10.0			> 10.0	> 10.0			> 10.0	> 10.0
MMV1030793	O=C(CN1CCN(CC1)C(=O)C1=NN(CC2=CC=CC=C2)C(=O)C=C1)NC1CC1	93.19	-19	> 10.0	> 10.0			> 10.0	> 10.0			> 10.0	> 10.0
MMV1030799	CCCN1C(NC(=O)C2=CC=C3C=CC=CC3=N2)=NC2=CC=CC=C12	90.919	38	3.1	3.56	15.7	0.527	> 10.0	> 10.0			> 10.0	> 10.0
MMV1030932	CC(=O)NCC1=CC=C(C=C1)C(=O)NC1=C(O)C=CC=C1	90.919	-16	1.97	9.91	1.36	0.725	> 10.0	> 10.0			> 10.0	> 10.0
MMV1030960	CN(C(=O)CN1N=NC(=N1)C1=CC=CC(=C1)C(F)(F)F)C1(CCCCC1)C#N	93.19	-11	> 10.0	> 10.0			> 10.0	> 10.0			> 10.0	> 10.0
MMV1030963	CC(C)(C)OC(=O)N1CCN(CN2C(=O)NC3(CCCCC3)C2=O)CC1	93.19	-8	> 10.0	> 10.0			> 10.0	> 10.0			> 10.0	> 10.0
MMV1030974	CCOC(=O)N1CCC(CC1)NCC(O)COC1=CC=C(C=C1)C(C)(C)C	84.109	13	4.08	> 10.0	1.54	0.688	> 10.0	> 10.0			> 10.0	> 10.0
MMV1031010	CC(=O)NC1=CC(=CC=C1O)C(=O)CSC1=C2C=CSC2=NC=N1	84.109	29	> 10.0	> 10.0			> 10.0	> 10.0			> 10.0	> 10.0
MMV1031052	CC(NC1=CC=C2C(CC3=CC=CC=C23)=C1)C(=O)N1CCCC1	84.109	9	8.56	> 10.0	13.8	0.568	> 10.0	> 10.0			> 10.0	> 10.0
MMV1031068	CC1=C(C)C2=CC(=CC=C2N1)C(=O)NC1=CC=C(C=C1)N1C=NN=N1	84.109	-6	> 10.0	> 10.0			> 10.0	> 10.0			> 10.0	> 10.0
MMV1031241	CN1CCN(CC1)C1=NC(C2=CNC3=CC=CC=C23)=C(S1)C1=CC=CC=C1	76.734, 83.691	-25	9.92	> 10.0	45.6	0.243	> 10.0	> 10.0			> 10.0	> 10.0
MMV103126	FC1=CC=C(NC2=C3C=NN(CC4=CC=C(Cl)C=C4)C3=NC=N2)C=C1	86.641	43	5.93	9.37	4.8	0.59	> 10.0	> 10.0			> 10.0	> 10.0
MMV1031297	CC(C)N1N=CC2=C(C=C(N=C12)C1=CC=CS1)C(=O)NC1=NN(C)C=C1	72.081, 84.515		> 10.0	> 10.0			> 10.0	> 10.0			> 10.0	> 10.0
MMV1031411	CCOC1=CC=C(C=C1)C(=O)COC(=O)C1=C2C=CC=CC2=CC2=CC=CC=C12	86.04		> 10.0	> 10.0			> 10.0	> 10.0			> 10.0	> 10.0
MMV1031421	CCOC(=O)C1=C(C)NC(C(=O)NC2=NC=CC=C2C)=C1C	90.694		2.54	> 10.0	1.33	0.354	> 10.0	> 10.0			> 10.0	> 10.0
MMV1031432	CS(=O)(=O)NCCC1=CC=C(C=C1)C(=O)NC1=NC=CC=C1O	90.694		6.59	> 10.0	2.26	0.152	> 10.0	> 10.0			> 10.0	> 10.0
MMV1031436	CC(OC(=O)C1=CC2=CC=CC=C2N1)C(=O)NC1=CC=CC(=C1)C#N	86.04		8.49	> 10.0	3.96	0.0932	> 10.0	> 10.0	7.96	0.0358	> 10.0	> 10.0
MMV1031449	FC(F)(F)C1=NN=C2C=CC(OC3=C4C=CC=CC4=C(Cl)C=C3)=NN12	90.694		> 10.0	> 10.0			> 10.0	> 10.0			> 10.0	> 10.0
MMV1031483	COC1=CC=C(C=C1)C(CNC(=O)CC1=COC2=C(C)C(C)=CC=C12)N(C)C	86.04		1.33	3.36	2.38	0.44	> 10.0	> 10.0			> 10.0	> 10.0
MMV1031498	CCN1C(NC(=O)C2=C(COC)C3=CC=CC=C3O2)=NC2=CC=CC=C12	95.347		3.72	4.5	11.7	0.368	> 10.0	> 10.0			> 10.0	> 10.0
MMV1031630	CC(OC(=O)C1=CC2=C(S1)C1=CC=CC=C1S2)C(=O)N1CCNC1=O	90.694		8.57	9.91	15.1	0.0385	> 10.0	> 10.0			> 10.0	> 10.0
MMV1031658	C1CC1N=C1NN=C(CS1)C1=CC=C2C=CC=CC2=C1	86.04		0.0129	0.0194	5.38	0.229	4.42	> 10.0	1.63	0.913	1.56	3.95	2.37	0.781
MMV1031712	CC1CCC2=C(C1)C=C(S2)C(=O)N(C)CC1=NC(=O)C2=CC=CC=C2N1	86.04		2.52	6.74	2.24	0.489	> 10.0	> 10.0			> 10.0	> 10.0
MMV1031754	COC1=C(F)C=C(C=C1)C1=NNC(SC1)=NCC1=CC=C2OCOC2=C1	90.694		8.77	> 10.0	4.83	0.0332	> 10.0	> 10.0			6.66	> 10.0	1.69	0.437
MMV1031775	CC1=C(ON=C1CN1CCN(CC1)C1=CC=CC=N1)C1=CC=C(F)C=C1	90.694		3.36	3.45	83.7	0.475	> 10.0	> 10.0			> 10.0	> 10.0
MMV1031805	NC1=C2C=CSC2=NC(SCC(=O)NC2CCCC3=CC=CC=C23)=N1	84.761		9.02	> 10.0	8.94	0.274	> 10.0	> 10.0			> 10.0	> 10.0
MMV1032134	CC(C)CC1=CC=C(C=C1)C(NC1=NN2N=NN=C2C=C1)C(C)C	86.938		3.23	3.82	13.1	0.631	> 10.0	> 10.0			> 10.0	> 10.0
MMV1032695	CC1=CN2C(S1)=NC(C)=C2\C=C\C1=NC2=CC(Cl)=CC=C2O1	84.761		> 10.0	> 10.0			> 10.0	> 10.0			> 10.0	> 10.0
MMV1032741	CC(SC1=NC=NC2=C1OC1=C2C=CC=C1)C(=O)NC1=NOC(C)=C1	89.115		> 10.0	> 10.0	2.18	0.0347	> 10.0	> 10.0			> 10.0	> 10.0
MMV1032824	CCC1=CC=C(C=C1)S(=O)(=O)OC1=CC=CC=C1NC(C)=O	84.761		> 10.0	> 10.0			> 10.0	> 10.0			> 10.0	> 10.0
MMV1032831	CC1=CC=C(Cl)C=C1N1CCN(CC1)C(=O)NCC1=CC=CO1	95.646		5.99	> 10.0	1.12	0.27	6.61	> 10.0	1.45	0.763	> 10.0	> 10.0
MMV1032839	COC1=CC=C2N=C(C)C=C(N3CCC4=C(C3)SC(N)=C4C#N)C2=C1	91.292		> 10.0	> 10.0			> 10.0	> 10.0			> 10.0	> 10.0
MMV1032842	CN(CC1=NN=C(S1)C(=O)NC1=CC=C(Cl)C=C1)CC1=C(C)C=CS1	84.761		> 10.0	> 10.0			> 10.0	> 10.0			> 10.0	> 10.0
MMV1033006	CCN(CC)S(=O)(=O)C1=CN(C)C(=C1)C(=O)NC1=NC2=CC=CC=C2N1	36.866, 94.138	13	8.06	9.54	13.1	0.63	> 10.0	> 10.0	9.29	0.829	> 10.0	> 10.0
MMV1033756	CC1=CC(NC(=O)CCC2=C(NC3=CC=C(F)C=C23)C2=CC=C(F)C=C2)=NO1	39.864, 91.329	-14	> 10.0	> 10.0			> 10.0	> 10.0			> 10.0	> 10.0
MMV1034178	CC1=CC(NC2=C3SC=CC3=NC=N2)=CC(C)=C1	89.542, 48.46	9	> 10.0	> 10.0	11.4	0.0607	> 10.0	> 10.0	6.98	0.366	> 10.0	> 10.0
MMV1034222	ClC1=C(CNC2=C3SC=CC3=NC=N2)C=CC=C1	73.854, 89.741	26	> 10.0	> 10.0			> 10.0	> 10.0			> 10.0	> 10.0
MMV1034242	CN1CCN(CC1)S(=O)(=O)C1=CN=C(SCC2CCCCC2)C=C1	86.927		> 10.0	> 10.0			> 10.0	> 10.0			> 10.0	> 10.0
MMV1034249	CN1C(=O)N(CC(=O)C2=CC(C)=C(C)C=C2)C(=O)C1=O	89.542		> 10.0	> 10.0			> 10.0	> 10.0			> 10.0	> 10.0
MMV1034288	COC(=O)C1=C(C)NC(=C1C)C1=NNC(SC1)=NC1CC1	92.156		0.015	0.0583	1.62	0.572	> 10.0	> 10.0			0.904	3.53	1.61	0.895
MMV1034425	FC1=CC2=C(SCCC2NC2=C3C=CC=CC3=NC(=N2)C2=CN=CC=C2)C=C1	84.312		3.62	4.27	13.2	0.43	> 10.0	> 10.0			9.29	> 10.0	1.8	0.403
MMV1034579	COC1=CC=C(C=C1)C1=NN=C(N1)SC(C)C(=O)NCCC1=CCCCC1	84.312		0.343	0.379	22.1	0.622	0.646	3.58	1.28	0.906	> 10.0	> 10.0
MMV1034814	CN(CC1=CN(N=C1)C1=CC=CC=C1)C(=O)CSC1=NC(C)=CC(C)=C1C#N	83.461		4.09	> 10.0	0.688	0.271	> 10.0	> 10.0			> 10.0	> 10.0
MMV1034925	CC1=CC=C(C)C(OCCN2CCN(CC(=O)NC3=C(C)C=CC=C3C)CC2)=C1	83.461		> 10.0	> 10.0			> 10.0	> 10.0			> 10.0	> 10.0
MMV1034975	CCC(C)(C)NC(=O)CSC1=NN=C(N1)\C=C\C1=C(C)C=CC=C1	93.986		> 10.0	> 10.0			> 10.0	> 10.0			> 10.0	> 10.0
MMV1035263	CC(OC(=O)C1=NNC(=O)C2=CC=CC=C12)C(=O)N(CCC#N)C1=CC=CC=C1	83.461		> 10.0	> 10.0			> 10.0	> 10.0			> 10.0	> 10.0
MMV1035291	COCC(C)N1C(C)=CC(C(=O)CN2C(=O)C3=C(C=CC=C3)S2(=O)=O)=C1C	84.965		> 10.0	> 10.0			> 10.0	> 10.0			> 10.0	> 10.0	1.61	0.328
MMV1035638	CC1=C(C)C2=C(SC3=NN4C=CC=NC4=N3)N=CN=C2S1	92.482		> 2.00	> 2.00			> 2.00	> 2.00			> 10.0	> 10.0
MMV1035644	COC1=CC=C(O)C(=C1)C(=O)C1=CN2C(=O)C3=CC=CC=C3N=C2C(Cl)=C1	92.482		0.117	0.494	1.52	0.671	> 2.00	> 2.00			> 10.0	> 10.0
MMV1035970	CC(SC1=NN=C(O1)C1=CC=CN1)C(=O)C1=CC=C(C=C1)C(C)(C)C	83.461		8.92	> 10.0	11.5	0.42	> 10.0	> 10.0			> 10.0	> 10.0
MMV1035986	O=C1NC2=CC=C(C=C2N1)C1=CSC(=N1)C1=CSC=C1	93.986		4.23	> 10.0	2.08	0.489	3.76	> 10.0	1.07	0.83	> 10.0	> 10.0
MMV1036168	CN(C)CC1=CC=CC=C1CNC(=O)NC1=CC=C(Cl)C(Cl)=C1	87.569		0.986	> 2.00	1.7	0.0619	> 2.00	> 2.00			> 10.0	> 10.0
MMV1036321	CC(C)C1=CC=C(CCNC(=O)COC(=O)C2=CC(=CN2)C(C)=O)C=C1	89.641		> 2.00	> 2.00			> 2.00	> 2.00			> 10.0	> 10.0
MMV1036371	O=C(NCCCN1C=NC2=CC=CC=C12)C1=C2C=CC=CC2=NN1	58.958, 88.275	0, 38	6.32	> 10.0	4.15	0.429	9.55	> 10.0	14.9	0.872	> 10.0	> 10.0
MMV1036752	COC1=CC=C(OCC2=NOC(CN3CCC4=C3C=CC=C4)=N2)C=C1	85.407	-27	> 2.00	> 2.00			> 2.00	> 2.00			> 10.0	> 10.0
MMV1036874	CC1=C(SC2=NC=NC(NCC3=NN=C4C=CC=CN34)=C12)C1=CC=CC=C1	11.532, 92.672	15, 35	2.86	> 10.0	1.56	0.71	7.05	> 10.0	2.41	0.925	> 10.0	> 10.0
MMV1037101	COC1=CC=C(C=C1)C1=NC(C=C2C(=O)C3=CC=CC=C3C2=O)=CS1	92.075	-12	> 10.0	> 10.0			> 10.0	> 10.0			> 10.0	> 10.0
MMV1037192	CN1N=C(C=C1NC(=O)CC1=CC=C(C=C1)C1=CC=CC=C1)C(C)(C)C	47.166, 89.008	45, 14	2.95	> 10.0	1.31	0.513	4.57	> 10.0	0.763	0.965	> 10.0	> 10.0
MMV1037424	NS(=O)(=O)C1=CC=C2N(CC3=CC=C(Cl)C=C3)CCC2=C1	84.15	-4	> 2.00	> 2.00			> 2.00	> 2.00			> 10.0	> 10.0
MMV1037805	CC1=C(Cl)C=CC=C1NC(=O)CNC(=O)CN1CCC2=CC=CC=C2C1	86.792	-10	> 10.0	> 10.0			> 10.0	> 10.0			> 10.0	> 10.0
MMV1037904	FC(F)(F)C1=CC2=C(CCCN2CC2=CC(=O)N3C=CSC3=N2)C=C1	88.112	-16	> 10.0	> 10.0			> 10.0	> 10.0			> 10.0	> 10.0
MMV1038036	CNC1=C(C(=O)OCC2=COC(=N2)C2=CC=CS2)C(C)=NS1	85.471	45	0.0168	0.0184	23.3	0.377	> 10.0	> 10.0			> 10.0	> 10.0
MMV1038147	CN(C)C1=CC=C(CNC2=C3C=CC=CC3=NC=N2)C=C1	68.07, 88.764	32, 17	4.35	> 10.0	1.4	0.594	7.87	> 10.0	1.21	0.974	> 10.0	> 10.0
MMV1038251	CCCN1C(=O)N(CN2CCC3=C(C2)C=CS3)C(=O)C1=O	86.031	-18	> 2.00	> 2.00			> 2.00	> 2.00			> 10.0	> 10.0
MMV1038453	CN1CCN(CC1)C1=CC=C(CNS(=O)(=O)C2=CC=CS2)C=N1	98.004	-14	> 2.00	> 2.00			> 2.00	> 2.00			> 10.0	> 10.0
MMV1038454	CC(SC1=NN2C(=N1)N=C(C)C=C2C)C(=O)N1CCCC2=CC=CC=C12	96.009	-6	> 2.00	> 2.00			> 2.00	> 2.00			> 10.0	> 10.0
MMV1038579	CNC1=C(C(=O)OCCCOC(=O)C2=C(NC)SN=C2C)C(C)=NS1	90.022	20	6.54	6.67	109	0.523	> 10.0	> 10.0			> 10.0	> 10.0
MMV1038802	CC1=CC=CC=C1COC(=O)C1(CCCC1)NC(=O)NCC1=CC=CC=C1	96.009	-8	> 10.0	> 10.0			> 10.0	> 10.0			> 10.0	> 10.0
MMV1038803	CC(C)C(=O)NCC1=COC(=N1)C1=CC=CS1	98.004	-9	> 10.0	> 10.0			> 10.0	> 10.0			> 10.0	> 10.0
MMV1039140	CC(NC(=O)C1CCCN(C1)C(=O)OC(C)(C)C)C1=CC=C(C=C1)N1C=CN=C1	84.035	-1	> 2.00	> 2.00			> 2.00	> 2.00			> 10.0	> 10.0
MMV1039155	O=C(OC(C(=O)N1CCOCC1)C1=CC=CC=C1)C1=CC=CC(=C1)N1C=CC=C1	98.004	3	> 2.00	> 2.00			> 2.00	> 2.00			> 10.0	> 10.0
MMV1039156	CC1CC(=O)NC2=CC=CC=C2N1C(=O)CN1N=C(C)C(C)=C(C#N)C1=O	96.009	6	> 2.00	> 2.00			> 2.00	> 2.00			> 10.0	> 10.0
MMV1039446	CCOC1=C2OC(=CC2=CC=C1)C(C)NC1=NC=NC2=NNC=C12	66.074, 86.635	38	3.07	6.49	2.94	0.376	8.47	> 10.0	1.82	0.969	> 10.0	> 10.0
MMV1039484	CC1=CC(C(=O)CN2C=NC3=CC=CC=C23)=C(C)N1C1=NC=CC=C1	84.035, 63.193	22	9.29	> 10.0	9.42	0.321	> 10.0	> 10.0			> 10.0	> 10.0
MMV1039506	CC1=CC2=CC=CC=C2N1CC(=O)NCC1=CC=C(NC(=O)C2=CC=CO2)C=C1	100	6	5.73	> 10.0	2.24	0.156	> 10.0	> 10.0			> 10.0	> 10.0	10.8	0.141
MMV1039507	CN(CC1=C(C)N(N=C1C)C1=CC=CC=C1)S(=O)(=O)C1=CC=C(C=C1)C#N	98.004	10	0.318	0.36	18	0.548	> 10.0	> 10.0			> 10.0	> 10.0
MMV1039512	CN1C(=O)N(CN2CCN(CC2)C2=NC=CC=C2)C(=O)C11CCCCC1	94.013	3	> 10.0	> 10.0			> 10.0	> 10.0			> 10.0	> 10.0
MMV1039871	ClC1=CC2=NC=NC(NCC3=CN=C(C=C3)N3C=CC=N3)=C2C=C1	18.497, 88.202	3, -14	3.37	> 10.0	1.57	0.509	> 10.0	> 10.0			> 10.0	> 10.0
MMV1040449	CCN1C(NC(=O)C2=C3C=CC=CC3=NN2)=NC2=CC=CC=C12	-54.273, 83.294	4	7.76	> 10.0	5.04	0.686	> 10.0	> 10.0	8.17	0.11	> 10.0	> 10.0
MMV1040639	COC1=CC=C(OCC[N+](C)(CC2=CSC(NC3=CC=CC=C3)=N2)CC2=CSC(NC3=CC=CC=C3)=N2)C=C1	78.169, 89.977	64	4.08	7.93	3.3	0.694	9.48	> 10.0	7.97	0.988	> 10.0	> 10.0
MMV1041178	NC(=O)N1CCC(=CC1)C1=CC=C(OC2=C3C=CSC3=NC=N2)C=C1	87.934	-34	> 2.00	> 2.00			> 2.00	> 2.00			> 10.0	> 10.0
MMV1041507	S(C(C1=CC=CC=C1)C1=CC=CC=C1)C1=C2C=CSC2=NC=N1	89.508	-52	> 10.0	> 10.0			> 10.0	> 10.0			> 10.0	> 10.0
MMV1041630	COCC1=C(OC2=CC=CC=C12)C(=O)NC1=NN=C(S1)C1CCCCC1	85.478		> 10.0	> 10.0			> 10.0	> 10.0			> 10.0	> 10.0
MMV1041650	CC1=C(NC2=C1C(=O)CCC2)C(=O)NC1=NC=CC=C1O	91.287		> 10.0	> 10.0			> 10.0	> 10.0	5.63	0.429	> 10.0	> 10.0	16.5	0.153
MMV1041668	CCC1CCC2=C(C1)C=C(S2)C(=O)NC1=C(O)C=CC=C1	85.478		9.71	> 10.0	24.2	0.273	> 10.0	> 10.0			> 10.0	> 10.0
MMV1041736	CCN(CC)CC1=CC=CC=C1CNC(=O)C1=C2C=CC=CC2=CC=C1	88.383		> 10.0	> 10.0			> 10.0	> 10.0			> 10.0	> 10.0
MMV1041887	COCCC1=CC=C(C=C1)C1=CSC(NC(=O)CC2=CNC3=CC=CC=C23)=N1	85.478		> 10.0	> 10.0			> 10.0	> 10.0	5.8	0.844	> 10.0	> 10.0
MMV1041893	CC1=CC(NC(=O)C2=CC=C(S2)C2=C3C=CC=CC3=CC=C2)=NO1	88.383		5.02	> 10.0	2.6	0.519	> 10.0	> 10.0			> 10.0	> 10.0
MMV1041953	CC1=NC2=CC=CC=C2N1CCNC(=O)CCCOC1=CC=C(Cl)C=C1C	88.383		9.27	> 10.0	11.5	0.538	> 10.0	> 10.0			> 10.0	> 10.0
MMV1042084	CC1CCC2=C(C1)C1=CC(=CC=C1N2)C(=O)NCC1=CC=CC=C1CN(C)C	91.287		9.09	> 10.0	14.5	0.467	> 10.0	> 10.0	12.7	0.279	> 10.0	> 10.0
MMV1042113	CC1(NC(=O)N(CC2=CSC(=N2)C2=CC=C(F)C=C2)C1=O)C1=CC=C(F)C=C1	88.383		9.44	> 10.0	12.9	0.121	> 10.0	> 10.0			> 10.0	> 10.0
MMV1042156	COC1=C(OC)C(CC=C)=CC(=C1)C(=O)NC1=CC=C2OC(C)=NC2=C1	85.478		4.31	> 10.0	1.85	0.271	6.57	> 10.0	1.81	0.845	> 10.0	> 10.0
MMV1042262	CC1=CN2C(=O)C=C(CNC3=C(C=CC=C3)C3=CC=CC=C3)N=C2C=C1	85.478		> 10.0	> 10.0			> 10.0	> 10.0			> 10.0	> 10.0
MMV1042305	CC(NCC1=NC(N)=NC(=N1)N(C)C)C1=CC=CC=C1Cl	88.383		> 10.0	> 10.0			> 10.0	> 10.0			> 10.0	> 10.0
MMV1042328	FC(F)(F)C1=CC(=CC=C1)C#CCNC(=O)C1=C2C=CC=CC2=NN1	47.722, 85.702		> 10.0	> 10.0			> 10.0	> 10.0			> 10.0	> 10.0	1.72	0.47
MMV1042528	NC1=C2C=CC=CC2=NC(CN2CCN(CC3=C4N=CC=CC4=CC=C3)CC2)=N1	-98.201, 83.808		> 10.0	> 10.0			> 10.0	> 10.0			> 10.0	> 10.0
MMV1042564	COC1=CC=C(C=C1)C1CCCCCN1C(=O)C1=CSC(=N1)C1=CSC=C1	83.309		5.38	> 10.0	2.8	0.0937	7.02	> 10.0	2.14	0.977	> 10.0	> 10.0
MMV1042621	CC(C)CC1=CC=C(C=C1)C(C)NC(=O)C1=CC=C(CNC(N)=O)C=C1	83.309		> 10.0	> 10.0			> 10.0	> 10.0	1.82	0.295	> 10.0	> 10.0
MMV1042643	O=C(NC1CCOC2=CC=CC=C12)C1=CC=CC=C1OC1=CC=CC=C1	87.482		> 10.0	> 10.0			> 10.0	> 10.0	5.41	0.0143	> 10.0	> 10.0
MMV1042673	ClC1=CC=C2SCCC(NC3=NN4N=NN=C4C=C3)C2=C1	83.309		> 10.0	> 10.0			> 10.0	> 10.0	2.38	0.171	> 10.0	> 10.0
MMV1042747	COC1=CC(CNC(=O)NC2=NC3=CC=CC=C3S2)=CC(OC)=C1OC	83.309		0.692	> 10.0	0.688	0.648	1.31	5.49	1.53	0.847	> 10.0	> 10.0
MMV1042847	CNC1=C(C(=O)OCCOC2=CC=CC=C2C(C)=O)C(C)=NS1	85.396		3.86	7.06	3.65	0.5	> 10.0	> 10.0	1.35	0.846	> 10.0	> 10.0
MMV1042856	OC1CCC(CC1)NC1=NN2C=C(N=C2S1)C1=CC=CC=C1	89.568		0.0209	0.247	0.891	0.938	> 10.0	> 10.0			0.878	3.5	1.59	0.907
MMV1042923	OC1CCN(CC1)C1=NN2C=C(N=C2S1)C1=CC=CC=C1	87.482		0.0272	0.954	0.617	0.864	> 10.0	> 10.0			0.731	5.99	1.04	0.865
MMV1042937	CC1=C(C(C)=NO1)S(=O)(=O)N(CC1=CC=C(C=C1)C(=O)NC1CC1)C1CC1	89.568		0.21	3.5	0.781	0.696	> 10.0	> 10.0			> 10.0	> 10.0
MMV1042965	CCC1=CC=C2N=C(NC(=O)C3=C(N)N=CC=N3)SC2=C1	95.827		9.33	> 10.0	15.5	0.446	> 10.0	> 10.0	7.58	0.761	> 10.0	> 10.0
MMV1043078	CC(=O)C1=CC=C(C=C1)N1CCN(CC1)C1=NC2=CC=CC=C2S1	89.568		3.62	> 10.0	1.1	0.573	> 10.0	> 10.0			> 10.0	> 10.0	10.5	0.0603
MMV1043089	CS(=O)(=O)C1=CC=C(C=C1)S(=O)(=O)OC1=CC=C(C=C1)C1CCCCC1	83.309		6.62	> 10.0	1	0.337	> 10.0	> 10.0	0.47	0.776	> 10.0	> 10.0
MMV1043193	COC(=O)C1=C(C)NC(C(=O)NC2=NC(=CS2)C2=C(C)SC(C)=C2)=C1C	89.568		> 10.0	> 10.0			> 10.0	> 10.0	5.44	0.234	> 10.0	> 10.0
MMV1043198	CCCN(CCC)C1=CC=C(\C=C2/C=C3C(C=CC=C3O)=C2O)C=C1	87.482		1.6	3.37	2.95	0.682	> 10.0	> 10.0	2.7	0.839	> 10.0	> 10.0
MMV1043346	COC1=CC(=CC(Cl)=C1OC)C(=O)N1CCC(=CC1)C1=CNC2=CC=CC=C12	91.655		8.9	> 10.0	11.8	0.218	9.91	> 10.0	1.93	0.934	> 10.0	> 10.0
MMV1043353	CC(=O)N1CCC2=CC(NC(=O)C3CCN(CC3)C3=CC=C(C=N3)C#N)=CC=C12	85.396		> 10.0	> 10.0	2.56	0.25	> 10.0	> 10.0			> 10.0	> 10.0
MMV1043382	CC1=CC=C(NC(=O)CC2=CSC(NC(=O)C3CC3)=N2)C=C1Cl	83.309		> 10.0	> 10.0	1.82	0.301	> 10.0	> 10.0	0.677	0.444	> 10.0	> 10.0	0.917	0.0768
MMV1043416	CC1=CC(C(=O)CNC(=O)NCC2=CC=CC=C2)=C(C)N1C1=CC(C)=CC(C)=C1	87.482		1.32	3.27	2.43	0.455	2.55	> 10.0	1.59	0.958	> 10.0	> 10.0
MMV1043418	CC1=CC(C(=O)CNC(=O)NC2=CC=CC=C2)=C(C)N1C1=CC=C(F)C(Cl)=C1	83.309		2.96	9.57	1.87	0.488	> 10.0	> 10.0	8.63	0.403	> 10.0	> 10.0
MMV1043464	OC1=CC=C(C=C1)C1=CCN(CC1)C1=C2C=CC=CC2=NC=N1	79.137, 87.901		0.716	2.89	1.57	0.66	2.09	> 10.0	0.526	0.691	> 10.0	> 10.0
MMV1043514	CC(NC(=O)C1=CC=CC(NC2=NC=CC=N2)=C1)C1=CC=CC(=C1)C(F)(F)F	91.655		0.729	6.34	1.02	0.77	4.73	> 10.0	0.836	0.709	> 10.0	> 10.0
MMV1043636	CC(C)C1=CC=C(C=C1)N1C(C)=CC(C(=O)CNC(=O)NCC=C)=C1C	87.482		3.26	3.66	19	0.54	> 10.0	> 10.0	1.75	0.807	> 10.0	> 10.0
MMV1043680	CC1=CC(C(=O)CNC(=O)NC2=CC=CC=C2)=C(C)N1CC=C	87.482		0.495	> 10.0	0.462	0.648	> 10.0	> 10.0	12.5	0.766	> 10.0	> 10.0
MMV1043743	CS(=O)(=O)NC1=CC=C(C=C1)C1=CSC(NC2=CC=CC=N2)=N1	79.814, 83.502		8.1	9.68	12.3	0.0453	> 10.0	> 10.0	3.13	0.99	> 10.0	> 10.0
MMV1043745	ClC1=CC=C2C(NCC3=COC(=N3)C3=CC=CS3)=NC=NC2=C1	82.337, 84.602		2.71	6.02	2.76	0.49	9.64	> 10.0	0.478	0.927	> 10.0	> 10.0
MMV1043905	CN(C)CC(C)(C)CNC1=NN2C=C(N=C2S1)C1=CC=CC=C1	87.384		0.732	> 10.0	0.619	0.654	> 10.0	> 10.0			> 10.0	> 10.0
MMV1044075	CCC(C)(C)NS(=O)(=O)C1=CC=C(C=C1)C(C)(C)C	84.86		> 10.0	> 10.0	1.46	0.189	> 10.0	> 10.0			> 10.0	> 10.0
MMV1044078	COC1=CC=C(Cl)C=C1COC(=O)COC1=CC=C2NC(=O)CCC2=C1	89.907		> 10.0	> 10.0	0.441	0.194	> 10.0	> 10.0			> 10.0	> 10.0
MMV1044133	OC1=C(C=C2C=CC=CC2=C1)C(=O)NCC1COC2=CC=CC=C2O1	84.86		> 10.0	> 10.0			> 10.0	> 10.0			> 10.0	> 10.0
MMV1044151	CC1=CC(C)=C(NC(=O)CNC2=NN3C=C(N=C3S2)C2=CC=CC=C2)C(C)=C1	89.907		1.54	> 10.0	1.1	0.432	> 10.0	> 10.0			> 10.0	> 10.0
MMV1044450	CN(C)C(CNC(=O)C1=CC(=NN1C1=CC=CC=C1)C1CC1)CC1=CC=CC=C1	84.86		> 10.0	> 10.0			> 10.0	> 10.0			> 10.0	> 10.0
MMV1044457	CNC1=C(C(=O)NC(C)C2=CC=C(C=C2)C(C)C)C(C)=NS1	94.953		0.93	2.91	1.92	0.818	> 10.0	> 10.0	0.648	0.871	> 10.0	> 10.0
MMV1044500	CC(N(C)C1=CC(C)=NC2=NC=NN12)C1=CC=C(C=C1)N1C=NC2=CC=CC=C12	87.384		8.2	> 10.0	9.5	0.615	> 10.0	> 10.0	9.21	0.124	> 10.0	> 10.0
MMV1044673	CC1=CC=C(COC(=O)C2=C3OC(=C(C)C(=O)C3=CC=C2)C2=CC=CC=C2)C=C1	84.86		> 10.0	> 10.0			> 10.0	> 10.0			> 10.0	> 10.0
MMV1044717	CC(=O)NC1=CC=C(\C=C2/COC3=C(Cl)C=C(Cl)C=C3C2=O)C=C1	87.384		> 10.0	> 10.0			> 10.0	> 10.0			7.22	> 10.0	4.35	0.359
MMV1044780	CC(NC1=C2SC=CC2=NC=N1)C1=NC2=CC=CC=C2N1C(F)F	89.907, 67.615		2.97	7.92	2.24	0.732	9	> 10.0	1.22	0.959	> 10.0	> 10.0
MMV1044802	BrC1=CC=C(OC2=CC=C(NCC(=O)NC3CC3)C=C2)C=C1	92.43		> 10.0	> 10.0			> 10.0	> 10.0			> 10.0	> 10.0
MMV1044810	COC1=CC=C(C=C1)C1=C(C)SC(NC(=O)CCC2=CC=C3OCOC3=C2)=N1	84.86		8.95	> 10.0	15.2	0.468	> 10.0	> 10.0			> 10.0	> 10.0
MMV1045107	FC1=CC=CC(NC(=O)CN2CCC(=CC2)C2=CNC3=CC=CC=C23)=C1	72.244, 89.88		6.56	> 10.0	2.56	0.252	> 10.0	> 10.0			> 10.0	> 10.0
MMV1045120	FC(F)(F)C1=CC=CC(=C1)C(=O)NCC1=CC=CC=C1CN1CCOCC1	84.86		> 10.0	> 10.0			> 10.0	> 10.0			> 10.0	> 10.0
MMV1045126	CC1=CC(C(=O)CSC2=NNC(=O)N2C2CC2)=C(C)N1C1=CC=C(C)C(C)=C1	92.43		> 10.0	> 10.0			> 10.0	> 10.0			> 10.0	> 10.0
MMV1045248	CCC1=C(C)C=C(S1)C(=O)NC1=CN=C2C=CC=CC2=C1	83.905		0.46	> 10.0	0.275	0.613	> 10.0	> 10.0	1.13	0.365	> 10.0	> 10.0
MMV1045314	CC1=NOC(CSC2=NN=C(CN3CCCCC3)N2C2=CC=C(F)C=C2)=C1	83.905		> 10.0	> 10.0			> 10.0	> 10.0			> 10.0	> 10.0
MMV1045472	COC(=O)C1=CC=C(NC(=O)CC2=CC=C(NC(=O)OC(C)(C)C)C=C2)C(C)=C1	86.587		> 10.0	> 10.0			> 10.0	> 10.0			> 10.0	> 10.0
MMV1045484	CCN(CC1=CC=CC=C1)C(=O)C1=C2C=NN(CC)C2=NC(=C1)C1=CC=CC=C1	89.27		> 10.0	> 10.0			> 10.0	> 10.0			> 10.0	> 10.0
MMV1045736	CC(C)C1=CC=C(C=C1)C(NC1=NN2N=NN=C2C=C1)C1=CC=CS1	83.905		2.14	5.57	2.3	0.604	5.73	> 10.0	2.7	0.805	> 10.0	> 10.0
MMV1045822	CC1=C(SCC(=O)NC2=CC=CC=C2N2CCOCC2)N=C2C=CC=CC2=N1	86.587		> 10.0	> 10.0			> 10.0	> 10.0			> 10.0	> 10.0
MMV1045838	ClC1=CC=NC(=C1)C(=O)NC1=CC=C(C=N1)N1CCCC1	91.952, 84.602		0.1185	2.06	0.363, 0.720	0.388, 0.822	> 10.0	> 10.0			> 10.0	> 10.0
MMV1045925	CC(C)C1=CC=C(CN(C2CC2)C2=CC(C)=NC3=NC=NN23)C=C1	86.587		4.95	> 10.0	2.49	0.764	> 10.0	> 10.0	2.35	0.908	> 10.0	> 10.0
MMV1045973	CC1CCN(C(=O)C2=CSC(=N2)C2=CC=CO2)C2=CC=CC=C2S1	83.905		2.14	7.59	1.74	0.579	> 10.0	> 10.0			> 10.0	> 10.0
MMV1045998	CC1=CC=NC(NC(=O)CC2=CN(N=C2)C2=CC=CC=C2)=C1	83.905		8.7	9.95	16.3	0.0531	9.71	> 10.0	17.5	0.943	> 10.0	> 10.0
MMV1046125	CC1=CC=CC=C1C(SC1=NN=C(O1)C1=CC=CN1)C1=CC=CC=C1	91.952		> 10.0	> 10.0			> 10.0	> 10.0	0.627	0.488	> 10.0	> 10.0
MMV1046163	CC1=CC(=CC(C)=C1CCNC(=O)C1CCN(CC1)C1=CN=CC=N1)C(C)(C)C	86.587		8.99	> 10.0	9.04	0.464	> 10.0	> 10.0	9.49	0.929	> 10.0	> 10.0
MMV1046171	CNC1=C(C(=O)N(C)CC2=CC=C(OC(F)(F)F)C=C2)C(C)=NS1	91.952		1.15	2.72	2.54	0.592	> 10.0	> 10.0	0.114	0.0245	> 10.0	> 10.0
MMV1046173	COC1=CC=CC(=N1)N(C)S(=O)(=O)C1=C2N=CC(C)=CC2=CC=C1	83.905		3.4	3.82	18.8	0.316	> 10.0	> 10.0			> 10.0	> 10.0
MMV1046233	CC1=CC(CN(CC2=CC=CO2)CC2=CC=C(C=C2)C(=O)NC2CC2)=NO1	83.905		5.89	> 10.0	2.47	0.284	> 10.0	> 10.0			> 10.0	> 10.0
MMV1046519	CCC(C(=O)NC1=NC(C)=C(CC2=CC=C3OCOC3=C2)S1)C1=CC=CC=C1	86.587		> 10.0	> 10.0			> 10.0	> 10.0			> 10.0	> 10.0
MMV1046607	COC1=CC=CC=C1NS(=O)(=O)C1=CC=C2N=C(NC2=C1)C1=CC=NC=C1	83.187, 10.942		> 10.0	> 10.0			> 10.0	> 10.0			> 10.0	> 10.0
MMV1046632	CC(C)(C)C1=CC=C(NC(=O)C2=CC=C(CCNS(C)(=O)=O)C=C2)C=C1	94.396		3.32	3.46	55.7	0.572	6.46	> 10.0	2.32	0.971	> 10.0	> 10.0
MMV1046668	CCC1=CC=C2N=C(NC(=O)C3=CN=CC=N3)SC2=C1	88.792		8.73	9.66	21.7	0.176	> 10.0	> 10.0	14.5	0.913	> 10.0	> 10.0
MMV1046672	CC1=C(C(=O)OCC(=O)C2=C(C)N(C(C)=C2)C2=CC=CC=C2F)C(C)=NO1	85.989		4.2	> 10.0	1.73	0.622	> 10.0	> 10.0			> 10.0	> 10.0
MMV1046691	O=C(NC1=CC=C(C=N1)N1CCCC1)C1CCC=CC1	77.583, 87.856		0.112	0.636	1.27	0.726	1.04	8.83	1.03	0.932	4.79	> 10.0	1.03	0.671
MMV1046743	CC1=NC(SC2=NN=C(N2CC=C)C2=CC=CO2)=C2C3=C(CCC3)SC2=N1	85.989		> 10.0	> 10.0			> 10.0	> 10.0			8.08	8.56	38.3	0.259
MMV1046863	COC1=CC=C(C=C1)C(=O)N1CCN(CC1)C1=C2C=CC(Cl)=CC2=NC=N1	83.187		9.92	> 10.0	18.9	0.0549	> 10.0	> 10.0	0.344	0.575	> 10.0	> 10.0
MMV1046953	COC(=O)C1=C(CSC2=NN=NN2C)N=C2C=CC=CC2=C1C1=CC=CC=C1	93.581	-17	> 10.0	> 10.0			> 10.0	> 10.0			> 10.0	> 10.0
MMV1047305	COC1=CC=CC2=C1N(CCC2)S(=O)(=O)C1=CC=CC=C1C(F)(F)F	87.163	-16	> 2.00	> 2.00			> 2.00	> 2.00			> 10.0	> 10.0
MMV1047377	CNC(=O)C1=CC=C(CN(CC2=CC=CO2)CC2=CC=C(SC)C=C2)C=C1	88.767	-3	0.624	0.736	13.4	0.501	> 2.00	> 2.00			> 10.0	> 10.0
MMV1047464	CC1=C(Cl)C=C(NC(=O)C2=C3CCCCC3=NN2)C=C1	85.558, 65.53	20	0.0735	> 2.00	0.552	0.432	> 2.00	> 2.00			> 10.0	> 10.0
MMV1047581	ClC1=CC=C(C=C1)C1=NC(=CS1)C(=O)NC1=C(N=CC=C1)N1C=CC=N1	87.163	13	> 2.00	> 2.00			> 2.00	> 2.00			> 10.0	> 10.0
MMV1047657	CCCNC(=O)COC1=CC=C(NC2=CC=CC=C2)C=C1	90.372	-21	> 10.0	> 10.0			> 10.0	> 10.0			> 10.0	> 10.0
MMV1047796	O=C(NC1=C2C=CC=CC2=CC=C1)N(CC1=CC=C(C=C1)C(=O)NC1CC1)C1CC1	83.953	-1	3.77	4.41	14	0.411	> 10.0	> 10.0			> 10.0	> 10.0
MMV1047798	CN(CC(=O)NC1=NN=C(O1)C1=CC=CC=C1)CC1=CC=CC=C1C(F)(F)F	83.953	31	3.69	3.69	1690	0.413	> 10.0	> 10.0			> 10.0	> 10.0
MMV1047834	FC(F)N1C(COC2=CC=C(C=C2)C#N)=NC2=CC=CC=C12	87.163	-18	4.36	4.42	169	0.414	4.38	> 10.0	1.97	0.844	> 10.0	> 10.0
MMV1047896	CC1=CC=C(CCCNC(=O)C2=CC(=NN2)C2CC2)C(C)=C1	85.558	40	3.65	4.2	15.6	0.22	> 10.0	> 10.0			> 10.0	> 10.0
MMV1047953	CCOC1=CC(=CC=C1OCC1=CC=CN=C1)C(=O)NC1CCCCCC1	96.095	-26	> 2.00	> 2.00			> 2.00	> 2.00			> 10.0	> 10.0
MMV1047976	CC(=O)NCCNC(=O)C1=CC=C(OCC2CCCO2)C=C1	96.095	-32	> 2.00	> 2.00			> 2.00	> 2.00			> 10.0	> 10.0
MMV1047990	CC(NC(=O)C1=CN(C)C2=CC=CC=C12)C1=NC=CC=C1	90.239	-28	> 2.00	> 2.00			> 2.00	> 2.00			> 10.0	> 10.0
MMV1048009	CC1=C(C=NN1C1=CC=C(Cl)C=C1)C(=O)NCCC1=CC=C2OCCOC2=C1	92.191	-45	> 2.00	> 2.00			> 2.00	> 2.00			> 10.0	> 10.0
MMV1048047	CC1=C(C=CO1)C(=O)N1CCN(CC1)C(=O)C1=CC=C2C=CC=CC2=C1	86.334	-24	> 2.00	> 2.00			> 2.00	> 2.00			> 10.0	> 10.0
MMV1048071	CC(C)C(=O)NC1CCCC(C)C1C	86.334	-25	> 2.00	> 2.00			> 2.00	> 2.00			> 10.0	> 10.0
MMV1048226	CC1=CC=CN2C(=O)C=C(CN3C(=O)NC(C)(C3=O)C3=CC=C(F)C=C3)N=C12	84.382	29	1.96	> 2.00	2.16	0.177	> 2.00	> 2.00	5.95	0.496	> 10.0	> 10.0
MMV1048298	COC1=CC=C(NC(=O)C2=CC=C(CN(C)C3CCCCCC3)C=C2)C=C1	88.286	27	1.73	> 2.00	0.775	0.25	> 2.00	> 2.00			> 10.0	> 10.0
MMV1048304	COC1=CC=CC(=C1)C1=NOC(COC(=O)C2=CC=C(C)S2)=N1	94.143	-3	> 10.0	> 10.0			> 10.0	> 10.0			> 10.0	> 10.0
MMV1048305	CC1CCN(CC2=CC=C(CNC(=O)CCN3C=NC=N3)C=C2)CC1	94.143	-30	> 10.0	> 10.0			> 10.0	> 10.0			> 10.0	> 10.0
MMV1048327	CCCC1=NOC(CCC(=O)NC2=NC3=CC4=C(OCCO4)C=C3S2)=N1	94.143	-32	> 10.0	> 10.0			> 10.0	> 10.0			> 10.0	> 10.0
MMV1048328	CN1C(=O)CC2=CC(=CC=C12)C1=CSC(C)=N1	86.334	-26	> 10.0	> 10.0			> 10.0	> 10.0			> 10.0	> 10.0
MMV1048342	COCCCNC(=O)CC1=CC=C(S1)S(=O)(=O)N1CCOCC1	94.143	-32	> 10.0	> 10.0			> 10.0	> 10.0			> 10.0	> 10.0
MMV1048360	COC1=CC(=CC(OC)=C1OC)C(=O)OC(C)C1=CC=C(F)C=C1	84.382	-37	9.26	> 10.0	3.41	0.0259	> 10.0	> 10.0			> 10.0	> 10.0
MMV1048367	CCC(=O)NC1=CC=C(CNC(=O)N2CCN(CC2)C2=CC=CC=C2C)C=C1	88.286	-40	1.36	1.73	9.1	0.639	> 10.0	> 10.0			> 10.0	> 10.0
MMV1048398	CC(C)C1=NC(C)=CC(=N1)N1CCN(CC1)C(=O)C(C)OC1=CC=C(F)C=C1	90.239	-24	> 10.0	> 10.0			> 10.0	> 10.0			> 10.0	> 10.0
MMV1048413	CN1CCN(CC1)C1=CC=C(C=C1NC(=O)C1=CN=C(C)C=N1)C(F)(F)F	82.429, 87.901	-29	> 10.0	> 10.0	0.31	0.853	> 10.0	> 10.0			> 10.0	> 10.0
MMV1048457	COC1=CC=C(C2=CSC(CC(=O)NCC3=CC=CC=C3)=N2)C(OC)=C1	86.334	7	> 10.0	> 10.0			> 10.0	> 10.0			> 10.0	> 10.0
MMV1048459	ClC1=CC=C2SCCN(C2=C1)S(=O)(=O)\C=C\C1=CC=CC=C1	86.334	38	3.58	4.27	12.6	0.783	9.5	> 10.0	12.6	0.499	> 10.0	> 10.0
MMV1048515	O=C(CSC1=NN=C(O1)C1CC1)NCCC1=CCCCC1	84.382	-22	2.88	3.33	15.1	0.587	> 10.0	> 10.0			> 10.0	> 10.0
MMV1048655	CN(CCOC1=CC=CC=C1F)C(=O)C1=CC(=CN1)S(=O)(=O)N1CCCC1	94.143	-28	> 2.00	> 2.00			> 2.00	> 2.00			> 10.0	> 10.0
MMV1048656	CC1=CC=CC(N2CCN(CC(=O)C3=CC=CN3)CC2)=C1C	88.286	-27	> 10.0	> 10.0			> 10.0	> 10.0			> 10.0	> 10.0
MMV1048661	C(NC1=NN2C=C(N=C2S1)C1=CC=CC=C1)C1=CC=CS1	88.286	11	4.87	> 10.0	2.88	0.313	> 10.0	> 10.0			> 10.0	> 10.0
MMV1048677	CC1N(C(=O)N(CC(=O)N2CCC3=CC=CC=C23)C1=O)C1=CC=C(C)C=C1	92.191	-27	> 2.00	> 2.00			> 2.00	> 2.00			> 10.0	> 10.0
MMV1048678	FC1=CC=CC=C1OCCNC(=O)NCC1CC1	92.191	-31	> 10.0	> 10.0			> 10.0	> 10.0			> 10.0	> 10.0
MMV1048692	CNC(=O)C1=CC(C)=C(C)C=C1	84.382	-29	> 10.0	> 10.0			> 10.0	> 10.0			> 10.0	> 10.0
MMV1048711	CN(CC1=CC=C(Br)S1)C1=NC=CC=C1C(N)=O	94.143	-35	> 2.00	> 2.00			> 2.00	> 2.00			> 10.0	> 10.0
MMV1048712	CC(C)N1N=CC2=C(C=C(N=C12)C(C)C)C(=O)NC1=NN=C2C=CC=CN12	86.334, 87.856	12	3.4	4.31	9.22	0.235	> 10.0	> 10.0	0.96	0.828	> 10.0	> 10.0
MMV1048729	CC1=C(CCOC(=O)C2=CC3=C(OCCO3)C(Cl)=C2)SC=N1	88.286	-38	> 10.0	> 10.0			> 10.0	> 10.0			> 10.0	> 10.0
MMV1048767	CCOC1=CC=C(C=C1NC(=O)C1CCC=CC1)S(=O)(=O)N1CCCCC1	86.334	-34	> 10.0	> 10.0			> 10.0	> 10.0			> 10.0	> 10.0
MMV1048870	CC(NCC1=CC=CC(NC(=O)C2=CC=C(C)C=C2)=C1)C1=CC=C(F)C=C1F	86.334	-16	> 10.0	> 10.0			> 10.0	> 10.0			> 10.0	> 10.0
MMV1048929	O=C(NC1=NC2=CC3=C(OCCO3)C=C2S1)C1=CC=CC2=CNN=C12	90.239, 87.856	-11	0.0549	0.404	1.1	0.666	> 10.0	> 10.0			> 10.0	> 10.0
MMV1049007	NC(=O)C1=CC=C(CN(C2CC2)S(=O)(=O)C2=CC=C3CCCC3=C2)C=C1	98.048	-3	> 10.0	> 10.0	1.27	0.0564	> 10.0	> 10.0			> 10.0	> 10.0
MMV1049030	CC1=NN(C(C)=C1CC(=O)NC1=CC=C2OC(F)(F)OC2=C1)C1=CC=CC=C1	96.095	-29	> 10.0	> 10.0			> 10.0	> 10.0			> 10.0	> 10.0
MMV1049031	COC1=CC=C(CNC(=O)NC2CCCCCCC2)C=N1	92.191	-35	> 10.0	> 10.0			> 10.0	> 10.0			> 10.0	> 10.0
MMV1049045	CC(C)C1=CC=CC(=C1)N1CC(CC1=O)C(=O)N1CCC(CC1)C(N)=O	96.095	-33	> 10.0	> 10.0			> 10.0	> 10.0			> 10.0	> 10.0
MMV1049120	CN(C(=O)CCN1C(=O)CCC1=O)C1=CC=CC=C1	92.191	-34	> 10.0	> 10.0			> 10.0	> 10.0			> 10.0	> 10.0
MMV1049124	COC1=CC=CC=C1NC(=O)CC1=NOC(CNC2=CC=C(F)C=C2C)=N1	94.143	-32	> 10.0	> 10.0			> 10.0	> 10.0			> 10.0	> 10.0
MMV1049155	COCC1=CC=C(C=C1)C(=O)NC1=CC=C(N=C1)N1C=NC2=CC=CC=C12	76.573, 83.808	28	9.69	> 10.0	11.4	0.343	> 10.0	> 10.0	7.46	0.472	> 10.0	> 10.0
MMV1049300	FC1=CC=CC=C1S(=O)(=O)N(CC1=CC=C(C=C1)C(=O)NC1CC1)C1CC1	86.334	-10	1.29	1.51	14.3	0.603	> 10.0	> 10.0			> 10.0	> 10.0
MMV1049328	COC1=NC=CC=C1CNC(=O)C1=COCCO1	88.286	-2	5.83	> 10.0	1.77	0.251	> 10.0	> 10.0			> 10.0	> 10.0
MMV1049415	CC1=CSC(=O)N1CC(=O)NC1=CC=CC=C1C(=O)NCC1=CC=CO1	88.052	-32	> 10.0	> 10.0			> 10.0	> 10.0			> 10.0	> 10.0
MMV1049738	NC1=NC=CN=C1C(=O)NC1=NC2=CC3=C(OCCO3)C=C2S1	80.086, 84.602	11	0.1971	0.434	12.4, 0.362	0.835, 0.759	> 10.0	> 10.0	1.04	0.527	> 10.0	> 10.0
MMV1050104	O=C(CCC1=CC=C(O1)C1=CC=CC=C1)NC1=NC(CN2CCCCC2)=CS1	84.069	-20	> 10.0	> 10.0			> 10.0	> 10.0			> 10.0	> 10.0
MMV1050117	CC1=CC=C(SC2=CC=C(NC(=O)C3CN(C4CC4)C(=O)C3)C=C2)C(C)=C1	88.052	-28	> 10.0	> 10.0			> 10.0	> 10.0			> 10.0	> 10.0
MMV1050359	NS(=O)(=O)C1=CC=C(NC2=NC(=CS2)C2=C(F)C=CC(F)=C2)C=C1	58.18, 83.502	10	8.85	> 10.0	13.0, 1.97	0.591, 0.616	> 10.0	> 10.0			> 10.0	> 10.0	0.845	0.288
MMV1050452	CC1=CC(C)=NC(SCC(=O)N2CCN(CC2)C(=O)C2=CC=CO2)=N1	86.06	-24	3.09	3.74	11.5	0.424	> 10.0	> 10.0			> 10.0	> 10.0
MMV1050519	CC(C)NC(=O)C1=CC=C(C)N1C	84.069	-33	0.376	0.447	12.7	0.475	> 10.0	> 10.0			> 10.0	> 10.0
MMV1050520	CC1=NN(C(C)=C1)C1=CC=C(NC(=O)C2(CC2)C2=CC=CC=C2)C=N1	86.06	-31	0.477	0.834	3.93	0.515	> 10.0	> 10.0			> 10.0	> 10.0
MMV1050639	CCOC(=O)C1=C(C)N=C(S1)N(CC1=CC=CC=C1)C(=O)C1CC1C	86.06	-14	1.6	> 10.0	0.389	0.128	> 10.0	> 10.0			> 10.0	> 10.0
MMV1050785	O=C(CC1=NOC2=CC=CC=C12)NC1=CC=C(C=C1)C(=O)N1CCCC1	87.851	-24	> 10.0	> 10.0			> 10.0	> 10.0			> 10.0	> 10.0
MMV1050807	COC1=CC=CC=C1C1=NC(COC(=O)C2=CC=CN=C2SC)=CS1	94.793	-41	> 10.0	> 10.0			> 10.0	> 10.0			> 10.0	> 10.0
MMV1051159	CN1C(=O)N(C)C(OC2=CC=CC3=C2OC(C)(C)C3)=C(C#N)C1=O	89.587	-34	0.02	0.188	0.981	0.556	> 10.0	> 10.0			> 10.0	> 10.0
MMV1051221	CCN1N=NC2=CC(=CC=C12)C(=O)NC1=CC(=CC=C1N(C)C)C(F)(F)F	84.38	-37	7.63	7.74	154	0.344	> 10.0	> 10.0			> 10.0	> 10.0
MMV1051247	CCC1=CC=C(CN(CC2=CC=CN=C2)C(=O)C2=CC=C3C=CC=CC3=N2)C=C1	86.116	-25	3.69	4.26	15.3	0.276	> 10.0	> 10.0			> 10.0	> 10.0
MMV1051482	OC1=CC=C(C=C1)C(=O)C1CCN(CC1)C(=O)C1=CC=CC(=C1)N1CCCC1=O	91.322	-27	> 10.0	> 10.0			> 10.0	> 10.0			> 10.0	> 10.0
MMV1051511	CC(C)C(=O)NC1=CC=CC(CNC(=O)C2=C(C)N(N=C2C)C2=CC=CC=C2)=C1	93.058	-28	5.51	7.7	6.57	0.408	> 10.0	> 10.0			> 10.0	> 10.0
MMV1051524	CC1=CC=C(CN2N=CC3=C(C=C(C)N=C23)C(=O)NC2=CC=C(C)C(F)=C2)C=C1	86.116	-26	> 10.0	> 10.0			> 10.0	> 10.0			> 10.0	> 10.0
MMV1052296	CC(C)NS(=O)(=O)C1=CC=CC(CNC2=C3C=CC=CC3=NC=N2)=C1	68.704, 89.88		0.954	2.34	2.45	0.694	3.26	> 10.0	0.638	0.943	> 10.0	> 10.0
MMV1052366	CCCOC1=CC=CC=C1NC(=O)C1=CN=C2N(C)C(=O)NC(=O)C2=C1	84.352		> 10.0	> 10.0			> 10.0	> 10.0			> 10.0	> 10.0
MMV1052813	CCC1=NC(CN2CCC(=CC2)C2=CNC3=CC=CC=C23)=CS1	2.2005, 87.901		5.745	7.32	9.90, 7.64	0.0237, 0.266	9.71	> 10.0	12.8	0.446	> 10.0	> 10.0
MMV1052946	COC1=CC=C(O)C(=C1)C(=O)C1=CN=C(NC2=NC(C)=C3C=CC=CC3=N2)N=C1	-52.567, 85.057		> 10.0	> 10.0			> 10.0	> 10.0			8.88	> 10.0	8.56	0.251
MMV1053175	CC1=C(C(=O)NC2=CC=CC=C2CC2=CC=CC=C2)C2=C(NC=NC2=O)O1	84.352, 57.197		2.73	> 10.0	0.52	0.732	> 10.0	> 10.0			4.33	> 10.0	0.892	0.572
MMV1053630	CN1C=CC=C1C(=O)NC(=O)COC(=O)CCNC(=O)C1=CC=C(C=C1)[N+]([O-])=O	-1.7488, 82.979		> 10.0	> 10.0			> 10.0	> 10.0			> 10.0	> 10.0
MMV1053918	CCCC1=CC(=O)N=C(N1)SCC(=O)NC(=O)C1=CC=C(C=C1)C(C)(C)C	84.738		> 10.0	> 10.0			> 10.0	> 10.0			> 10.0	> 10.0
MMV1054540	CC1=CC(C(=O)CN2C=NC3=CC=C(C=C3C2=O)[N+]([O-])=O)=C(C)N1CC1COC2=CC=CC=C2O1	84.738		> 10.0	> 10.0			> 10.0	> 10.0			> 10.0	> 10.0
MMV1054795	CC1=CC=CC=C1NC1=NC(N)=NC(CSC2=NC(=O)C3=C(N2)SC=C3C2=CC=CS2)=N1	92.369		> 10.0	> 10.0			> 10.0	> 10.0			> 10.0	> 10.0
MMV1054796	CC1=CC=C(C=C1)C1=NC(COC(=O)CC2=CC=CC=C2[N+]([O-])=O)=CS1	84.738		6.23	> 10.0	3.1	0.491	9.58	> 10.0	1.86	0.968	> 10.0	> 10.0
MMV1055122	CCOC1=CC(CNCC2=NC3=CC=CC=C3N2)=CC=C1OCC1=CC=CS1	85.476		4.17	> 10.0	1.7	0.452	3.35	3.88	15	0.655	> 10.0	> 10.0
MMV1055336	CN(CC(=O)NCCC(=O)N1CCCC1)S(=O)(=O)C1=CC=C(NC(C)=O)C=C1	85.476		> 10.0	> 10.0			> 10.0	> 10.0			> 10.0	> 10.0
MMV1055505	CC1=CC=C(CNC(=O)C2=CC=C(\C=C3/SC(=O)NC3=O)C=C2)C=C1	85.476		2.5	> 10.0	1.15	0.802	> 10.0	> 10.0			> 10.0	> 10.0
MMV1055800	COC(=O)C1=CN=C(NC(=O)\C=C\C2=CC=C(O2)[N+]([O-])=O)S1	88.381		> 10.0	> 10.0			7.34	> 10.0	3.5	0.48	> 10.0	> 10.0
MMV1055983	FC1=CC=C(C=C1)C(N1CCN(CC1)C1=CC=C(C=N1)C(=O)NC1CC1)C1=CC=C(F)C=C1	91.285		4.87	> 10.0	2.42	0.524	> 10.0	> 10.0			> 10.0	> 10.0
MMV1056171	CCCCN1N=NN=C1COC(=O)C1=CC=CC=C1SC1=CC=CC=C1C#N	85.476		> 10.0	> 10.0			> 10.0	> 10.0			> 10.0	> 10.0
MMV1056182	CN1C(CC2=CC=CC=C2)=NS\C1=N/C(=NC1=CC=CC=C1)C1=CC=CC=C1	88.381		> 10.0	> 10.0			> 10.0	> 10.0			> 10.0	> 10.0
MMV1056190	CC1=CC=C(C=C1)C1=NN=C(N1)SCC(=O)N1C(COC2=CC=CC=C12)C1=CC=CC=C1	91.285		> 10.0	> 10.0			> 10.0	> 10.0			> 10.0	> 10.0
MMV1056279	O=C(CSC1=NN=C(N1C1CC1)C1=CNC2=CC=CC=C12)NC1=CC=CC=C1N1CCCC1	84.715		3.63	> 10.0	0.845	0.661	9.17	> 10.0	1.91	0.598	> 10.0	> 10.0
MMV1056531	CC1CC2=C(C=CC=C2)N1C(=O)CN1N=C(C2=C(C=CC=C2)C1=O)C1=C(C)C=CC(C)=C1	87.262		> 10.0	> 10.0			> 10.0	> 10.0	7.77	0.247	> 10.0	> 10.0
MMV1056718	CC1=NC2=CC=CC=C2N1CCNC(=O)N1CCN(CC1)C1=CC=C(C=C1[N+]([O-])=O)C(F)(F)F	87.262		> 10.0	> 10.0			> 10.0	> 10.0			> 10.0	> 10.0
MMV1056815	CC1=C(C)C2=C(SCC(=O)N3CCC(CC3)C3=NC4=CC=CC=C4O3)N=C(C)N=C2S1	84.715		> 10.0	> 10.0			> 10.0	> 10.0			> 10.0	> 10.0
MMV1056957	CC(C)CC(=O)NNC1=C2C=CC(Cl)=CC2=NC=C1	92.357		3.51	4.29	11	0.716	0.382	> 10.0	0.439	0.287	> 10.0	> 10.0
MMV1057181	CCOC1=C(NC(=O)\C=C\C2=NN=C3N2N=CC2=CC=CC=C32)C=CC=C1	89.81		1.82	> 10.0	0.79	0.499	0.778	> 10.0	0.359	0.214	> 10.0	> 10.0
MMV1057193	COC1=C(CN2CCN(CC2)C2=C(C=C(C=C2)S(=O)(=O)NC(C)(C)C)[N+]([O-])=O)C=C(C)C=C1	87.262		> 10.0	> 10.0	0.589	0.215	> 10.0	> 10.0			> 10.0	> 10.0
MMV1057446	COC1=CC=CC=C1CNC(=O)CSC1=C2C=CC=CC2=C(N=N1)C1=CC=CC=C1	86.049		> 10.0	> 10.0			> 10.0	> 10.0			> 10.0	> 10.0
MMV1057517	O=C(NC1=CC=CC(=C1)S(=O)(=O)NC1CC1)C1=CC(=NN1C1=CC=CC=C1)C1=CC=CC=C1	86.049		> 10.0	> 10.0			> 10.0	> 10.0	3.71	0.26	> 10.0	> 10.0
MMV1057806	CC1=CC(=CC(C)=C1)C(=O)\C=C1/NC(=O)\C(S1)=C/C1=CC=CS1	90.699		> 10.0	> 10.0			> 10.0	> 10.0			> 10.0	> 10.0
MMV1057875	CC1=NN(CC2=CC=C(C=C2)C(=O)NC2CC2)C(C)=C1[N+]([O-])=O	86.049		> 10.0	> 10.0	1.06	0.0833	> 10.0	> 10.0			> 10.0	> 10.0
MMV1057911	CN(C)C(=O)C1CCCN1C1=CC=C(C=C1[N+]([O-])=O)C(=O)C1=CC=CC=C1	95.35		6.2	> 10.0	2.78	0.507	8.28	> 10.0	1.22	0.897	> 10.0	> 10.0
MMV1058017	CC(C)(C)C(=O)\C=C1/NC(=O)\C(S1)=C\C1=CC(F)=CC2=C1OCOC2	86.049		6.37	> 10.0	2.84	0.665	> 10.0	> 10.0			> 10.0	> 10.0
MMV1058232	CC(C)OC1=CC=C(C=C1)C(=O)NCC(=O)NC1=NC2=C(CCCC2)S1	86.049		3.33	4.24	9.11	0.281	> 10.0	> 10.0			> 10.0	> 10.0
MMV1058276	[O-][N+](=O)C1=C(C=CC=C1)N1CCN(CC2=NC3=CC=CC=C3S2)CC1	90.699		> 10.0	> 10.0			> 10.0	> 10.0			> 10.0	> 10.0
MMV1058317	O=C(NNC(=O)C1=CN=C2C=CC=CC2=N1)C1=CC=CC=C1	84.586		5.53	9.09	4.42	0.625	> 10.0	> 10.0	2.59	0.855	> 10.0	> 10.0
MMV1058381	C=CCNC(=O)NC(=O)COC(=O)C1=C2C=CC=CC2=NC2=C1CCC\C2=C/C1=CC=CS1	84.586		7.2	> 10.0	2.17	0.466	> 10.0	> 10.0			> 10.0	> 10.0
MMV1058388	CC1=CC=C(CN2N=CC3=C(C=C(C)N=C23)C(=O)N2CCN(CC2)C2=NC=CC=N2)C=C1	84.586		8.29	> 10.0	1.61	0.516	> 10.0	> 10.0	0.12	0.204	> 10.0	> 10.0
MMV1058683	CC(C)NC(=O)NCC1=CC=C(C=C1)C(=O)OCC(=O)C(C#N)=C1NC2=C(N1)C=CC=C2	84.586		2.88	6.88	2.52	0.605	> 10.0	> 10.0			> 10.0	> 10.0
MMV1058712	COC1=CC=CC(C2=NC(=CS2)C2=CC=C(O)C=C2O)=C1OC	84.586		> 10.0	> 10.0			5.87	> 10.0	1.65	0.767	> 10.0	> 10.0
MMV1059066	COC1=CC2=C(C=C1OC)C(N(CC1=NOC(=C1)C1=CC=CO1)CC2)C1=CC=CS1	84.586		9.72	> 10.0	1.88	0.215	> 10.0	> 10.0	7.23	0.683	> 10.0	> 10.0
MMV1059303	CN(CC1=CC=CC=C1N1CCOCC1)C(=O)\C=C\C1=C(Cl)N=C2C=CC=CN12	84.586		> 10.0	> 10.0			> 10.0	> 10.0			> 10.0	> 10.0
MMV1059400	CC(OC(=O)CCN1C=NC2=C(C=NN2C)C1=O)C(=O)C1=C(C)N(C(C)=C1)C1=CC=C(Cl)C=C1	84.586		> 10.0	> 10.0			> 10.0	> 10.0	12.8	0.861	> 10.0	> 10.0
MMV1060011	[O-][N+](=O)C1=CC=C(\C=C(/Br)C(=O)C2=CC=CC=C2)C=C1	88.483		9.16	> 10.0	13.5	0.0643	> 10.0	> 10.0	17	0.837	> 10.0	> 10.0
MMV1060712	COC1=CC=C(C=C1)C(CNC(=O)C1=CC=CC=C1C1=NC=C(O1)C1=CC=CC=C1)N(C)C	91.362		5.19	> 10.0	2.7	0.455	> 10.0	> 10.0			> 10.0	> 10.0
MMV1061108	CC1CC(C)CN(CC2=CC=C(C=C2)C(=O)NC2=CC=CC=C2)C1	92.859		3.28	7.47	2.66	0.557	> 10.0	> 10.0	11.8	0.877	> 10.0	> 10.0
MMV1061283	CC1CC2=CC(=CC=C2N1C(=O)CN1CCCN(CC1)C1=CC=C(C=N1)C(F)(F)F)S(N)(=O)=O	85.717		> 10.0	> 10.0			> 10.0	> 10.0	3.49	0.873	> 10.0	> 10.0
MMV1061458	CC(C)NC(=O)CN(C)CN1N=C(N(C)C1=S)C1=CC=C(C)C=C1	85.717		> 10.0	> 10.0			> 10.0	> 10.0			> 10.0	> 10.0
MMV1061478	COC1=CC=C(C=C1S(=O)(=O)N1CCCC1)C(=O)NC1=CC=CC=C1C1=NC2=CC=CC=C2N1	85.717		8.92	> 10.0	15.4	0.501	> 10.0	> 10.0			> 10.0	> 10.0
MMV1061642	CC1=C(SC2=C1C(=O)N1CCCC1=N2)C(=O)OCC1=COC(=N1)C1=CC=CS1	85.717		4.75	7.63	4.64	0.43	> 10.0	> 10.0			> 10.0	> 10.0
MMV1061793	O=C1N=C(NC2=C1C1=C(CCCCC1)S2)\C=C\C1=C2N=CC=CC2=CC=C1	85.717		> 10.0	> 10.0			> 10.0	> 10.0			> 10.0	> 10.0
MMV1062093	FC1=CC=C(C=C1CN1CCN(CC2=NC(=NO2)C2=CC=C(Cl)C=C2)CC1)C#N	85.717		> 10.0	> 10.0			> 10.0	> 10.0			> 10.0	> 10.0
MMV1062100	CCCN1C(NC(=O)C2CCN(CC2)C2=NN3C(C=C2)=NN=C3C(F)(F)F)=NC2=CC=CC=C12	85.717		6.49	> 10.0	3.52	0.821	> 10.0	> 10.0			> 10.0	> 10.0
MMV1062113	CCN(C1=CC=CC=C1)S(=O)(=O)C1=CC=C(Cl)C(=C1)C(=O)NC1=NN(C)C=C1	92.859		> 10.0	> 10.0			> 10.0	> 10.0			> 10.0	> 10.0
MMV1062448	CC1=NN(C2=C1C1(N3N=NN(C3=N2)C2=CC=CC=C2)C(=O)NC2=C1C=CC=C2)C1=CC=CC=C1	85.717		> 10.0	> 10.0	0.947	0.0755	> 10.0	> 10.0			> 10.0	> 10.0
MMV1062454	FC(F)(F)C1=CC(NC(=O)C2=CC=C(C=C2)N2N=NC=C2C2=CC=C(Cl)C=C2)=CC=C1N1CCCCC1	92.859		4.69	> 10.0	1.22	0.481	> 10.0	> 10.0			> 10.0	> 10.0
MMV106271	[O-][N+](=O)C1=CC(=CC=C1Cl)C(=O)NC1=C(C=CS1)C#N	85.944		> 10.0	> 10.0			> 10.0	> 10.0			> 10.0	> 10.0
MMV1062783	NC(=O)C1=CC=C(N(CC(=O)C2=CC=C3OCCOC3=C2)C1=O)C(F)(F)F	88.424	15	> 10.0	> 10.0			> 10.0	> 10.0			> 10.0	> 10.0
MMV1062788	CN1N=C(C(=O)NNC(=O)C2=CC(=NN2)C2=CC=C(C)C=C2)C2=CC=CC=C2C1=O	88.166	3	> 10.0	> 10.0			> 10.0	> 10.0			> 10.0	> 10.0
MMV1062803	CCOC1=CC=C(C=C1)C(=O)NNC(=O)C1=CC(Cl)=CC=C1O	84.308	43	7.76	> 10.0	3.04	0.138	> 10.0	> 10.0	1.98	0.918	> 10.0	> 10.0
MMV1062808	BrC1=CC=C2OC3(N4N=C(C=C4C2=C1)C1=CC=CC=C1)C(=O)N(CC1=CC=CC=C1)C1=CC=CC=C31	89.71	44	9.29	> 10.0	8.83	0.0731	> 10.0	> 10.0	0.168	0.308	> 10.0	> 10.0
MMV1062820	CC1CC(C)CN(C1)S(=O)(=O)N1CCN(CC1)C1=C(C=C(C=C1)C(F)(F)F)[N+]([O-])=O	85.851	29	> 10.0	> 10.0			> 10.0	> 10.0			> 10.0	> 10.0
MMV1063175	CC(NC1=CC=C(C=C1[N+]([O-])=O)C(N)=O)C12CC3CC(CC(C3)C1)C2	91.254	28	5.52	> 10.0	0.976	0.599	> 10.0	> 10.0			5.73	> 10.0	2.03	0.582
MMV1063181	CC(OC(=O)C1=C(C)C2=C(S1)N=C1CCCN1C2=O)C(=O)NC1=CC=C(F)C=C1Cl	92.908	-7	5.4	> 10.0	2.35	0.872	> 10.0	> 10.0			> 10.0	> 10.0	12.5	0.0754
MMV1063191	CC(SC1=NC2=CC=CC=C2C(=O)N1C1=CC(C)=CC=C1C)C1=NC(N)=NC(=N1)N(C)C	88.653	19	9.47	> 10.0	15.9	0.219	> 10.0	> 10.0			> 10.0	> 10.0	0.719	0.145
MMV1063348	CC(NC1=CC=C2OC(C)=NC2=C1)C(=O)NC1=CC=C(C=C1Cl)[N+]([O-])=O	96.218	-11	> 10.0	> 10.0			> 10.0	> 10.0			> 10.0	> 10.0
MMV1063416	NC(=O)C1CC2=CC=CC=C2CN1S(=O)(=O)C1=CC=CC2=C1N=S=N2	87.235	-10	> 10.0	> 10.0			> 10.0	> 10.0			> 10.0	> 10.0
MMV1063461	CC(SC1=NN=C(N1C1=CC=C(C)C=C1)C1=CC=CC=C1F)C(=O)NCCC1=CC=CS1	82.98	16	> 10.0	> 10.0	12.6	0.129	> 10.0	> 10.0	0.0378	0.0131	7.61	> 10.0	1.87	0.282
MMV1063478	FC1=CC2=C(SCC\C2=N\NC2=NC3=CC=CC=C3N2)C=C1	93.381	48	8.49	> 10.0	9.53	0.0234	> 10.0	> 10.0	6.62	0.538	> 10.0	> 10.0
MMV1063483	CCN(CC)S(=O)(=O)C1=CC=CC(=C1)C1=NN=C(SCC2=NC(=O)C3=CC=CC(C)=C3N2)N1CC(C)C	86.999	48	> 10.0	> 10.0			> 10.0	> 10.0	0.901	0.0979	> 10.0	> 10.0
MMV1063505	CN(CC1=CC=CC=C1NC(=O)\C=C\C1=CN(N=C1)C1=CC=CC=C1)C1CCCCC1	89.363	34	8.68	> 10.0	13.5	0.731	> 10.0	> 10.0			> 10.0	> 10.0
MMV1063571	COC1=CC=C(C=C1)N(CCC(N)=O)C(=O)CSC1=NC2=CC=CC=C2N1C1=CC=C(OC)C=C1	90.781	3	> 10.0	> 10.0			> 10.0	> 10.0			> 10.0	> 10.0	0.23	0.0771
MMV1063595	CC1=C(N=C(S1)C1=CC=CO1)C(=O)NN1C=NC2=CC=CC=C12	83.689	-16	> 10.0	> 10.0			> 10.0	> 10.0			> 10.0	> 10.0
MMV1063679	CNC1=C(C(=O)N(C)CC2=CC=C(F)C=C2F)C(C)=NS1	84.635	-9	3.55	4.37	10.5	0.526	> 10.0	> 10.0			> 10.0	> 10.0
MMV1063695	CNC(=O)CC1=CC=C(NC(=O)CCSC)C=C1	91.254	-19	> 10.0	> 10.0			> 10.0	> 10.0			> 10.0	> 10.0
MMV1063700	CC1=CC=C(C=C1)N(CC1=CC=CC=C1)S(=O)(=O)C1=CC=C(C=C1)S(C)(=O)=O	84.399	24	5.72	> 10.0	2.12	0.413	> 10.0	> 10.0			> 10.0	> 10.0
MMV1063744	CC1=CC(C(=O)NNC(=O)C2=CC=C3C=CC=CC3=N2)=C2C=NN(CC3=CC=CS3)C2=N1	89.363	46	5.99	9.16	5.17	0.697	> 10.0	> 10.0	8.79	0.448	> 10.0	> 10.0
MMV1063794	O=C(CN1NC(=O)C2=CC=CC=C2C1=O)NCC1=CC=C(CN2CCOCC2)C=C1	91.254	-2	> 10.0	> 10.0			> 10.0	> 10.0			> 10.0	> 10.0
MMV1063972	CCC1=CC(=O)OC2=CC(OCC3=CSC(=N3)N(C(C)=O)C3=CC=CC(C)=C3)=CC=C12	85.817	-22	> 10.0	> 10.0			> 10.0	> 10.0			> 10.0	> 10.0
MMV1064014	CC1=CC2=C(C=C1C)C(CN1C=NC(=C1)[N+]([O-])=O)=CC(=O)O2	84.162	-67	> 10.0	> 10.0	0.353	0.0201	> 10.0	> 10.0			> 10.0	> 10.0
MMV1064036	CC(C)C1=CC(=O)OC2=CC(OS(=O)(=O)C3=CN(C)C(=C3)C(N)=O)=CC=C12	87.235	-21	> 10.0	> 10.0			> 10.0	> 10.0			> 10.0	> 10.0
MMV1064116	COC(=O)C1=CC=C2C(=O)N=C(CN3CCC4=C(C=CS4)C3C)NC2=C1	91.017	-21	> 10.0	> 10.0	11	0.235	> 10.0	> 10.0			> 10.0	> 10.0
MMV1064125	COC1=CC=C(OCCSCC2=CC(=O)N3C4=C(CCCC4)SC3=N2)C=C1	86.053	-27	> 10.0	> 10.0			> 10.0	> 10.0			> 10.0	> 10.0
MMV1064129	COC1=CC=C(C=C1)C(CNC(=O)C1=CC2=CC(Br)=CC=C2N1)N1CCCC1	84.635	26	> 10.0	> 10.0	3.58	0.137	> 10.0	> 10.0			> 10.0	> 10.0
MMV1064138	CC(=O)N(C1CC1)C1=NN(CN(C2CC2)C2CCS(=O)(=O)C2)C(=S)S1	91.254	-37	> 10.0	> 10.0			> 10.0	> 10.0			9.65	> 10.0	12.8	0.42
MMV1064209	CC(C)(C)C1=CC=C(\C=C\C(=O)NCC2=CC=C(NC(=O)C3CC3)C=C2)C=C1	86.526	26	2.38	6.63	2.14	0.502	> 10.0	> 10.0			> 10.0	> 10.0
MMV1064267	OC(COCC1=CC=C(Cl)C=C1)COC1=CC=CC=C1C(=O)NC1=CC=CC=C1	84.162	-34	> 10.0	> 10.0			> 10.0	> 10.0			> 10.0	> 10.0
MMV1064299	CN1C=C(C=C1C(O)=O)S(=O)(=O)NC1=CC=C(C=C1)C(=O)C1=C(C)N=C2SC=CN12	85.817	-67	> 10.0	> 10.0			> 10.0	> 10.0			> 10.0	> 10.0	10.8	0.15
MMV1064326	OC1=CC=CC=C1NC(=O)C1CCN(CC(=O)NC2=NC(=CS2)C2=CC=CC(=C2)[N+]([O-])=O)CC1	86.526	5	6.47	> 10.0	3.03	0.0575	> 10.0	> 10.0			> 10.0	> 10.0
MMV1064336	O=C(NNC(=O)C1=CC=CC=C1OCC1=CN2C=CC=CC2=N1)C1=CC=C2C=CC=CC2=N1	88.181	27	1.31	1.74	7.59	0.237	8.36	> 10.0	1.26	0.832	> 10.0	> 10.0
MMV1064360	CN1C(CSC2=NC3=CC=CC=C3S2)=NN(CN2CCCC3=C2C=CC=N3)C1=S	92.199	-78	> 10.0	> 10.0			> 10.0	> 10.0			> 10.0	> 10.0
MMV1064370	CS(=O)(=O)C1=CC=C(N2CCCN(CC2)C2=CC=C(C=N2)C(F)(F)F)C(=C1)[N+]([O-])=O	90.545	-22	> 10.0	> 10.0			> 10.0	> 10.0			> 10.0	> 10.0
MMV1064407	CSC1=C(C=C(C(=O)NCCC2=C(C)C=C(C=C2C)C(C)(C)C)C(=O)N1)C#N	87.708	39	3.69	7.29	3.23	0.351	> 10.0	> 10.0			> 10.0	> 10.0
MMV1064439	COCCN(CC1=NC(=O)C2=CC=CC=C2N1)C(=O)C1=NN(C(C1)C1=CC=CC=C1)C1=CC=CC=C1	90.072	-26	> 10.0	> 10.0			> 10.0	> 10.0			> 10.0	> 10.0
MMV1064462	CCCCNC(=O)NCCC1=CC=C2OCCOC2=C1	89.363	-38	> 10.0	> 10.0			> 10.0	> 10.0			> 10.0	> 10.0
MMV1064498	COC1=CC=C(OCCCN2CCN(CC2)C(=O)C23CC4CC(CC(C4)C2)C3)C=C1	84.162	-7	> 10.0	> 10.0			> 10.0	> 10.0			> 10.0	> 10.0
MMV1064658	CC(C)CN1C(C)=CC(\C=C(/C#N)C(=O)OCC2=CC=CC=N2)=C1C	83.662	22	6.62	> 10.0	0.483	0.335	> 10.0	> 10.0			> 10.0	> 10.0
MMV1065188	O=C(NNC(=O)C1=CC=CC=N1)C1=C(N=C(S1)C1=CC=CO1)C1=CC=CC=C1	85.82	40	3.14	3.33	37.6	0.722	9.25	> 10.0	1.58	0.893	> 10.0	> 10.0
MMV1065578	CNC1=C(C(=O)NCC(C(C)C)N2CCC3=CC=CC=C3C2)C(C)=NS1	92.91	-10	> 10.0	> 10.0			> 10.0	> 10.0			> 10.0	> 10.0
MMV1065580	CC1=CC=CC(COC2=CC=CC(=C2)C(=O)N2CCC(CC2)C(=O)NCC2=CC=CC=C2)=C1	88.286	43	> 10.0	> 10.0			> 10.0	> 10.0	5.74	0.455	> 10.0	> 10.0
MMV1065586	CCC1=CC=C(NC(=O)C2=CC(OC)=C(OC)C(OC)=C2)C=C1[N+]([O-])=O	83.662	25	6.01	> 10.0	1.31	0.625	> 10.0	> 10.0	7.15	0.493	> 10.0	> 10.0
MMV1065590	CC(C)C1=CC=C(CSC2=NN=C(CC3CCS(=O)(=O)C3)O2)C=C1	84.278	-7	> 10.0	> 10.0			> 10.0	> 10.0			> 10.0	> 10.0
MMV1065871	CCOC(=O)N1CCC(CC1)NC(=O)C(=C\C1=CC=C(OC(F)F)C=C1)\C1=CC=CC=C1	91.677	6	7.82	9.96	9.1	0.0303	> 10.0	> 10.0			> 10.0	> 10.0
MMV1065897	CC1=CN=C(C=N1)C(=O)NNC(=O)CC12CC3CC(CC(C3)C1)C2	85.203	18	8.81	9.85	19.8	0.188	> 10.0	> 10.0	1.28	0.86	> 10.0	> 10.0
MMV1065933	FC(F)(F)C1=CC=CC=C1N1C=C(N=N1)C(=O)NC1=CC=CC(=C1)S(=O)(=O)N1CCCCC1	90.444	37	> 10.0	> 10.0			> 10.0	> 10.0			> 10.0	> 10.0	0.647	0.258
MMV1065937	CC1C2CC(CC1OC(=O)C1=CC=C(CS(C)(=O)=O)C=C1)C2(C)C	87.977	4	> 10.0	> 10.0			> 10.0	> 10.0			> 10.0	> 10.0
MMV1065939	O=C(NC1=NC=CS1)C1=CC=C(N=C1)N1CCCCCC1	95.684	-21	2.36	> 10.0	1.4	0.612	> 10.0	> 10.0			> 10.0	> 10.0
MMV1065944	CC1=NN(C(C)=C1NC(=O)CN1C(NCC2=CC=CC=C2)=NC2=CC=CC=C12)C1=CC=C(C)C=C1	87.669	20	> 10.0	> 10.0			> 10.0	> 10.0			> 10.0	> 10.0
MMV1065947	CN(CC1=NC(=O)C2=CC=CC=C2N1)CC1=NC(C2=CC=CC=C2)=C2C=CC=CC2=N1	90.522	-21	> 10.0	> 10.0			> 10.0	> 10.0			> 10.0	> 10.0
MMV1066104	CN(C)C1=NC2=C(SC(=C2)C(=O)NC2=CC=CC=C2OC(F)F)N1C1=CC=CC=C1	83.117	41	0.803	2.47	1.96	0.521	2.77	> 10.0	0.955	0.898	> 10.0	> 10.0
MMV1066171	COC1=NC=CC=C1C(=O)NNC(=O)C1=NN(C(=N1)C1=CC=CC=C1)C1=CC=CC=C1	86.672	18	3.34	3.43	83.7	0.266	> 10.0	> 10.0	3.74	0.853	> 10.0	> 10.0
MMV1066225	CN1CCN(CC1)C1=CC=C(Cl)C=C1NC(=O)CN1C2=CC=CC=C2C(=O)C2=CC=CC=C12	89.337	33	4.43	> 10.0	2.6	0.61	> 10.0	> 10.0			> 10.0	> 10.0
MMV1066283	CC1=CC=CC=C1CNC(=O)C1=CC=C(NC(=O)C2=CC=CO2)S1	85.487	45	5.78	> 10.0	2.67	0.485	> 10.0	> 10.0	9.39	0.787	> 10.0	> 10.0
MMV1066284	CN1C(=O)N(C)C(=O)C(C(=O)COC(=O)C2=CC=CC=C2NCCC2=CCCCC2)=C1N	91.411	29	> 10.0	> 10.0			> 10.0	> 10.0			> 10.0	> 10.0
MMV1066703	CC(C)C1=CC=C(NC(=S)N\N=C\C2=C(O)C(C)=NC=C2CO)C=C1	83.414	36	> 10.0	> 10.0			> 10.0	> 10.0	0.0695	0.0364	> 10.0	> 10.0
MMV1066938	CC1=NN(CCC(=O)N2CCN(CC2)C(C2=CC=C(F)C=C2)C2=CC=C(F)C=C2)C(C)=C1	86.079	13	9.4	> 10.0	18.9	0.322	> 10.0	> 10.0	1.37	0.338	> 10.0	> 10.0
MMV1066955	CCOC(=O)C1=C(C)C2=C(NCC(O)CN(C)C)N=C(CSC3=CC=CC=C3)N=C2S1	83.71	8	9.05	> 10.0	9.13	0.72	> 10.0	> 10.0	7.33	0.474	> 10.0	> 10.0
MMV1066983	CC1=CC=C(C)C(=C1)S(=O)(=O)CCN1C(=O)N(CC2=CC=CS2)C(=O)C1=O	88.745	-1	> 10.0	> 10.0			> 10.0	> 10.0			> 10.0	> 10.0
MMV1066984	CCN(CC)C1=CC=C(C=C1NC(=O)C1=CC=C2N(CC)N=NC2=C1)S(=O)(=O)N1CCCCC1	87.56	13	> 10.0	> 10.0			> 10.0	> 10.0			> 10.0	> 10.0	1.06	0.385
MMV1067341	CCC(CNC(=O)NCC(=O)NC1=CC(Cl)=CC=C1Cl)C1=CC=CC=C1	84.161	-11	> 10.0	> 10.0			> 10.0	> 10.0			> 10.0	> 10.0	6.98	0.07
MMV1067354	NC1=C(C#N)C(CCCNC(=O)\C=C\C2=CC=C(Cl)C(=C2)C(F)(F)F)=NN1C1=CC=C(F)C=C1	89.139	9	> 10.0	> 10.0			> 10.0	> 10.0			> 10.0	> 10.0
MMV1067685	CC1=C(O)C=CC2=C1OC(=O)C=C2CNC1=CC=C(C=C1)C(C)(C)C	86.876	45	4.84	> 10.0	2.86	0.292	> 10.0	> 10.0	0.191	0.186	> 10.0	> 10.0
MMV1067695	COC1=CC(OC)=C(C=C1Cl)C(=O)\C=C\C1=CC=CC(=C1)C#N	84.565		3.33	4.08	10.9	0.489	9.54	> 10.0	2.22	0.565	> 10.0	> 10.0
MMV1067981	CC1=CC=C(C)C(=C1)C1=CSC(NC(=O)CCNC(=O)C2=CSC=C2)=N1	90.739		5.35	5.37	433	0.479	> 10.0	> 10.0			> 10.0	> 10.0
MMV1068029	CCN(CC)S(=O)(=O)C1=CN2C(SC3=C4C(SC5=C4CCCC5)=NC(C)=N3)=NN=C2C=C1	90.739		> 10.0	> 10.0			> 10.0	> 10.0			> 10.0	> 10.0
MMV1068172	CC1=CC=C(C)C(OCC(O)CN2CCN(CC3=NC(=NO3)C3=CC=C(Cl)C=C3)CC2)=C1	83.022		2.36	7.62	1.87	0.881	6.06	> 10.0	2.12	0.919	> 10.0	> 10.0
MMV1068371	CN1C=C(\C=C\C(=O)NC2=NC(=CS2)C2=CC=C(C)O2)C=N1	86.495		1.11	4.35	1.61	0.8	2.72	9.99	1.69	0.984	> 10.0	> 10.0
MMV1068441	CC1=NC=CC(=N1)C1=CC=C(NC(=O)C2=CC(=CC=C2C)S(=O)(=O)NCC2=CC=CC=C2)C=C1	85.723		8.33	> 10.0	8.64	0.681	> 10.0	> 10.0			> 10.0	> 10.0
MMV1068572	CC1=CC(NC(=O)N2CCN(CC3=CC=C(S3)C3=CC=CC=C3Cl)CC2)=NO1	87.266		1.19	> 10.0	0.759	0.724	> 10.0	> 10.0	17.1	0.65	> 10.0	> 10.0
MMV1068662	OC(COC1=CC=CC(=C1)[N+]([O-])=O)CN1CCN(CC2=NC(=NO2)C2=CC=C(Cl)C=C2)CC1	83.794		4.59	> 10.0	2.57	0.732	> 10.0	> 10.0	10.3	0.223	> 10.0	> 10.0
MMV1068671	COC1=CC=C(C=C1OC)C1=NC(=CS1)C(=O)NC1=CC=CC=C1N1CCN(C)CC1	84.565		2.33	> 10.0	1.24	0.639	> 10.0	> 10.0			> 10.0	> 10.0
MMV1068772	NC(=O)C1=CC=CC(CNC2=C(Cl)C(=O)N(CCOC3=CC=C(Cl)C=C3)N=C2)=C1	85.326		2.11	> 10.0	1.02	0.578	> 10.0	> 10.0			> 10.0	> 10.0
MMV1068837	CC1=CC=C(NC(=O)C2=CC3=C(CCCCCC3)S2)N=C1	86.098		0.551	5.93	0.925	0.636	> 10.0	> 10.0			> 10.0	> 10.0
MMV1068848	CN(CC(=O)C1=C(C)N(CC2=CC=C(F)C=C2)C(C)=C1)CC1=NC(=O)C2=CC=CC=C2N1	83.009		8.98	> 10.0	13.1	0.161	> 10.0	> 10.0			> 10.0	> 10.0
MMV1068909	CC1=CC2=C(C=C1Cl)C(CN1CCN(CC1)S(=O)(=O)C1=CC=C(C=C1)[N+]([O-])=O)=CC(=O)O2	84.553		4.19	8.57	3.07	0.574	> 10.0	> 10.0			9.66	> 10.0	18.5	0.148
MMV1068987	CC(SC1=C(C)N=C2C=CC=CC2=N1)C(=O)C1=CNC2=CC=CC=C12	91.504		0.916	1.98	2.85	0.882	4.67	> 10.0	0.739	0.941	> 10.0	> 10.0
MMV1069013	CN(CC1=NC(=O)C2=CC=CC=C2N1)CC1=NC(N)=NC(NC2=CC=C(C)C=C2)=N1	84.167		3.7	8.22	2.75	0.503	> 10.0	> 10.0			> 10.0	> 10.0
MMV1069018	[O-][N+](=O)C1=CC=C(O1)C(=O)N1CCC2=C(C=CS2)C1C1=CC=CC=C1	86.484		6.65	> 10.0	3.01	0.32	> 10.0	> 10.0	0.0396	0.037	> 10.0	> 10.0
MMV1069020	ClC1=CC=CC(CC2=CN=C(NC(=O)C3=CC=C(N=C3)N3C=NC=N3)S2)=C1Cl	84.553		3.51	> 10.0	1.7	0.542	9.04	> 10.0	2.29	0.935	9.26	> 10.0	10.4	0.281
MMV1069104	CC1=CC=C2C(Cl)=CC(Cl)=C(OC3=C4C(SC=C4C4=CC=C(Cl)C=C4)=NC=N3)C2=N1	91.891		> 10.0	> 10.0	0.397	0.123	> 10.0	> 10.0			> 10.0	> 10.0
MMV1069124	CC(C)(C)C1=CC=C(\C=C2/CCCC3=C2N=C2C=CC=CC2=C3C(=O)OCC(=O)N2CCOCC2)C=C1	84.553		8.09	> 10.0	7.56	0.231	> 10.0	> 10.0			> 10.0	> 10.0
MMV1069170	C\C(=N/NC1=NC2=CC=CC=C2N1)C1=CC=C(Cl)S1	87.257		9.32	> 10.0	13.6	0.0664	> 10.0	> 10.0			> 10.0	> 10.0
MMV1069181	FC(F)(F)C1=CC(NC(=O)C(OC(=O)C23CC4CC(CC(C4)C2)C3)C2=CC=CC=C2)=CC=C1Cl	86.098		8.31	9.6	15.3	0.511	> 10.0	> 10.0	10.4	0.074	> 10.0	> 10.0
MMV1069211	CC(C)CCC(C)N1\C(SC=C1C1=CC=C(Cl)C=C1Cl)=N\C1=CC=CC=C1C	84.553		4.85	9.57	3.23	0.321	> 10.0	> 10.0			> 10.0	> 10.0
MMV1069212	CCOC1=CC=CC=C1\C=N\N1\C(SC=C1C1=CC=C(CC)C=C1)=N\C1=CC=CC(OC)=C1	83.781		3.1	3.81	10.6	0.562	> 10.0	> 10.0			> 10.0	> 10.0
MMV1069224	C\C(=N/NC(N)=N)C1=CC=C(Cl)C(Cl)=C1	83.781		4.31	> 10.0	2.49	0.254	> 10.0	> 10.0			> 10.0	> 10.0
MMV1069255	CCCOC1=CC=C(\C=N\NC(=S)NC2=CC=CC=C2[N+]([O-])=O)C(O)=C1	90.346		0.102	1	0.962	0.919	7.43	> 10.0	3.34	0.913	> 10.0	> 10.0
MMV1069280	C\C(N)=C(\C#N)C(=O)COC(=O)C1=C2C=CC=CC2=NC(=C1)C1=C2C=CC=CC2=CC=C1	88.029		> 10.0	> 10.0			> 10.0	> 10.0			> 10.0	> 10.0
MMV1069299	COC1=CC=C(O)C(\C=N\NC(=O)C2=CC=C(CSC3=NC(C)=CC(C)=N3)C=C2)=C1	90.346		3.84	4.88	9.18	0.547	8.07	> 10.0	2.18	0.934	> 10.0	> 10.0	9.54	0.0205
MMV1069328	CCOC(=O)\C=C\C(=O)OCC(=O)NC(C1=CC=CC=C1)C1=CC=CC=C1	87.643		> 10.0	> 10.0			> 10.0	> 10.0			> 10.0	> 10.0
MMV1069359	CCOC1=CC(\C=C2/CN(C)C\C(=C/C3=CC=C(O)C(OCC)=C3)C2=O)=CC=C1O	90.346		2.16	6.75	1.92	0.794	8.65	> 10.0	12.2	0.94	> 10.0	> 10.0
MMV1069361	C\C(=N/NC1=NC2=CC=CC=C2N1)C1=CC=C(C=C1)N1CCOCC1	84.167		> 10.0	> 10.0			> 10.0	> 10.0			> 10.0	> 10.0
MMV1069399	CN1C(N)=C(C(=O)COC(=O)C2(CCCC2)C2=CC=C(Cl)C=C2)C(=O)N(C)C1=O	88.029		2.5	6.91	2.17	0.685	> 10.0	> 10.0			> 10.0	> 10.0
MMV1069420	FC(F)(F)C1=CC=CC(=C1)N1C(=O)C2=C(SC3=C2CCCC3)N=C1SCC(=O)NC12CC3CC(CC(C3)C1)C2	86.098		5.41	7.89	5.84	0.777	> 10.0	> 10.0			> 10.0	> 10.0
MMV1069474	CC(C)NC(=S)N\N=C1/C(=O)NC2=CC=C(C=C12)C(C)C	84.553		2.33	4.02	4.04	0.837	8.74	> 10.0	1.41	0.93	7.43	> 10.0	3.36	0.392
MMV1069487	CCN1C2=C(C=CC=C2)C2=C1C=CC(NC(=O)CN1C(=O)NC3(CCCC4=CC=CC=C34)C1=O)=C2	83.781		5.21	9.72	3.53	0.448	> 10.0	> 10.0	9.13	0.498	9.33	> 10.0	13.4	0.411
MMV1069556	OC1=CC=CN=C1NC(C1=CC=CC=C1F)C1=CC=C2C=CC=NC2=C1O	86.484		8.03	9.5	13	0.418	9.69	> 10.0	1.9	0.963	5.79	> 10.0	2.5	0.451
MMV1069599	COC1=CC=C(OC)C(\C=C\C(=O)N2C(=O)C3=CC=CC(N)=C3C2=O)=C1	84.553		9.46	> 10.0	15.3	0.377	8.29	> 10.0	4.32	0.934	> 10.0	> 10.0
MMV1069634	[O-][N+](=O)C1=CC=CC=C1\C=C\C=C(/C#N)C(=O)NC1CCCCC1	84.167		3.46	4.14	12.2	0.458	6.97	> 10.0	4.42	0.954	> 10.0	> 10.0
MMV1069643	CC1=CC=C(C=C1)C1=C(C(C#N)=C(NC(=O)C2=CN=CC(Br)=C2)O1)C1=CC=C(C)C=C1	85.326		9.13	9.82	30.3	0.463	> 10.0	> 10.0	9.42	0.907	5.45	8.58	4.83	0.721
MMV1069717	NC1=CC=CC2=C1C(=O)N(C(=O)\C=C\C1=CC=CC(F)=C1)C2=O	86.484		8.07	> 10.0	1.8	0.344	> 10.0	> 10.0	0.728	0.696	> 10.0	> 10.0
MMV1069731	CCC1=NNC(=S)N1\N=C\C1=C(Cl)N(N=C1C)C1=CC=CC=C1	86.098		0.155	0.704	1.45	0.745	0.0932	0.782	1.03	0.933	> 10.0	> 10.0
MMV1069765	CC1=NC2=CC=CC=C2C(=O)N1\N=C\C1=CN(N=C1C1=CC=CS1)C1=CC=CC=C1	88.029		8.36	> 10.0	10.9	0.148	> 10.0	> 10.0			> 10.0	> 10.0
MMV1069830	COC1=CC=C(CCNC(=O)C2=C(S)N(C3=CC=CC=[N+]23)C2=CC=C(C)C=C2)C=C1	84.167		7.42	9.33	9.57	0.712	9.5	> 10.0	12.1	0.69	> 10.0	> 10.0
MMV1069875	BrC1=CC=C(C=C1)C1=CSC(N\N=C2/NC(=N)C3=C2C=CC=C3)=N1	86.098		> 10.0	> 10.0			> 10.0	> 10.0			> 10.0	> 10.0
MMV1069879	CCOC1=CC(\C=C2/CN(CC)C\C(=C/C3=CC=C(O)C(OCC)=C3)C2=O)=CC=C1O	83.009		3.59	4.59	8.96	0.775	8.86	> 10.0	12.4	0.875	> 10.0	> 10.0
MMV1069886	CC1=CC(\C=C(/C#N)C(=O)NCC2CCCO2)=C(C)N1C1=CC=CC=C1C	85.712		1.55	6.25	1.57	0.725	> 10.0	> 10.0			> 10.0	> 10.0
MMV1069918	ClC1=CC=C(C=C1)C1=CSC(N\N=C2/NC(=N)C3=C2C=CC=C3)=N1	93.435		> 10.0	> 10.0			> 10.0	> 10.0			> 10.0	> 10.0
MMV1069931	CC1=CC=C(NC2=NC(COC(=O)C3=CC=CC=C3SC3=CC=C(C=C3[N+]([O-])=O)C(F)(F)F)=CS2)C=C1	91.118		> 10.0	> 10.0			> 10.0	> 10.0			> 10.0	> 10.0
MMV1069954	CC1=C(C2=CC=CC=C2N1)C1=NNC(SC1)=NC1=CC=C(F)C=C1	83.781		5.54	> 10.0	2.25	0.706	> 10.0	> 10.0	10.5	0.592	> 10.0	> 10.0
MMV1070017	CN1\C(SC2=CC=CC=C12)=N\C(=O)C1=CNC(=O)C=C1	85.326		2.61	> 10.0	1.3	0.494	4.85	> 10.0	1.38	0.749	> 10.0	> 10.0
MMV1070029	CC1=C(SC=C1)\C=N\NC1=NC=C(Cl)C=C1Cl	91.891		9.19	> 10.0	22.2	0.267	> 10.0	> 10.0			> 10.0	> 10.0	11.7	0.18
MMV1070102	CCCC1=CC=C(C=C1)C(=O)C(\C#N)=C1/S\C(=C/C2=CC=CS2)C(=O)N1C1=CC(C)=CC=C1C	84.167		6.42	> 10.0	3.09	0.669	> 10.0	> 10.0			> 10.0	> 10.0
MMV1070128	CN1C=C(\C=C\C(=O)C2=CC=C(S2)C2=CC=C(F)C=C2)C=N1	84.899	40	> 10.0	> 10.0			> 10.0	> 10.0			> 10.0	> 10.0
MMV1070129	COC(=O)C1=CC(=CC=C1N1CCN(CC1)C1=CC(C)=NC(=N1)C(C)C)[N+]([O-])=O	94.966	39	> 10.0	> 10.0			> 10.0	> 10.0			> 10.0	> 10.0
MMV1070136	COC1=CC=C(F)C=C1C1=CSC(=N1)C1=CC=C(NC(=O)C2=CC=CS2)C=C1	84.899	42	> 10.0	> 10.0			> 10.0	> 10.0			> 10.0	> 10.0
MMV1070150	OC1=CC=C(\C=C(/C#N)C2=NC(=NO2)C(C2=CC=CC=C2)C2=CC=CC=C2)C=C1	84.899	5	> 10.0	> 10.0			> 10.0	> 10.0			4.41	5.23	12.8	0.5
MMV1070153	CCCN(CC(=O)NC1=C(C(=O)OCC)C(=CS1)C1=CC=CC=C1)CC1=NN=C(O1)C1=CC=CO1	89.932	31	> 10.0	> 10.0			> 10.0	> 10.0			> 10.0	> 10.0
MMV1070172	CCCC1NC(=O)N(CC(O)COC2=CC=CC(=C2)C(=O)OCC)C1=O	84.899	10	> 10.0	> 10.0			> 10.0	> 10.0			> 10.0	> 10.0
MMV1070214	CC1=CN2C=C(COC3=CC=C(C=C3)C(=O)NC3(C)CCS(=O)(=O)C3)N=C2C=C1	89.932	-3	> 10.0	> 10.0			> 10.0	> 10.0			> 10.0	> 10.0
MMV1070227	OC1=C(C=C2C=CC=CC2=C1)C(=O)NNC(=O)C1=CC=CC=C1OCC1CCCO1	84.899	48	3.45	4.01	14.5	0.545	> 10.0	> 10.0	0.895	0.962	> 10.0	> 10.0
MMV1070243	CC(C)(C)C(=O)N1CCC(CC1)C(=O)N(CC1=CC=CC=C1)C1=NC2=C(CCCC2)S1	84.899	4	> 10.0	> 10.0			> 10.0	> 10.0			> 10.0	> 10.0
MMV1070302	CC1=C(CSC2=CC=CC=C2C(=O)NNC(=O)C2=CC=C3C=CC=CC3=N2)C(C)=NO1	89.932	37	6.66	6.77	141	0.0106	9.55	> 10.0	3.33	0.906	> 10.0	> 10.0
MMV1070362	OC1=CC=CC=C1C(=O)NNC(=O)CCCNC(=O)C1=CSC=C1	84.899	-13	> 10.0	> 10.0	9.95	0.0276	> 10.0	> 10.0			> 10.0	> 10.0
MMV1070402	O=C(NC1CC1)C1=CC=C(CN(C2CC2)S(=O)(=O)C2=CC=CC3=C2N=S=N3)C=C1	84.899	-9	> 10.0	> 10.0			> 10.0	> 10.0			> 10.0	> 10.0
MMV1070405	CN(CC1=CN(N=C1C1=CC=C(C)C(C)=C1)C1=CC=CC=C1)C(=O)CCNC(=O)C1=CC=CO1	89.932	8	5.91	> 10.0	3	0.508	> 10.0	> 10.0			> 10.0	> 10.0
MMV1070432	CN(CC1=CN(N=C1C1=CC=CC=C1)C1=CC=CC=C1)C(=O)NCCCC1=NC2=CC=CC=C2N1	84.899	34	> 10.0	> 10.0			> 10.0	> 10.0			> 10.0	> 10.0
MMV1070459	CC(CC(=O)NC1=NC(=C(C)S1)C1=CC=C(F)C(F)=C1)NC(=O)C1=CC=CC=C1	89.932	-2	> 10.0	> 10.0			> 10.0	> 10.0			> 10.0	> 10.0
MMV1070466	CC1=NN(CC(=O)NC2=CC(=CC=C2OC2=CC=C(Br)C=C2)C(F)(F)F)C(=O)C(C#N)=C1C	84.899	-2	> 10.0	> 10.0			> 10.0	> 10.0			> 10.0	> 10.0
MMV1070476	CC(C)C1=CC=C(CN(C2CC2)C(=O)CC2=CNC3=CC=CC=C23)C=C1	84.899	30	> 10.0	> 10.0	3.49	0.314	> 10.0	> 10.0			> 10.0	> 10.0
MMV1070516	CN(CC1=CC=C(C)O1)C(=O)C1CCN(CC1)C1=C2C(C)=C(C)SC2=NC=N1	84.899	50	8.99	> 10.0	6.95	0.517	> 10.0	> 10.0			> 10.0	> 10.0
MMV1070560	CC(NC(=O)COC1=NOC(C)=C1)C1=CC=C(C=C1)N1C=NC=N1	84.899	2	> 10.0	> 10.0			> 10.0	> 10.0			> 10.0	> 10.0
MMV1070565	CC(NCC1=CC=C(C=C1)N(C)CCO)C1=CC=C(C=C1)C1=CC=CC=C1	89.932	36	8	> 10.0	1.73	0.432	> 10.0	> 10.0			> 10.0	> 10.0
MMV1070653	CN(CC(=O)NC1=NC(=CS1)C1=CNC2=CC=CC=C12)C1CCCCC1	84.899	-1	> 10.0	> 10.0			> 10.0	> 10.0			> 10.0	> 10.0
MMV1070682	CCN(CC)CCCNS(=O)(=O)C1=C(C)NN=C1C	89.932	-34	> 10.0	> 10.0	10.1	0.0336	> 10.0	> 10.0			> 10.0	> 10.0
MMV1070714	CN(CC1=CC=CN=C1)C1=C2C(C)=C(C)SC2=NC(=N1)C1=CC=CN=C1	94.966	1	7.28	9.64	7.84	0.586	> 10.0	> 10.0			> 10.0	> 10.0
MMV1070861	O=C(NCCC1=CCCCC1)C1=CC2=CC=CC=C2C(=O)N1	84.899	49	9.57	> 10.0	12.6	0.339	> 10.0	> 10.0	1.23	0.699	> 10.0	> 10.0
MMV1070880	FC(F)N1C=CN=C1COC(=O)CC1=COC2=CC3=C(CCC3)C=C12	84.899	-15	> 10.0	> 10.0	0.616	0.411	> 10.0	> 10.0			> 10.0	> 10.0
MMV1070882	CNC(=O)C1=CC=C2C(C)N(CCN12)C(=O)OCC1=CC=CC=C1	84.899	-9	3.17	> 10.0	1.5	0.67	> 10.0	> 10.0			> 10.0	> 10.0
MMV1070947	CN(CC1=CC=CC=C1NC(=O)C1=CC=C2NC(=O)COC2=C1)C1CCCCC1	89.932	-10	9.56	> 10.0	10.4	0.15	> 10.0	> 10.0			> 10.0	> 10.0
MMV1070991	BrC1=C(Br)C=C(S1)C(=O)NC1=CC=NC=C1	84.899	-20	4.29	> 10.0	0.742	0.564	> 10.0	> 10.0			> 10.0	> 10.0
MMV1071005	CC(C)N1CCC(CC1)NC(=O)C1=CC=C(COC2=CC=C3C=CC=CC3=C2)O1	89.932	-5	2.37	9.06	1.64	0.625	> 10.0	> 10.0			> 10.0	> 10.0
MMV1071008	COC1=CC=C(C=C1)C1=CC=C(CCC(=O)NC2=C(C=CS2)C#N)O1	94.966	3	7.82	> 10.0	3.54	0.198	> 10.0	> 10.0	7.74	0.0426	5.87	> 10.0	3.44	0.578
MMV1071034	CC(N1CCN(CC(=O)NC2=CC=C(F)C=C2)CC1)C(=O)NC(C)(C)C	84.899	-28	> 10.0	> 10.0			> 10.0	> 10.0			> 10.0	> 10.0
MMV1071038	COC1=CC=CC(CN(C)S(=O)(=O)NC2CCC(C)CC2)=C1	84.899	45	7.19	> 10.0	2.26	0.44	> 10.0	> 10.0	1.57	0.723	> 10.0	> 10.0
MMV1071073	CC1=NC2=C(C=NN2C(C)=C1)C(=O)NC1=CC(\C=C\C2=NC=CC=C2)=CC=C1	84.899	13	1.46	8.17	1.28	0.742	> 10.0	> 10.0			> 10.0	> 10.0
MMV1071111	CC1CCCN(C1)C1=NC=C(C=C1)C#N	84.899	46	> 10.0	> 10.0	1.47	0.333	> 10.0	> 10.0	1.55	0.88	> 10.0	> 10.0
MMV1071208	CC1CC(=O)C2=C1C(C)=CC=C2OCC1=CSC(=N1)C1=CN(C)N=C1	89.932	7	3.47	> 10.0	1.52	0.607	> 10.0	> 10.0			> 10.0	> 10.0
MMV1071512	CC1=NC(=C(CC(=O)NC2CCN(C2)C2CC2)S1)C1=CC=C(C)C=C1	89.932	-18	> 10.0	> 10.0			> 10.0	> 10.0			> 10.0	> 10.0
MMV1071518	FC(F)(F)S(=O)(=O)C1=CC=C(C=C1)N1CCC(CC1)NC(=O)C1CC1	84.899	43	0.799	2.59	1.87	0.699	6.05	> 10.0	1.52	0.775	> 10.0	> 10.0
MMV1071642	CN1C=NC2=C(C(C)=C(S2)C(=O)OCC2=CC=CC=C2C(F)(F)F)C1=O	84.701	-24	8.3	> 10.0	8.21	0.57	> 10.0	> 10.0			> 10.0	> 10.0
MMV1071712	NC1=NN(C(=O)C2=CSC3=CC=CC=C23)C2=CC=CC=C12	84.701	3	0.359	> 10.0	0.566	0.73	> 10.0	> 10.0	0.0302	0.0617	4.34	> 10.0	1.19	0.595
MMV1071755	O=C(CCCC1=CC=CS1)NC1=NN=CN1	94.9	-19	> 10.0	> 10.0	0.436	0.0408	> 10.0	> 10.0			> 10.0	> 10.0
MMV1071768	COC1=CC=C2C(NC=C(C(=O)N(C)CC3=CC=C(F)C(F)=C3)C2=O)=C1	89.801	-20	1.38	4.7	1.79	0.658	> 10.0	> 10.0			> 10.0	> 10.0
MMV1071836	CCOC1=CC(CN(C)C2=CN=CC(=N2)N2C=CC=N2)=CC=C1OC(F)F	84.701	1	> 10.0	> 10.0			> 10.0	> 10.0			> 10.0	> 10.0
MMV1071923	NC(=O)C1=CC=C(N=C1)N1CCNCC1	94.9	-8	> 10.0	> 10.0			> 10.0	> 10.0			> 10.0	> 10.0
MMV1072119	CCN1C(NC(=O)CCC2=CC=C3OCCOC3=C2)=NC2=CC=CC=C12	89.801	-11	9.02	> 10.0	14.7	0.597	> 10.0	> 10.0			> 10.0	> 10.0
MMV1072209	CNS(=O)(=O)C1=CC=C(CCC(=O)OC2CCCCC2=O)C=C1	84.701	-16	> 10.0	> 10.0			> 10.0	> 10.0			> 10.0	> 10.0
MMV1072222	COC1=CC(OC)=C(C2=CCN(CC2)C2=CC(=O)N3C=CC=CC3=N2)C(OC)=C1	94.9	47	9.03	> 10.0	11.4	0.492	> 10.0	> 10.0			> 10.0	> 10.0
MMV1072936	CN(CC1=CC=C(C=C1)C(=O)NC1CC1)C(=O)C1=CC(=NO1)C1=CC=C(C)C=C1	91.375		> 10.0	> 10.0			> 10.0	> 10.0			> 10.0	> 10.0
MMV1072945	NC(=O)C1CN(C2=CC=CC=C2O1)S(=O)(=O)C1=C(Cl)SC(Cl)=C1	91.375		> 10.0	> 10.0			> 10.0	> 10.0			> 10.0	> 10.0
MMV1072948	CC(C)NC(=O)N1CCCC(C1)C(=O)NC1=NC2=CC=CC=C2N1	91.375		0.935	4	1.51	0.42	> 10.0	> 10.0			8.88	> 10.0	4.02	0.256
MMV1073280	CC1=CC(=O)N2N=CN=C2N1CC(O)COC1=CC=C(OC2=CC=CC=C2)C=C1	91.375		3.91	8.2	2.97	0.356	8.58	> 10.0	1.76	0.892	> 10.0	> 10.0
MMV1073301	COC(=O)C1=C(OC(=O)COC2=CC=C(C=C2)C#N)C=C2C=CC=CC2=C1	91.375		> 10.0	> 10.0			> 10.0	> 10.0			> 10.0	> 10.0
MMV1073618	CN1C2=C(N(CC(O)=O)C(NC3=C(Cl)C=C(Cl)C=C3)=N2)C(=O)NC1=O	91.375		> 10.0	> 10.0			> 10.0	> 10.0			> 10.0	> 10.0
MMV1073655	FC(F)(F)C1=CC=CC=C1N1C=C(N=N1)C(=O)NC1=NC2=CC=CC=C2N1	91.375		5.53	> 10.0	2.16	0.829	> 10.0	> 10.0			4.51	> 10.0	2.58	0.587
MMV107367	CC1=C(C(=O)NC(C)(C)C)C2=C(O1)C(=O)C1=C(C=CC=C1)C2=O	86.04		0.466	4.63	0.957	0.592	5.15	> 10.0	2.79	0.986	> 10.0	> 10.0
MMV1073970	ClC1=CC=CC(NC(=O)N2CCN(CC2)C(=O)C2=COC=C2)=C1	100		> 10.0	> 10.0			> 10.0	> 10.0			> 10.0	> 10.0
MMV1073974	CC1=NC(CC2=NC(=CS2)C2=CC=C(C=C2)S(C)(=O)=O)=CS1	91.375		> 10.0	> 10.0			> 10.0	> 10.0			> 10.0	> 10.0
MMV1073982	CN1C(=O)N(C)C(NCCOC2=CC=CC3=C2OC(C)(C)C3)=C(C#N)C1=O	91.375		> 10.0	> 10.0			> 10.0	> 10.0			> 10.0	> 10.0
MMV1073984	CC1=CC=C(NC(=O)C2=CC=C(O2)S(=O)(=O)N2CCOCC2)C=C1Cl	91.375		> 10.0	> 10.0			> 10.0	> 10.0			> 10.0	> 10.0
MMV1073985	CN(CC1=NC2=CC=CC=C2N1)C1=NC=CC(=N1)C(F)(F)F	91.375		> 10.0	> 10.0			> 10.0	> 10.0			> 10.0	> 10.0
MMV1073991	CCN1C(=O)N(CC2=CC3=C(OCO3)C(Cl)=C2)C2=CC=CC=C12	91.375		> 10.0	> 10.0			> 10.0	> 10.0			> 10.0	> 10.0
MMV1074323	FC(F)(F)C1=CC=CC=C1OS(=O)(=O)C1=CC=CC=C1C#N	91.375		> 10.0	> 10.0			> 10.0	> 10.0			> 10.0	> 10.0
MMV1074325	ClC1(Cl)CC1C(=O)NC1=CC=C(C=C1)C#N	91.375		> 10.0	> 10.0			> 10.0	> 10.0			> 10.0	> 10.0
MMV1074335	CC(C)N1N=CC2=CC(NC(=O)C3=CC4=CC=CC=C4OC3)=CN=C12	91.375		9.28	> 10.0	12	0.534	> 10.0	> 10.0			> 10.0	> 10.0
MMV1074337	CC1=CC(C(=O)NC2=CC=NC=C2Cl)=C(C)S1	100		> 10.0	> 10.0			> 10.0	> 10.0			> 10.0	> 10.0
MMV1074360	CC(=O)NCCCC1=CC=C(C=C1)C(=O)COC(=O)C1=CC(Cl)=CN1	86.935		> 10.0	> 10.0			> 10.0	> 10.0			1.6	3.48	2.83	0.674
MMV1074652	CC1=CN=C2C(C=CC=C2S(=O)(=O)NCC2=CSC(=N2)C2=CC=CC=C2)=C1	86.935		> 10.0	> 10.0			> 10.0	> 10.0			> 10.0	> 10.0
MMV1075268	CC(=O)C1=C(C)N=C2SC(C3=NC(=NO3)C(C)(C)C)=C(N)C2=C1	86.935		3.31	3.91	13.1	0.312	> 10.0	> 10.0			> 10.0	> 10.0
MMV1075356	CC1=C2C(N)=C(SC2=NC(=N1)C1CC1)C1=NC(=NO1)C1=CC=CS1	91.29		4.67	> 10.0	2.09	0.41	> 10.0	> 10.0			> 10.0	> 10.0
MMV1075720	NC1=C2C=CSC2=NC(SCC2=CC(=O)N3C(SC4=CC=CC=C34)=N2)=N1	86.935		> 10.0	> 10.0			> 10.0	> 10.0			> 10.0	> 10.0
MMV1075774	CCNC(=O)C1=CC=CC(NC(=O)CCC(=O)C2=CC(C)=CC=C2C)=C1	85.262		> 10.0	> 10.0			> 10.0	> 10.0			> 10.0	> 10.0
MMV1075787	CN(C)C(CNC1=CC(C(=O)NC2CC2)=C2C=CC=CC2=N1)CC1=CC=CC=C1	88.209		> 10.0	> 10.0			> 10.0	> 10.0			> 10.0	> 10.0
MMV1076084	CCN1C(=O)N(CC2=NC=C(O2)C2=CC=CC(Cl)=C2)C2=CC=CC=C12	85.262		5.23	> 10.0	1.51	0.651	> 10.0	> 10.0			> 10.0	> 10.0
MMV1076117	CCN(C(=O)C1=CC=C(NC(=O)C2CC2)S1)C1=CC=CC=C1C	85.262		9.18	> 10.0	5.48	0.146	> 10.0	> 10.0			> 10.0	> 10.0
MMV1076126	NC1=NC(CSC2=NC=CC(=N2)C(F)(F)F)=NC(NC2=CC=C(F)C=C2)=N1	91.157		> 10.0	> 10.0			> 10.0	> 10.0			> 10.0	> 10.0
MMV1076356	CNC1=C(C(=O)N(C)CC2=CC=C(C=C2)C(C)C)C(C)=NS1	85.262		0.0158	0.0634	1.58	0.865	9.84	> 10.0	3.83	0.742	> 10.0	> 10.0
MMV1076398	CCN1C(NC(=O)CC2=CC=C(C)C(OC)=C2)=NC2=CC=CC=C12	85.262		4.79	8.25	4.04	0.646	> 10.0	> 10.0			> 10.0	> 10.0
MMV1076683	ClC1=CC=CC=C1OC1=CC=CC=C1NC(=O)C1=CC2=CC=CC=C2C(=O)N1	85.262		1.09	1.25	15.6	0.531	5.69	> 10.0	0.764	0.704	> 10.0	> 10.0
MMV1076786	COC1=CC=C(NC(=O)CNC(=O)NCC=C)C=C1Cl	91.157		> 10.0	> 10.0			> 10.0	> 10.0			> 10.0	> 10.0
MMV1077140	BrC1=C2C=CC=CC2=CC=C1OC(=O)C1=CC=C2NC(=O)COC2=C1	85.262		> 10.0	> 10.0			> 10.0	> 10.0			> 10.0	> 10.0
MMV1077517	CC(SC1=NN=C2C=CC(=CN12)C(F)(F)F)C(=O)NCC1CCCO1	84.636		> 10.0	> 10.0			> 10.0	> 10.0			> 10.0	> 10.0
MMV1078194	CN(CC1=CSC=C1)C(=O)COC(=O)C1=NN2C(=N1)N=C(C)C=C2C	92.318		> 10.0	> 10.0			> 10.0	> 10.0			> 10.0	> 10.0
MMV1078195	CC(N(C)S(=O)(=O)N1CCC2=CC=CC=C2C1)C1=CC=C(C=C1)N1C=NC=N1	87.197		6.27	> 10.0	2.44	0.756	> 10.0	> 10.0			> 10.0	> 10.0
MMV1078227	FC1=CC(\C=C2/CSC3=CC=CC=C3C2=O)=CC=C1N1C=NC=N1	91.579		> 10.0	> 10.0			> 10.0	> 10.0			> 10.0	> 10.0
MMV1078368	CC(C)N(C(C)C)C(=O)C(C)OC(=O)C1=CC=CC(Cl)=C1N	83.157		> 10.0	> 10.0			> 10.0	> 10.0			> 10.0	> 10.0
MMV1078458	CC(C)N1C(C)=CC(C(=O)NCCC2=CC=CC(F)=C2)=C1C	89.894		0.0203	0.0364	3.76	0.418	> 10.0	> 10.0			> 10.0	> 10.0
MMV1078546	OC1=CC=C(C=C1)C1CCN(CC1)C(=O)CCCNC(=O)C1=CSC=C1	86.526		> 10.0	> 10.0			> 10.0	> 10.0			> 10.0	> 10.0
MMV1078565	ClC1=CC=C2C(NCCCNC3=CC=CC=N3)=NC=NC2=C1	83.157		> 10.0	> 10.0			> 10.0	> 10.0			> 10.0	> 10.0
MMV1078743	CC1=C(SC(NC(=O)C2CC2)=C1)C(=O)N1CCNC(=O)C1	89.894		> 10.0	> 10.0			> 10.0	> 10.0			> 10.0	> 10.0
MMV1079252	CC1=C(CC(N)=O)SC(SC2=C3C=CC=C(Br)C3=NC=N2)=N1	83.157		> 10.0	> 10.0			> 10.0	> 10.0			> 10.0	> 10.0
MMV1079259	O=C(CCC1=CC=CO1)NC1=CC=C(C=C1)N1N=CC=N1	88.21		4.85	> 10.0	1.03	0.655	9.51	> 10.0	10.3	0.943	> 10.0	> 10.0
MMV1079594	OC1=CC=CC=C1NC(=O)C1=CC=C(CN2C=CN=C2)C=C1	83.157		1.57	6.19	1.6	0.598	> 10.0	> 10.0			> 10.0	> 10.0
MMV1079815	OC(=O)CC1=CSC(=N1)C1=CC(Br)=CS1	98.236		> 10.0	> 10.0			> 10.0	> 10.0			> 10.0	> 10.0
MMV1079836	O=C(CNC(=O)C1=CC=C(C=C1)N1CCCC1=O)NCCCN1C=CC=N1	87.65		> 10.0	> 10.0			> 10.0	> 10.0			> 10.0	> 10.0
MMV1079859	CC(N)C(=O)NCC(F)(F)F	91.179		> 10.0	> 10.0			> 10.0	> 10.0			> 10.0	> 10.0
MMV1079878	COC1=CC=CC(CC(=O)NC2=CC=C(N3CCNC(=O)C3)C(Cl)=C2)=C1	91.179		> 10.0	> 10.0			> 10.0	> 10.0			> 10.0	> 10.0
MMV1079879	CC1=NN=C(N1)C1=CC(NC(=O)C2=CC3=C(OCC3)C=C2)=CC=C1	96.471		> 10.0	> 10.0			> 10.0	> 10.0			> 10.0	> 10.0
MMV1079954	O=C(NC1=CC=C(N=C1)N1C=CC=N1)C1=NN(C(=O)CN1)C1=CC=CC=C1	87.65		> 10.0	> 10.0	2.66	0.194	> 10.0	> 10.0			> 10.0	> 10.0
MMV1079989	CCN1C(NC(=O)CC2=CSC(=N2)N2C(C)=CC=C2C)=NC2=CC=CC=C12	85.886		8.84	> 10.0	14.1	0.172	> 10.0	> 10.0	6.15	0.156	> 10.0	> 10.0
MMV1080166	O=C(C1CCCO1)N1CCN2C1=NC1=CC=CC=C21	94.707		> 10.0	> 10.0			> 10.0	> 10.0			> 10.0	> 10.0
MMV1080209	O=C(CN1C=NC(=N1)C#N)NCC1(CCCCC1)N1CCOCC1	84.122		> 10.0	> 10.0			> 10.0	> 10.0	0.0925	0.157	> 10.0	> 10.0
MMV1080211	CN1C=CC=C1C(=O)CSC1=NN=CN1CC=C	92.943		> 10.0	> 10.0			> 10.0	> 10.0			> 10.0	> 10.0
MMV1080230	NC(=O)N1CCCC(C1)C(=O)N1CCCC(C1)C1=NC2=CC=CC=C2S1	89.414		> 10.0	> 10.0			> 10.0	> 10.0			> 10.0	> 10.0
MMV1080231	COC(=O)C1CC2CCCCC2N1C(=O)C1=NN(C)C(=O)C2=CC=CC=C12	94.707		> 10.0	> 10.0			> 10.0	> 10.0			> 10.0	> 10.0
MMV1080252	CS(=O)(=O)NC1=CC=CC(CNC(=O)C2=C3NC4=C(CCCC4)C3=CC=C2)=C1	92.943		5.31	> 10.0	1.82	0.711	> 10.0	> 10.0	8.62	0.723	> 10.0	> 10.0
MMV1080518	CCOC(=O)C1=C(CN2C=CN=C2)NC(=O)NC1CC	89.414		> 10.0	> 10.0			> 10.0	> 10.0			> 10.0	> 10.0
MMV1080519	CN1C=C(C=C1C(N)=O)S(=O)(=O)NC1=CC=CC(CN2C(=O)CNC2=O)=C1	84.122		> 10.0	> 10.0			> 10.0	> 10.0			> 10.0	> 10.0
MMV1080540	O=C(NCC1=NC=CC=C1)C1=CC=C2N=C3CCCN3C2=C1	85.886		> 10.0	> 10.0			> 10.0	> 10.0			> 10.0	> 10.0
MMV1080541	FC1=CC(Cl)=C2N=CC(C#N)=C(Cl)C2=C1	92.943		> 10.0	> 10.0			> 10.0	> 10.0			> 10.0	> 10.0
MMV1080561	CN(CCO)C(=O)NCCC(C1=CC=CC=C1)C1=CC=CC=C1	91.179		> 10.0	> 10.0			> 10.0	> 10.0			> 10.0	> 10.0
MMV1080562	CC1=CSC(NC(=O)C2=CC(=NN2)C2CC2)=N1	89.414		> 10.0	> 10.0			> 10.0	> 10.0			0.452	1.72	1.65	0.902
MMV1080563	CN1C=NN=C1C1=CC(NC(=O)C2=NN(CC3=CC=CC=C3)C(=O)C=C2)=CC=C1	89.414		> 10.0	> 10.0			> 10.0	> 10.0			> 10.0	> 10.0
MMV1080582	CC1=CC(=CC=C1NC(=O)CC1CCC=C1)N1CCOCC1	91.179		> 10.0	> 10.0			> 10.0	> 10.0			> 10.0	> 10.0
MMV1080663	O=C(NC(C1CC1)C1=CC=CC=C1)C1=NN(C(=O)CN1)C1=CC=CC=C1	87.65		8.76	9.85	18.7	0.556	> 10.0	> 10.0			> 10.0	> 10.0
MMV1080848	CC1=NOC2=NC(=CC(C(=O)OC3=CC=C(C=C3)N3CCCC3=O)=C12)C1CC1	92.943		> 10.0	> 10.0			> 10.0	> 10.0			> 10.0	> 10.0
MMV1080871	CCC1=NC2=NC(=NN2C(Cl)=C1)C(=O)OC	87.65		> 10.0	> 10.0			> 10.0	> 10.0			> 10.0	> 10.0
MMV1080893	CCN(CC)S(=O)(=O)C1=CN(CC2=NC(N)=NC(=N2)N(C)C)C(=O)C=C1	85.886		> 10.0	> 10.0			> 10.0	> 10.0			> 10.0	> 10.0
MMV1080913	NC1=CC(=NN1)C1=CC=C(Br)S1	96.471		> 10.0	> 10.0			> 10.0	> 10.0			> 10.0	> 10.0
MMV1080934	CC(C)CN1N=CC=C1NC(=O)C1=CC=C(C)N=C1	91.179		> 10.0	> 10.0			> 10.0	> 10.0			> 10.0	> 10.0
MMV1081050	CC(C)N1C(C)=CC(C(=O)NC2=NC3=CC=CC=C3S2)=C1C	89.641		0.121	0.946	1.07	0.787	> 10.0	> 10.0			> 10.0	> 10.0
MMV1081395	CCOC(=O)C1=CC=C(OC2=C(N=C3C=CC=CC3=N2)C(C#N)C(=O)OC)C=C1	84.461		5.19	7.6	5.75	0.407	> 10.0	> 10.0			> 10.0	> 10.0
MMV1082066	C(SC1=NCCS1)C1=NN=C(O1)C1=CC=CC=C1	87.051		> 10.0	> 10.0			> 10.0	> 10.0			> 10.0	> 10.0
MMV1082072	O=S(=O)(N1CCOC2CCCCC12)C1=CC2=CC=CC=C2CC1	89.641		> 10.0	> 10.0			> 10.0	> 10.0			> 10.0	> 10.0
MMV1082078	ClC1=CC=C(NS(=O)(=O)C2=CNC(=C2)C(=O)N2CCCC2)C=C1C#N	94.82		5.33	> 10.0	1.14	0.85	> 10.0	> 10.0			> 10.0	> 10.0
MMV1082430	COC1=CC=C2OC\C(=C\C3=CC=C(OCC4=NC=CN4C)C=C3)C(=O)C2=C1	92.23		8.44	> 10.0	10.1	0.104	> 10.0	> 10.0			> 10.0	> 10.0
MMV1082431	CC(C)NC(=O)N1CCCC(C1)C(=O)NC1=NC2=C(S1)C=CC1=CC=CC=C21	87.051		4.39	> 10.0	2.07	0.824	> 10.0	> 10.0			> 10.0	> 10.0
MMV1082450	CC(C)C(NC(=O)C1=CC=C(F)C=C1)C(=O)NCC1CC2=CC=CC=C12	87.752		6.96	> 10.0	3.06	0.302	> 10.0	> 10.0			> 10.0	> 10.0
MMV1082452	CNC(=O)C1=CC=C(CN(CCOC2=CC=CC(F)=C2)C2CC2)C=C1	83.669		6.72	> 10.0	4.75	0.3	> 10.0	> 10.0			> 10.0	> 10.0
MMV1083485	CN1C=CN=C1COC1=CC=C(C=C1)C(=O)NC1=NC2=CC=C(C)C=C2S1	85.711		> 10.0	> 10.0			> 10.0	> 10.0			> 10.0	> 10.0
MMV1083560	CC(NC(=O)NC1=CC=C(C#N)C(Cl)=C1)C1=CC=CS1	92.103	13	> 10.0	> 10.0			> 10.0	> 10.0			> 10.0	> 10.0
MMV1083806	CCCNC(=O)C(C)NC(=O)NC1=C(C)C=CC=C1CC	94.735	-31	> 10.0	> 10.0	13.4	0.0478	> 10.0	> 10.0			> 10.0	> 10.0
MMV1083810	O=C(CC1=CSC(=N1)C1=NC=CC=N1)OC1=CC=C(C=C1)N1CCCC1=O	86.838	-19	> 10.0	> 10.0			> 10.0	> 10.0			> 10.0	> 10.0
MMV1083816	CN(CC1=CC=CC=C1)C(=O)NC1=C2C=CC=NC2=CC=C1	86.838	-12	> 10.0	> 10.0			> 10.0	> 10.0			> 10.0	> 10.0
MMV1083832	CC(C)C1=CC=CC(NS(=O)(=O)C2=CNC(=C2)C(=O)N2CCCC2)=C1	84.205	-15	> 10.0	> 10.0			> 10.0	> 10.0	1.65	0.259	> 10.0	> 10.0
MMV1083858	CC(N(C)C1=CC=C(C=N1)C#N)C1=CC=CC(NC(=O)C2=CC=CC=C2)=C1	92.103	30	3.04	> 10.0	1.47	0.583	> 10.0	> 10.0			> 10.0	> 10.0
MMV1083880	COC1=CC=CC=C1C1=CC(=NO1)C(=O)NCC(C)C1=CC=CC=C1	84.205	-34	3.42	> 10.0	1.24	0.652	> 10.0	> 10.0			> 10.0	> 10.0
MMV1083923	CNC1=C2C=CC=CC2=NC(SCCS(=O)(=O)C2=CC=CC=C2)=N1	84.205	-68	1.45	6.83	1.42	0.718	> 10.0	> 10.0			> 10.0	> 10.0
MMV1083974	CCNC(=O)CC1=CC=C(NC(=O)C2=CSC(Br)=C2)C=C1	94.735	-93	> 10.0	> 10.0			> 10.0	> 10.0			> 10.0	> 10.0	10.6	0.0524
MMV1084012	CC(C)(C)N1N=CC(C(=O)NCCOC2=CC=CC=C2)=C1C(F)(F)F	84.205	-104	0.591	> 10.0	0.7	0.775	> 10.0	> 10.0			> 10.0	> 10.0
MMV1084034	CC(=O)C1=C(C)NC(C(=O)N(CC=C)C2=NC3=C(CCCC3)S2)=C1C	84.205	-26	0.296	6.45	0.713	0.94	> 10.0	> 10.0			> 10.0	> 10.0
MMV1084062	CN(CC1=CC=CC=C1Br)C1=CC(C)=NC(N)=N1	89.47	18	1.23	2.29	3.52	0.797	4.29	> 10.0	1.99	0.929	> 10.0	> 10.0
MMV1084099	CCNC(=O)CNC(=O)C1=CC=C(C=C1)C(C)(C)C	92.103	-80	> 10.0	> 10.0			> 10.0	> 10.0			> 10.0	> 10.0
MMV1084105	CC(=O)NC1=CC=CC=C1OS(=O)(=O)C1=CC=C(C=C1)N1CCCC1=O	86.838	35	0.894	1.38	5.07	0.799	3.1	> 10.0	1.61	0.866	> 10.0	> 10.0
MMV1084114	CC1=C(CC(=O)OCC2=NC3=CC=CC=C3S2)C(=O)N=C(N1)C1=CC=CC=N1	86.838	-43	7.29	> 10.0	1.8	0.582	> 10.0	> 10.0			> 10.0	> 10.0
MMV1084117	COC(=O)C1=CC=CC2=C1CCCN2C(=O)CCN1C(=O)C2CCCCC2C1=O	84.205	-50	> 10.0	> 10.0			> 10.0	> 10.0			> 10.0	> 10.0
MMV1084120	CC(C)C1=C(C=NN1C1=CC=C(C)C=C1)C(=O)OCC1=NC(N)=NC(=N1)N(C)C	84.205	-25	6.36	> 10.0	2.99	0.678	> 10.0	> 10.0			> 10.0	> 10.0
MMV1084136	N#CC1=CC=CC(=C1)C1=NN=CO1	84.205	-71	> 10.0	> 10.0			> 10.0	> 10.0			> 10.0	> 10.0
MMV1084146	CC1=CC=C(CC(=O)NCC2=CC=C(C=C2)C#N)C=C1	92.103	41	4.23	8.45	3.17	0.517	> 10.0	> 10.0			> 10.0	> 10.0
MMV1084150	CN(CCCC1=NNC(N)=C1C#N)C1=C2C=CC=CC2=C(C)N=N1	94.735	-65	> 10.0	> 10.0			> 10.0	> 10.0			> 10.0	> 10.0
MMV1084189	COC1=CC(F)=C(C=C1OC)S(=O)(=O)N1CCCC2=CC(F)=CC(F)=C12	84.205	0	6.52	> 10.0	2.81	0.427	> 10.0	> 10.0			> 10.0	> 10.0
MMV1084195	CN1C(Cl)=CN=C1CN1CCN(CC(=O)NC2=CC=CC=C2Cl)CC1	84.205	-50	> 10.0	> 10.0			> 10.0	> 10.0			> 10.0	> 10.0
MMV1084348	CCC1=NN=C(NC(=O)C2=CSC(CC3=CC=CC=C3)=N2)S1	84.205	11	8.84	> 10.0	16.3	0.646	> 10.0	> 10.0			6.07	> 10.0	1.49	0.502
MMV1084362	O=C(N1CCCC1)C1=CC(=CN1)S(=O)(=O)NC1=CC=CC(=C1)N1C=CC=N1	84.205	37	9.51	> 10.0	13.9	0.0951	> 10.0	> 10.0	2.4	0.541	> 10.0	> 10.0
MMV1084364	CN(C)CC1=CC=CC=C1NC(=O)NC1=CC=C(Cl)C=C1	86.838	-60	4.13	7.23	3.91	0.658	> 10.0	> 10.0			> 10.0	> 10.0
MMV1084415	CC(=O)C1=CN=C2SC(C(=O)OC3CCCCC3)=C(C)C2=C1	92.103	-21	3.28	3.88	13.1	0.209	> 10.0	> 10.0			> 10.0	> 10.0
MMV1084450	FC1=CC=C(OC2=CC=C(CNC3=C4NC=NC4=NC=N3)C=N2)C=C1	84.205	48	5.84	> 10.0	3.02	0.0659	> 10.0	> 10.0	3.2	0.895	> 10.0	> 10.0
MMV1084480	CC1=C(C(=O)C(=O)NC2=CC=C(N=C2)N2CCCCC2)C2=CC=CC=C2N1	86.838	-30	6.56	9.82	5.45	0.664	> 10.0	> 10.0			> 10.0	> 10.0
MMV1084584	C(NC1=C2NC=NC2=NC=N1)C1=CC=CC(COCC2=CC=CO2)=C1	83.524	30	6.9	> 10.0	1.97	0.21	> 10.0	> 10.0	6.82	0.307	> 10.0	> 10.0
MMV1084862	CC(CC1=CC=CO1)NCC1=CC=C(C=C1)N1C=CN=C1	83.524	-13	> 10.0	> 10.0			> 10.0	> 10.0			> 10.0	> 10.0
MMV1085026	CC(CN1C=CC=N1)NC(=O)C(=O)NC1=CC=CC=C1SC1CCCC1	91.762	-68	4.18	5.88	6.42	0.787	> 10.0	> 10.0			> 10.0	> 10.0
MMV1085140	O=C(NC1=NC=CS1)C1CCCNC1	87.643	48	8.7	> 10.0	12.1	0.548	> 10.0	> 10.0			> 10.0	> 10.0
MMV1085491	CC1=CC(C(=O)NCC2=NN=C3C=CC=CN23)=C(C)N1C1CCCCC1	83.524	0	1.39	6.61	1.41	0.709	> 10.0	> 10.0			> 10.0	> 10.0	1.4	0.0106
MMV1085607	CN(C)C(=O)N1CCCC(C1)C(=O)NC1=NC(=CS1)C1=C(F)C=CC=C1F	83.524	37	5.62	> 10.0	2.82	0.52	> 10.0	> 10.0			> 10.0	> 10.0
MMV1086039	CCN1C2=C(C=CC=C2)C2=C1C=CC(NC(C)C(=O)N1CCNC1=O)=C2	86.462	-100	2.06	4.48	2.83	0.574	> 10.0	> 10.0			> 10.0	> 10.0
MMV1086071	OC1=CC=C2CCN(CC2=C1)C(=O)CC1=CSC(CC2=CC=CC=C2)=N1	83.755	-75	6.09	> 10.0	3.03	0.78	> 10.0	> 10.0			> 10.0	> 10.0
MMV1086101	CN(CCCN1C(=O)C2=CC=CC=C2C1=O)CC(=O)N(C)C	83.755	-83	> 10.0	> 10.0			> 10.0	> 10.0			> 10.0	> 10.0
MMV1086246	COC1=CC(OC)=C(C=C1OC)C1NC(=O)C2=CC=C(Cl)C=C2N1	89.17	30	> 10.0	> 10.0			> 10.0	> 10.0	8.48	0.352	> 10.0	> 10.0
MMV1086256	CC1=NN(C2=NC=C(C=C12)C(=O)NC1=NC(=CS1)C1CC1)C1=CC=C(F)C=C1	91.877	-34	1.94	4.45	2.65	0.58	> 10.0	> 10.0			> 10.0	> 10.0
MMV1086258	O=S(=O)(NC1=CC=CC(=C1)N1C=CC=N1)C1=CC=CC=C1C#N	83.755	-50	> 10.0	> 10.0			> 10.0	> 10.0			> 10.0	> 10.0
MMV1086262	FC(F)(F)COC1=NC=C(C=C1Cl)C(=O)NC1=CC=CC2=CNN=C12	89.17	38	1.99	5.53	2.15	0.641	> 10.0	> 10.0			> 10.0	> 10.0
MMV1086265	COC1=CC(OC)=C2NC(=CC2=C1)C(=O)NC1=CC=C(C=C1)N1C=CC=N1	89.17	-32	6.45	> 10.0	2.78	0.238	> 10.0	> 10.0			> 10.0	> 10.0
MMV1086443	CC1=NN=C(SC2CCCCC2=O)N1C1CCCCC1	91.877	-73	> 10.0	> 10.0			> 10.0	> 10.0			> 10.0	> 10.0
MMV1086523	COC1=CC(CNC(=O)C2=C(C)N=CS2)=CC=C1OC1CCCC1	83.755	23	2.89	> 10.0	1.08	0.626	5.34	> 10.0	1.1	0.919	> 10.0	> 10.0
MMV1086559	CCN1C(CNC(=O)C2CCN(CC2)C2=CC=C(C=N2)C#N)=NC2=CC=CC=C12	89.17	34	4.94	> 10.0	0.433	0.506	> 10.0	> 10.0			> 10.0	> 10.0
MMV1086680	CC1=NN2C(S1)=NC(CN1C=CN=C1)=CC2=O	89.17	-81	> 10.0	> 10.0			> 10.0	> 10.0			> 10.0	> 10.0
MMV1086751	O=C(NCC1=CC=C(N=C1)N1CCCCC1)C1=CC=CC2=CNN=C12	86.462	-13	> 10.0	> 10.0			> 10.0	> 10.0			> 10.0	> 10.0
MMV1086911	CC(C)OC(=O)C1=C(C)NC(C(=O)N2CCN(CC3CCCCC3)CC2)=C1C	89.17	-19	> 10.0	> 10.0			> 10.0	> 10.0			> 10.0	> 10.0
MMV1086943	CNS(=O)(=O)CC1=CC=CC=C1CNCC1=CC=C(OC(F)F)C=C1	83.755	-61	> 10.0	> 10.0			> 10.0	> 10.0			> 10.0	> 10.0
MMV1087037	ClC1=CC=CC=C1C1=NC2=CC=C(NC(=O)C3=NNC(=O)C=C3)C=C2N1	83.755	-9	3.58	4.84	7.23	0.542	> 10.0	> 10.0	0.281	0.366	> 10.0	> 10.0
MMV1087096	CC(C)OC1=CC=C(CNC(=O)C2=C(Br)C(C)=NN2)C=C1	83.755	-28	8.82	> 10.0	12.5	0.288	> 10.0	> 10.0			> 10.0	> 10.0
MMV1087103	COC1=CC=C(COC(=O)CC2=C(C)NC(=NC2=O)C2=CC=CC=N2)C=C1OC	89.17	-26	5.01	8.13	4.54	0.664	> 10.0	> 10.0			> 10.0	> 10.0
MMV1087133	CC1=NOC(=C1)C(=O)NCC#CC1=CC=CC(=C1)C(F)(F)F	89.17	-66	5.32	8.21	5.05	0.342	> 10.0	> 10.0			> 10.0	> 10.0
MMV1087254	CCOC1=CC=C(C=C1)N1CC(CC1=O)C(=O)N1CCCC(C1)C1=NC(C)=NO1	91.877	-60	> 10.0	> 10.0			> 10.0	> 10.0			> 10.0	> 10.0
MMV1087339	CN1C=C(C(=O)NC2=CC=C(Cl)C=C2C)C(=N1)C(F)(F)F	83.755	-59	> 10.0	> 10.0			> 10.0	> 10.0			> 10.0	> 10.0
MMV1087557	CN(CC1=CC=CC=C1)C1=CC=CC=C1NCC(=O)NC1=CC=CC=C1C(C)=O	91.782	-11	8.09	> 10.0	3.51	0.275	> 10.0	> 10.0			> 10.0	> 10.0
MMV1087670	CN1C=NN=C1C1CCCN(C1)S(C)(=O)=O	91.782	-52	> 10.0	> 10.0			> 10.0	> 10.0			> 10.0	> 10.0
MMV1087778	O=C(NC1=CC=CC(OC2=CN=CC=N2)=C1)C(C1=CC=CC=C1)C1=CC=CC=C1	86.303	-42	8.47	> 10.0	11.4	0.171	> 10.0	> 10.0			> 10.0	> 10.0
MMV1088168	CC(C)N(C)C1=CC=C(NC(C)C(=O)N2CCCC2)C=C1F	86.303	-46	7.89	9.36	12.8	0.621	> 10.0	> 10.0			> 10.0	> 10.0
MMV1088447	CC1=CC(C(=O)OC2=CC=CC=C2C(N)=O)=C(C)N1CC1=CC=CO1	83.563	-36	1.09	1.27	14.9	0.682	> 10.0	> 10.0			> 10.0	> 10.0
MMV1088467	CC1=NN(C2=NC=C(CCCO)C=C12)C1=CC=C(C=N1)C(F)(F)F	91.782	-43	> 10.0	> 10.0			> 10.0	> 10.0	0.869	0.0884	> 10.0	> 10.0
MMV1088595	CC(C)C1=CC=C2C=C(NC2=C1)C(=O)NC1=CC=C2OCC(=O)NC2=C1	86.303	27	1.13	2.97	2.26	0.558	> 10.0	> 10.0	0.683	0.922	> 10.0	> 10.0
MMV1088618	CC1=CC=CC(NC2=CC=CC=C2C(=O)OCC(=O)N2CCNC2=O)=C1C	86.303	-14	6.94	7.08	113	0.339	> 10.0	> 10.0			> 10.0	> 10.0
MMV1088860	CC1=C(SC2=C1C(=O)N=C(CC(N)=O)N2)C1=CC=CC=C1	84.019		1.39	1.59	16.8	0.567	2.17	8.5	1.61	0.893	> 10.0	> 10.0
MMV1088973	CCN1C(NC(=O)C2=CSC(Br)=C2)=NC2=CC=CC=C12	84.019		5.44	> 10.0	0.956	0.162	> 10.0	> 10.0			> 10.0	> 10.0
MMV1089171	FC(F)S(=O)(=O)C1=CC=C(C=C1)N1CCC(CC1)NC(=O)C1CC1	88.585		8.89	> 10.0	17	0.152	> 10.0	> 10.0	4.17	0.587	> 10.0	> 10.0
MMV1089277	CC(OC1=CC=C(C=N1)C(=O)NCC1=CC=NC(=C1)N(C)C)C1=CC=CC=C1	86.302		5.95	6.11	81.7	0.538	> 10.0	> 10.0			> 10.0	> 10.0
MMV1090092	COC1=CC=C(SC2=CC=C(NC(=O)C(C)N3C=CN=C3)C=C2Cl)C=C1	84.019		> 10.0	> 10.0			> 10.0	> 10.0			> 10.0	> 10.0
MMV1090336	CCOC1=CC=C(C=C1)C1=NC(=CS1)C(=O)NC1=NC=CC=C1O	84.458		3.36	3.84	16.6	0.386	> 10.0	> 10.0			> 10.0	> 10.0
MMV1090408	CN(CC1=CC=C(C=C1)C(N)=O)C1=C2C=CC=CC2=NC=N1	87.048		1.32	1.53	14.7	0.585	2.89	7.33	2.36	0.863	> 10.0	> 10.0
MMV1090686	CCOC1=CC=C(C=C1)C(=O)CN(C#N)C(=O)C1=CC=CC=C1	85.753		0.747	0.758	159	0.609	3.83	> 10.0	0.95	0.917	> 10.0	> 10.0
MMV1091148	COC1=CC2=C(OC3=C2C=CC=C3)C=C1NC(=O)C1=C(C)N(N=C1)C(C)(C)C	89.639		3.21	3.66	16.6	0.596	> 10.0	> 10.0			> 10.0	> 10.0
MMV1091186	CC1=C(CC(N)=O)SC(SC2=C3C4=C(CCC4)SC3=NC=N2)=N1	85.753		1.88	1.96	51.2	0.477	> 10.0	> 10.0			> 10.0	> 10.0
MMV1091230	CC(C)C1=NOC(COC(=O)C2=CC=C(C=C2)C2=CC=C(O)C=C2)=N1	87.048		> 10.0	> 10.0			> 10.0	> 10.0			> 10.0	> 10.0
MMV1091260	CCCOC1=CC=C2C=CC=CC2=C1CN(C)C1=CN=CC(=N1)N1C=CC=N1	85.753		> 10.0	> 10.0			> 10.0	> 10.0			> 10.0	> 10.0
MMV1091393	O=C(NC1=NC2=CC=CC=C2N1C1CCCCC1)C1=COC=C1	92.229		3.75	4.66	10.1	0.2	> 10.0	> 10.0	1.84	0.834	> 10.0	> 10.0
MMV1091579	CNS(=O)(=O)CC1=CC=CC=C1CNCC1=CC=CC(OC2=CC=CC=C2)=C1	85.753		> 10.0	> 10.0			> 10.0	> 10.0			> 10.0	> 10.0
MMV1091594	CC1=CC(Cl)=CC=C1S(=O)(=O)N(CC1=CC=NC=C1)C1CC1	89.873		1.69	7.99	1.42	0.462	> 10.0	> 10.0			> 10.0	> 10.0
MMV1091654	CC(=O)NC1=CC=CC2=C1CCN(C2)C1=C2C=CSC2=NC=N1	89.873		3.25	3.46	34.6	0.49	> 10.0	> 10.0			> 10.0	> 10.0
MMV1091733	CN1C\C(=C\C2=CSN=N2)C(=O)\C(C1)=C\C1=CSN=N1	86.497		3.69	4.3	14.4	0.582	8.31	> 10.0	8.98	0.932	> 10.0	> 10.0
MMV1091858	CC(C)OCC1=CC=CC(NC(=O)NC2=CC=CC(Cl)=C2)=C1	88.185		1.78	1.8	262	0.512	> 10.0	> 10.0	8.19	0.0219	> 10.0	> 10.0
MMV1091955	CC(=O)C1=C(C)C=C(C)C(CN2C(=O)CN(C2=O)C2=CC=CC=C2)=C1C	93.249		> 10.0	> 10.0			> 10.0	> 10.0			> 10.0	> 10.0
MMV1091980	CC1=C(SCC#N)SC(NC(=O)C2=CC=C(N=C2)N2C=CN=C2)=N1	84.809		> 10.0	> 10.0			> 10.0	> 10.0			> 10.0	> 10.0
MMV1092021	CCN1N=NC2=CC(=CC=C12)C(=O)NC1CCC2=NC(=NC=C2C1)C1=CC=CC=C1	84.809		4.68	> 10.0	1.69	0.311	> 10.0	> 10.0	0.553	0.534	> 10.0	> 10.0
MMV1092024	CC(NC(=O)CC1=C(C)NC(=NC1=O)C1=NC=CC=C1)C1=CC=C(C)C=C1	84.809		9.36	> 10.0	12	0.399	> 10.0	> 10.0	4.86	0.498	> 10.0	> 10.0
MMV1092146	CC(=O)NC1=NC(=CS1)C(=O)NC1=NC2=CC=CC=C2N1C1CCCCC1	93.249		> 10.0	> 10.0			> 10.0	> 10.0			> 10.0	> 10.0
MMV1092170	CC(C)SC1=NC=CC=C1C(=O)N1CCN(CC1)C1=C(N=C(O1)C1CC1)C#N	88.185		> 10.0	> 10.0			> 10.0	> 10.0			> 10.0	> 10.0
MMV1092212	CC(OC(=O)C1=CC=CC(=C1)N1C=CC=C1)C(=O)N1CCCC1	86.497		4.65	8.03	4.03	0.34	> 10.0	> 10.0			> 10.0	> 10.0
MMV1092395	CN(CC1COC2=CC=CC=C2O1)C(=O)NC1=NC2=CC=CC=C2S1	83.121		< 4.57E-03	> 10.0	0.752	0.571	> 10.0	> 10.0	1.35	0.883	> 10.0	> 10.0
MMV1092454	CC1=C(CC(=O)NC2CCCCCCC2)C(=O)N=C(N1)C1=CC=CC=N1	89.873		1.65	1.71	61.7	0.378	> 10.0	> 10.0			> 10.0	> 10.0
MMV1092500	CC1CC2=CC(=CC=C2N1CC1=CC=C(C=C1)N1N=C(C)C=C1C)S(N)(=O)=O	83.121		1.34	1.54	15.8	0.537	> 10.0	> 10.0	1.67	0.825	> 10.0	> 10.0
MMV1092612	CN(C1CCCCC1)C1=CC=C(C=C1)C(=O)NC1=NC=C(C)S1	86.497		0.0892	0.327	1.69	0.349	> 10.0	> 10.0	7.67	0.65	> 10.0	> 10.0
MMV1092795	CC(C)C1=C2N=C(C=C(C)C2=CC=C1)N1CCN(CC(=O)N(C)C)CC1	88.185		5.93	6.13	64.7	0.2	> 10.0	> 10.0			> 10.0	> 10.0
MMV1092882	CC1=C(CC2=CC=C3OCOC3=C2)SC(NC(=O)C2=CN3C=CC=CC3=N2)=N1	84.809		3.36	3.5	53.8	0.294	> 10.0	> 10.0			> 10.0	> 10.0
MMV1092949	CC(C)(C)C1=NC(=NO1)C1=CC=C(N)C=C1	84.809		2.28	9.21	1.58	0.494	> 10.0	> 10.0	0.127	0.315	> 10.0	> 10.0
MMV1093034	CC(=O)C1=CC2=C(OCO2)C=C1NC(=O)C1=CC=C(CN2C=CC=N2)C=C1	86.834		> 10.0	> 10.0			> 10.0	> 10.0			> 10.0	> 10.0
MMV1093100	CC1=C(C)N=C(N1)C1=CC=CC(NC(=O)C2=CC=C(OC(F)F)C=C2)=C1	85.448		2.66	2.68	207	0.671	> 10.0	> 10.0			> 10.0	> 10.0
MMV1093119	CN1CCCN(CC1)C1=CC=C(NC(=O)OCC(F)(F)F)C=C1F	83.369		> 10.0	> 10.0			> 10.0	> 10.0			> 10.0	> 10.0
MMV1093220	ClC1=CC=C(N2C=NC=N2)C(NC(=O)COC(=O)CC2=CSC=C2)=C1	92.377		> 10.0	> 10.0			> 10.0	> 10.0			> 10.0	> 10.0
MMV1093221	CN1C(CN2N=NC(=N2)C2=CC=CC(F)=C2)=NC2=CC=CC=C2C1=O	88.22		> 10.0	> 10.0			> 10.0	> 10.0			> 10.0	> 10.0
MMV1093223	CC(C)C1=NC=CN1CC1=CC=CC(NC(=O)C2=CC=C(Br)O2)=C1	84.755		> 10.0	> 10.0			> 10.0	> 10.0			> 10.0	> 10.0
MMV1093270	O=C(CN1CCN2C=CC=C2C1C1=CC=CC=C1)N1CCC2=C(C1)C=CS2	86.141		3.71	4.34	14	0.298	> 10.0	> 10.0			> 10.0	> 10.0
MMV1093340	CC(NC(=O)OC(C)(C)C)C(=O)NC1=CC(Br)=CC=C1C	85.448		> 10.0	> 10.0			> 10.0	> 10.0			> 10.0	> 10.0
MMV1093362	COC1=CC=CC=C1C1=CC(=NO1)C(=O)NC1=CC=C(C=C1)N1CCCC1	88.22		> 10.0	> 10.0			> 10.0	> 10.0			> 10.0	> 10.0
MMV1093572	CN(C)C(=O)CC(NC(=O)NC1=CC=C(F)C=C1F)C1=CC=CC=C1	89.606		> 10.0	> 10.0			> 10.0	> 10.0			> 10.0	> 10.0
MMV1093945	CC1=CN2C(S1)=NC(C)=C2CNCCC1=CC=C(C=C1)N1CCCCC1	86.141		0.591	0.606	85.2	0.531	9.38	> 10.0	1.99	0.618	> 10.0	> 10.0
MMV1094018	CC1=NNC(NC(=O)CCCOC2=CC=CC(C)=C2)=C1	84.062		0.951	1.35	6.3	0.571	2.81	5.95	2.94	0.896	> 10.0	> 10.0
MMV1094386	CCCS(=O)(=O)N1CCC(CC1)NC(=O)C1=C(C)N=CS1	84.222		> 10.0	> 10.0			> 10.0	> 10.0			> 10.0	> 10.0
MMV1094397	CC1=C(NC2=C1C(=O)CCC2)C(=O)N1CCN(CC1)C1=CC(=CC=N1)C#N	83.833		> 10.0	> 10.0			> 10.0	> 10.0	7.54	0.56	> 10.0	> 10.0
MMV1094742	CC1=CC(NC(=O)N2CCC(CC2)OC2=CC(C)=CC=C2C)=NO1	90.748		1.19	1.37	15.3	0.595	6.31	> 10.0	1.23	0.839	> 10.0	> 10.0
MMV1095794	COC1=CC=C(C=N1)C(=O)NCC#CC1=CC=CC(=C1)C(F)(F)F	87.49		> 10.0	> 10.0			> 10.0	> 10.0			4.03	4.06	300	0.355
MMV1095807	CCCN1C\C(=C\C2=CSN=N2)C(=O)\C(C1)=C\C1=CSN=N1	94.418		> 10.0	> 10.0			9.87	> 10.0	13.3	0.713	> 10.0	> 10.0
MMV1097202	CCOC(=O)C1=CNN=C1S(=O)(=O)NC1=CC=CNC1=O	89.718		> 10.0	> 10.0			> 10.0	> 10.0			> 10.0	> 10.0
MMV1097577	CCOC1=CC=C(C=C1)C1=NC(CC(=O)NCC2=CC=NC(OC)=C2)=CS1	92.037		2.91	3.46	12.8	0.477	> 10.0	> 10.0			> 10.0	> 10.0
MMV1097579	O=C(NC1=CC=CC(CN2C=CN=C2)=C1)C1=NN(C2=C1CCC2)C1=CC=CC=C1	85.936		> 10.0	> 10.0			> 10.0	> 10.0			> 10.0	> 10.0
MMV1097583	CC1=C(C=NN1C(C)(C)C)C(=O)NC1=CC=NN1CC1=CC=CC=C1	84.488		> 10.0	> 10.0	2.67	0.113	> 10.0	> 10.0			> 10.0	> 10.0
MMV1097589	CNC1=C(C(=O)OCC2=NC(=NO2)C(C)C)C(C)=NS1	93.795		6.11	6.24	107	0.299	> 10.0	> 10.0			> 10.0	> 10.0
MMV1097781	CCC1=C(C=NN1C(C)(C)C)C(=O)NC1=NN(CCC2=CC=CC=N2)C=C1	88.108		0.166	2.23	0.847	0.391	> 10.0	> 10.0			> 10.0	> 10.0
MMV1097867	CC1=CC(=CC=C1N1C=NN=N1)S(=O)(=O)OC1=CC=CC=C1C(N)=O	85.212		9.07	> 10.0	12.6	0.0652	> 10.0	> 10.0			> 10.0	> 10.0
MMV1097924	CC1=NOC(=C1)C(=O)NC1CCN(CC1)C1=C2C3=C(CCCC3)SC2=NC=N1	83.661		> 10.0	> 10.0			> 10.0	> 10.0			> 10.0	> 10.0
MMV1097981	CC(NC1=CC=C(OC2=CC=CC(F)=C2)C=C1)C(=O)N1CCNC1=O	91.831		0.991	1.08	25	0.491	> 10.0	> 10.0			> 10.0	> 10.0
MMV1098168	BrC1=C(NN=C1C1CC1)C(=O)NCC1=CC=C(C=C1)N1C=CC=N1	89.452		1.27	1.52	12.1	0.528	4.24	8.65	3.08	0.83	> 10.0	> 10.0
MMV1098219	CC(C)(C)C1CCC2=C(C1)SC(=O)N2	91.417		1.16	1.31	17.6	0.512	1.56	7.08	1.45	0.907	> 10.0	> 10.0
MMV1098256	CCN1C2=C(C=CC=C2)C2=C1C=CC(NC1=C(C#N)C(=O)N(C)C(=O)N1C)=C2	86.35		0.418	0.508	11.3	0.663	2.65	8.38	1.91	0.9	> 10.0	> 10.0
MMV1098403	ClC1=CC=C(C=C1)N1C=C(C=N1)C(=O)NC1=CC=C2OC(=O)NC2=C1	91.107		> 10.0	> 10.0			> 10.0	> 10.0			> 10.0	> 10.0
MMV1098418	CCOC(=O)C1=C(C)C(C(=O)CN(C)S(=O)(=O)C2=C(C)ON=C2C)=C(C)N1	84.178		3.28	3.73	16.9	0.509	> 10.0	> 10.0			> 10.0	> 10.0
MMV1098543	CCCC1=NC(C)=C(S1)C(=O)NC1=NC=CN1CC1=CC=CC=C1	87.177		> 10.0	> 10.0			> 10.0	> 10.0			> 10.0	> 10.0
MMV1098613	CC(C)N1N=CC2=CC(=CN=C12)C(=O)NC1=NN=C(N1)C1=CC=CC=N1	90.176		6.07	> 10.0	1.86	0.0303	> 10.0	> 10.0			> 10.0	> 10.0
MMV1098839	CNS(=O)(=O)C1=CC=C(O1)C(=O)NC1=CC=C(NC2=CC=CC=C2)C=C1	83.661		1.12	1.18	43.9	0.459	> 10.0	> 10.0	2.07	0.347	> 10.0	> 10.0
MMV1099052	CCOC(=O)C1=CC=C(C=C1)S(=O)(=O)N1CCC(CC1)N(C)C	91.512		> 10.0	> 10.0			> 10.0	> 10.0			> 10.0	> 10.0
MMV1099110	CC1=CC=CC(OC2CCN(CC2)C(=O)NCC2=CC=NN2)=C1C	90.325		> 10.0	> 10.0			> 10.0	> 10.0			> 10.0	> 10.0
MMV1099175	CCC1=NN=C(N1)SC1=C2SC=CC2=NC=N1	91.968		> 10.0	> 10.0			> 10.0	> 10.0			> 10.0	> 10.0
MMV1099213	O=C(N1CCN(CC2=CSC(=N2)C2CCCCC2)CC1)C1=CC=CS1	90.143		5.47	> 10.0	2.36	0.0477	> 10.0	> 10.0	7.59	0.857	> 10.0	> 10.0
MMV1099308	CC1=CC=C(C2=CSC(NC(=O)CCN3C=CN=C3)=N2)C(C)=C1	83.024		> 10.0	> 10.0			> 10.0	> 10.0			> 10.0	> 10.0
MMV1099449	CCN1C=CN=C1C(=O)NC1=NC(=CS1)C1=CC=C2OCCOC2=C1	87.691		1.89	1.92	182	0.438	> 10.0	> 10.0	10.1	0.135	> 10.0	> 10.0
MMV1099556	CNC(=O)NC(=O)C(C)N1CCN(CCC2=CC=CS2)CC1	87.691		> 10.0	> 10.0			> 10.0	> 10.0			> 10.0	> 10.0
MMV1099737	COC1=CC(C)=CC=C1OC1=CC=C(NC(=O)NC2CCN3CCCCC23)C=N1	83.588		> 10.0	> 10.0			> 10.0	> 10.0			> 10.0	> 10.0
MMV1099771	C1CN(CCC1C1=NC=CN1)C1=C2C=C(SC2=NC=N1)C1=CC=CC=C1	91.794		3.43	3.94	15.6	0.358	> 10.0	> 10.0			> 10.0	> 10.0
MMV1099805	COC1=CC=C(C=C1NC(=O)NCC1=CC=C(N=C1)N1CCCCCC1)C(N)=O	87.691		> 10.0	> 10.0			> 10.0	> 10.0			> 10.0	> 10.0
MMV1099813	COC(=O)C1=CC=CC(=C1)C(=O)NC1=NC=CN1CC1=CC=CC=C1	91.794		6.33	9.3	5.71	0.673	> 10.0	> 10.0			> 10.0	> 10.0
MMV1099850	CC(C)COC1=CC=C(NC(=O)C2=CC=NN2C)C=C1Cl	83.588		9.12	> 10.0	14.7	0.488	> 10.0	> 10.0			> 10.0	> 10.0
MMV1100050	CN1N=CC2=C1N=CN(CC1=C(Cl)C3=CC=CC=C3S1)C2=O	83.588		> 10.0	> 10.0			> 10.0	> 10.0			> 10.0	> 10.0
MMV1100099	CN1C=C(C=N1)C(=O)NC1=NC(C)=C(CC2=CC=CC=C2Cl)S1	87.691		2.74	3.3	11.8	0.668	4.67	> 10.0	2.29	0.901	> 10.0	> 10.0
MMV1100200	CCN1C(NC(=O)C2=NOC(C2)C2=CC=CC=C2)=NC2=CC=CC=C12	83.588		3.35	3.82	16.7	0.627	> 10.0	> 10.0	6.09	0.107	> 10.0	> 10.0
MMV1100265	CC1=CC=C(C=C1)N1CC(CC1=O)C(=O)NC1=CC(=NN1)C1CC1	83.588		0.963	2.23	2.62	0.892	2.56	5.88	2.65	0.943	> 10.0	> 10.0
MMV1100305	COC1=CC=CC(CC(=O)N2CCCC(C2)C(=O)NCC2CC2)=C1	83.588		> 10.0	> 10.0			> 10.0	> 10.0			> 10.0	> 10.0
MMV1100429	O=C(NC1=NC(=CS1)C1=CC=CS1)C1=CNC(=C1)C(=O)N1CCCC1	87.691		> 10.0	> 10.0			> 10.0	> 10.0			> 10.0	> 10.0
MMV1100542	COC1=CC=CC=C1NC(=O)NCC1=NC(=CN1)C1=CC=CC=C1	91.794		3.84	5.1	7.77	0.194	7.85	> 10.0	5.47	0.951	> 10.0	> 10.0
MMV1100632	ClC1=CC=C(OCC2=CC=CN=C2)C(CN2CCN(CC2)C2=NC=CC=N2)=C1	83.588		> 10.0	> 10.0			> 10.0	> 10.0			> 10.0	> 10.0
MMV1100803	CN1CCN(CC1)C1=CC=C(NC(=O)C2=C(C)C=CS2)N=C1	88.385		0.0143	0.343	0.692	0.881	> 10.0	> 10.0			> 10.0	> 10.0
MMV1100891	CC(C)(NCC(=O)NC1=CC=CC=C1C(N)=O)C1=CC=C2OCOC2=C1	88.385		> 10.0	> 10.0	7.96	0.17	> 10.0	> 10.0			> 10.0	> 10.0
MMV1101135	CN1CCN(CC1)C1=CC=C(NC(=O)C2=CC3=C(C)C=C(C)C=C3N2)C=N1	88.385		3.19	3.64	16.4	0.482	> 10.0	> 10.0	1.47	0.9	> 10.0	> 10.0
MMV1102159	FC(F)S(=O)(=O)C1=CC=C(C=C1)S(=O)(=O)NC1CCCCCCC1	89.351		> 10.0	> 10.0			> 10.0	> 10.0	11.1	0.22	> 10.0	> 10.0
MMV1102187	CC(CC1=CC=C(Br)C=C1)NC(=O)C1=CC(C)=NO1	84.027		> 10.0	> 10.0			> 10.0	> 10.0			> 10.0	> 10.0
MMV1102231	COC1=CC2=C(CN(CCNC3=C4C=CSC4=NC=N3)CC2)C=C1OC	84.027		3.93	> 10.0	1.83	0.419	> 10.0	> 10.0	2.69	0.552	> 10.0	> 10.0
MMV1102271	CN(C)C1=CC=C(C=N1)C(=O)OC1=CC=C(C=C1)C1=NN=CO1	84.027		> 10.0	> 10.0			> 10.0	> 10.0			> 10.0	> 10.0
MMV1102308	CN(C)C(=O)CC1=NC(CSC2=NN3C=CC=NC3=N2)=CS1	94.676		> 10.0	> 10.0			> 10.0	> 10.0			> 10.0	> 10.0
MMV1102338	COC1=CC=C(C)C=C1CCNC1=CC(Cl)=NC(N)=N1	84.027		> 10.0	> 10.0			> 10.0	> 10.0	10.5	0.0746	> 10.0	> 10.0
MMV1102343	CN1C=CN=C1CN(C1CC1)C(=O)C1=CN(N=C1)C1=CC=CC=C1	89.351		> 10.0	> 10.0			> 10.0	> 10.0			> 10.0	> 10.0
MMV1102398	O=C(NC1=CC=CC=C1)C1=CN(N=N1)C1=CC=C2OCCOC2=C1	89.351		0.00562	5.96	0.315	0.673	> 10.0	> 10.0			0.826	3.63	1.49	0.912
MMV1102399	COC(=O)C1=CC=C(CNC(=O)NCCN2C(C)CCC3=C2C=CC=C3)C=C1	84.027		3.23	3.88	12	0.668	> 10.0	> 10.0	2.63	0.63	> 10.0	> 10.0
MMV1102419	N#CC1=CC=C(NCCNC2=NC3=CC=CC=C3S2)N=C1	84.027		2.66	4.32	4.52	0.618	4.62	> 10.0	2.81	0.729	> 10.0	> 10.0
MMV1102432	CC1=CC=C(C=C1)S(=O)(=O)CCC(=O)OCC(=O)NCC1CCCO1	84.027		> 10.0	> 10.0			> 10.0	> 10.0			> 10.0	> 10.0
MMV1102455	CN1N=C(C)C=C1NC(=O)CCC1=CC=C(C)C(Cl)=C1	94.676		> 10.0	> 10.0			> 10.0	> 10.0			> 10.0	> 10.0
MMV1102456	CC1(CC1(Cl)Cl)C(=O)NC1CCN(CC1)S(C)(=O)=O	100		> 10.0	> 10.0			> 10.0	> 10.0			> 10.0	> 10.0
MMV1102470	CC1=CC(=O)N2N=C(COC(=O)C3=CC=CC=C3NC3=CC=CC=C3)SC2=N1	89.351		> 10.0	> 10.0			> 10.0	> 10.0			> 10.0	> 10.0
MMV1102476	CC(=O)NCCC1=NC=CN1CC1=CC=CC=C1	89.351		> 10.0	> 10.0			> 10.0	> 10.0			> 10.0	> 10.0
MMV1102500	CC(NC(=O)CN1CCCC2=C(F)C=C(F)C=C12)C1=CC=CO1	89.351		> 10.0	> 10.0			> 10.0	> 10.0			> 10.0	> 10.0
MMV1102556	CN(C)C1=CC=C(CNC(=O)C2CCN(CC2)C(=O)NCC2=CC=CO2)C=C1	89.351		> 10.0	> 10.0			> 10.0	> 10.0			> 10.0	> 10.0
MMV1102577	NC1=CC(OCC2=CN=CC=C2)=CC=C1	89.351		> 10.0	> 10.0			> 10.0	> 10.0			> 10.0	> 10.0
MMV1102598	CC(CNC(=O)C1(C)CC1(Cl)Cl)N(C)C1=CC=CC=C1	89.351		> 10.0	> 10.0			> 10.0	> 10.0			> 10.0	> 10.0
MMV1102629	CC1=C(C=NN1C(C)(C)C)C(=O)NC1=CC=C(C)C(F)=C1	94.676		0.0753	6.02	0.501	0.734	> 10.0	> 10.0			1.83	9.88	1.31	0.708
MMV1102641	BrC1=CC=CC=C1N1C=C(N=N1)C(=O)NC1=CC=CC2=CNN=C12	84.027		> 10.0	> 10.0			> 10.0	> 10.0			> 10.0	> 10.0
MMV1102713	FC(F)(F)COC1=NC=CC=C1C(=O)NCC1=CC=C(C=C1)N1CCCC1=O	89.351		0.899	4.11	1.45	0.646	2.23	8.87	1.59	0.969	> 10.0	> 10.0
MMV1102735	CC1CCC2=CC=CC=C2N1CC(=O)N(CCC(N)=O)CC1=CC=CC=C1	89.351		> 10.0	> 10.0			> 10.0	> 10.0			> 10.0	> 10.0
MMV1102780	CNC1=C(C(=O)NCC2=CSC(=N2)C2=CC=CC=C2)C(C)=NS1	89.351		1.53	4.69	1.96	0.757	9.31	> 10.0	1.65	0.956	> 10.0	> 10.0
MMV1102783	O=C(CCC1=CC=CO1)NC1=CC=C(N=C1)N1CCNC(=O)C1	94.676		> 10.0	> 10.0			> 10.0	> 10.0			> 10.0	> 10.0
MMV1102807	FC1=CC=C(C=C1)C1(CC1)C(=O)NC1=NN=CN1	100		> 10.0	> 10.0			> 10.0	> 10.0			> 10.0	> 10.0
MMV1102808	CC(C)COCCCNC(=O)NC1=C(C)C=C(C)C=C1Cl	94.676		> 10.0	> 10.0			> 10.0	> 10.0			> 10.0	> 10.0
MMV1102829	CCOC(=O)C1=CC=C(N=C1)N1CCN(CC1)C(C)C1=NC(=NO1)C(C)C	89.351		4.25	> 10.0	1.97	0.365	5.55	> 10.0	2.09	0.987	> 10.0	> 10.0
MMV1102830	CS(=O)(=O)N1CCCC(C1)C(=O)NC(C1CCCCC1)C1=CC=CC=C1	89.351		> 10.0	> 10.0			> 10.0	> 10.0			> 10.0	> 10.0
MMV1102851	COC1=CC=C(NC(=O)C2=CC=CC(Cl)=C2)C=C1OCC1=CC=CN=C1	94.676		> 10.0	> 10.0			> 10.0	> 10.0			> 10.0	> 10.0
MMV1102914	CC(C)C1=NOC(CCC(=O)NC2=CC=CC(Cl)=C2C)=N1	89.351		> 10.0	> 10.0			> 10.0	> 10.0			> 10.0	> 10.0	18.3	0.35
MMV1102915	O=C(NCC1=CC=C(CN2C=CN=C2)C=C1)C1=CSC(=N1)C1=CC=CS1	89.351		6.98	> 10.0	1.64	0.565	> 10.0	> 10.0			> 10.0	> 10.0
MMV1102923	OC1=CC=C(C=C1)N1CCN(CC1)C(=O)NC1=CC=C2OC3(CCCC3)OC2=C1	84.027		1.6	4.23	2.26	0.894	9.5	> 10.0	12.8	0.476	> 10.0	> 10.0
MMV1102942	CC(C)C1=CC(C(=O)NC2=NC(=CS2)C(C)=O)=C2C(C)=NN(C2=N1)C(C)(C)C	89.351		> 10.0	> 10.0			> 10.0	> 10.0			> 10.0	> 10.0
MMV1102982	CCN1C(=O)N(CC(=O)NC2=CC=C(NC(=O)NC3CC3)C=C2)C2=CC=CC=C12	89.351		> 10.0	> 10.0			> 10.0	> 10.0			> 10.0	> 10.0
MMV1102996	CCC1=NC(COC(=O)C2=C(NC)SN=C2C)=CS1	84.027		1.53	5.52	1.71	0.615	4.87	> 10.0	1.02	0.915	> 10.0	> 10.0
MMV1103066	CC1CCN(CC1)C(=O)CSC(F)(F)F	84.027		> 10.0	> 10.0			> 10.0	> 10.0			> 10.0	> 10.0
MMV1103115	CCOC(=O)NC1=CC=CC(N)=C1C	89.351		> 10.0	> 10.0			> 10.0	> 10.0			> 10.0	> 10.0
MMV1103138	CC(C)C1=CC=C(CS(=O)(=O)C(C)C(=O)NC2CCCC2)C=C1	94.676		> 10.0	> 10.0			> 10.0	> 10.0			> 10.0	> 10.0
MMV1103157	CN1C(C)=NN=C1S(=O)(=O)CC(=O)N1CCC2=CC=CC=C12	89.351		> 10.0	> 10.0			> 10.0	> 10.0			> 10.0	> 10.0	11.6	0.688
MMV1103159	CC(CN1C=CC=N1)NCC1=CC=C(F)C(F)=C1	94.676		> 10.0	> 10.0			> 10.0	> 10.0			> 10.0	> 10.0
MMV1103160	COC1=CC=C2N(CC3=NN4C(S3)=NC(C)=CC4=O)CCCC2=C1	100		> 10.0	> 10.0			> 10.0	> 10.0			> 10.0	> 10.0
MMV1103183	OC1=CC=CN=C1NC(=O)C1=CC=C(N=C1)N1CCOCC1	84.027		0.705	4.08	1.25	0.907	> 10.0	> 10.0			> 10.0	> 10.0	6.17	0.111
MMV1103200	CC(NC(C)C1=CC=C(Cl)C=C1)C(=O)NC1=C(C=CS1)C(N)=O	84.027		2.14	> 10.0	1.06	0.69	> 10.0	> 10.0			> 10.0	> 10.0
MMV1103229	CC1=C(C(=O)NCC2COCCO2)C(=NO1)C1=CC=CC=C1	89.351		> 10.0	> 10.0			> 10.0	> 10.0			> 10.0	> 10.0
MMV1103266	ClC1=NSC(NCC2=CN(CC3=CC=CC=C3)N=C2)=C1C#N	89.351		1.1	1.22	20.5	0.627	1.72	4.52	2.27	0.949	9.3	> 10.0	12.9	0.244
MMV1103291	CC1=CC=C(C=C1)C1=NOC(CN2CCN(CC2)C2=CC(C)=NC(N)=N2)=N1	84.027		1.45	> 10.0	1.09	0.613	3.88	> 10.0	1.35	0.853	> 10.0	> 10.0
MMV1103465	FC(F)(F)CNC(=O)CNC1=CC=CC=C1C1=CC=CC=C1	89.351		> 10.0	> 10.0			> 10.0	> 10.0			> 10.0	> 10.0
MMV1103489	O=C(CCC1CCCC1)N1CCC(CC1)C1=NN=C2CCCN12	94.676		> 10.0	> 10.0			> 10.0	> 10.0	0.129	0.379	> 10.0	> 10.0
MMV1103510	CC1CCC2=CC=CC=C2N1CC(=O)C1=CC=CN1C	84.027		> 10.0	> 10.0			> 10.0	> 10.0	5.07	0.0101	> 10.0	> 10.0
MMV1103511	CCOC1=CC(=CC=C1OCC1=CC=CN=C1)C(=O)N1CCOCC1	100		> 10.0	> 10.0			> 10.0	> 10.0			> 10.0	> 10.0
MMV1103512	CC(C)C1=NOC(CCC(=O)NC2=CC=C(F)C=C2F)=N1	100		> 10.0	> 10.0			> 10.0	> 10.0	0.102	0.0537	> 10.0	> 10.0
MMV1103533	CCN(CC1=CC=CC(F)=C1)C(=O)NC1=CC=CC=C1N1N=C(C)C=C1C	94.676		> 10.0	> 10.0			> 10.0	> 10.0			> 10.0	> 10.0
MMV1103536	CN(CCOC1=CC=CC=C1C)C(=O)NCCC1=CC=CS1	89.351		3.35	4.09	11.1	0.17	5.16	> 10.0	3.22	0.951	> 10.0	> 10.0
MMV1103539	CC1=C(SC(NC(=O)C2=CC=CO2)=C1)C(=O)NC1=NN=CN1	84.027		> 10.0	> 10.0			> 10.0	> 10.0			> 10.0	> 10.0
MMV1103645	CN(C)C1=CC(CNC(=O)C2=CC3=C(F)C=CC=C3S2)=CC=N1	89.371		4.99	7.57	5.26	0.456	> 10.0	> 10.0	10.4	0.0222	> 10.0	> 10.0
MMV1103698	FC1=CC=C(OC2=CC=C(NC(=O)C3=CC=CC(=C3)N3C=NN=N3)C=N2)C=C1	84.056		8.72	> 10.0	8.75	0.449	> 10.0	> 10.0			> 10.0	> 10.0
MMV1103867	CNC1=C(C(=O)NC2=CC=C3OC(=NC3=C2)C(C)C)C(C)=NS1	84.056		3.08	3.56	15	0.678	> 10.0	> 10.0			> 10.0	> 10.0
MMV1104039	O=C(N1CCN(CC1)C1=CC(=CC=N1)C#N)C1=CC=CC(=C1)N1C=CC=C1	89.371		0.901	2.2	2.46	0.842	1.83	7.08	1.62	0.96	> 10.0	> 10.0
MMV1104106	CC1CC(C)CN(CC2=CC=CC=C2CNC(=O)NC2=NN=C(S2)C2CC2)C1	84.056		6.46	> 10.0	3.71	0.683	> 10.0	> 10.0	1.87	0.778	> 10.0	> 10.0
MMV1104109	COC1=CC=C(NC(=O)C2=CC=NN2)C=C1NC(=O)C1=CC=C(Cl)C=C1F	94.685		3.7	4.87	8.03	0.294	6.87	> 10.0	3.17	0.943	> 10.0	> 10.0
MMV1104236	O=C(NCC1=CC=CC=C1OC1CCCC1)NC1=NN=C(S1)C1CC1	84.056		4.4	7.55	4.07	0.516	5.93	> 10.0	1.24	0.927	> 10.0	> 10.0
MMV1104250	COC1=CC=CC=C1CNC1=C2C=CN=CC2=CC=C1	84.056		> 10.0	> 10.0			> 10.0	> 10.0			> 10.0	> 10.0
MMV1105259	CC1(CCN1CC1=CC=CC=C1Cl)C(=O)NCC1=CC=CN=C1	85.561		4.27	> 10.0	2.38	0.474	> 10.0	> 10.0			> 10.0	> 10.0
MMV1105538	COC1=CC=CC(CN2CCC2(C)C(=O)NC2=CC=CC=C2CC2=CC=CC=C2)=C1OC	83.756		> 7.66	> 7.66			> 7.66	> 7.66			> 7.66	> 7.66	1.08	0.316
MMV1105540	CC1(CCN1CC1=CC=C2C=CC=CC2=C1)C(=O)NC1=CC=NC=C1	85.561		1.8	7.13	1.6	0.488	0.854	> 9.96	0.704	0.958	> 9.96	> 9.96
MMV1105936	CC(C)CN1CCC1(C(=O)NC1=CC=NC=C1)C1=CC=CC=C1	89.171		1.31	6.57	1.36	0.753	2.51	> 10.7	0.888	0.951	> 10.7	> 10.7
MMV1105981	CC(C)CN1CCC1(C(=O)NCC1=C2C=CC=CC2=CC=C1)C1=CC=CC=C1	84.659		5.57	> 8.86	1.82	0.397	> 8.86	> 8.86	0.125	0.379	> 8.86	> 8.86
MMV1108832	FC(F)(F)OC1=CC=C(NC2=CC(=NC=N2)C2=CC=CC(Cl)=C2)C=C1	87.573		> 9.02	> 9.02			> 9.02	> 9.02			> 9.02	> 9.02
MMV1108858	COC1=CC=CC(=C1)C(=O)NC1=CC=CC(NC2=CC=C(C=N2)C2=CC=CC(NC(C)=O)=C2)=C1	88.07		> 7.29	> 7.29			> 7.29	> 7.29			> 7.29	> 7.29
MMV1108934	COC1=CC=CC(=C1)C(=O)NC1=CC=CC(NC2=CC=C(C=N2)C2=CC(OC)=C(OC)C(OC)=C2)=C1	86.579		> 6.80	> 6.80			> 6.80	> 6.80			> 6.80	> 6.80
MMV1108950	FC1(F)OC2=CC=C(NC3=CC(=NC=N3)C3=CC(Cl)=CC(Cl)=C3)C=C2OC1(F)F	89.064		6.88	> 7.40	14.8	0.0861	7.26	> 7.40	15.2	0.834	> 7.40	> 7.40
MMV1109080	CNC1=CC(NC2=CC(C)=C(OC3=CC=CC(=C3)C(C)(C)C)C=C2C)=NC=N1	89.064		6.77	8.49	9.72	0.605	8.72	> 8.76	16.8	0.912	> 8.76	> 8.76	11.3	0.0353
MMV1109255	ClC1=CN=CC(Cl)=C1N1CCN(CC1)C1=CC=C(C=N1)C1=CC=CN=C1	91.55		0.996	> 8.54	0.997	0.751	3.96	> 8.54	1.37	0.981	> 8.54	> 8.54
MMV1109291	CC(C)(C)C1=CC=C(C=C1)C1=CC=C(OCCCC2=CC=CC=N2)N=C1	83.596		6.22	> 9.52	2.82	0.72	8.89	> 9.52	3.23	0.98	> 9.52	> 9.52
MMV1109294	CN(C)CCCOC1=CC=C(C=N1)C1=CC=C(C=C1)C(C)(C)C	91.052		0.0859	> 10.6	0.428	0.727	> 10.6	> 10.6			> 10.6	> 10.6
MMV1109323	FC(F)(F)OC1=CC=C(C=C1)C1=CC=C(OCC2=CC=CC=N2)N=C1	87.076		> 9.53	> 9.53			> 9.53	> 9.53	9.63	0.944	> 9.53	> 9.53
MMV1109353	FC(F)(F)OC1=CC=C(C=C1)C1=CC=C(OCCCC2=CC=CC=N2)N=C1	89.561		6.75	> 8.82	4.51	0.157	6.18	> 8.82	2.06	0.963	> 8.82	> 8.82
MMV1109385	CC(C)(C)C1=CC=C(C=C1)C1=CC=C(OCCN2CCOCC2)N=C1	87.573		4.35	> 9.69	2.69	0.584	8.01	> 9.69	2.33	0.966	> 9.69	> 9.69
MMV1110392	CCSC1=C(C(=O)N2CC(C)CC(C)C2)C(=O)N2C(SC=C2C(F)(F)F)=N1	89.88		> 7.87	> 7.87			> 7.87	> 7.87			> 7.87	> 7.87
MMV1110406	CC1=C(N2C=CSC2=N1)C(=O)NCC1=CC=CC=C1OC1=CC=CC=C1	84.938		> 9.08	> 9.08			> 9.08	> 9.08			> 9.08	> 9.08
MMV1110409	CC1=C(N2C=CC=CC2=N1)C(=O)NCC1=CC=CC(OC(F)(F)F)=C1	89.41		8.72	> 9.45	18.2	0.0314	> 9.45	> 9.45			> 9.45	> 9.45
MMV1110739	CC1=CN2C(C=C1)=NC(=C2C(=O)NCC1=CC(Cl)=CC(Cl)=C1)C(F)(F)F	84.703		> 8.20	> 8.20			> 8.20	> 8.20			> 8.20	> 8.20
MMV1111085	CC1=C(C=CC=C1)S(=O)(=O)NC1=C(N=CC=N1)N1CCN(CC1)S(=O)(=O)C1=C2C=CC=CC2=CC=C1	89.16		> 6.30	> 6.30			> 6.30	> 6.30			> 6.30	> 6.30
MMV1111753	FC(F)(F)C1=CC=C(CN2N=C(NS(=O)(=O)C3=CC=CC4=NSN=C34)C3=CC=CC=C23)C=C1	85.065		> 6.74	> 6.74			> 6.74	> 6.74			> 6.74	> 6.74
MMV1111781	FC1=CC=CC(NC(=O)N2CCC3(CC2)OCC2=CC(=CC=C2O3)C2=CC=CO2)=C1	89.401		> 8.08	> 8.08			> 8.08	> 8.08			> 8.08	> 8.08
MMV1111789	CC1=CC=CC(NC(=O)N2CCC3(CC2)OCC2=CC(=CC=C2O3)C2=CC=C(OC(F)(F)F)C=C2)=C1	85.547		> 6.62	> 6.62			> 6.62	> 6.62			> 6.62	> 6.62
MMV1112096	COC1=C(OC)C=C(C=C1)C1=CC=C2OC3(CCN(CC3)C(=O)C3=C(F)C=C(F)C=C3)OCC2=C1	89.642		> 6.85	> 6.85			> 6.85	> 6.85			> 6.85	> 6.85
MMV1112106	COC1=CC=C(CC(=O)N2CCC3(CC2)OCC2=CC=CC=C2O3)C=C1	84.824		> 9.34	> 9.34			> 9.34	> 9.34	0.312	0.567	> 9.34	> 9.34	13.5	0.0841
MMV1112108	COC1=C(OC)C=C(C=C1)C1=CC=C2OC3(CCN(CC3)C(=O)C3=C(C)C=CC(F)=C3)OCC2=C1	86.029		> 6.91	> 6.91			> 6.91	> 6.91			> 6.91	> 6.91
MMV1113142	CN(C(C1=C(C)C=CC=C1)C1=C(C)C=CC=N1)C(=O)C1CCN(CC1)C(=O)C1=CC(Cl)=CC=C1	89.49		> 6.93	> 6.93			> 6.93	> 6.93			> 6.93	> 6.93
MMV1113505	COC1=CC=C2NC=C(CCNC(=O)C3=C(NCC4=CC=CN=C4)N=C(C=C3)C3=CC(NC(C)=O)=CC=C3)C2=C1	89.303		1.59	5.13	1.88	0.271	1.2	> 6.17	0.912	0.95	3.81	> 6.17	1.54	0.292
MMV1114534	CCC1=C(N(C)CCC(C)C)N2C=C(C=CC2=N1)C(=O)N1CCCCC1	94.794		> 9.26	> 9.26			> 9.26	> 9.26			> 9.26	> 9.26
MMV1120080	CC1=C(SC(=O)N1CC1=CC=NC=C1)C(=O)NC1=CC(OC2=CC=CC=C2)=CC=C1	83.819		> 7.90	> 7.90			> 7.90	> 7.90			> 7.90	> 7.90
MMV1120406	CN(C)S(=O)(=O)C1=CC=C(CN2C=C(SC2=O)C(=O)NCC2=CC=CC(=C2)C(F)(F)F)C=C1	86.13		6.47	> 6.61	16	0.195	> 6.61	> 6.61			> 6.61	> 6.61
MMV1120452	CN(C)S(=O)(=O)C1=CC=C(CN2C(=O)SC(C(=O)NCC3=CC(Cl)=C(Cl)C=C3)=C2C)C=C1	83.5		5.25	> 6.41	9.17	0.333	> 6.41	> 6.41			> 6.41	> 6.41
MMV1120618	CC1=C(SC(=O)N1CC1=CC=C(C=C1)C1=CC=CC=C1)C(=O)NC1CC1	85		1.9	8.88	1.43	0.717	> 9.05	> 9.05	5.36	0.546	> 9.05	> 9.05
MMV1121165	CCN1C2=C(C=CC=C2)C2=C1C=CC(NC1=CC(=NC=N1)C1=CC=C(O)C=C1)=C2	85		2.24	5.79	2.31	0.677	4.56	> 8.67	2.38	0.789	> 8.67	> 8.67
MMV1121193	CCN1C2=C(C=CC=C2)C2=C1C=CC(NC1=CC(=NC=N1)C1=CC(OC)=C(OC)C(OC)=C1)=C2	91		0.426	1.29	1.98	0.713	1.13	5.65	1.37	0.859	> 7.26	> 7.26
MMV1121257	CN(C)C1=CC=C(C=C1)C1=NC=NC(NC2=CC(OCC3=CC=CC=C3)=CC=C2)=C1	86.5		0.526	1.61	1.97	0.838	1.52	6	1.6	0.897	> 8.32	> 8.32
MMV1121262	CC(C)CC1=CC=C(C=C1)C1=NC=NC(NC2=CC=C(C)C(NS(C)(=O)=O)=C2)=C1	85		7.03	> 8.04	12.9	0.53	> 8.04	> 8.04			> 8.04	> 8.04
MMV1121381	COC1=CN=CC(=C1)C1=NC=NC(NC2=CC=C(OC3=CC=CC=C3)C=C2)=C1	86.5		7.76	> 8.91	10.3	0.501	> 8.91	> 8.91			> 8.91	> 8.91
MMV1121405	COC1=C(OC)C=C(NC2=CC(=NC=N2)C2=CC=C(C=C2)N(C)C)C(C)=C1	86.5		0.264	0.48	3.68	0.773	1.09	7.94	1.1	0.88	> 9.05	> 9.05
MMV1121411	CN(C)C1=CC=C(NC2=NC=NC(=C2)C2=C3C=CC=CC3=CC=C2)C=C1	86.5		1.9	6.64	1.75	0.668	4.85	> 9.69	1.74	0.777	> 9.69	> 9.69
MMV1121443	N(C1=CC=C2NC=CC2=C1)C1=NC=NC(=C1)C1=C2C=CC=CC2=CC=C1	94		1.13	4.49	1.6	0.806	2.76	> 9.81	1.68	0.859	> 9.81	> 9.81
MMV1121444	COC1=CC(=CC(OC)=C1OC)C1=CN=C(C=C1)N1CCN(CC1)C1=CC=NC=C1	86.5		6.09	> 8.12	3.58	0.452	> 8.12	> 8.12	1.45	0.424	> 8.12	> 8.12
MMV1121463	COC1=CC(=CC(OC)=C1OC)C1=CC=CC(NC2=CC=CC(OC(F)(F)C(F)F)=C2)=N1	85		> 7.29	> 7.29			> 7.29	> 7.29			> 7.29	> 7.29
MMV1121923	COC1=CC(NC2=CN=CC(=N2)C2=CC=C(N)C=C2)=CC(OC)=C1OC	89.606		0.955	1.84	3.36	0.719	3.85	> 9.36	1.6	0.917	> 9.36	> 9.36
MMV1122689	COC1=C(OC)C=C(C=C1)N1CCN(CC1)C1=C(N=CC=N1)C1=CC=CC=C1	83.369		0.382	0.978	2.34	0.832	1.28	> 8.77	1.08	0.81	> 8.77	> 8.77
MMV1122945	COC1=CN=CC(=C1)C1=CC(NC2=CC(Cl)=CC=C2)=CN=C1	85.448		8.86	9.85	20.7	0.436	> 10.6	> 10.6			> 10.6	> 10.6
MMV1123112	CC1=CC=C(C=C1)S(=O)(=O)NC1=CC=C(NC2=NC=CN3C(=CN=C23)C2=CC=CC(OC(F)(F)F)=C2)C=C1	83.643		3	> 6.12	2.83	0.42	> 6.12	> 6.12			> 6.12	> 6.12
MMV1123113	CC(C)[C@@H](CO)NC1=NC=CN2C(=CN=C12)C1=CC(OC(F)(F)F)=CC=C1	83.643		2.05	6.18	1.99	0.624	5.22	> 8.68	1.77	0.938	> 8.68	> 8.68
MMV1123143	CC1=CC=C(C=C1)S(=O)(=O)NC1=CC=C(NC2=NC=CN3C(=CN=C23)C2=CC=C(F)C=C2)C=C1	85.46		1.37	4.49	1.86	0.706	> 6.97	> 6.97			> 6.97	> 6.97
MMV1123147	COC1=CC(NC2=NC=CN3C(=CN=C23)C2=CC=C(OC(F)(F)F)C=C2)=CC(OC)=C1OC	87.278		2.86	4.53	4.79	0.767	7.1	> 7.17	16.8	0.492	> 7.17	> 7.17
MMV1123151	COC1=CC=C(NC2=NC=CN3C(=CN=C23)C2=CC(NC(C)=O)=CC=C2)C=C1	87.278		< 4.04E-03	0.122	0.339	0.721	> 8.84	> 8.84	8.78	0.721	6.38	> 8.84	2.21	0.658
MMV1123186	COC1=CC=C(NC2=NC=CN3C(=CN=C23)C2=CC(=CC=C2)C(=O)NCCO)C=C1	89.095		0.181	4.59	0.68	0.895	> 8.18	> 8.18			4.75	> 8.18	1.47	0.89
MMV1123214	CC1=CC=C(C=C1)C1=CN=C2N1C=CN=C2NC1=CC=C(NS(=O)(=O)C2=CC=C(C)C=C2)C=C1	85.46		1.09	> 7.03	0.774	0.875	> 7.03	> 7.03			> 7.03	> 7.03
MMV1123290	COC1=C(C=CC=C1)C1=CN=C2N1C=CN=C2NC1=CC=C(NS(=O)(=O)C2=CC=C(C)C=C2)C=C1	85.46		1.57	> 6.80	1.39	0.614	> 6.80	> 6.80			> 6.80	> 6.80
MMV1123298	COC1=CN=CC(=C1)C1=CN=C2N1C=CN=C2NC1=CC(OC)=C(OC)C(OC)=C1	90.913		0.121	0.297	2.45	0.956	0.841	> 8.10	0.708	0.654	> 8.10	> 8.10
MMV1123320	CC1=CC=C(C=C1)S(=O)(=O)NC1=CC=C(NC2=NC=CN3C(=CN=C23)C2=C(OC3=CC=CC=C3)C=CC=C2)C=C1	90.913		1.42	5.41	1.64	0.733	> 6.03	> 6.03			> 6.03	> 6.03
MMV1123327	CC1=CC=C(C=C1)S(=O)(=O)NC1=CC=C(NC2=NC=CN3C(=CN=C23)C2=CC=C(OC(F)(F)F)C=C2)C=C1	92.73		0.867	3.49	1.58	0.687	> 6.12	> 6.12			> 6.12	> 6.12
MMV1123331	COCCCNC1=NC=CN2C(=CN=C12)C1=C(OC)C=CC=C1	87.278		1.64	5	1.97	0.68	8.2	> 10.6	3.12	0.689	> 10.6	> 10.6	1.63	0.685
MMV1123343	CCCNC1=NC=CN2C(=CN=C12)C1=CC=C(C=C1)C(=O)NC1CC1	92.73		5.35	7.31	7.04	0.366	> 9.84	> 9.84	2.37	0.851	> 9.84	> 9.84
MMV1123401	O=C(NC1CC1)C1=CC=C(C=C1)C1=CN=C2N1C=CN=C2NCC1=CC=C2OCOC2=C1	92.73		2.51	2.99	12.5	0.564	> 7.72	> 7.72	2.15	0.624	> 7.72	> 7.72
MMV1123433	COC1=CC=C(C=C1)C1=CN=C2N1C=CN=C2NC1=CC(OC(F)(F)C(F)F)=CC=C1	89.095		2.47	2.67	27.6	0.693	4.42	> 7.63	1.95	0.977	> 7.63	> 7.63
MMV1123434	CC(=O)C1=CC=CC(=C1)C1=CN=C2N1C=CN=C2NC1=CC(OC(F)(F)C(F)F)=CC=C1	90.913		1.72	6	1.76	0.616	4.69	> 7.43	2.66	0.947	> 7.43	> 7.43
MMV1123475	CN(C)C1=C(C=CC=C1)C1=CN=C2N1C=CN=C2NC1=CC=C(NS(=O)(=O)C2=CC=C(C)C=C2)C=C1	85.46		3.47	> 6.62	3.26	0.262	> 6.62	> 6.62			> 6.62	> 6.62
MMV1123478	CN(C)C1=CC=CC(NC2=NC=CN3C(=CN=C23)C2=CC3=C(OCO3)C=C2)=C1	85.46		0.365	2.84	1.07	0.768	8.51	> 8.84	29.4	0.847	> 8.84	> 8.84
MMV1123544	FC(F)C(F)(F)OC1=CC(NC2=NC=CN3C(=CN=C23)C2=CC=C(C=C2)C(=O)NC2CC2)=CC=C1	87.278		1.29	2.49	3.35	0.643	> 6.80	> 6.80	8.49	0.235	> 6.80	> 6.80
MMV1123560	O=C(NC1CC1)C1=CC=C(C=C1)C1=CN=C2N1C=CN=C2NCC1CC1	87.278		3.65	6.12	4.24	0.447	> 9.50	> 9.50	1.1	0.94	> 9.50	> 9.50
MMV1123607	C(NC1=NC=CN2C(=CN=C12)C1=C(OC2=CC=CC=C2)C=CC=C1)C1=CC=CS1	89.095		4.96	> 8.28	2.93	0.546	> 8.28	> 8.28			> 8.28	> 8.28
MMV1123615	O=C(NC1CC1)C1=CC=C(C=C1)C1=CN=C2N1C=CN=C2NCC1=CC=CS1	89.095		2.88	3.14	24.8	0.509	> 8.47	> 8.47	7.57	0.524	> 8.47	> 8.47
MMV1123619	COC1=CC(=CC(OC)=C1OC)C1=CN=C2N1C=CN=C2NC1=CC(OC(F)(F)C(F)F)=CC=C1	83.643		2.81	5.38	3.39	0.397	> 6.70	> 6.70	8.4	0.356	> 6.70	> 6.70
MMV1123626	CN(C)CCNC(=O)C1=CC=C(C=C1)C1=CN=C2N1C=CN=C2NC1=CC=C(OC2=CC=CC=C2)C=C1	94.548		> 6.70	> 6.70			> 6.70	> 6.70			> 6.70	> 6.70
MMV1123661	CN(C)CCNC1=CC=NC2=C(C=NN12)C1=CC=C2C=CC=CC2=C1	89.095		1.06	> 9.96	0.931	0.843	> 9.96	> 9.96			> 9.96	> 9.96
MMV1123667	ClC1=CC=CC(=C1)C1=C2N=CC=C(NCCCN3CCOCC3)N2N=C1	87.278		3.66	> 8.87	1.37	0.567	> 8.87	> 8.87			> 8.87	> 8.87
MMV1123679	COCCNC1=CC=NC2=C(C=NN12)C1=C(OC2=CC=CC=C2)C=CC=C1	83.643		3.91	> 9.16	0.975	0.706	> 9.16	> 9.16			> 9.16	> 9.16	3.47	0.0365
MMV1123697	FC1=C(Cl)C=C(C=C1)C1=C2N=CC=C(NCC3=CC=CS3)N2N=C1	89.095		0.38	7.94	0.723	0.681	> 9.20	> 9.20			> 9.20	> 9.20
MMV1123699	CN(C)CCNC1=CC=NC2=C(C=NN12)C1=C(OC2=CC=CC=C2)C=CC=C1	83.643		5.14	> 8.84	1.31	0.651	> 8.84	> 8.84			> 8.84	> 8.84
MMV1123767	C(NC1=CC=NC2=C(C=NN12)C1=C(OC2=CC=CC=C2)C=CC=C1)C1=NC=CC=C1	89.095		8.25	> 8.39	14.9	0.143	> 8.39	> 8.39			> 8.39	> 8.39
MMV1123816	CN(C)CCNC1=CC=NC2=C(C=NN12)C1=C(F)C=CC=C1	83.643		0.204	1.46	1.12	0.894	> 11.0	> 11.0			> 11.0	> 11.0	9.41	0.56
MMV1123841	OC1CCN(CC1)C1=CC=NC2=C(C=NN12)C1=CC=C(OC2=CC=CC=C2)C=C1	87.278		2.98	7.21	2.48	0.699	8.05	> 8.54	2.26	0.638	> 8.54	> 8.54
MMV1123863	FC1=CC=C(CNC2=CC=NC3=C(C=NN23)C2=CC=C(C=C2)C(=O)NC2CC2)C=C1	85.46		4.82	> 8.22	3.6	0.311	> 8.22	> 8.22			> 8.22	> 8.22
MMV1123931	FC1=C(C=CC=C1)C1=C2N=CC=C(NCC3=CC=CS3)N2N=C1	90.913		0.238	> 10.2	0.51	0.639	> 10.2	> 10.2			> 10.2	> 10.2	1.17	0.682
MMV1123932	OC1CCN(CC1)C1=CC=NC2=C(C=NN12)C1=CC=C2C=CC=CC2=C1	90.913		0.129	0.96	1.1	0.73	> 9.58	> 9.58			> 9.58	> 9.58
MMV1123942	CN(C)C1=CC=C(C=C1)C1=C2N=CC=C(NC3=CC=C(OC4=CC=CC=C4)C=C3)N2N=C1	89.095		6.65	> 7.83	2.36	0.164	> 7.83	> 7.83			> 7.83	> 7.83
MMV1123948	CN(C)C1=CC=C(C=C1)C1=CN=C2C=CC(NCC3=CC=C4OCOC4=C3)=NN12	87.278		1.2	3.57	2.01	0.65	2.07	6.97	1.81	0.969	> 8.52	> 8.52
MMV1123962	COCCNC1=NN2C(C=C1)=NC=C2C1=CC=C(Cl)C=C1	90.913		4.3	5.92	6.86	0.283	> 10.9	> 10.9	7.9	0.252	> 10.9	> 10.9
MMV1123964	ClC1=CC=C(C=C1)C1=CN=C2C=CC(NCC3=CC=C4OCOC4=C3)=NN12	90.913		> 8.71	> 8.71			> 8.71	> 8.71			> 8.71	> 8.71
MMV1123967	COC1=NC=C(C=C1)C1=CN=C2C=CC(N[C@H](CO)C(C)C)=NN12	85.46		2.69	4.4	4.47	0.471	> 10.1	> 10.1			> 10.1	> 10.1
MMV1123972	C(NC1=NN2C(C=C1)=NC=C2C1=CC=C2C=CC=CC2=C1)C1=CC=NC=C1	90.913		3.34	4.49	7.42	0.525	7.03	> 9.39	3.1	0.978	> 9.39	> 9.39
MMV1123977	FC(F)(F)OC1=CC=C(C=C1)C1=CN=C2C=CC(NCC3=NC=CC=C3)=NN12	94.548		1.02	1.24	11.1	0.439	> 8.56	> 8.56	11.3	0.834	> 8.56	> 8.56
MMV1123980	COC1=CC(=CC(OC)=C1OC)C1=C2N=C(NC3=CC=C(C=C3)C(C)C)C=CN2N=C1	85.46		2.63	4.97	3.46	0.366	5.06	7.86	4.98	0.891	> 7.89	> 7.89
MMV1123985	COC1=C(OC)C=C(C=C1)C1=C2N=C(NCC3=CC=CN=C3)C=CN2N=C1	90.913		2.49	5.49	2.78	0.698	> 9.13	> 9.13	1.45	0.956	> 9.13	> 9.13
MMV1123986	COC1=CC=C(NC2=NC3=C(C=NN3C=C2)C2=CC(OC)=C(OC)C=C2)C=N1	89.095		0.768	1.73	2.71	0.798	4.57	> 8.74	1.44	0.951	> 8.74	> 8.74
MMV1123991	CCCC\C=C\C1=CN=C2C=CC(NC(CC)CO)=NN12	83.643		7.08	> 11.4	1.69	0.254	> 11.4	> 11.4			> 11.4	> 11.4
MMV1123993	COC1=CC=C(C=C1)C1=CN=C2C=CC(NCC3=CC=C4OCOC4=C3)=NN12	83.643		0.746	1.36	3.65	0.567	1.28	3.31	2.31	0.983	> 8.81	> 8.81
MMV1124000	COC1=CC=C(CNC2=NN3C(C=C2)=NC=C3C2=CC(OC)=C(OC)C=C2)C=C1	85.46		4	4.78	12.3	0.459	> 8.45	> 8.45	2.6	0.69	> 8.45	> 8.45
MMV1124015	COC1=CC=C(C=C1)C1=CN=C2C=CC(NCC3=CC=C(F)C=C3)=NN12	83.643		3.13	3.94	9.57	0.534	7.06	> 9.47	2.12	0.979	> 9.47	> 9.47
MMV1124020	COC1=C(OC)C=C(C=C1)C1=CN=C2C=CC(NCC3CC3)=NN12	87.278		0.972	2.25	2.62	0.845	> 10.2	> 10.2	1.71	0.949	> 10.2	> 10.2
MMV1124021	COC1=NC=C(C=C1)C1=CN=C2C=CC(NCC3=CC=C(Cl)C(Cl)=C3)=NN12	92.73		4.63	4.73	102	0.138	> 8.24	> 8.24			> 8.24	> 8.24
MMV1124025	COC1=CC=CC(=C1)C1=C2N=C(NC3=CC(OC)=C(OC)C(OC)=C3)C=CN2N=C1	87.278		2.7	3.34	10.3	0.636	7.13	> 8.12	6.32	0.972	> 8.12	> 8.12
MMV1124027	COC1=C(C=CC=C1)C1=C2N=C(NC3=CC=CC=C3)C=CN2N=C1	89.095		1.12	2.14	3.38	0.62	> 10.4	> 10.4	8.7	0.948	> 10.4	> 10.4
MMV1124063	COC1=NC=C(C=C1)C1=CN=C2C=CC(NCC3=C(C)C=C(C)C=C3)=NN12	90.913		7.25	9.01	10.1	0.466	> 9.18	> 9.18	9.76	0.857	> 9.18	> 9.18
MMV1124135	CC1=C(C)C=C(C=C1)C1=CN=C2C=CC(NC3CCOCC3)=NN12	83.643		1.46	4.53	1.94	0.563	> 10.2	> 10.2	2.16	0.752	> 10.2	> 10.2
MMV1124148	COC(=O)C1=CC=C(C=C1)C1=CN=C2C=CC(NCC3=CC(Cl)=CC=C3)=NN12	87.278		7.46	> 8.40	14.1	0.0198	> 8.40	> 8.40			> 8.40	> 8.40
MMV1124190	OCC1=CC=C(C=C1)C1=CN=C2C=CC(NCC3=CC=C(F)C=C3)=NN12	89.095		1.05	1.24	13	0.726	> 9.47	> 9.47	0.86	0.883	> 9.47	> 9.47
MMV1124211	CCC(CO)NC1=NN2C(C=C1)=NC=C2C1=CN=C(OC)C=C1	87.278		2.51	5.43	2.84	0.538	> 10.5	> 10.5			> 10.5	> 10.5
MMV1124213	OCCCNC1=NN2C(C=C1)=NC=C2C1=CC(=CC=C1)C(F)(F)F	89.095		1.05	1.21	15.6	0.717	7.92	> 9.81	0.946	0.925	> 9.81	> 9.81
MMV1124219	CC1=CC=C(C=C1)C1=CN=C2C=CC(NC3CCOCC3)=NN12	83.643		3.16	10.4	1.85	0.5	> 10.7	> 10.7	2.39	0.909	> 10.7	> 10.7
MMV1124225	CCCNC1=NN2C(C=C1)=NC=C2C1=CC(OC)=C(OC)C=C1	83.643		0.918	2.73	2.02	0.782	8.71	> 10.6	2.36	0.919	> 10.6	> 10.6
MMV1124227	COC1=CC=C(C=C1)C1=CN=C2C=CC(NCC3=CC(Cl)=CC=C3)=NN12	92.73		6.9	8.06	14.2	0.0441	> 9.05	> 9.05	4.15	0.863	> 9.05	> 9.05
MMV1124235	COC1=CC(NC2=NC3=C(C=NN3C=C2)C2=CC=C(OC(F)(F)F)C=C2)=CC(OC)=C1OC	85.46		3.72	5.74	5.07	0.236	> 7.17	> 7.17			> 7.17	> 7.17
MMV1124243	COC1=CC(NC2=NC3=C(C=NN3C=C2)C2=CC=C(N)C=C2)=CC(OC)=C1OC	85.46		3.19	3.83	12	0.445	> 8.43	> 8.43	3.9	0.655	> 8.43	> 8.43
MMV1124264	COC1=CC=C(CNC2=NN3C(C=C2)=NC=C3C2=CC=C(Cl)C=C2)C=C1	90.913		3.73	4.67	9.74	0.491	6.01	> 9.05	3.82	0.951	> 9.05	> 9.05
MMV1124276	COC1=C(OC)C=C(C=C1)C1=CN=C2C=CC(NCC3=NC=CC=C3)=NN12	89.095		2.41	5.88	2.47	0.694	> 9.13	> 9.13	0.427	0.871	> 9.13	> 9.13
MMV1124281	C(NC1=NN2C(C=C1)=NC=C2C1=CC=C2NC=CC2=C1)C1=CC=CS1	83.643		4.86	> 9.55	2.39	0.271	> 9.55	> 9.55	1.89	0.971	> 9.55	> 9.55
MMV1124297	CC1=CC=C(C=C1)C1=CN=C2C=CC(NCC3=CC=CS3)=NN12	92.802		4.8	> 10.3	1.88	0.642	> 10.3	> 10.3			> 10.3	> 10.3
MMV1124500	NC1=CC=C(C=C1)C1=CN=C2C=CC(NCC3=CC=C(F)C=C3)=NN12	87.043		0.26	0.372	6.16	0.867	> 9.90	> 9.90	3.34	0.665	> 9.90	> 9.90
MMV1125007	CC(C)NC1=NC=NC(=C1)C(=O)NC1=CC=CC=C1	85.213		0.196	> 12.9	0.483	0.815	> 12.9	> 12.9			0.896	5.57	1.2	0.891
MMV1125047	CCN(CCO)C1=CC=C(NC2=NC=NC(=C2)C(=O)NC2=CC=CC=C2)C=C1	83.57		1.74	7.92	1.45	0.807	7.86	> 8.74	13.5	0.28	> 8.74	> 8.74
MMV1125097	COC1=CC(NC(=O)C2=NC=NC(=C2)N2CCN(CC2)C2=NC=CC=C2)=CC(OC)=C1OC	88.499		0.596	1.61	2.21	0.872	2.79	> 7.33	1.23	0.824	> 7.33	> 7.33
MMV1125259	OC1=CC=C(NC2=NC=NC(=C2)C(=O)NC2=CC=CC=C2)C=C1	88.499		5.2	> 10.8	1.57	0.726	> 10.8	> 10.8			0.919	8.77	0.974	0.921
MMV1125303	CCNC1=NC=NC(=C1)C(=O)NC1=CC=CC=C1	86.856		0.963	> 13.6	0.389	0.692	> 13.6	> 13.6			0.302	1.44	1.41	0.951
MMV1125408	CN(C(=O)C1=CC(=NC=N1)C1=C(OCC2=CC=CC=C2)C=CC=C1)C1=CC=CC=C1	83.57		3.04	5	4.42	0.717	> 8.34	> 8.34	0.0237	0.016	> 8.34	> 8.34
MMV1125683	FC(F)(F)C1=CC(NC2=NC=C(N2)C(=O)C2=CC(Cl)=CC=C2)=CC=C1	86.856		5.49	> 9.02	3.21	0.308	> 9.02	> 9.02			> 9.02	> 9.02
MMV1125718	FC1=C(C=CC=C1)C(=O)C1=CN=C(NC2=CC=CC(=C2)C(F)(F)F)N1	83.57		9.07	> 9.45	15.7	0.709	> 9.45	> 9.45			> 9.45	> 9.45
MMV1125724	O=C(C1=CN=C(NC2=CC=CC=C2)N1)C1=CC(=CC=C1)C1=CC=CN=C1	83.57		5.98	9.25	5.04	0.615	> 9.69	> 9.69	16.4	0.215	> 9.69	> 9.69
MMV1125751	FC1=C(C=CC=C1)C(=O)C1=CN=C(NC2=CC(OC3=CC=CC=C3)=CC=C2)N1	85.213		2.8	3.36	12	0.715	6.71	> 8.84	2.89	0.712	> 8.84	> 8.84
MMV1125809	OC1=C(C=CC=C1)C(=O)C1=CN=C(NC2=CC=CC(=C2)C(F)(F)F)N1	85.213		4.55	7.03	5.05	0.685	> 9.50	> 9.50			> 9.50	> 9.50
MMV1125812	CC1=CC=CC(NC2=NC=C(N2)C(=O)C2=CC(=CC=C2)C2=CC=NC=C2)=C1	88.499		1.18	2.02	4.11	0.608	3.39	> 9.31	1.98	0.759	> 9.31	> 9.31
MMV1125813	COC1=C(C=CC=C1)C(=O)C1=CN=C(NC2=CC=CC(=C2)C2=CC=CC=C2)N1	90.142		8.03	> 8.93	12	0.218	8.61	> 8.93	9.5	0.78	> 8.93	> 8.93
MMV1125837	ClC1=CC=CC(CNC2=NC=C3CN(CCC3=N2)C(=O)C2=CC=CO2)=C1	88.499		7.63	8.86	14.7	0.24	> 8.95	> 8.95			> 8.95	> 8.95
MMV1125840	BrC1=CC=CC(NC2=NC=C(N2)C(=O)C2=CC(=CC=C2)C2=CC=NC=C2)=C1	90.142		1.38	2.54	3.59	0.729	4.28	> 7.87	2.34	0.815	> 7.87	> 7.87
MMV1125841	OC1=C(C=CC=C1)C(=O)C1=CN=C(NC2=CC(OC3=CC=CC=C3)=CC=C2)N1	90.142		0.938	1.08	15.8	0.824	1.38	6.77	1.38	0.947	> 8.89	> 8.89
MMV1125844	CC(C)OC1=CC=CC(NC2=NC=C(N2)C(=O)C2=CC(=CC=C2)C2=CC=NC=C2)=C1	88.499		2.27	3.9	4.08	0.607	5.26	> 8.28	3.28	0.825	> 8.28	> 8.28
MMV1125845	COC1=C(C=CC=C1)C(=O)C1=CN=C(NC2=CC(OC3=CC=CC=C3)=CC=C2)N1	90.142		2.81	3.37	12.2	0.607	4.14	> 8.56	2.29	0.975	> 8.56	> 8.56
MMV1125847	CC(C)(C)C1=CC(NC2=NC=C(N2)C(=O)C2=CC=CC=C2)=CC=C1	85.213		8.64	> 10.3	9.97	0.582	> 10.3	> 10.3			> 10.3	> 10.3	0.087	0.146
MMV1125852	COC1=C(C=CC=C1)C(=O)C1=CN=C(NC2=CC(CC3=CC=CC=C3)=CC=C2)N1	90.142		7.82	> 8.61	15.1	0.204	8.07	> 8.61	11.7	0.773	> 8.61	> 8.61
MMV1125853	FC1=CC=CC(=C1)C(=O)C1=CN=C(NC2=CC(Br)=CC=C2)N1	86.856		8.58	> 9.16	15	0.325	> 9.16	> 9.16			> 9.16	> 9.16
MMV1125875	COC1=CC=CC(NC2=NC=C(N2)C(=O)C2=CC(=CC=C2)C2=CC=CN=C2)=C1	90.142		0.322	0.376	14.3	0.795	0.868	3.29	1.65	0.891	> 8.91	> 8.91
MMV1125903	OC1=C(C=CC=C1)C(=O)C1=CN=C(NC2=CC(CC3=CC=CC=C3)=CC=C2)N1	86.856		6.19	> 8.93	2.54	0.464	> 8.93	> 8.93			> 8.93	> 8.93
MMV1125920	O=C(N1CCC2=NC(NCC3=CC=CC(OC4=CC=CC=C4)=C3)=NC=C2C1)C1=CN=CC=C1	86.495		> 7.54	> 7.54			> 7.54	> 7.54	6.99	0.608	> 7.54	> 7.54
MMV1125921	COC1=CC(NC(=O)N2CCC3=C(C2)C=NC(NC2=CC=C(C=C2)C(C)C)=N3)=CC=C1	93.248		6.78	> 7.90	3.71	0.181	> 7.90	> 7.90			> 7.90	> 7.90
MMV1125924	CN(C)C1=CC=C(C=C1)C(=O)N1CCC2=NC(NCC3=CC=CC(OC4=CC=CC=C4)=C3)=NC=C2C1	95.949		> 6.88	> 6.88			> 6.88	> 6.88	9.14	0.261	> 6.88	> 6.88
MMV1125935	O=C(NC1=CC=CC=C1)N1CCC2=C(C1)C=NC(NCC1=CC(OC3=CC=CC=C3)=CC=C1)=N2	89.196		2.6	3.15	11.5	0.365	7.19	> 7.31	4.26	0.801	> 7.31	> 7.31
MMV1125963	O=C(C1CC1)N1CCC2=NC(NCC3=CC=CC(OC4=CC=CC=C4)=C3)=NC=C2C1	87.846		2.75	7.02	2.35	0.234	6.13	> 8.24	1.68	0.88	> 8.24	> 8.24
MMV1125964	CC(C)C1=CC=C(NC2=NC3=C(CN(CC3)C(=O)NC3=CC(Cl)=C(F)C=C3)C=N2)C=C1	85.145		> 7.50	> 7.50			> 7.50	> 7.50			> 7.50	> 7.50
MMV1125965	O=C(CC1=CC=CC=C1)NCC(=O)N1CCC2=NC(NCC3=CC=CC(OC4=CC=CC=C4)=C3)=NC=C2C1	94.598		> 6.50	> 6.50			> 6.50	> 6.50			> 6.50	> 6.50
MMV1125978	CC(C)NC(=O)N1CCC2=NC(NCC3=CC=CC(OC4=CC=CC=C4)=C3)=NC=C2C1	91.897		2.86	3.31	15.1	0.233	6.47	> 7.90	2.9	0.984	> 7.90	> 7.90
MMV1125980	COC1=CC(NC(=O)N2CCC3=C(C2)C=NC(NCC2=CC(OC4=CC=CC=C4)=CC=C2)=N3)=CC(OC)=C1OC	89.196		5.31	> 6.09	8.32	0.196	> 6.09	> 6.09	6.86	0.395	> 6.09	> 6.09
MMV1125997	CCCN1CCC2=C(C1)C=NC(NCC1=CC=C(Cl)C(Cl)=C1)=N2	95.949		5.58	> 9.39	1.07	0.307	> 9.39	> 9.39			> 9.39	> 9.39
MMV1125999	C(NC1=NC2=C(CN(CC3=CC=CC=C3)CC2)C=N1)C1=CC=CC(OC2=CC=CC=C2)=C1	89.196		> 7.81	> 7.81			> 7.81	> 7.81			> 7.81	> 7.81
MMV1126019	O=C(NC1CCCCC1)N1CCC2=NC(NCC3=CC=CC(OC4=CC=CC=C4)=C3)=NC=C2C1	97.299		6.74	> 7.21	13.6	0.535	> 7.21	> 7.21	12.4	0.711	> 7.21	> 7.21
MMV1126021	FC(F)(F)OC1=CC=C(NC(=O)N2CCC3=C(C2)C=NC(NCC2=CC(OC4=CC=CC=C4)=CC=C2)=N3)C=C1	91.897		> 6.16	> 6.16			> 6.16	> 6.16			> 6.16	> 6.16
MMV1126028	COC1=CC(NC2=NC3=C(CN(CC3)C(=O)NC3=CC=C(C=C3)C(C)C)C=N2)=CC(OC)=C1OC	91.897		0.411	6.4	0.8	0.723	> 6.91	> 6.91	2.3	0.688	> 6.91	> 6.91
MMV1126030	COC1=CC(NC(=O)N2CCC3=C(C2)C=NC(NC2=CC(Cl)=CC(Cl)=C2)=N3)=CC(OC)=C1OC	93.248		3.52	> 6.54	1.96	0.41	> 6.54	> 6.54			> 6.54	> 6.54
MMV1126038	CCCN1CCC2=C(C1)C=NC(NCC1=CC=CC(OC3=CC=CC=C3)=C1)=N2	89.196		3.92	> 8.81	1.46	0.3	> 8.81	> 8.81			> 8.81	> 8.81
MMV1126040	C(NC1=NC2=C(CN(CC3=CC=CC=C3)CC2)C=N1)C1=CC=C(OC2=CC=CC=C2)C=C1	87.846		> 7.81	> 7.81			> 7.81	> 7.81			> 7.81	> 7.81
MMV1126047	O=C(N1CCC2=NC(NCC3=CC=CC(OC4=CC=CC=C4)=C3)=NC=C2C1)C1=CC=CO1	91.897		2.53	2.99	13.2	0.473	6.17	> 7.74	1.64	0.989	> 7.74	> 7.74
MMV1126062	CCNC(=O)N1CCC2=C(C1)C=NC(NCC1=CC(OC3=CC=CC=C3)=CC=C1)=N2	97.299		3.87	3.94	136	0.208	> 8.18	> 8.18	10.3	0.577	> 8.18	> 8.18
MMV1126069	CC(C)C1=CC=C(NC(=O)N2CC3=CN=C(NC4=CC=C(OCCN5CCCC5)C=C4)N=C3C2)C=C1	93.248		> 6.78	> 6.78			> 6.78	> 6.78			> 6.78	> 6.78
MMV1126073	FC(F)(F)OC1=CC=C(NC(=O)N2CCC3=C(C2)C=NC(NC2=CC(Cl)=CC(Cl)=C2)=N3)C=C1	85.145		> 6.62	> 6.62			> 6.62	> 6.62			> 6.62	> 6.62
MMV1126081	CCCN1CCC2=C(C1)C=NC(NCC1=CC=C(OC3=CC=CC=C3)C=C1)=N2	91.897		> 8.81	> 8.81			> 8.81	> 8.81			> 8.81	> 8.81
MMV1126090	O=C(CC1CCCC1)N1CCC2=NC(NCC3=CC=CC(OC4=CC=CC=C4)=C3)=NC=C2C1	91.897		7.45	> 7.46	75.4	0.123	> 7.46	> 7.46	6.79	0.796	> 7.46	> 7.46
MMV1126105	O=C(NCCC1=CC=CS1)N1CCC2=NC(NCC3=CC=CC(OC4=CC=CC=C4)=C3)=NC=C2C1	97.299		> 6.80	> 6.80			> 6.80	> 6.80			> 6.80	> 6.80
MMV1126114	COC1=CC(NC2=NC3=C(CN(CC3)C(=O)NC3=CC=C(OC(F)(F)F)C=C3)C=N2)=CC(OC)=C1OC	91.897		> 6.35	> 6.35			> 6.35	> 6.35	2.89	0.596	> 6.35	> 6.35
MMV1126116	FC1=CC=C(NC(=O)N2CCC3=C(C2)C=NC(NC2=CC(Cl)=CC(Cl)=C2)=N3)C=C1Cl	89.196		> 7.07	> 7.07			> 7.07	> 7.07			> 7.07	> 7.07
MMV1126118	COC1=CC(NC(=O)N2CCC3=C(C2)C=NC(NC2=CC(C)=CC(C)=C2)=N3)=CC(OC)=C1OC	83.794		4.59	> 7.12	3.8	0.0984	> 7.12	> 7.12			> 7.12	> 7.12
MMV1126132	COC1=CC(NC(=O)N2CC3=C(C2)N=C(NC2=CC=C(OC4=CC=CC=C4)C=C2)N=C3)=CC(OC)=C1OC	91.897		5.26	> 6.43	5.21	0.0507	> 6.43	> 6.43			> 6.43	> 6.43
MMV1126133	ClC1=CC=C(CC(=O)N2CCC3=NC(NCC4=CC=CC(OC5=CC=CC=C5)=C4)=NC=C3C2)C=C1	87.846		4.95	> 6.80	4.18	0.529	> 6.80	> 6.80			> 6.80	> 6.80
MMV1126140	ClC1=CC=C(CNC2=NC3=C(CN(CC4=CC=CC=C4)CC3)C=N2)C=C1Cl	91.897		> 8.26	> 8.26			> 8.26	> 8.26			> 8.26	> 8.26
MMV1126147	COC1=CC(NC(=O)N2CCC3=C(C2)C=NC(NCC2=CC(OC4=CC=CC=C4)=CC=C2)=N3)=CC=C1	94.598		3.59	3.67	104	0.398	> 6.85	> 6.85	15.7	0.806	> 6.85	> 6.85
MMV1126154	COC1=CC(NC(=O)N2CC3=CN=C(NC4=CC=C(OCC5=CC=CC=C5)C=C4)N=C3C2)=CC(OC)=C1OC	83.794		> 6.25	> 6.25			> 6.25	> 6.25			> 6.25	> 6.25
MMV1126156	COC1=CC(NC2=NC3=C(CN(CC3)C(=O)NC3=CC(Cl)=C(F)C=C3)C=N2)=CC(OC)=C1OC	94.598		5.03	> 6.76	6.46	0.101	> 6.76	> 6.76	3.56	0.576	> 6.76	> 6.76
MMV1126173	O=C(COC1=CC=CC=C1)N1CCC2=NC(NCC3=CC=CC(OC4=CC=CC=C4)=C3)=NC=C2C1	89.196		> 7.07	> 7.07			> 7.07	> 7.07			> 7.07	> 7.07
MMV1126177	OC1=CC=C(CC(=O)N2CCC3=NC(NCC4=CC=CC(OC5=CC=CC=C5)=C4)=NC=C3C2)C=C1	89.196		2.18	4.97	2.67	0.466	5.28	> 7.07	1.26	0.949	> 7.07	> 7.07
MMV1126190	CC(C)C1=CC=C(NC(=O)N2CCC3=C(C2)C=NC(NCC2=CC(OC4=CC=CC=C4)=CC=C2)=N3)C=C1	83.794		> 6.69	> 6.69			> 6.69	> 6.69			> 6.69	> 6.69
MMV1126195	COC1=CC(NC(=O)N2CC3=CN=C(NC4=CC(=CC=C4)N(C)C)N=C3C2)=CC(OC)=C1OC	85.145		> 7.10	> 7.10			> 7.10	> 7.10			> 7.10	> 7.10
MMV1126199	ClC1=CC(NC2=NC3=C(CN(CC3)C(=O)NC3=CC=CN=C3)C=N2)=CC(Cl)=C1	93.248		> 7.95	> 7.95			> 7.95	> 7.95			> 7.95	> 7.95
MMV1126213	CCCN1CCC2=C(C1)C=NC(NC1=CC=C(OC3=CC=CC=C3)C=C1)=N2	94.598		> 9.16	> 9.16			> 9.16	> 9.16			> 9.16	> 9.16
MMV1126217	O=C(N1CCC2=C(C1)C=NC(NCC1=CC(OC3=CC=CC=C3)=CC=C1)=N2)C1=CC=C2N=CNC2=C1	85.145		2.4	> 6.92	1.78	0.322	5.9	> 6.92	1.36	0.938	> 6.92	> 6.92
MMV1126219	O=C(N1CCC2=C(C1)C=NC(NCC1=CC(OC3=CC=CC=C3)=CC=C1)=N2)C1=CSC=C1	94.598		> 7.46	> 7.46			> 7.46	> 7.46	8.11	0.885	> 7.46	> 7.46
MMV1126232	COC1=CC=C(CNC(=O)N2CCC3=NC(NCC4=CC=CC(OC5=CC=CC=C5)=C4)=NC=C3C2)C=C1	95.949		> 6.66	> 6.66			> 6.66	> 6.66			> 6.66	> 6.66
MMV1126241	CCNC(=O)N1CCC2=C(C1)C=NC(NC1=CC(Cl)=CC(Cl)=C1)=N2	93.248		> 9.01	> 9.01			> 9.01	> 9.01			> 9.01	> 9.01
MMV1126255	CCCN1CCC2=C(C1)C=NC(NC1=CC=C(OCC3=CC=CC=C3)C=C1)=N2	93.248		> 8.81	> 8.81			> 8.81	> 8.81			> 8.81	> 8.81
MMV1126267	CN1C=CC2=CC(=CC=C12)C1=CN2C(C=N1)=NC=C2C1=CC=NC=C1	86.495		> 10.1	> 10.1			> 10.1	> 10.1			> 10.1	> 10.1
MMV1126284	NC(=O)C1=CC=CC(=C1)C1=CN2C(C=N1)=NC=C2C1=CC(OC(F)(F)F)=CC=C1	91.897		6.74	8.06	12.4	0.473	> 8.28	> 8.28			> 8.28	> 8.28
MMV1126286	CN1CCN(CC1)C(=O)C1=CC=CC(=C1)C1=CN=C2C=NC(=CN12)C1=C(C)C=CC=C1	86.495		3.76	> 8.02	1.06	0.743	> 8.02	> 8.02			> 8.02	> 8.02
MMV1126296	COC1=C(O)C=CC(=C1)C1=CN=C2C=NC(=CN12)C1=C(C=CC=C1)N(C)C	91.897		7.81	> 9.16	9.99	0.0967	> 9.16	> 9.16	8.81	0.374	> 9.16	> 9.16
MMV1126299	CN1C=CC2=CC(=CC=C12)C1=CN2C(C=N1)=NC=C2C1=CC(CO)=CC=C1	91.897		0.452	1.22	2.22	0.697	2.16	> 9.31	0.928	0.91	> 9.31	> 9.31
MMV1126308	OCC1=CC=C(C=C1)C1=CN=C2C=NC(=CN12)C1=CC(F)=CC=C1	90.547		> 10.3	> 10.3			> 10.3	> 10.3			> 10.3	> 10.3
MMV1126315	CN(C)C1=C(C=CC=C1)C1=CN2C(C=N1)=NC=C2C1=CC=C2N(C)C=CC2=C1	89.196		0.043	1.24	0.654	0.684	0.407	> 8.98	0.416	0.805	> 8.98	> 8.98	0.352	0.0452
MMV1126317	COC1=CC(=CC(OC)=C1)C1=CN=C2C=NC(=CN12)C1=CC=C(N=C1)N1CCN(C)CC1	89.196		7.27	> 7.67	12	0.625	> 7.67	> 7.67	4.69	0.215	> 7.67	> 7.67
MMV1126321	COC1=CC(=CC(OC)=C1)C1=CN=C2C=NC(=CN12)C1=CC(OC(C)C)=CC=C1	83.794		6.48	> 8.47	3.99	0.348	> 8.47	> 8.47			> 8.47	> 8.47
MMV1126334	CN1CCN(CC1)C(=O)C1=CC=CC(=C1)C1=CN=C2C=NC(=CN12)C1=CC=C(Cl)C=C1	83.794		> 7.64	> 7.64			> 7.64	> 7.64			> 7.64	> 7.64
MMV1126338	COC1=C(O)C=CC(=C1)C1=CN=C2C=NC(=CN12)C1=C(C)C=CC=C1	91.897		3.96	5.32	7.45	0.397	9	> 9.96	3.65	0.847	> 9.96	> 9.96	9.6	0.0922
MMV1126339	OCC1=CC=CC(=C1)C1=CN=C2C=NC(=CN12)C1=C(OC2=CC=CC=C2)C=CC=C1	87.846		> 8.39	> 8.39			> 8.39	> 8.39			> 8.39	> 8.39
MMV1126341	CCOC1=CC=CC(=C1)C1=CN2C(C=N1)=NC=C2C1=CC(CO)=CC=C1	91.897		8.63	> 9.55	11.7	0.129	> 9.55	> 9.55			> 9.55	> 9.55
MMV1126345	C(N1C=C(C=N1)C1=CN2C(C=N1)=NC=C2C1=CC=C2N=CC=CC2=C1)C1=CC=CC=C1	83.794		> 8.20	> 8.20			> 8.20	> 8.20			> 8.20	> 8.20
MMV1126359	CN1C=CC2=CC(=CC=C12)C1=CN=C2C=NC(=CN12)C1=CC=C(N=C1)N1CCN(C)CC1	91.897		4.51	> 7.79	3.78	0.492	> 7.79	> 7.79	8.77	0.447	> 7.79	> 7.79
MMV1126365	COC1=CC(=CC(OC)=C1)C1=CN=C2C=NC(=CN12)C1=CC=C(CO)C=C1	90.547		7.72	> 9.13	9	0.405	> 9.13	> 9.13	5.84	0.257	> 9.13	> 9.13
MMV1126367	CN(C)CCNC(=O)C1=CC=C(C=C1)C1=CN2C(C=N1)=NC=C2C1=CC(OC(F)(F)F)=CC=C1	83.794		5.86	> 7.03	3.61	0.27	> 7.03	> 7.03			> 7.03	> 7.03
MMV1126370	CS(=O)(=O)NC1=CC=CC(=C1)C1=CN2C(C=N1)=NC=C2C1=CC(OC(F)(F)F)=CC=C1	90.547		7.15	> 7.36	13.3	0.233	> 7.36	> 7.36			> 7.36	> 7.36
MMV1126377	CN(C)C(=O)C1=CC=C(C=C1)C1=CN=C2C=NC(=CN12)C1=CC(Cl)=C(F)C=C1	87.846		> 8.36	> 8.36			> 8.36	> 8.36			> 8.36	> 8.36
MMV1126384	COC1=C(O)C=CC(=C1)C1=CN=C2C=NC(=CN12)C1=CN=CC=C1	94.598		3.47	3.99	15.7	0.533	> 10.4	> 10.4			> 10.4	> 10.4
MMV1126393	CN(C)CCNC(=O)C1=CC=C(C=C1)C1=CN2C(C=N1)=NC=C2C1=CC=CS1	86.495		> 8.43	> 8.43			> 8.43	> 8.43	7.97	0.151	> 8.43	> 8.43
MMV1126394	OCC1=CC=C(C=C1)C1=CN=C2C=NC(=CN12)C1=CN=CC=C1	95.949		5.27	7.72	5.76	0.27	> 10.9	> 10.9			> 10.9	> 10.9
MMV1126397	ClC1=CC=CC(=C1)C1=CN2C(C=N1)=NC=C2C1=CC=NC=C1	91.897		6.34	> 10.8	3.54	0.544	> 10.8	> 10.8	0.251	0.199	> 10.8	> 10.8	4.91	0.112
MMV1126399	C(NC1=CC=CC=C1)C1=CC=C(C=C1)C1=CN2C(C=N1)=NC=C2C1=CC=NC=C1	95.949		> 8.74	> 8.74			> 8.74	> 8.74			> 8.74	> 8.74
MMV1126405	COC1=CC(=CC(OC)=C1)C1=CN=C2C=NC(=CN12)C1=C(C)C(C)=CC=C1	94.598		5.58	8.63	5.04	0.463	7.96	> 9.18	2.52	0.881	> 9.18	> 9.18
MMV1126411	CN1CCN(CC1)C1=CC=C(C=N1)C1=CN2C(C=N1)=NC=C2C1=CC(OC(F)(F)F)=CC=C1	93.248		5.98	> 7.26	2.39	0.449	> 7.26	> 7.26			> 7.26	> 7.26
MMV1126414	FC(F)(F)OC1=CC=CC(=C1)C1=CN=C2C=NC(=CN12)C1=CN=CC=C1	91.897		8.62	> 9.26	14.8	0.205	> 9.26	> 9.26			> 9.26	> 9.26
MMV1126417	CN(C)C(=O)C1=CC=C(C=C1)C1=CN=C2C=NC(=CN12)C1=C(OC2=CC=CC=C2)C=CC=C1	90.547		2.77	3.65	8.03	0.291	> 7.59	> 7.59			> 7.59	> 7.59
MMV1126420	CN1CCN(CC1)C(=O)C1=CC=CC(=C1)C1=CN=C2C=NC(=CN12)C1=CC(Cl)=CC=C1	86.495		4.45	> 7.64	2.84	0.435	> 7.64	> 7.64			> 7.64	> 7.64
MMV1126426	COC1=C(O)C=CC(=C1)C1=CN=C2C=NC(=CN12)C1=C(Cl)C=CC=C1	95.949		8.38	> 9.38	17.8	0.0398	> 9.38	> 9.38			> 9.38	> 9.38
MMV1126432	COC1=CC(=CC(OC)=C1OC)C1=CN=C2C=NC(=CN12)C1=CC(NC(C)=O)=CC=C1	93.248		3.93	> 7.89	1.87	0.523	> 7.89	> 7.89	0.945	0.369	> 7.89	> 7.89
MMV1126438	CC(=O)NC1=CC=CC(=C1)C1=CN2C(C=N1)=NC=C2C1=CC=C(CO)C=C1	93.248		6.15	> 9.21	4.55	0.47	> 9.21	> 9.21			> 9.21	> 9.21
MMV1126441	CC1=CC(=CC(C)=C1O)C1=CN2C(C=N1)=NC=C2C1=CC=NC=C1	94.598		8.93	10	18.9	0.365	> 10.4	> 10.4			> 10.4	> 10.4
MMV1126446	S1C=CC=C1C1=CN=C2C=NC(=CN12)C1=CN=CC=C1	87.846		> 11.9	> 11.9			> 11.9	> 11.9			> 11.9	> 11.9
MMV1126454	CC1=C(C=CC=C1)C1=CN2C(C=N1)=NC=C2C1=CC=C(O)C=C1	94.598		3.41	3.92	16	0.259	3.48	9.91	2.1	0.88	> 11.0	> 11.0	9.55	0.182
MMV1126455	CN(C)CCCOC1=NC=C(C=C1)C1=CN2C(C=N1)=NC=C2C1=CC(OC(F)(F)F)=CC=C1	91.897		6.95	> 7.21	15.4	0.0337	> 7.21	> 7.21			> 7.21	> 7.21
MMV1126456	CN1C=C(C=N1)C1=CN2C(C=N1)=NC=C2C1=CC(OC(F)(F)F)=CC=C1	93.248		5.44	> 9.18	3.72	0.643	> 9.18	> 9.18			> 9.18	> 9.18
MMV1126458	OCC1=CC=C(C=C1)C1=CN2C(C=N1)=NC=C2C1=CC(OC(F)(F)F)=CC=C1	91.897		3.86	4.85	9.63	0.631	> 8.56	> 8.56			> 8.56	> 8.56
MMV1126460	CN1CCN(CC1)C(=O)C1=CC=CC(=C1)C1=CN=C2C=NC(=CN12)C1=C(C)C(C)=CC=C1	98.65		2.63	3	16.5	0.755	> 7.75	> 7.75			> 7.75	> 7.75
MMV1126463	CCOC1=CC=CC(=C1)C1=CN2C(C=N1)=NC=C2C1=CC=C(C=C1)C(=O)N(C)C	95.949		2.92	3.39	14.8	0.204	> 8.54	> 8.54			> 8.54	> 8.54
MMV1126468	COC1=C(O)C=CC(=C1)C1=CN=C2C=NC(=CN12)C1=CC=C(C=C1)C(=O)NCCN(C)C	85.145		> 7.65	> 7.65			> 7.65	> 7.65			> 7.65	> 7.65
MMV1126471	CS(=O)(=O)NC1=CC=CC(=C1)C1=CN2C(C=N1)=NC=C2C1=CC(CO)=CC=C1	85.145		> 8.37	> 8.37			> 8.37	> 8.37			> 8.37	> 8.37
MMV1126476	COC1=CC(=CC(OC)=C1OC)C1=CN=C2C=NC(=CN12)C1=CC=CS1	95.949		0.964	2.1	2.83	0.515	1.27	> 8.98	1.1	0.918	> 8.98	> 8.98
MMV1126477	CC1=C(C=CC=C1)C1=CN2C(C=N1)=NC=C2C1=CC=C2N=CC=CC2=C1	90.547		0.0131	0.015	15.7	0.693	0.154	> 9.81	0.237	0.401	> 9.81	> 9.81
MMV1126482	OCC1=CC=C(C=C1)C1=CN=C2C=NC(=CN12)C1=CC=CO1	94.598		> 11.3	> 11.3			> 11.3	> 11.3			> 11.3	> 11.3
MMV1126484	CS(=O)(=O)NC1=CC=CC(=C1)C1=CN2C(C=N1)=NC=C2C1=CC=C(CO)C=C1	90.547		7.12	8.14	16.4	0.351	> 8.37	> 8.37			> 8.37	> 8.37
MMV1126489	CC(=O)C1=CC=CC(=C1)C1=CN=C2C=NC(=CN12)C1=CC=C(CNC2=CC=CC=C2)C=C1	91.897		4.89	> 7.89	3.04	0.57	> 7.89	> 7.89			> 7.89	> 7.89	9.2	0.0159
MMV1126493	COC1=CC(=CC(OC)=C1)C1=CN=C2C=NC(=CN12)C1=C(C)C=CC=C1	93.248		0.97	2.62	2.21	0.835	2.58	> 9.55	1.68	0.933	> 9.55	> 9.55
MMV1126496	CC(C)N1CCN(CC1)C1=CC=C(C=C1)C1=CN2C(C=N1)=NC=C2C1=CC=C(O)C=C1	89.196		> 7.98	> 7.98	1.81	0.0513	> 7.98	> 7.98			> 7.98	> 7.98
MMV1126502	COC1=CC(=CC(OC)=C1)C1=CN2C(C=N1)=NC=C2C1=CC(OC(F)(F)F)=CC=C1	83.794		> 7.94	> 7.94	10.9	0.156	> 7.94	> 7.94			> 7.94	> 7.94
MMV1126508	CN1CCN(CC1)C(=O)C1=CC=CC(=C1)C1=CN=C2C=NC(=CN12)C1=C(OC2=CC=CC=C2)C=CC=C1	97.299		3.93	> 6.74	3.72	0.499	> 6.74	> 6.74			> 6.74	> 6.74
MMV1126512	COC1=C(O)C=CC(=C1)C1=CN=C2C=NC(=CN12)C1=CC=C(N=C1)N1CCN(C)CC1	93.248		7.05	> 7.92	8.9	0.156	> 7.92	> 7.92			> 7.92	> 7.92
MMV1126514	COC1=C(O)C=CC(=C1)C1=CN=C2C=NC(=CN12)C1=CN(C)N=C1	89.196		2.28	3.64	4.69	0.709	> 10.3	> 10.3	7.18	0.736	> 10.3	> 10.3
MMV1126518	COC1=CC(=CC(OC)=C1OC)C1=CN=C2C=NC(=CN12)C1=C(Cl)C=CC=C1	87.846		6.11	> 8.34	2.2	0.686	> 8.34	> 8.34	7.56	0.703	> 8.34	> 8.34
MMV1126519	CN(C)CCNC(=O)C1=CC=C(C=C1)C1=CN2C(C=N1)=NC=C2C1=CC=C2N=CC=CC2=C1	93.248		6.52	> 7.56	13	0.311	> 7.56	> 7.56	1.62	0.706	> 7.56	> 7.56
MMV1126520	COC1=CC(=CC(OC)=C1OC)C1=CN=C2C=NC(=CN12)C1=CC(NS(C)(=O)=O)=CC=C1	86.495		3.61	6.6	3.63	0.378	> 7.26	> 7.26	7.03	0.532	> 7.26	> 7.26
MMV1126526	OCC1=CC=C(C=C1)C1=CN=C2C=NC(=CN12)C1=CC=C(Cl)C=C1	87.846		> 9.83	> 9.83			> 9.83	> 9.83			> 9.83	> 9.83
MMV1126535	CN1C=CC2=CC(=CC=C12)C1=CN=C2C=NC(=CN12)C1=CC(=CC=C1)C(=O)NCCO	94.598		2.9	3.63	9.77	0.277	> 8.02	> 8.02	4.1	0.752	> 8.02	> 8.02
MMV1126539	COC1=CC(=CC(OC)=C1)C1=CN=C2C=NC(=CN12)C1=C(C=CC=C1)N(C)C	95.949		2.43	3.18	8.17	0.657	3.77	> 8.81	1.54	0.879	> 8.81	> 8.81
MMV1126542	OC1=CC=C(C=C1)C1=CN=C2C=NC(=CN12)C1=CC=C(C=C1)C(=O)NC1CC1	89.196		7.74	> 8.91	2.2	0.157	> 8.91	> 8.91	9.19	0.833	> 8.91	> 8.91
MMV1126562	COC1=CC(=CC(OC)=C1OC)C1=CN=C2C=NC(=CN12)C1=CC=C(CNC2=CC=CC=C2)C=C1	89.196		2.96	5.78	3.28	0.672	> 7.07	> 7.07			> 7.07	> 7.07
MMV1126563	CN1CCN(CC1)C1=CC=C(C=N1)C1=CN2C(C=N1)=NC=C2C1=CC=C2N=CC=CC2=C1	94.598		2.68	3.03	17.7	0.338	4.26	7.01	4.41	0.745	> 7.83	> 7.83
MMV1126565	S1C=CC(=C1)C1=CN2C(C=N1)=NC=C2C1=CC=C2N=CC=CC2=C1	91.897		3.87	> 10.0	1.24	0.576	> 10.0	> 10.0	5.76	0.0288	> 10.0	> 10.0
MMV1126571	O(C1=CC=CC=C1)C1=C(C=CC=C1)C1=CN2C(C=N1)=NC=C2C1=CC=NC=C1	98.65		4.9	8.82	3.74	0.758	> 9.06	> 9.06			> 9.06	> 9.06
MMV1126572	OCC1=CC=C(C=C1)C1=CN=C2C=NC(=CN12)C1=C(CO)C=CC=C1	90.547		> 9.96	> 9.96			> 9.96	> 9.96			> 9.96	> 9.96
MMV1126578	CC(=O)NC1=CC=CC(=C1)C1=CN2C(C=N1)=NC=C2C1=CC=CS1	86.495		5.11	> 9.87	3.16	0.221	> 9.87	> 9.87	3.98	0.532	> 9.87	> 9.87
MMV1126579	CCOC1=CC=CC(=C1)C1=CN2C(C=N1)=NC=C2C1=CC=C2N(C)C=CC2=C1	89.196		0.0256	0.0637	2.41	0.611	0.19	5.35	0.658	0.817	> 8.96	> 8.96
MMV1126580	CS(=O)(=O)NC1=CC=CC(=C1)C1=CN2C(C=N1)=NC=C2C1=CC=CS1	83.794		> 8.91	> 8.91			> 8.91	> 8.91	4.93	0.12	> 8.91	> 8.91
MMV1126583	COC1=CC(=CC(OC)=C1)C1=CN=C2C=NC(=CN12)C1=CC=C(Cl)C=C1	93.248		3.46	8.07	2.59	0.445	> 9.02	> 9.02	2.36	0.458	> 9.02	> 9.02
MMV1126584	CN1CCN(CC1)C1=CC=C(C=C1)C1=CN2C(C=N1)=NC=C2C1=CC=C(O)C=C1	94.598		> 8.56	> 8.56			> 8.56	> 8.56			> 8.56	> 8.56	7.73	0.293
MMV1126585	COC1=CC(=CC(OC)=C1)C1=CN=C2C=NC(=CN12)C1=CC(N)=CC=C1	91.897		9.41	> 9.53	12.5	0.443	> 9.53	> 9.53			> 9.53	> 9.53	17.8	0.255
MMV1126586	NC1=NC=C(C=C1)C1=CN2C(C=N1)=NC=C2C1=CC=C(O)C=C1	90.547		10.2	> 10.9	11.6	0.257	> 10.9	> 10.9			> 10.9	> 10.9
MMV1126599	OCC1=CC=CC(=C1)C1=CN=C2C=NC(=CN12)C1=CC=C(CNC2=CC=CC=C2)C=C1	86.495		6.25	> 8.12	3.27	0.516	> 8.12	> 8.12			> 8.12	> 8.12	0.18	0.146
MMV1126600	COC1=C(O)C=CC(=C1)C1=CN=C2C=NC(=CN12)C1=CN=C(NCCN2CCOCC2)C=C1	91.897		6.15	> 7.39	2.45	0.19	> 7.39	> 7.39	1.25	0.41	> 7.39	> 7.39
MMV1126606	COC1=CC(=CC(OC)=C1OC)C1=CN=C2C=NC(=CN12)C1=CSC=C1	93.248		0.761	1.45	3.42	0.766	3.46	> 8.98	1.65	0.878	> 8.98	> 8.98	0.573	0.0155
MMV1126607	CN(C)CCCOC1=NC=C(C=C1)C1=CN2C(C=N1)=NC=C2C1=CC=C2N=CC=CC2=C1	94.598		7	7.35	45.1	0.189	7.08	> 7.77	9.84	0.59	> 7.77	> 7.77
MMV1126609	NC1=NC=C(C=C1)C1=CN2C(C=N1)=NC=C2C1=CC=C2N=CC=CC2=C1	93.248		7.29	8.67	12.7	0.251	9.49	> 9.75	12.3	0.596	> 9.75	> 9.75
MMV1126613	CCOC1=CC=CC(=C1)C1=CN2C(C=N1)=NC=C2C1=CC=C(C=C1)C(=O)N1CCN(C)CC1	90.547		6.48	7.28	18.7	0.82	> 7.47	> 7.47			> 7.47	> 7.47
MMV1126614	CC1=CC(=CC(C)=C1O)C1=CN2C(C=N1)=NC=C2C1=CC=C2N=CC=CC2=C1	87.846		8.6	> 9.01	18.2	0.695	> 9.01	> 9.01	0.108	0.151	> 9.01	> 9.01
MMV1126616	O=C(NC1CCCC1)C1=CC=C(C=C1)C1=CN2C(C=N1)=NC=C2C1=CC=C2N=CC=CC2=C1	90.547		> 7.61	> 7.61			> 7.61	> 7.61			> 7.61	> 7.61
MMV1126617	CN(C)C1=CC=CC(=C1)C1=CN=C2C=NC(=CN12)C1=CC(NS(C)(=O)=O)=CC=C1	87.846		4.82	> 8.10	3.24	0.204	> 8.10	> 8.10	7.18	0.638	> 8.10	> 8.10
MMV1126621	CC(C)(C)C1=CC=C(C=C1)C1=CN=C2C=NC(=CN12)C1=CC=NC=C1	91.897		3.62	4.79	7.81	0.726	> 10.0	> 10.0	0.197	0.782	> 10.0	> 10.0
MMV1126628	CN1C=CC2=CC(=CC=C12)C1=CN=C2C=NC(=CN12)C1=CC=C(C=C1)C(=O)NCCO	89.196		6.16	7.65	10.2	0.546	> 8.02	> 8.02			> 8.02	> 8.02
MMV1126631	COC1=NC=C(C=C1)C1=CN=C2C=NC(=CN12)C1=CC(NS(C)(=O)=O)=CC=C1	91.897		4.3	7.13	4.34	0.816	> 8.35	> 8.35			> 8.35	> 8.35
MMV1126634	COC1=CC=C(C=C1)C1=CN=C2C=NC(=CN12)C1=CC=CC=C1	89.196		0.932	3.33	1.73	0.792	2.41	9.83	1.56	0.972	> 11.0	> 11.0
MMV1126635	CC(=O)NC1=CC=CC(=C1)C1=CN2C(C=N1)=NC=C2C1=CC=C(C=C1)C#N	87.846		8.2	> 9.34	15	0.251	> 9.34	> 9.34			> 9.34	> 9.34
MMV1126636	COC1=CC=C(C=C1)C1=CN=C2C=NC(=CN12)C1=CC(F)=CC=C1	87.846		2.36	7.12	1.99	0.779	4.69	> 10.3	2.64	0.99	> 10.3	> 10.3
MMV1126637	CC(=O)NC1=CC=CC(=C1)C1=CN2C(C=N1)=NC=C2C1=CC=C(OC2=CC=CC=C2)C=C1	87.846		> 7.85	> 7.85	2.46	0.352	> 7.85	> 7.85	0.0216	0.0103	> 7.85	> 7.85
MMV1126638	CN(C)C1=CC=C(C=C1)C1=CN=C2C=NC(=CN12)C1=CC=C(CO)C=C1	91.897		1.58	> 9.58	1.15	0.872	2	8.26	1.55	0.978	> 9.58	> 9.58
MMV1126643	ClC1=CC=C(C=C1)C1=CN2C(C=N1)=NC=C2C1=CC2=C(OCO2)C=C1	94.598		2.01	6.85	1.79	0.647	2.81	> 9.43	1.51	0.989	> 9.43	> 9.43
MMV1126645	OC1=CC=CC(=C1)C1=CN=C2C=NC(=CN12)C1=CC=CC=C1	93.248		7.48	> 11.5	2.24	0.572	> 11.5	> 11.5	7.12	0.466	> 11.5	> 11.5
MMV1126646	FC1=C(Cl)C=C(C=C1)C1=CN=C2C=NC(=CN12)C1=CC=CS1	90.547		4.6	> 10.0	2.11	0.543	> 10.0	> 10.0	0.129	0.552	> 10.0	> 10.0
MMV1126647	NC(=O)C1=CC=CC(=C1)C1=CN2C(C=N1)=NC=C2C1=CC(O)=CC=C1	90.547		8.89	> 9.99	9.23	0.539	> 9.99	> 9.99			> 9.99	> 9.99
MMV1126651	CC(=O)C1=CC=CC(=C1)C1=CN=C2C=NC(=CN12)C1=CC=CC=C1	83.794		9.07	> 10.5	2.79	0.249	> 10.5	> 10.5			> 10.5	> 10.5
MMV1126652	CS(=O)(=O)NC1=CC=CC(=C1)C1=CN2C(C=N1)=NC=C2C1=CC=C(Cl)C=C1	91.897		0.873	1.05	12.2	0.805	> 8.27	> 8.27	10.9	0.801	> 8.27	> 8.27
MMV1126653	CC(=O)C1=CC=CC(=C1)C1=CN=C2C=NC(=CN12)C1=CC=CS1	91.897		4.74	8.52	3.75	0.777	> 10.3	> 10.3	0.197	0.442	> 10.3	> 10.3
MMV1126656	OCC1=CC=C(C=C1)C1=CN2C(C=N1)=NC=C2C1=CC=C2N=CC=CC2=C1	89.196		2.23	3.45	5.03	0.612	4.81	> 9.36	2.22	0.955	> 9.36	> 9.36
MMV1126659	CN(C)C1=CC=CC(=C1)C1=CN=C2C=NC(=CN12)C1=CC(=CC=C1)C(=O)NCCO	86.495		5.11	> 8.22	1.98	0.622	> 8.22	> 8.22			> 8.22	> 8.22
MMV1126661	CN(C)C1=CC=CC(=C1)C1=CN=C2C=NC(=CN12)C1=CN=CC=C1	89.196		8.6	> 10.5	3.32	0.395	> 10.5	> 10.5			> 10.5	> 10.5
MMV1126665	CC(C)(C)C1=CC=C(C=C1)C1=CN=C2C=NC(=CN12)C1=CC=C(C=C1)C(=O)NCCO	97.299		7.27	> 7.96	23.2	0.508	> 7.96	> 7.96			> 7.96	> 7.96
MMV1126672	CN1C=CC2=CC(=CC=C12)C1=CN=C2C=NC(=CN12)C1=CC=C(C=C1)C(=O)N1CCOCC1	94.598		5.41	> 7.54	3.74	0.552	> 7.54	> 7.54	0.0832	0.45	> 7.54	> 7.54
MMV1126678	COC1=CC=C(C=C1)C1=CN=C2C=NC(=CN12)C1=CC2=C(OCO2)C=C1	87.846		1.78	4.64	2.3	0.821	3.61	> 9.56	2.01	0.974	> 9.56	> 9.56
MMV1126681	OCC1=CC=C(C=C1)C1=CN2C(C=N1)=NC=C2C1=CC=C(OC2=CC=CC=C2)C=C1	90.547		5.32	> 8.39	2.74	0.523	> 8.39	> 8.39			> 8.39	> 8.39
MMV1126685	ClC1=CC(Cl)=C(C=C1)C1=CN2C(C=N1)=NC=C2C1=CC=CC=C1	95.949		1.19	3.69	1.95	0.542	2.41	7.76	1.88	0.996	> 9.70	> 9.70
MMV1126687	OCC1=CC=C(C=C1)C1=CN2C(C=N1)=NC=C2C1=CC2=C(OCO2)C=C1	94.598		3.91	> 9.56	1.17	0.649	> 9.56	> 9.56			> 9.56	> 9.56
MMV1126691	OC1=CC=CC(=C1)C1=CN=C2C=NC(=CN12)C1=C(Cl)C=CC=C1	83.794		1.72	> 10.3	1.11	0.809	6.83	> 10.3	2.92	0.924	> 10.3	> 10.3
MMV1126694	ClC1=CC=C(C=C1)C1=CN=C2C=NC(=CN12)C1=CC=CC=C1	91.897		3.88	4.82	10.1	0.74	> 10.8	> 10.8			> 10.8	> 10.8
MMV1126695	CC(=O)C1=CC=CC(=C1)C1=CN=C2C=NC(=CN12)C1=CN=CC=C1	90.547		6.77	> 10.5	3.62	0.754	> 10.5	> 10.5			> 10.5	> 10.5
MMV1126696	OCC1=C(C=CC=C1)C1=CN2C(C=N1)=NC=C2C1=CC=C(Cl)C=C1	90.547		3.25	3.81	13.7	0.696	> 9.83	> 9.83			> 9.83	> 9.83
MMV1126698	C1=C(N2C=C(N=CC2=N1)C1=CC=CC=C1)C1=CC=C2N=CC=CC2=C1	89.196		0.759	2.41	1.9	0.856	1.32	7.05	1.31	0.967	> 10.2	> 10.2
MMV1126700	CCOC1=CC=CC(=C1)C1=CN2C(C=N1)=NC=C2C1=CC=C2N=CC=CC2=C1	95.949		0.0341	0.0959	2.12	0.862	0.0315	0.0962	1.97	0.663	> 9.01	> 9.01
MMV1126705	CN(C)C1=CC=CC(=C1)C1=CN=C2C=NC(=CN12)C1=CC=NC=C1	90.547		6.53	> 10.5	2.07	0.374	> 10.5	> 10.5			> 10.5	> 10.5
MMV1126707	CC(C)(C)C1=CC=C(C=C1)C1=CN=C2C=NC(=CN12)C1=CC=C(C=C1)C(=O)N1CCOCC1	89.196		4.7	> 7.49	4.5	0.623	> 7.49	> 7.49			> 7.49	> 7.49
MMV1126709	CC(C)(C)C1=CC=C(C=C1)C1=CN=C2C=NC(=CN12)C1=CC(=CC=C1)C(N)=O	85.145		6.86	> 8.91	3.04	0.545	> 8.91	> 8.91			> 8.91	> 8.91
MMV1126716	CN(C)C(=O)C1=CC(=CC=C1)C1=CN2C(C=N1)=NC=C2C1=CC=C2N(C)C=CC2=C1	94.598		2.64	> 8.34	1.63	0.793	5.64	> 8.34	2.46	0.94	> 8.34	> 8.34
MMV1126719	COC1=NC=C(C=C1)C1=CN=C2C=NC(=CN12)C1=CN(C)N=C1	93.248		6.4	> 10.8	3.07	0.552	> 10.8	> 10.8			> 10.8	> 10.8
MMV1126721	CN1C=CC2=CC(=CC=C12)C1=CN=C2C=NC(=CN12)C1=CC(=CC=C1)C(N)=O	87.846		1.23	> 8.98	0.953	0.66	3.94	> 8.98	1.25	0.898	> 8.98	> 8.98
MMV1126722	COC1=CC=C(C=C1)C1=CN=C2C=NC(=CN12)C1=CN=CC=C1	86.495		1.7	4.75	2.13	0.733	> 10.9	> 10.9			> 10.9	> 10.9
MMV1126724	COC1=CC=C(C=C1)C1=CN=C2C=NC(=CN12)C1=CC=CS1	93.248		4.02	8.31	3.03	0.723	> 10.7	> 10.7			> 10.7	> 10.7
MMV1126728	OCC1=CC=C(C=C1)C1=CN2C(C=N1)=NC=C2C1=CC(Cl)=CC=C1	90.547		> 9.83	> 9.83	0.56	0.237	> 9.83	> 9.83			> 9.83	> 9.83
MMV1126733	OC1=CC=CC(=C1)C1=CN=C2C=NC(=CN12)C1=CN=CC=C1	91.897		10.8	> 11.4	14.9	0.072	> 11.4	> 11.4			> 11.4	> 11.4
MMV1126735	OC1=CC=CC(=C1)C1=CN=C2C=NC(=CN12)C1=C(Cl)C=C(Cl)C=C1	97.299		0.634	2.14	1.81	0.693	0.467	1.81	1.62	0.949	> 9.26	> 9.26
MMV1126737	OC1=CC=C(C=C1)C1=CN=C2C=NC(=CN12)C1=CC=C(Cl)C=C1	89.196		3.26	4.61	6.34	0.684	6.04	> 10.3	2.24	0.991	> 10.3	> 10.3
MMV1126738	ClC1=CC=C(C=C1)C1=CN=C2C=NC(=CN12)C1=CC=NC=C1	89.196		1.82	4.84	2.25	0.741	> 10.8	> 10.8			> 10.8	> 10.8
MMV1126740	CN1C=CC2=CC(=CC=C12)C1=CN=C2C=NC(=CN12)C1=CC=CC=C1	85.145		0.0465	0.242	1.33	0.803	0.0772	0.471	1.21	0.923	> 10.2	> 10.2
MMV1126745	CN(C)C1=CC=CC(=C1)C1=CN=C2C=NC(=CN12)C1=CC=C(N=C1)N1CCN(C)CC1	91.897		6.15	> 7.98	2.11	0.385	> 7.98	> 7.98			> 7.98	> 7.98
MMV1126746	CN1CCN(CC1)C1=CC=C(C=C1)C1=CN2C(C=N1)=NC=C2C1=CC=C2N=CC=CC2=C1	93.248		6.63	7.74	14.3	0.731	> 7.85	> 7.85	17	0.823	> 7.85	> 7.85
MMV1126749	CN(C)C1=CC=CC(=C1)C1=CN=C2C=NC(=CN12)C1=CC=C(CO)C=C1	91.897		6.91	> 9.58	3.53	0.408	> 9.58	> 9.58			> 9.58	> 9.58
MMV1126750	ClC1=C(C=CC=C1)C1=CN2C(C=N1)=NC=C2C1=CC=C(C=C1)C(=O)NC1CC1	87.846		4.01	> 8.49	2.15	0.563	5.9	> 8.49	2.06	0.921	> 8.49	> 8.49
MMV1126753	CN(C)C(=O)C1=CC(=CC=C1)C1=CN2C(C=N1)=NC=C2C1=CC=C(C=C1)C(C)(C)C	93.248		2.27	> 8.28	1.19	0.783	> 8.28	> 8.28			> 8.28	> 8.28
MMV1126754	CC(C)OC1=CC=CC(=C1)C1=CN2C(C=N1)=NC=C2C1=CC=C(C=C1)C(=O)NC1CC1	89.196		4.75	7.18	5.31	0.43	> 8.00	> 8.00			> 8.00	> 8.00
MMV1126756	CN1C=CC2=CC(=CC=C12)C1=CN2C(C=N1)=NC=C2C1=CC=C(C=C1)C(=O)NC1CC1	87.846		2.7	3.32	10.7	0.636	5.33	> 8.10	1.67	0.873	> 8.10	> 8.10
MMV1126760	CN1C=CC2=CC(=CC=C12)C1=CN=C2C=NC(=CN12)C1=CN=C(N)C=C1	95.949		2.18	5.78	2.26	0.858	3.29	> 9.69	1.74	0.96	> 9.69	> 9.69
MMV1126761	COC1=NC=C(C=C1)C1=CN=C2C=NC(=CN12)C1=CC=CC=C1	90.547		9.42	> 10.9	7.01	0.635	> 10.9	> 10.9			> 10.9	> 10.9
MMV1126763	CN1C=C(C=N1)C1=CN=C2C=NC(=CN12)C1=CC=CC=C1	95.949		2.36	5.95	2.38	0.622	> 12.0	> 12.0			> 12.0	> 12.0
MMV1126765	CN1C=CC2=CC(=CC=C12)C1=CN=C2C=NC(=CN12)C1=C(Cl)C=CC=C1	85.145		0.0168	0.043	2.33	0.732	0.035	0.917	0.673	0.619	> 9.20	> 9.20
MMV1126766	COC1=CC=C(C=C1)C1=CN=C2C=NC(=CN12)C1=CC=C(O)C=C1	83.794		5.92	> 10.4	3.01	0.439	9.7	> 10.4	3.68	0.904	> 10.4	> 10.4
MMV1126767	NC(=O)C1=CC=CC(=C1)C1=CN2C(C=N1)=NC=C2C1=CC=C(C=C1)C#N	95.949		7.32	8.67	12.9	0.447	> 9.72	> 9.72			> 9.72	> 9.72
MMV1126768	COC1=CC=C(C=C1)C1=CN=C2C=NC(=CN12)C1=CC(NS(C)(=O)=O)=CC=C1	94.598		2.94	3.7	9.6	0.49	> 8.37	> 8.37			> 8.37	> 8.37
MMV1126769	OCC1=C(C=CC=C1)C1=CN2C(C=N1)=NC=C2C1=CC=C(OC2=CC=CC=C2)C=C1	94.598		0.646	8.14	0.868	0.853	3.23	> 8.39	1.02	0.952	> 8.39	> 8.39	16.3	0.22
MMV1126774	ClC1=C(C=CC=C1)C1=CN2C(C=N1)=NC=C2C1=CC=NC=C1	83.794		10.2	> 10.8	5.69	0.296	> 10.8	> 10.8			> 10.8	> 10.8
MMV1126777	OC1=CC=CC(=C1)C1=CN=C2C=NC(=CN12)C1=CC2=CC=CC=C2S1	83.794		4.33	8.34	3.35	0.418	9.59	> 9.61	18.8	0.771	> 9.61	> 9.61
MMV1126779	OC1=CC=CC(=C1)C1=CN=C2C=NC(=CN12)C1=CC=CS1	87.846		> 11.2	> 11.2			> 11.2	> 11.2			> 11.2	> 11.2
MMV1126782	ClC1=CC=C(C=C1)C1=CN=C2C=NC(=CN12)C1=CN=CC=C1	93.248		0.659	1.8	2.19	0.923	> 10.8	> 10.8	2.16	0.901	> 10.8	> 10.8
MMV1126783	CC(=O)C1=CC=CC(=C1)C1=CN=C2C=NC(=CN12)C1=CC=C(CO)C=C1	93.248		7.62	> 9.61	6.05	0.635	> 9.61	> 9.61			> 9.61	> 9.61
MMV1126784	CN1C=CC2=CC(=CC=C12)C1=CN=C2C=NC(=CN12)C1=CC2=C(OCO2)C=C1	83.794		0.0338	0.0413	10.9	0.837	0.0892	0.508	1.26	0.912	> 8.96	> 8.96
MMV1126785	CN1C=C(C=N1)C1=CN2C(C=N1)=NC=C2C1=CC(=CC=C1)C(C)=O	97.299		9.68	> 10.4	4.07	0.503	> 10.4	> 10.4	7.11	0.363	> 10.4	> 10.4
MMV1126786	CC(=O)NC1=CC=CC(=C1)C1=CN2C(C=N1)=NC=C2C1=CC=C2N=CC=CC2=C1	90.547		5.14	> 8.70	2.19	0.526	> 8.70	> 8.70			> 8.70	> 8.70
MMV1126788	COC1=CC(=CC(OC)=C1)C1=CN2C(C=N1)=NC=C2C1=CC=C2N=CC=CC2=C1	95.949		3.6	6.15	4.1	0.34	6.22	> 8.63	2.4	0.938	> 8.63	> 8.63
MMV1126791	CN(C)C1=CC=CC(=C1)C1=CN=C2C=NC(=CN12)C1=CN(C)N=C1	94.598		8.89	> 10.4	12.7	0.283	> 10.4	> 10.4			> 10.4	> 10.4
MMV1126793	CN(C)C1=CC=CC(=C1)C1=CN=C2C=NC(=CN12)C1=CC=C(C=C1)C(=O)NCCO	85.145		> 8.22	> 8.22			> 8.22	> 8.22			> 8.22	> 8.22
MMV1126794	O=C(NC1CC1)C1=CC=C(C=C1)C1=CN=C2C=NC(=CN12)C1=CC=C(CNC2=CC=CC=C2)C=C1	90.547		4.59	> 7.18	4.2	0.624	> 7.18	> 7.18			> 7.18	> 7.18
MMV1126802	COC1=CC=CC(=C1F)C1=CN2C(C=N1)=NC=C2C1=CC=C(C=C1)C(=O)NC1CC1	89.196		6.48	7.93	10.9	0.72	> 8.20	> 8.20			> 8.20	> 8.20
MMV1126804	COC1=CC=CC(C2=CN3C(C=N2)=NC=C3C2=CC=C3N(C)C=CC3=C2)=C1F	91.897		0.0579	0.145	2.39	0.955	0.116	0.552	1.41	0.854	> 8.86	> 8.86
MMV1126805	COC1=NC=C(C=C1)C1=CN=C2C=NC(=CN12)C1=CC=C(CO)C=C1	93.248		6.81	9.63	6.35	0.601	> 9.93	> 9.93			> 9.93	> 9.93
MMV1126807	CN1C=C(C=N1)C1=CN=C2C=NC(=CN12)C1=CC2=C(OCO2)C=C1	90.547		9.57	> 10.3	3.19	0.356	> 10.3	> 10.3			> 10.3	> 10.3
MMV1126809	COC1=CC(=CC(OC)=C1)C1=CN2C(C=N1)=NC=C2C1=CC=C2N(C)C=CC2=C1	86.495		0.0568	0.163	2.08	0.748	0.0877	0.178	3.11	0.612	> 8.58	> 8.58
MMV1126810	COC1=CC=C(C=C1)C1=CN=C2C=NC(=CN12)C1=CC(NC(C)=O)=CC=C1	90.547		4.22	> 9.21	2.77	0.737	> 9.21	> 9.21			> 9.21	> 9.21
MMV1126811	N#CC1=CC=C(C=C1)C1=CN=C2C=NC(=CN12)C1=CC=CS1	90.547		4.51	9.18	3.09	0.489	> 10.9	> 10.9			> 10.9	> 10.9
MMV1126812	COC1=CC=C(C=C1)C1=CN=C2C=NC(=CN12)C1=CC(OC)=CC(OC)=C1	94.598		3.06	3.63	13	0.663	5.08	> 9.13	2.43	0.949	> 9.13	> 9.13
MMV1126821	OC1=CC=CC(=C1)C1=CN=C2C=NC(=CN12)C1=CC=CO1	90.547		6.72	> 11.9	2.53	0.573	> 11.9	> 11.9	0.436	0.582	> 11.9	> 11.9
MMV1126822	S1C=CC(=C1)C1=CN=C2C=NC(=CN12)C1=CN=CC=C1	89.196		> 11.9	> 11.9			> 11.9	> 11.9			> 11.9	> 11.9
MMV1126826	OC1=CC=C(C=C1)C1=CN2C(C=N1)=NC=C2C1=CC=C(Cl)C=C1	91.897		3.32	5.63	4.16	0.739	> 10.3	> 10.3	7.91	0.667	> 10.3	> 10.3
MMV1126827	CC(=O)C1=CC=CC(=C1)C1=CN=C2C=NC(=CN12)C1=CC(F)=CC=C1	90.547		7.54	> 9.96	3	0.624	> 9.96	> 9.96			> 9.96	> 9.96
MMV1126830	S1C=CC=C1C1=CN2C(C=N1)=NC=C2C1=CC=C2N=CC=CC2=C1	90.547		2.17	8.95	1.55	0.705	5.78	> 10.0	2.44	0.922	> 10.0	> 10.0
MMV1126832	O=C(NC1CC1)C1=CC=C(C=C1)C1=CN2C(C=N1)=NC=C2C1=CC=C2N=CC=CC2=C1	95.949		7.19	> 8.14	5.05	0.479	> 8.14	> 8.14	8.34	0.193	> 8.14	> 8.14
MMV1126834	COC1=C(O)C=CC(=C1)C1=CN2C(C=N1)=NC=C2C1=CC=C2N=CC=CC2=C1	95.949		3.39	4.57	7.35	0.638	6.01	> 8.96	2.88	0.967	> 8.96	> 8.96
MMV1126835	CN(C)C1=CC=CC(=C1)C1=CN=C2C=NC(=CN12)C1=CC=CC=C1	94.598		> 10.5	> 10.5			> 10.5	> 10.5			> 10.5	> 10.5
MMV1126837	COC1=CC(=CC(OC)=C1)C1=CN2C(C=N1)=NC=C2C1=CC(=CC=C1)N(C)C	89.196		7.8	> 8.81	11.4	0.677	> 8.81	> 8.81			> 8.81	> 8.81
MMV1126838	O=C(NC1CC1)C1=CC=C(C=C1)C1=CN=C2C=NC(=CN12)C1=CSC=C1	85.145		7.19	> 9.16	3.06	0.597	> 9.16	> 9.16	0.0389	0.0745	> 9.16	> 9.16
MMV1126839	CC(C)(C)C1=CC=C(C=C1)C1=CN=C2C=NC(=CN12)C1=CN=C(N)C=C1	94.598		3.35	4.41	8.01	0.801	> 9.61	> 9.61			> 9.61	> 9.61
MMV1126840	O=C(NC1CC1)C1=CC=C(C=C1)C1=CN=C2C=NC(=CN12)C1=CC=CS1	86.495		> 9.16	> 9.16	1.19	0.184	> 9.16	> 9.16			> 9.16	> 9.16
MMV1126842	CCOC1=CC=CC(=C1)C1=CN2C(C=N1)=NC=C2C1=CC=C(C=C1)C(=O)NC1CC1	87.846		2.27	8.02	1.74	0.806	5.25	> 8.28	1.3	0.854	> 8.28	> 8.28
MMV1126849	COC1=NC=C(C=C1)C1=CN=C2C=NC(=CN12)C1=CN=C(OC)C=C1	91.897		9.58	> 9.90	11.1	0.0252	> 9.90	> 9.90			> 9.90	> 9.90
MMV1126851	CN1C=C(C=N1)C1=CN=C2C=NC(=CN12)C1=CC=NC=C1	86.495		10.1	> 11.9	0.98	0.306	> 11.9	> 11.9	1.93	0.473	> 11.9	> 11.9
MMV1126853	CN1C=CC2=CC(=CC=C12)C1=CN=C2C=NC(=CN12)C1=C(CO)C=CC=C1	85.145		< 4.26E-03	0.0193	1.27	0.642	0.00813	0.0288	1.74	0.418	> 9.31	> 9.31
MMV1126854	COC1=CC=C(C=C1)C1=CN=C2C=NC(=CN12)C1=CC=CO1	91.897		4.15	7.67	3.57	0.717	8.4	> 11.3	2.99	0.923	> 11.3	> 11.3
MMV1126856	COC1=CC=C(C=C1)C1=CN=C2C=NC(=CN12)C1=CN(C)N=C1	89.196		3.01	> 10.8	1.64	0.772	> 10.8	> 10.8	0.995	0.66	> 10.8	> 10.8
MMV1126859	OCC1=CC=C(C=C1)C1=CN2C(C=N1)=NC=C2C1=CC=CC=C1	86.495		> 11.0	> 11.0			> 11.0	> 11.0	0.117	0.27	> 11.0	> 11.0
MMV1126862	S1C=CC=C1C1=CN2C(C=N1)=NC=C2C1=CC=NC=C1	94.598		10.5	> 11.9	5.41	0.452	> 11.9	> 11.9			> 11.9	> 11.9
MMV1126863	CS(=O)(=O)NC1=CC=CC(=C1)C1=CN2C(C=N1)=NC=C2C1=CC2=C(OCO2)C=C1	89.196		6.08	> 8.08	1.71	0.507	> 8.08	> 8.08			> 8.08	> 8.08
MMV1126865	OC1=CC=CC(=C1)C1=CN=C2C=NC(=CN12)C1=CC=C(Cl)C=C1	85.145		1.55	> 10.3	0.784	0.857	4.71	> 10.3	0.659	0.949	> 10.3	> 10.3
MMV1126866	OC1=CC=C(C=C1)C1=CN2C(C=N1)=NC=C2C1=CSC=C1	87.846		10.6	> 11.2	7.9	0.457	> 11.2	> 11.2	6.92	0.716	> 11.2	> 11.2
MMV1126868	S1C=CC(=C1)C1=CN=C2C=NC(=CN12)C1=CC=CS1	85.145		> 11.6	> 11.6	10.9	0.0923	> 11.6	> 11.6			> 11.6	> 11.6
MMV1126869	OC1=CC=C(C=C1)C1=CN=C2C=NC(=CN12)C1=C(Cl)C=CC=C1	91.897		2.16	4.1	3.43	0.853	2.85	4.82	4.19	0.981	> 10.3	> 10.3
MMV1126870	CC(=O)NC1=CC=CC(=C1)C1=CN2C(C=N1)=NC=C2C1=CC=C(Cl)C=C1	86.495		1.83	3.69	3.14	0.81	> 9.10	> 9.10			> 9.10	> 9.10
MMV1126871	COC1=C(O)C=CC(=C1)C1=CN2C(C=N1)=NC=C2C1=CC(=CC=C1)C(C)=O	93.248		7.75	> 9.18	10.1	0.274	> 9.18	> 9.18	8.28	0.589	> 9.18	> 9.18
MMV1126872	CN1C=CC2=CC(=CC=C12)C1=CN=C2C=NC(=CN12)C1=CC(NC(C)=O)=CC=C1	83.794		1.59	7.79	1.38	0.642	3.67	> 8.65	2.25	0.952	> 8.65	> 8.65
MMV1126874	CN(C)C1=C(C=CC=C1)C1=CN2C(C=N1)=NC=C2C1=CC=C2N=CC=CC2=C1	95.949		> 9.03	> 9.03			> 9.03	> 9.03	7.2	0.832	> 9.03	> 9.03
MMV1126876	FC1=CC=CC(=C1)C1=CN2C(C=N1)=NC=C2C1=CC=C2N=CC=CC2=C1	86.495		0.408	0.986	2.49	0.764	1.02	4.38	1.51	0.947	> 9.70	> 9.70
MMV1126877	CN(C)C1=CC=CC(=C1)C1=CN=C2C=NC(=CN12)C1=CN(CC2=CC=CC=C2)N=C1	95.949		> 8.37	> 8.37			> 8.37	> 8.37			> 8.37	> 8.37
MMV1126878	CN(C)C(=O)C1=CC(=CC=C1)C1=CN2C(C=N1)=NC=C2C1=CC=C2N=CC=CC2=C1	91.897		5.83	> 8.39	5.92	0.583	> 8.39	> 8.39			> 8.39	> 8.39
MMV1126880	O=C(NC1CC1)C1=CC=C(C=C1)C1=CN=C2C=NC(=CN12)C1=CN(CC2=CC=CC=C2)N=C1	94.598		6.99	> 7.59	12.1	0.417	> 7.59	> 7.59			> 7.59	> 7.59
MMV1126881	CN(C)C1=CC=CC(=C1)C1=CN=C2C=NC(=CN12)C1=CC=C(C=C1)C(=O)NC1CC1	85.145		7.62	> 8.30	2.95	0.0505	> 8.30	> 8.30			> 8.30	> 8.30
MMV1126882	O=C(NC1CC1)C1=CC=C(C=C1)C1=CN=C2C=NC(\C=C\C3=CC=CC=C3)=CN12	91.897		1.05	> 8.67	0.95	0.815	> 8.67	> 8.67	0.214	0.714	> 8.67	> 8.67
MMV1126883	CN1C=C(C=N1)C1=CN2C(C=N1)=NC=C2C1=CC=C(C=C1)C(C)(C)C	94.598		6.79	> 9.96	3.33	0.519	> 9.96	> 9.96			> 9.96	> 9.96
MMV1126888	CSC1=CC=C(C=C1)C1=CN2C(C=N1)=NC=C2C1=CC=C(C=C1)C(=O)NC1CC1	86.495		7.27	> 8.24	11.7	0.658	> 8.24	> 8.24			> 8.24	> 8.24
MMV1126890	O=C(NC1CC1)C1=CC=C(C=C1)C1=CN=C2C=NC(=CN12)C1=CC=C(C=C1)C(=O)NC1CCCC1	86.495		4.87	> 7.09	2.95	0.52	> 7.09	> 7.09			> 7.09	> 7.09
MMV1126893	COC1=NC=C(C=C1)C1=CN=C2C=NC(=CN12)C1=CC(=CC=C1)C(N)=O	95.949		3.45	3.91	17.6	0.459	> 9.56	> 9.56			> 9.56	> 9.56
MMV1126897	CN1C=C(C=N1)C1=CN2C(C=N1)=NC=C2C1=CC=C2N(C)C=CC2=C1	89.196		0.287	1.47	1.34	0.885	0.652	3.93	1.22	0.939	> 10.0	> 10.0
MMV1126898	COC1=CC=C(C=C1)C1=CN=C2C=NC(=CN12)C1=CC=C(CO)C=C1	91.897		7.48	9.11	11.2	0.457	> 9.96	> 9.96			> 9.96	> 9.96
MMV1126899	CN1C=C(C=N1)C1=CN2C(C=N1)=NC=C2C1=CC=C(C=C1)C#N	95.949		9.55	> 11.0	4.44	0.515	> 11.0	> 11.0			> 11.0	> 11.0
MMV1126905	C1OC2=C(O1)C=C(C=C2)C1=CN=C2C=NC(=CN12)C1=CC=CC=C1	86.495		9.02	> 10.5	2.83	0.466	> 10.5	> 10.5	0.346	0.507	> 10.5	> 10.5
MMV1126907	COC1=CC(=CC(OC)=C1)C1=CN2C(C=N1)=NC=C2C1=CC2=C(OCO2)C=C1	86.495		5.54	> 8.79	4.45	0.518	> 8.79	> 8.79	7.71	0.876	> 8.79	> 8.79
MMV1126908	NC(=O)C1=CC=CC(=C1)C1=CN2C(C=N1)=NC=C2C1=CC(Cl)=C(F)C=C1	91.897		5.28	> 9.00	2.55	0.396	> 9.00	> 9.00			> 9.00	> 9.00
MMV1126913	OC1=CC=C(C=C1)C1=CN=C2C=NC(=CN12)C1=C(Cl)C=C(Cl)C=C1	85.145		0.858	3.44	1.58	0.733	1.54	7.64	1.37	0.776	> 9.26	> 9.26
MMV1126914	ClC1=CC=C(C=C1)C1=CN=C2C=NC(=CN12)C1=CC=CO1	93.248		7.89	> 11.2	1.06	0.544	> 11.2	> 11.2			3.86	4.46	15	0.745
MMV1126915	CC(=O)C1=CC=CC(=C1)C1=CN=C2C=NC(=CN12)C1=CC(=CC=C1)C(N)=O	93.248		3.69	> 9.26	1.58	0.572	> 9.26	> 9.26			> 9.26	> 9.26
MMV1126920	CN1C=CC2=CC(=CC=C12)C1=CN2C(C=N1)=NC=C2C1=CC=C2N=CC=CC2=C1	91.897		1.36	3.52	2.31	0.767	2.69	> 8.79	1.07	0.973	> 8.79	> 8.79
MMV1126922	COC1=CC(=CC(OC)=C1OC)C1=CN2C(C=N1)=NC=C2C1=CC=C2N=CC=CC2=C1	93.248		3.55	7.92	2.74	0.535	7.09	> 8.00	2.69	0.906	> 8.00	> 8.00
MMV1126925	CN(C)C1=CC=CC(=C1)C1=CN=C2C=NC(=CN12)C1=CC(=CC=C1)C(N)=O	98.65		8.74	> 9.23	15.5	0.533	> 9.23	> 9.23			> 9.23	> 9.23
MMV1126927	CC(C)(C)C1=CC=C(C=C1)C1=CN=C2C=NC(=CN12)C1=CN=CC=C1	97.299		3.82	5.11	7.55	0.755	> 10.0	> 10.0			> 10.0	> 10.0
MMV1126930	O=C(NC1CC1)C1=CC=C(C=C1)C1=CN=C2C=NC(=CN12)C1=CC=C(C=C1)C(=O)NC1CC1	87.846		> 7.54	> 7.54	6.32	0.0215	> 7.54	> 7.54	0.33	0.326	> 7.54	> 7.54
MMV1126933	FC1=CC=CC(=C1)C1=CN=C2C=NC(=CN12)C1=CC=NC=C1	94.598		5.64	> 11.4	2.42	0.708	> 11.4	> 11.4	3.65	0.679	> 11.4	> 11.4
MMV1126934	CN(C)CCNC(=O)C1=CC=C(C=C1)C1=CN2C(C=N1)=NC=C2C1=CC=C2N(C)C=CC2=C1	89.196		> 7.53	> 7.53	3.24	0.242	> 7.53	> 7.53			> 7.53	> 7.53
MMV1126937	COC1=NC=C(C=C1)C1=CN=C2C=NC(=CN12)C1=CC=CS1	97.299		3.89	4.6	13.2	0.556	> 10.7	> 10.7			> 10.7	> 10.7
MMV1126938	CN1CCN(CC1)C(=O)C1=CC=C(C=C1)C1=CN=C2C=NC(\C=C\C3=CC=CC=C3)=CN12	86.495		3.11	> 7.79	1.14	0.7	> 7.79	> 7.79	0.285	0.311	> 7.79	> 7.79
MMV1126942	COC1=CC=C(C=C1)C1=CN=C2C=NC(=CN12)C1=CN=C(OC)C=C1	97.299		2.91	8.79	1.98	0.81	> 9.93	> 9.93	10.4	0.778	> 9.93	> 9.93
MMV1126943	O(C1=CC=CC=C1)C1=CC=C(C=C1)C1=CN=C2C=NC(=CN12)C1=CN=CC=C1	93.248		3	6.96	2.61	0.43	> 9.06	> 9.06	2.52	0.502	> 9.06	> 9.06
MMV1126944	CN(C)C1=CC=C(C=C1)C1=CN=C2C=NC(=CN12)C1=CC=C(O)C=C1	86.495		0.115	1.76	0.805	0.912	0.626	6.79	0.921	0.948	> 9.99	> 9.99
MMV1126947	NC(=O)C1=CC=CC(=C1)C1=CN2C(C=N1)=NC=C2C1=CC=CC=C1	93.248		> 10.5	> 10.5	0.762	0.254	> 10.5	> 10.5	0.15	0.654	> 10.5	> 10.5
MMV1126949	C1OC2=C(O1)C=C(C=C2)C1=CN=C2C=NC(=CN12)C1=CC2=C(OCO2)C=C1	87.846		3.66	8.22	2.72	0.694	> 9.18	> 9.18	1.25	0.883	> 9.18	> 9.18
MMV1126951	OCC1=C(C=CC=C1)C1=CN2C(C=N1)=NC=C2C1=CC2=C(OCO2)C=C1	87.846		8.14	> 9.56	2.89	0.35	> 9.56	> 9.56	2.34	0.695	> 9.56	> 9.56
MMV1126952	FC1=C(Cl)C=C(C=C1)C1=CN=C2C=NC(=CN12)C1=C(Cl)C=CC=C1	93.248		8.08	> 9.21	3.59	0.419	> 9.21	> 9.21			> 9.21	> 9.21
MMV1126953	COC1=NC=C(C=C1)C1=CN2C(C=N1)=NC=C2C1=CC(O)=CC=C1	87.846		> 10.4	> 10.4			> 10.4	> 10.4			> 10.4	> 10.4
MMV1126954	O1C=CC=C1C1=CN2C(C=N1)=NC=C2C1=CSC=C1	89.196		> 12.3	> 12.3			> 12.3	> 12.3			11.9	> 12.3	11.6	0.514
MMV1126955	CN1C=C(C=N1)C1=CN2C(C=N1)=NC=C2C1=CC(O)=CC=C1	95.949		6.93	> 11.3	3.66	0.561	> 11.3	> 11.3	8.37	0.807	> 11.3	> 11.3
MMV1126957	CN1C=C(C=N1)C1=CN2C(C=N1)=NC=C2C1=CC=C(O)C=C1	97.299		6.85	> 11.3	2.21	0.503	> 11.3	> 11.3	9.44	0.67	> 11.3	> 11.3
MMV1126958	ClC1=CC=C(C=C1)C1=CN=C2C=NC(=CN12)C1=CC=CS1	90.547		3.53	3.99	17.9	0.612	> 10.6	> 10.6			> 10.6	> 10.6
MMV1126959	CC(=O)C1=CC=CC(=C1)C1=CN=C2C=NC(=CN12)C1=C(Cl)C=CC=C1	94.598		6.8	> 9.49	3.8	0.614	> 9.49	> 9.49			> 9.49	> 9.49
MMV1126960	CN1C=CC2=CC(=CC=C12)C1=CN=C2C=NC(=CN12)C1=CC(Cl)=C(F)C=C1	93.248		3.05	3.55	14.4	0.566	5.84	> 8.76	3.52	0.929	> 8.76	> 8.76
MMV1126961	CN1CCN(CC1)C1=CC=C(C=N1)C1=CN2C(C=N1)=NC=C2C1=CC(Cl)=C(F)C=C1	90.547		> 7.80	> 7.80			> 7.80	> 7.80			> 7.80	> 7.80
MMV1126971	CCOC1=CC=CC(=C1)C1=CN2C(C=N1)=NC=C2C1=CC=C(OC)C=C1	89.196		0.324	0.375	14.9	0.835	1.38	> 9.55	0.801	0.8	> 9.55	> 9.55
MMV1126972	COC1=NC=C(C=C1)C1=CN=C2C=NC(=CN12)C1=C(C)C(C)=CC=C1	93.248		8.65	> 9.99	7.63	0.171	> 9.99	> 9.99			> 9.99	> 9.99
MMV1126973	COC1=CC=C(C=C1)C1=CN=C2C=NC(=CN12)C1=CN(CC2=CC=CC=C2)N=C1	85.145		7.68	> 8.65	2.08	0.432	> 8.65	> 8.65			> 8.65	> 8.65
MMV1126988	CN1C=CC2=CC(=CC=C12)C1=CN2C(C=N1)=NC=C2C1=CC=C(Cl)C=C1	90.547		0.247	0.448	3.69	0.852	0.734	3.96	1.3	0.865	> 9.20	> 9.20
MMV1126994	C(NC1=CC=CC=C1)C1=CC=C(C=C1)C1=CN2C(C=N1)=NC=C2C1=CC=CC=C1	91.897		7.8	> 8.77	15.1	0.239	> 8.77	> 8.77			> 8.77	> 8.77	2.57	0.0602
MMV1126995	NC1=NC=C(C=C1)C1=CN2C(C=N1)=NC=C2C1=CC=C(CO)C=C1	94.598		5.8	9.13	4.84	0.43	> 10.4	> 10.4	6.68	0.212	> 10.4	> 10.4
MMV1126996	CN1CCN(CC1)C1=CC=C(C=N1)C1=CN2C(C=N1)=NC=C2C1=CC(O)=CC=C1	85.145		7.18	> 8.54	4.85	0.265	> 8.54	> 8.54			> 8.54	> 8.54
MMV1127000	CN1C=CC2=CC(=CC=C12)C1=CN2C(C=N1)=NC=C2C1=CC(O)=CC=C1	95.949		0.805	3.11	1.63	0.761	2.27	> 9.69	1.21	0.948	> 9.69	> 9.69
MMV1127009	CN1C=CC2=CC(=CC=C12)C1=CN2C(C=N1)=NC=C2C1=CC=C(C=C1)C#N	90.547		0.295	0.546	3.57	0.761	0.827	4.25	1.34	0.963	> 9.44	> 9.44
MMV1127011	COC1=NC=C(C=C1)C1=CN=C2C=NC(=CN12)C1=CSC=C1	94.598		8.12	9.71	12.3	0.383	> 10.7	> 10.7			> 10.7	> 10.7
MMV1127012	COC1=CC=C(C=C1)C1=CN=C2C=NC(=CN12)C1=CC(N)=CC=C1	90.547		1.31	1.68	8.9	0.87	> 10.4	> 10.4			> 10.4	> 10.4	0.419	0.0515
MMV1127013	COC1=NC=C(C=C1)C1=CN=C2C=NC(=CN12)C1=CC=C2N(C)C=CC2=C1	89.196		1.02	1.22	12.5	0.775	2.44	> 9.29	1.17	0.992	> 9.29	> 9.29
MMV1127014	COC1=CC=C(C=C1)C1=CN=C2C=NC(=CN12)C1=CC=C(C=C1)N1CCN(C)CC1	87.846		6.36	> 8.26	4.21	0.0945	> 8.26	> 8.26			> 8.26	> 8.26
MMV1127015	CN1CCN(CC1)C1=CC=C(C=N1)C1=CN2C(C=N1)=NC=C2C1=CC=C(OC2=CC=CC=C2)C=C1	97.299		6.77	> 7.13	18.5	0.528	> 7.13	> 7.13			> 7.13	> 7.13
MMV1127016	COC1=CC=C(C=C1)C1=CN=C2C=NC(=CN12)C1=CC=C(C=C1)C(=O)NC1CCCC1	91.897		6.39	7.76	11.3	0.296	> 8.00	> 8.00			> 8.00	> 8.00
MMV1127022	COC1=CC=CC(=C1F)C1=CN2C(C=N1)=NC=C2C1=C(Cl)C=CC=C1	94.598		3.61	6.25	4	0.571	> 9.33	> 9.33			> 9.33	> 9.33
MMV1127025	CN(C)CCNC(=O)C1=CC=C(C=C1)C1=CN2C(C=N1)=NC=C2C1=CC(Cl)=CC=C1	85.145		> 7.86	> 7.86			> 7.86	> 7.86			> 7.86	> 7.86
MMV1127026	CN(C)C1=CC=C(C=C1)C1=CN=C2C=NC(=CN12)C1=CC=C(CNC2=CC=CC=C2)C=C1	93.248		4.22	> 7.87	1.8	0.529	> 7.87	> 7.87			> 7.87	> 7.87
MMV1127030	ClC1=CC=C(C=C1)C1=CN=C2C=NC(=CN12)C1=CN=C(NCCN2CCOCC2)C=C1	91.897		7.08	7.4	49	0.381	> 7.59	> 7.59	7.91	0.577	> 7.59	> 7.59
MMV1127032	CC1=C(C=CC=C1)C1=CN2C(C=N1)=NC=C2C1=CC=C(Cl)C=C1	94.598		3.83	5.18	7.25	0.317	> 10.3	> 10.3			> 10.3	> 10.3
MMV1127037	CN(C)C(=O)C1=CC(=CC=C1)C1=CN2C(C=N1)=NC=C2C1=CC=C(CO)C=C1	86.495		8.26	> 8.86	11.4	0.237	> 8.86	> 8.86			> 8.86	> 8.86
MMV1127039	COC1=CC=CC(=C1F)C1=CN2C(C=N1)=NC=C2C1=CC=C(CO)C=C1	91.897		8.82	> 9.45	13.9	0.422	> 9.45	> 9.45			> 9.45	> 9.45
MMV1127042	CCOC1=CC=CC(=C1)C1=CN2C(C=N1)=NC=C2C1=CC(O)=CC=C1	86.495		3.05	9.74	1.9	0.651	> 9.96	> 9.96	1.42	0.867	> 9.96	> 9.96
MMV1127044	CC1=C(C=CC=C1)C1=CN2C(C=N1)=NC=C2C1=CC(O)=CC=C1	87.846		4.82	8.68	3.74	0.417	9.92	> 11.0	2.6	0.936	> 11.0	> 11.0
MMV1127046	C(CN1CCOCC1)NC1=NC=C(C=C1)C1=CN2C(C=N1)=NC=C2C1=CC2=C(OCO2)C=C1	90.547		> 7.42	> 7.42			> 7.42	> 7.42			> 7.42	> 7.42
MMV1127047	CCOC1=CC=CC(=C1)C1=CN2C(C=N1)=NC=C2C1=CN(C)N=C1	95.949		3.78	> 10.3	1.98	0.483	> 10.3	> 10.3	7.89	0.0776	> 10.3	> 10.3
MMV1127051	N#CC1=CC=C(C=C1)C1=CN=C2C=NC(\C=C\C3=CC=CC=C3)=CN12	91.897		0.909	1.49	4.44	0.805	> 10.2	> 10.2			> 10.2	> 10.2
MMV1127053	N#CC1=CC=C(C=C1)C1=CN=C2C=NC(=CN12)C1=CN(CC2=CC=CC=C2)N=C1	91.897		7.64	> 8.77	3.85	0.0396	> 8.77	> 8.77			> 8.77	> 8.77	0.364	0.0429
MMV1127055	COC1=NC=C(C=C1)C1=CN=C2C=NC(=CN12)C1=CC=C(OC(F)(F)F)C=C1	87.846		> 8.54	> 8.54	11.4	0.148	> 8.54	> 8.54			> 8.54	> 8.54
MMV1127056	COC1=CC=C(C=C1)C1=CN=C2C=NC(=CN12)C1=C(C=CC=C1)N(C)C	83.794		0.312	0.409	8.14	0.832	0.995	> 9.58	0.622	0.863	> 9.58	> 9.58
MMV1127057	COC1=NC=C(C=C1)C1=CN=C2C=NC(=CN12)C1=C(C)C=CC=C1	95.949		2.21	4.17	3.47	0.706	3.36	> 10.4	1.39	0.954	> 10.4	> 10.4
MMV1127060	COC1=CC=C(C=C1)C1=CN=C2C=NC(=CN12)C1=CC=C(C=C1)C(=O)NC1CC1	93.248		2.85	3.59	9.57	0.525	> 8.58	> 8.58			> 8.58	> 8.58
MMV1127066	CC(C)OC1=CC=CC(=C1)C1=CN2C(C=N1)=NC=C2C1=C(Cl)C=CC=C1	86.495		> 9.07	> 9.07			> 9.07	> 9.07			> 9.07	> 9.07
MMV1127068	CN(C)CCNC(=O)C1=CC=C(C=C1)C1=CN2C(C=N1)=NC=C2C1=CC=C(C=C1)N(C)C	87.846		> 7.70	> 7.70			> 7.70	> 7.70			> 7.70	> 7.70
MMV1127070	CN(C)C1=CC=C(C=C1)C1=CN=C2C=NC(=CN12)C1=CN=C(N)C=C1	97.299		8.12	8.82	26.9	0.584	> 9.99	> 9.99	7.95	0.49	> 9.99	> 9.99
MMV1127074	ClC1=CC=C(C=C1)C1=CN=C2C=NC(=CN12)C1=CSC=C1	94.598		2.46	8.06	1.85	0.676	> 10.6	> 10.6			> 10.6	> 10.6
MMV1127076	ClC1=CC=C(C=C1)C1=CN=C2C=NC(=CN12)C1=CN(CC2=CC=CC=C2)N=C1	90.547		2.73	3.3	11.5	0.641	> 8.55	> 8.55	2.48	0.0283	> 8.55	> 8.55	15.7	0.271
MMV1127077	CN(C)C1=C(C=CC=C1)C1=CN2C(C=N1)=NC=C2C1=CC=C(CO)C=C1	97.299		8.57	> 9.58	6.79	0.489	> 9.58	> 9.58	4.17	0.686	> 9.58	> 9.58
MMV1127079	CCOC1=CC=CC(=C1)C1=CN2C(C=N1)=NC=C2C1=CC=C(CO)C=C1	94.598		0.395	0.828	2.96	0.698	1.26	> 9.55	0.91	0.879	> 9.55	> 9.55
MMV1127081	CN1C=CC2=CC(=CC=C12)C1=CN2C(C=N1)=NC=C2C1=CC=C(CO)C=C1	90.547		0.435	0.829	3.4	0.717	1.55	> 9.31	0.88	0.915	> 9.31	> 9.31	16.7	0.117
MMV1127082	COC1=CC=CC(C2=CN3C(C=N2)=NC=C3C2=CC=CC=C2)=C1F	86.495		8.27	10.2	10.4	0.353	> 10.3	> 10.3			> 10.3	> 10.3
MMV1127086	CN1CCN(CC1)C1=CC=C(C=C1)C1=CN2C(C=N1)=NC=C2C1=CC(O)=CC=C1	95.949		7.19	> 8.56	1.65	0.318	> 8.56	> 8.56	8.09	0.0909	> 8.56	> 8.56
MMV1127090	NC1=CC=CC(=C1)C1=CN2C(C=N1)=NC=C2C1=CC2=C(OCO2)C=C1	94.598		5.08	8.12	4.69	0.303	> 9.99	> 9.99			> 9.99	> 9.99
MMV1127095	CCOC1=CC=CC(=C1)C1=CN2C(C=N1)=NC=C2C1=CSC=C1	97.299		5.53	9.69	3.91	0.513	> 10.3	> 10.3	8.74	0.821	> 10.3	> 10.3
MMV1127096	N#CC1=CC=C(C=C1)C1=CN=C2C=NC(=CN12)C1=CC=C(CNC2=CC=CC=C2)C=C1	95.949		1.98	6.67	1.81	0.744	> 8.22	> 8.22	0.183	0.0935	> 8.22	> 8.22
MMV1127099	COC1=CC=C(C=C1)C1=CN=C2C=NC(=CN12)C1=CC=C(N=C1)N1CCN(C)CC1	91.897		6.29	> 8.24	3.44	0.167	> 8.24	> 8.24			> 8.24	> 8.24
MMV1127101	COC1=CC=C(C=C1)C1=CN=C2C=NC(=CN12)C1=CC=C(C=C1)C(=O)NCCO	95.949		3.15	4.08	8.42	0.632	> 8.50	> 8.50			> 8.50	> 8.50
MMV1127102	CN(C)CCNC(=O)C1=CC=C(C=C1)C1=CN2C(C=N1)=NC=C2C1=CC=C(OC2=CC=CC=C2)C=C1	95.949		5.8	> 6.91	8.87	0.308	> 6.91	> 6.91			> 6.91	> 6.91
MMV1127103	COC1=CC=C(C=C1)C1=CN=C2C=NC(=CN12)C1=CC=C(CNC2=CC=CC=C2)C=C1	91.897		4.66	> 8.12	2.96	0.482	> 8.12	> 8.12			> 8.12	> 8.12	9.54	0.167
MMV1127105	CN1CCN(CC1)C1=CC=C(C=N1)C1=CN2C(C=N1)=NC=C2C1=C(Cl)C=CC=C1	87.846		3.67	> 8.15	0.491	0.57	> 8.15	> 8.15			> 8.15	> 8.15
MMV1127110	CN1CCN(CC1)C1=CC=C(C=N1)C1=CN2C(C=N1)=NC=C2C1=CC(Cl)=CC=C1	87.846		5.39	> 8.15	1.98	0.725	> 8.15	> 8.15			> 8.15	> 8.15
[truncated: 7,991 more rows]
[truncated: 3 more columns]

## Sheet: Sheet2
MMV name	Synonyms	SMILES	Pbluc (Single Point Inhibition, %)			IC50 Pbluc 2nd Round (average)	IC50 HepG2tox 2nd Round (average)	IC50 Fflluc 2nd Round (average)
MMV1006233	DT2000-0117529, DT2000-0118116	NC(=N)NN=C1CCCCCCCCCCC1	87.108	90.828	88.968	11.355	12.8912	12.9254
MMV045045	DT2000-0111442, DTSM98-0102074	FC(F)(F)C1=CC(=O)N=C(N1)C1=CC=CC=N1	89.82	88.769	89.2945	8.19161	22.4131	13.6832
MMV1163164	DT2000-0105661, DTSM98-0113707	ClC1=CC(Cl)=C(C=C1)N1N=CC(Cl)=C(Cl)C1=O	88.955	89.355	89.155	5.865	7.15698	10.806
