# Supplementary material for: Open-source discovery of chemical leads for next-generation chemoprotective antimalarials
Source: Science. 2018 Dec 7;362(6419):eaat9446. doi: 10.1126/science.aat9446 (PMC6516198; doi:10.1126/science.aat9446)
Supplement: Open-source discovery of chemical leads for next-generation chemoprotective antimalarials [file Science-362-eaat9446-s005.xlsx]

## Sheet: BF-1_IC50_PbLuc_Tox_rLuc_P.v.
Datafile S4-Repurchased Validation Set (631 Compounds)
Name	SMILES	Asexual Blood Stage P.falciparum Dd2 (3rd round MMV): Run Date	Asexual Blood Stage P.falciparum Dd2 (3rd round MMV): IC50 (uM), Rep. 1	Asexual Blood Stage P.falciparum Dd2 (3rd round MMV): IC50 (uM), Rep. 2	Asexual Blood Stage P.falciparum Dd2 (3rd round MMV): IC50 (uM), Rep. 3	Asexual Blood Stage P.falciparum Dd2 (3rd round MMV): IC50 (uM), Rep. 4	Asexual Blood Stage P.falciparum Dd2 (3rd round MMV): Median IC50, (uM)	Asexual Blood Stage P.falciparum Dd2 (3rd round MMV): Average IC50, (uM)	Asexual Blood Stage P.falciparum Dd2 (3rd round MMV): Standard Deviation IC50, (uM)	Asexual Blood Stage P.falciparum Dd2 (3rd round MMV): Hill slope, Rep. 1	Asexual Blood Stage P.falciparum Dd2 (3rd round MMV): Hill slope, Rep. 2	Asexual Blood Stage P.falciparum Dd2 (3rd round MMV): Hill slope, Rep. 3	Asexual Blood Stage P.falciparum Dd2 (3rd round MMV): Hill slope, Rep. 4	Asexual Blood Stage P.falciparum Dd2 (3rd round MMV): R squared, Rep. 1	Asexual Blood Stage P.falciparum Dd2 (3rd round MMV): R squared, Rep. 2	Asexual Blood Stage P.falciparum Dd2 (3rd round MMV): R squared, Rep. 3	Asexual Blood Stage P.falciparum Dd2 (3rd round MMV): R squared, Rep. 4	Liver Stage P. berghei-Luciferase Bioluminescence Assay (3rd round MMV): Run Date		Liver Stage P. berghei-Luciferase Bioluminescence Assay (3rd round MMV): IC50 (uM), Rep1	Liver Stage P. berghei-Luciferase Bioluminescence Assay (3rd round MMV): IC50 (uM), Rep2	Liver Stage P. berghei-Luciferase Bioluminescence Assay (3rd round MMV): IC50 (uM), Rep3	Liver Stage P. berghei-Luciferase Bioluminescence Assay (3rd round MMV): IC50 (uM), Rep4	Liver Stage P. berghei-Luciferase Bioluminescence Assay (3rd round MMV): Median IC50 (uM)	Liver Stage P. berghei-Luciferase Bioluminescence Assay (3rd round MMV): Average IC50 (uM)	Liver Stage P. berghei-Luciferase Bioluminescence Assay (3rd round MMV): Standard Deviation IC50 (uM)	Liver Stage P. berghei-Luciferase Bioluminescence Assay (3rd round MMV): Hill slope, Rep. 1	Liver Stage P. berghei-Luciferase Bioluminescence Assay (3rd round MMV): Hill slope, Rep. 2	Liver Stage P. berghei-Luciferase Bioluminescence Assay (3rd round MMV): Hill slope, Rep. 3	Liver Stage P. berghei-Luciferase Bioluminescence Assay (3rd round MMV): Hill slope, Rep. 4	Liver Stage P. berghei-Luciferase Bioluminescence Assay (3rd round MMV): R squared, Rep. 1	Liver Stage P. berghei-Luciferase Bioluminescence Assay (3rd round MMV): R squared, Rep. 2	Liver Stage P. berghei-Luciferase Bioluminescence Assay (3rd round MMV): R squared, Rep. 3	Liver Stage P. berghei-Luciferase Bioluminescence Assay (3rd round MMV): R squared, Rep. 4	Liver Stage HepG2 Toxicity Bioluminescence Assay (3rd round MMV): Run Date	Liver Stage HepG2 Toxicity Bioluminescence Assay (3rd round MMV): IC50 (uM), Rep1	Liver Stage HepG2 Toxicity Bioluminescence Assay (3rd round MMV): IC50 (uM), Rep2	Liver Stage HepG2 Toxicity Bioluminescence Assay (3rd round MMV): Median IC50 (uM)	Liver Stage HepG2 Toxicity Bioluminescence Assay (3rd round MMV): Average IC50 (uM)	Liver Stage HepG2 Toxicity Bioluminescence Assay (3rd round MMV): Standard Deviation IC50 (uM)	Liver Stage HepG2 Toxicity Bioluminescence Assay (3rd round MMV): Hill slope, Rep.1	Liver Stage HepG2 Toxicity Bioluminescence Assay (3rd round MMV): Hill slope, Rep.2	Liver Stage HepG2 Toxicity Bioluminescence Assay (3rd round MMV): R squared, Rep. 1	Liver Stage HepG2 Toxicity Bioluminescence Assay (3rd round MMV): R squared, Rep. 2	P. pyralis Luciferase Inhibition Assay (3nd round MMV): Run Date	P. pyralis Luciferase Inhibition Assay (3nd round MMV): IC50 (uM)	P. pyralis Luciferase Inhibition Assay (3nd round MMV): Hill slope	P. pyralis Luciferase Inhibition Assay (3nd round MMV): R squared	Liver Stage P.vivax inhibition (3rd round MMV): Schizont Area, % control, A (% inhibition)
	Assay	ABS-Sybr	ABS-Sybr	ABS-Sybr	ABS-Sybr	ABS-Sybr	ABS-Sybr	ABS-Sybr	ABS-Sybr	ABS-Sybr	ABS-Sybr	ABS-Sybr	ABS-Sybr	ABS-Sybr	ABS-Sybr	ABS-Sybr	ABS-Sybr	Pbluc	Pbluc	Pbluc	Pbluc	Pbluc	Pbluc	Pbluc	Pbluc	Pbluc	Pbluc	Pbluc	Pbluc	Pbluc	Pbluc	Pbluc	Pbluc	Pbluc	HepG2tox	HepG2tox	HepG2tox	HepG2tox	HepG2tox	HepG2tox	HepG2tox	HepG2tox	HepG2tox	HepG2tox	Ffluc	Ffluc	Ffluc	Ffluc	PvHCI
MMV1274603	OCC1CCCN(C1)C1=NN2C=C(N=C2S1)C1=CC=CC=C1	2017-09-23, 2017-09-09, 2017-09-05, 2017-07-11	> 10.0	> 12.5	> 12.5	> 10.0				1.78				0.341				2017-08-04, 2017-07-21		< 508E-06	< 508E-06				<508E-06		0.983	0.674			0.929	0.832			2017-07-14, 2017-02-03	> 10.0	> 10.0		>10		1.43		0.832		2017-10-03	< 508E-06	0.815	0.978	45.5
MMV1102398	O=C(NC1=CC=CC=C1)C1=CN(N=N1)C1=CC=C2OCCOC2=C1	2017-09-23, 2017-09-12, 2017-09-09, 2017-07-11	> 10.0	(IC50 could not be calculated because value was manually overridden)	> 10.0	> 10.0				0.724	0.263	0.2		0.685	0.704	0.848		2017-08-04, 2017-07-21, 2017-01-20		0.000967	0.00381	0.00395		0.00381	0.002909	0.00168328	0.609	0.425	0.707		0.971	0.835	0.877		2016-12-23, 2016-07-29	> 10.0	> 10.0		>10		0.0898	1.66	0.128	0.383	2017-10-03	0.0477	0.82	0.939	38.9
MMV1186078	CC(=O)C1=C(C)NC(C(=O)NC2=NC3=CC=CC=C3N2)=C1C	2017-09-23, 2017-09-12, 2017-09-09, 2017-07-11	> 10.0	> 12.5	> 10.0	> 10.0				18.8	8.42			0.739	0.613			2017-08-04, 2017-07-21, 2017-01-20		0.0013	0.0212	0.00423		0.00423	0.00891	0.0107438	0.491	0.645	1.42		0.918	0.933	0.885		2016-12-23, 2016-07-29	> 10.0	> 10.0		>10		0.191		0.0576		2017-10-03	0.00823	0.907	0.941	15.1
MMV1432711	O=C(COC1=CC=C2NC3=CC=CC=C3C(=O)C2=C1)NC1=CC=CC=C1CC1=CC=CC=C1	2017-09-23, 2017-09-09, 2017-09-05, 2017-07-11	0.00985	0.0101	0.0206	0.0139	0.012	0.0136125	0.00501338	0.67	0.95	1.16	0.777	0.968	0.974	0.988	0.958	2017-08-04, 2017-07-21		0.00308	0.0017			0.00239	0.00239	0.000975807	1.62	1.01			0.876	0.931			2017-07-14, 2017-02-03	> 10.0	> 10.0		>10						2017-10-03	> 10.0			99.9
MMV1042923	OC1CCN(CC1)C1=NN2C=C(N=C2S1)C1=CC=CC=C1	2017-09-23, 2017-09-12, 2017-09-09, 2017-07-11	> 10.0	> 12.5	> 10.0	> 10.0				0.964	0.68	0.636		0.0235	0.62	0.456		2017-08-04, 2017-07-21, 2017-01-20		0.0032	0.00567	0.00194		0.0032	0.00360333	0.00189743	1.42	0.695	0.579		0.969	0.832	0.885		2016-12-23, 2016-07-29	> 10.0	> 10.0		>10		17.2		0.485		2017-10-03	0.058	0.795	0.963	21.4
MMV1283769	CC1=CC=CC2=NC(=CN12)C(=O)NC1=CC=C2N3CCCCCC3=NC2=C1	2017-09-23, 2017-09-12, 2017-09-09, 2017-07-11	> 10.0	> 12.5	> 10.0	> 10.0				0.25	0.893			0.208	0.271			2017-08-04, 2017-07-21, 2017-01-20		0.00405	(IC50 could not be calculated because value was manually overridden)	0.00216		0.003105	0.003105	0.00133643	1.12	0.44			0.907	0.89			2016-12-23, 2016-07-29	> 10.0	> 10.0		>10		0.714		0.339		2017-10-03	0.0128	0.592	0.966	64.2
MMV1028379	C1CC1N=C1NN=C(CS1)C1=CC2=C(CCCC2)C=C1	2017-09-23, 2017-09-12, 2017-09-09, 2017-07-11	> 10.0	> 12.5	> 10.0	> 10.0												2017-08-04, 2017-07-21, 2017-01-20		0.00251	0.0246	0.00831		0.00831	0.0118067	0.0114526	1.33	0.61	1.08		0.978	0.91	0.966		2016-12-23, 2016-07-29	> 10.0	3.28	3.28	3.28		1.9		0.914		2017-10-03	0.124	0.966	0.951	37.1
MMV1463500	CC(C)C1=CSC(NC(=O)C2=C(N(N=C2)C2=CC=CC=C2F)C(F)(F)F)=N1	2017-09-23, 2017-09-12, 2017-09-09, 2017-07-11	> 10.0	> 12.5	> 10.0	> 10.0												2017-08-04, 2017-07-21, 2017-01-20		0.0029	0.0268	0.0125		0.0125	0.0140667	0.0120268	0.685	0.658	0.683		0.904	0.829	0.952		2016-12-23, 2016-07-29	> 10.0	2	2	2		0.905	1.36	0.896	0.962	2017-10-03	1.62	1.39	0.897	77.5
MMV1533004	CCCC1=CC=C(C=C1)C1=NC(=NO1)C1=CC=CS1	2017-09-23, 2017-09-12, 2017-09-09, 2017-07-11	> 10.0	> 12.5	> 10.0	> 10.0												2017-09-15, 2017-07-21, 2017-07-14, 2017-01-20		0.0178	0.0044	0.00443	0.00306	0.004415	0.0074225	0.00694777	0.891	0.51	0.545	0.773	0.882	0.908	0.858	0.81	2017-01-20, 2016-08-12	> 10.0	> 10.0		>10		1.93		0.608		2017-10-03	1.05	2.26	0.92	25.1
MMV1045248	CCC1=C(C)C=C(S1)C(=O)NC1=CN=C2C=CC=CC2=C1	2017-09-23, 2017-09-12, 2017-09-09, 2017-07-11	> 10.0	> 12.5	> 10.0	> 10.0				0.667	0.697	1.08		0.911	0.804	0.747		2017-08-04, 2017-07-21, 2017-01-20		0.00325	0.0566	0.01		0.01	0.0232833	0.0290498	0.407	0.449	0.252		0.922	0.679	0.811		2016-12-23, 2016-07-29	> 10.0	> 10.0		>10						2017-10-03	1.33	0.904	0.913	-15.3
MMV1190358	CC1=NC(\C=C\C(=O)NC2=NC3=CC=CC=C3N2)=CS1	2017-09-23, 2017-09-12, 2017-09-09, 2017-07-11	> 10.0	> 12.5	> 10.0	> 10.0				1.16				0.115				2017-08-04, 2017-07-21, 2017-01-20		0.00347	(IC50 could not be calculated because value was manually overridden)	0.00548		0.004475	0.004475	0.00142128	0.661	0.893			0.956	0.865			2016-12-23, 2016-07-29	> 10.0	> 10.0		>10		0.199	0.913	0.196	0.79	2017-10-03	0.00692	0.73	0.978	43.1
MMV1186415	FC1=C(Cl)C=C(NC(=O)C2=C3C=CC=CC3=NN2)C=C1	2017-09-23, 2017-09-09, 2017-09-05, 2017-07-11	> 10.0	> 12.5	> 12.5	> 10.0												2017-08-04, 2017-07-14, 2016-07-22		0.00734	0.0113	0.00349		0.00734	0.00737667	0.00390513	0.602	0.464	0.486		0.764	0.815	0.831		2017-07-14, 2016-07-22	> 10.0	> 10.0		>10		0.843	0.0985	0.789	0.339	2017-10-03	0.4	0.363	0.866	2.6
MMV1189010	CC1=NC(=CS1)C1=CC=C(CCNC2=C3C=CSC3=NC=N2)C=C1	2017-09-23, 2017-09-09, 2017-09-05, 2017-07-11	> 10.0	> 12.5	> 12.5	> 10.0				2.58				0.161				2017-08-04, 2017-07-21		0.0044	0.00757			0.005985	0.005985	0.00224153	17.4	2.21			0.87	0.893			2017-07-14, 2017-02-03	0.0153	> 10.0	0.0153	0.0153		0.232		0.545		2017-10-03	> 10.0	0.479	0.209
MMV1191323	FC1=CC=CC(=C1)C(=O)NC1=CC=C(C=N1)N1CCCC1	2017-09-23, 2017-09-12, 2017-09-09, 2017-07-11	> 10.0	> 12.5	> 10.0	> 10.0				0.46	0.352	0.438	0.274	0.251	0.643	0.648	0.751	2017-08-04, 2017-07-21, 2017-01-20		0.00445	0.00733	0.0054		0.0054	0.00572667	0.00146753	1.95	1.06	0.643		0.965	0.843	0.85		2016-12-23, 2016-07-29	0.266	0.118	0.192	0.192	0.104652	0.812	11.6	0.899	0.984	2017-10-03	0.0747	1.04	0.959	-5.3
MMV1214532	CC(C)C1=CC=C(\C=C2/CCC3=C2N=C2C=CC=CC2=C3C(O)=O)C=C1	2017-09-23, 2017-09-12, 2017-09-09, 2017-07-11	> 10.0	> 12.5	> 10.0	> 10.0				0.319	0.357			0.726	0.397			2017-09-15, 2017-07-21, 2017-07-14		0.0118	0.00479	0.015		0.0118	0.01053	0.00522214	0.393	0.61	0.815		0.694	0.945	0.901		2017-07-14, 2017-01-20	> 10.0	> 10.0		>10		1.75		0.906		2017-10-03	0.231	0.641	0.807	-36.3
MMV524817	CC(C)N1N=CC2=CC(=CN=C12)C(=O)NC1=NC2=C(CCCC2)S1	2017-09-23, 2017-09-12, 2017-09-09, 2017-07-11	> 10.0	> 12.5	> 10.0	> 10.0				1.24	1.14	1.39	1.63	0.507	0.218	0.461	0.375	2017-08-04, 2017-07-21, 2017-01-20		0.00496	0.0237	0.0186		0.0186	0.0157533	0.00968889	0.78	0.588	0.492		0.923	0.706	0.851		2016-12-23, 2016-07-29	> 10.0	> 10.0		>10		1.01	0.935	0.42	0.778	2017-10-03	1.03	0.703	0.902	91.2
MMV1212326	CCOC(=O)C1=C(C)NC(C(=O)CSC2=NC=CN2C)=C1C	2017-09-23, 2017-09-09, 2017-09-05, 2017-07-11	> 10.0	> 12.5	> 12.5	> 10.0												2017-08-04, 2017-07-14, 2016-07-22		0.00728	0.00764	0.00496		0.00728	0.00662667	0.00145456	0.664	0.771	15.4		0.875	0.953	0.788		2017-07-14, 2016-07-22	> 10.0	> 10.0		>10		0.423		0.433		2017-10-03	0.0832	0.672	0.969	-32.2
MMV1042856	OC1CCC(CC1)NC1=NN2C=C(N=C2S1)C1=CC=CC=C1	2017-09-23, 2017-09-12, 2017-09-09, 2017-07-11	> 10.0	> 12.5	> 10.0	> 10.0												2017-08-04, 2016-07-22		0.00507	0.00957			0.00732	0.00732	0.00318198	0.453	0.71			0.844	0.887			2017-07-14, 2016-07-22	> 10.0	> 10.0		>10						2017-10-03	0.0658	0.712	0.91	-22.8
MMV1427605	COC1=CC=C(C=C1C(=O)NC1=NC2=C(CCCCC2)S1)[N+]([O-])=O	2017-09-23, 2017-09-12, 2017-09-09, 2017-07-11	> 10.0	> 12.5	> 10.0	> 10.0				1.48	11.9	1.08	0.769	0.171	0.444	0.536	0.718	2017-08-04, 2017-07-21, 2017-01-20		0.00544	0.0123	0.0116		0.0116	0.00978	0.00377481	0.836	8.41	0.607		0.975	0.896	0.849		2016-12-23, 2016-07-29	> 10.0	6.99	6.99	6.99		0.092	3.07	0.0954	0.896	2017-10-03	0.0871	0.819	0.952	-24.6
MMV1216029	CC1=CC(C(=O)CSC2=NC3=CC=CC=C3N2)=C(C)N1CC=C	2017-09-23, 2017-09-12, 2017-09-09, 2017-07-11	> 10.0	> 12.5	> 10.0	> 10.0				1.2	0.357	0.423	0.223	0.811	0.876	0.762	0.87	2017-08-04, 2017-07-21, 2017-01-20		0.00545	0.0248	0.0223		0.0223	0.0175167	0.0105245	1.08	0.542	0.903		0.973	0.829	0.946		2016-12-23, 2016-07-29	> 10.0	> 10.0		>10		0.239	1.04	0.405	0.882	2017-10-03	0.785	0.665	0.941	91.5
MMV1315301	CC1=CC=C(CN2C=CS\C2=N\C(=O)C2=CC3=C(CCCCC3)S2)C=C1	2017-09-23, 2017-09-12, 2017-09-09, 2017-07-11	> 10.0	> 12.5	> 10.0	> 10.0				0.479	1.71			0.612	0.427			2017-09-15, 2017-07-21, 2017-07-14		0.0443	0.0224	0.00559		0.0224	0.0240967	0.0194107	0.95	0.618	0.537		0.84	0.881	0.883		2017-07-14, 2017-01-20	> 10.0	> 10.0		>10		0.276		0.636		2017-10-03	0.0725	0.701	0.919	42.9
MMV1303098	COC1=CC=CC=C1C1=CS\C(=N/C)N1\N=C\C1=CC=CN1	2017-09-23, 2017-09-09, 2017-09-05, 2017-07-11	> 10.0	> 12.5	> 12.5	> 10.0				9.17				0.645				2017-08-04, 2017-07-14, 2016-07-22		0.0059	0.00945	0.0105		0.00945	0.00861667	0.00241057	0.562	0.435	0.251		0.876	0.866	0.885		2017-07-14, 2016-07-22	> 10.0	> 10.0		>10						2017-10-03	0.839	0.889	0.893	16.2
MMV1175522	NC1=C(SC2=NC3=C(CCCCC3)C=C12)C(=O)N1CCOCC1	2017-09-23, 2017-09-12, 2017-09-09, 2017-07-11	> 10.0	> 12.5	> 10.0	> 10.0				0.358				0.625				2017-09-15, 2017-07-21, 2017-07-14, 2017-01-20		0.0672	0.0431	0.0359	0.00645	0.0395	0.0381625	0.0250224	0.879	0.703	1.3	0.591	0.857	0.939	0.96	0.884	2017-01-20, 2016-08-12	> 10.0	> 10.0		>10		0.787		0.376		2017-10-03	0.511	1.69	0.964	-32.8
MMV1341969	CC1=CC(\C=C\C(=O)NC2=NC=CS2)=C(C)N1C1=CC=CC=C1	2017-09-23, 2017-09-12, 2017-09-09, 2017-07-11	> 10.0	> 12.5	(IC50 could not be calculated because value was manually overridden)	> 10.0				1.2	0.645	0.592		0.625	0.887	0.786		2017-09-15, 2017-07-21, 2017-07-14, 2017-01-20		0.0573	0.0882	0.117	0.00653	0.07275	0.0672575	0.0472578	0.912	1.31	12.5	0.837	0.913	0.957	0.869	0.935	2017-01-20, 2016-08-12	> 10.0	> 10.0		>10		12.5	0.702	0.484	0.287	2017-10-03	0.136	1.09	0.954	78.5
MMV1014895	COC(=O)C1=C(C)NC(C(=O)NC2=CC=C(C)C=N2)=C1C	2017-09-23, 2017-09-12, 2017-09-09, 2017-07-11	> 10.0	> 12.5	> 10.0	> 10.0				1.66	8.93			0.0543	0.0448			2017-08-04, 2017-07-21, 2017-01-20		0.0077	0.0807	0.0157		0.0157	0.0347	0.0400375	1.16	2.73	1.82		0.898	0.953	0.914		2016-12-23, 2016-07-29	> 10.0	> 10.0		>10						2017-10-03	0.0153	0.633	0.964	-50.6
MMV1223550	CC(=O)C1=C(C)NC(C(=O)NC2=CC=C3C=CC=CC3=N2)=C1C	2017-09-23, 2017-09-12, 2017-09-09, 2017-07-11	> 10.0	> 12.5	> 10.0	> 10.0				2.61	0.658	0.499	0.53	0.362	0.819	0.494	0.528	2017-08-04, 2016-07-22		0.0084	0.0103			0.00935	0.00935	0.0013435	1.09	1.26			0.756	0.934			2017-07-14, 2016-07-22	> 10.0	> 10.0		>10		0.0549	0.159	0.306	0.527	2017-10-03	0.0603	0.696	0.941	34.8
MMV1305161	FC1=CC(C(=O)NC2=NC3=C(CCCC3)S2)=C(F)C(F)=C1F	2017-09-23, 2017-09-12, 2017-09-09, 2017-07-11	> 10.0	> 12.5	> 10.0	> 10.0				0.873	0.592	0.609	0.243	0.396	0.697	0.804	0.683	2017-08-04, 2017-07-21, 2017-01-20		0.00842	0.0415	0.0428		0.0415	0.0309067	0.0194849	0.96	0.725	0.593		0.914	0.874	0.934		2016-12-23, 2016-07-29	> 10.0	> 10.0		>10		0.0372	12.9	0.022	0.465	2017-10-03	2.01	0.932	0.914	69.5
MMV064286	CC1=NN2C=C(N=C2SC1C1=CC=CC=C1)C1=CC=CC=C1	2017-09-23, 2017-09-12, 2017-09-09, 2017-07-11	> 10.0	> 12.5	> 10.0	> 10.0				0.728	0.453	1.05	0.685	0.093	0.771	0.454	0.394	2017-09-15, 2017-07-21, 2017-07-14		0.00843	0.0202	0.0117		0.0117	0.0134433	0.00607558	0.72	0.795	1.26		0.811	0.849	0.711		2017-07-14, 2017-01-20	> 10.0	> 10.0		>10						2017-10-03	0.231	0.567	0.878	56.9
MMV1048929	O=C(NC1=NC2=CC3=C(OCCO3)C=C2S1)C1=CC=CC2=CNN=C12	2017-09-23, 2017-09-12, 2017-09-09, 2017-07-11	> 10.0	> 12.5	> 10.0	> 10.0												2017-09-15, 2017-07-21, 2017-07-14		0.0123	0.0121	0.00859		0.0121	0.0109967	0.00208663	5.19	16.3	2.96		0.72	0.851	0.987		2017-07-14, 2017-01-20	> 10.0	> 10.0		>10						2017-10-03	0.0219	0.454	0.511	13.5
MMV1029656	CC1=C(SC(NC(=O)C(C)(C)C)=C1)C(=O)NC1=C(O)C=CC=C1	2017-09-23, 2017-09-12, 2017-09-09, 2017-07-11	> 10.0	> 12.5	> 10.0	> 10.0				0.526	1.34	0.993		0.636	0.339	0.0893		2017-09-15, 2017-07-21, 2017-07-14		0.00859	0.00904	(IC50 could not be calculated because value was manually overridden)		0.008815	0.008815	0.000318198	1.1	1.03			0.782	0.882			2017-07-14, 2017-01-20	> 10.0	> 10.0		>10		7.6		0.0341		2017-10-03	0.0233	0.511	0.956	31.5
MMV1097781	CCC1=C(C=NN1C(C)(C)C)C(=O)NC1=NN(CCC2=CC=CC=N2)C=C1	2017-09-23, 2017-09-12, 2017-09-09, 2017-07-11	> 10.0	> 12.5	> 10.0	> 10.0				0.584	0.843	1.11		0.308	0.277	0.112		2017-08-04, 2017-07-21, 2017-01-20		0.00909	0.0584	0.0356		0.0356	0.0343633	0.0246783	1.16	0.957	0.705		0.931	0.878	0.972		2016-12-23, 2016-07-29	> 10.0	> 10.0		>10						2017-10-03	0.151	0.772	0.977	73.2
MMV1189211	CC1=CC(=C(C)N1C1=CC=CC=N1)C1=NNC(SC1)=NC1CC1	2017-09-23, 2017-09-12, 2017-09-09, 2017-07-11	> 10.0	> 12.5	> 10.0	> 10.0				0.612	0.525	0.628	0.347	0.338	0.807	0.737	0.794	2017-08-04, 2017-07-21, 2017-01-20		0.00961	0.0712	0.0384		0.0384	0.0397367	0.0308167	1.22	0.984	1.7		0.988	0.834	0.953		2016-12-23, 2016-07-29	> 10.0	> 10.0		>10		0.0679	3.51	0.132	0.167	2017-10-03	1.63	1.38	0.946	25.9
MMV047558	CC(C)(C)C1=CC=C(NC(=O)C2=NC=CN=C2)C=C1	2017-09-23, 2017-09-12, 2017-09-09, 2017-07-11	> 10.0	> 12.5	> 10.0	> 10.0												2017-09-15, 2017-07-21, 2017-07-14, 2017-01-20		0.0865	0.0309	0.105	0.00995	0.0587	0.0580875	0.0449608	0.539	0.311	0.539	0.59	0.886	0.622	0.675	0.862	2017-01-20, 2016-08-12	> 10.0	> 10.0		>10						2017-10-03	0.346	1.2	0.943	-16.3
MMV1189204	C1COC2=CC(=CC=C2O1)C1=CSC(NC2=CC=CC=N2)=N1	2017-09-23, 2017-09-12, 2017-09-09, 2017-07-11	> 10.0	> 12.5	> 10.0	> 10.0				1.9				0.775				2017-09-15, 2017-07-21, 2017-07-14, 2017-01-20		0.206	0.295	0.0274	0.0102	0.1167	0.13465	0.138796	0.521	0.437	2.35	0.906	0.732	0.783	0.932	0.908	2017-01-20, 2016-08-12	> 10.0	> 10.0		>10		4.48	2.41	0.628	0.224	2017-10-03	0.136	0.938	0.954	43
MMV1428253	COC1=CC(NC(=O)COC2=CC=C3NC4=CC=CC=C4C(=O)C3=C2)=C(OC)C=C1Cl	2017-09-23, 2017-09-12, 2017-09-09, 2017-07-11	(IC50 could not be calculated because value was manually overridden)	0.0622	0.219	0.295	0.219	0.192067	0.118714	0.528	0.567	0.871		0.919	0.765	0.871		2017-08-04, 2017-07-21, 2017-01-20		0.013	(IC50 requires additional points to generate a curve)	0.0112		0.0121	0.0121	0.00127279	0.982	0.926			0.945	0.915			2016-12-23, 2016-07-29	> 10.0	3.85	3.85	3.85		2.78		0.948		2017-10-03	> 10.0	0.387	0.196	14
MMV1189654	CN(C)S(=O)(=O)C1=CC(=CC=C1)C(=O)NC1=CN=C2C=CC=CC2=C1	2017-09-23, 2017-09-12, 2017-09-09, 2017-07-11	(IC50 could not be calculated because value was manually overridden)	3.67	5.34	5.95	5.34	4.98667	1.18035	10.7	3.92	4.39		0.935	0.807	0.767		2017-08-04, 2016-07-22		0.0265	0.0112			0.01885	0.01885	0.0108187	0.4	0.458			0.58	0.76			2017-07-14, 2016-07-22	> 10.0	> 10.0		>10						2017-10-03	0.409	0.575	0.933	20.9
MMV1034288	COC(=O)C1=C(C)NC(=C1C)C1=NNC(SC1)=NC1CC1	2017-09-23, 2017-09-09, 2017-09-05, 2017-07-11	> 10.0	> 12.5	> 12.5	> 10.0												2017-08-04, 2017-07-14, 2016-07-22		0.0127	0.0472	0.016		0.016	0.0253	0.0190376	0.799	0.918	2.13		0.798	0.805	0.717		2017-07-14, 2016-07-22	> 10.0	> 10.0		>10						2017-10-03	1.13	0.829	0.899	10.8
MMV1432165	O=C(COC1=CC=C2NC3=CC=CC=C3C(=O)C2=C1)N1C(COC2=CC=CC=C12)C1=CC=CC=C1	2017-09-23, 2017-09-12, 2017-09-09, 2017-07-11	0.347	0.298	0.64	0.331	0.339	0.404	0.158651	0.748	0.449	0.59	0.741	0.97	0.902	0.889	0.971	2017-08-04, 2017-07-21, 2017-01-20		0.013	0.0379	0.0147		0.0147	0.0218667	0.0139113	0.939	0.923	1.15		0.932	0.831	0.939		2016-12-23, 2016-07-29	> 10.0	> 10.0		>10		1		0.516		2017-10-03	> 10.0			99.2
MMV1291222	COC1=CC=C(C=C1)N(CCCN1C(=O)C2=CC=CC3=CC=CC(C1=O)=C23)C(=O)C1=CC=CC=C1Cl	2017-09-23, 2017-09-12, 2017-09-09, 2017-07-11	1.07	(IC50 could not be calculated because value was manually overridden)	0.93	1.57	1.07	1.19	0.336452	11.6	2.32	1.82		0.935	0.848	0.928		2017-09-15, 2017-07-21, 2017-07-14, 2017-01-20		0.0515	0.032	0.0332	0.0134	0.0326	0.032525	0.0155622	4.54	2.63	4.51	1.82	0.87	0.912	0.825	0.952	2017-01-20, 2016-08-12	> 10.0	> 10.0		>10		1.54		0.544		2017-10-03	> 10.0	0.286	0.13	95.9
MMV1483095	COC(=O)[C@@H](NC(=O)NC1=CC=C(C=C1)C1=NC2=CC=CC=C2S1)C(C)C	2017-09-23, 2017-09-12, 2017-09-09, 2017-07-11	> 10.0	> 12.5	> 10.0	> 10.0				1.66	0.525			0.245	0.842			2017-09-15, 2017-07-21, 2017-07-14, 2017-01-20		0.0342	0.176	0.0384	0.0134	0.0363	0.0655	0.0744732	0.683	0.428	0.863	0.532	0.773	0.823	0.856	0.868	2017-01-20, 2016-08-12	> 10.0	> 10.0		>10		2.04	1.56	0.843	0.338	2017-10-03	0.658	1	0.944	68.6
MMV1194449	CC1=CC(C(=O)CN2N=NC3=CC=CC=C3C2=O)=C(C)N1C1=CC=CC=C1F	2017-09-23, 2017-09-12, 2017-09-09, 2017-07-11	> 10.0	> 12.5	> 10.0	> 10.0				0.982	0.534	0.371	0.282	0.315	0.674	0.512	0.74	2017-08-04, 2017-07-21, 2017-01-20		0.0139	0.0543	0.0437		0.0437	0.0373	0.0209466	0.686	0.823	0.841		0.86	0.812	0.899		2016-12-23, 2016-07-29	> 10.0	> 10.0		>10		0.142	16.6	0.32	0.638	2017-10-03	0.6	0.784	0.913	22.4
MMV1220686	CC1=C(CSC2=NC3=C(C(=CS3)C3CC3)C(=O)N2CC=C)C(C)=NO1	2017-09-23, 2017-09-12, 2017-09-09, 2017-07-11	(IC50 could not be calculated because value was manually overridden)	> 12.5	> 10.0	> 10.0				2	1.39			0.557	0.701			2017-09-15, 2017-07-21, 2017-07-14		0.0415	0.0492	0.0151		0.0415	0.0352667	0.0178842	1.47	1.27	1.48		0.741	0.797	0.879		2017-07-14, 2017-01-20	0.0438	0.0878	0.0658	0.0658	0.0311127	4.93	2.84	0.988	0.957	2017-10-03	> 10.0			39.6
MMV1007245	CC1(C)OC2=C(C=C1)C=C(C=C2)C(=N)NOC(=O)C1=CC=CC=C1	2017-09-23, 2017-09-09, 2017-09-05, 2017-07-11	> 10.0	> 12.5	> 12.5	> 10.0				5.96				0.39				2017-08-04, 2017-07-21		0.0248	0.0153			0.02005	0.02005	0.00671751	1.03	0.697			0.847	0.927			2017-07-14, 2017-02-03	> 10.0	> 10.0		>10		1.23		0.678		2017-10-03	0.379	1.36	0.884	49
MMV1076356	CNC1=C(C(=O)N(C)CC2=CC=C(C=C2)C(C)C)C(C)=NS1	2017-09-23, 2017-09-09, 2017-09-05, 2017-07-11	6.02	2.85	3.12	2.71	2.985	3.675	1.57257	0.897	1.14	1.27	1.93	0.985	0.931	0.827	0.857	2017-08-04, 2017-07-21		0.0277	0.0162			0.02195	0.02195	0.00813173	1.53	1.53			0.907	0.932			2017-07-14, 2017-02-03	> 10.0	> 10.0		>10		0.757	1.98	0.956	0.487	2017-10-03	> 10.0			94.3
MMV1010101	OC(C1=CN2C=C(N=C2S1)C1=CC=C(F)C=C1)(C(F)(F)F)C(F)(F)F	2017-09-23, 2017-09-12, 2017-09-09, 2017-07-11	> 10.0	> 12.5	> 10.0	> 10.0												2017-09-15, 2017-07-21, 2017-07-14, 2017-01-20		0.0562	0.0548	0.0657	0.0171	0.0555	0.04845	0.0214536	0.992	0.58	0.53	0.714	0.85	0.904	0.94	0.911	2017-01-20, 2016-08-12	> 10.0	> 10.0		>10						2017-10-03	4.7	1.21	0.878	-42.7
MMV1532551	CCCC1=CC=C(C=C1)C1=NC(=NO1)C1=CC=CC=C1	2017-09-23, 2017-09-12, 2017-09-09, 2017-07-11	> 10.0	> 12.5	> 10.0	> 10.0				0.186				0.026				2017-09-15, 2017-07-21, 2017-07-14		0.0174	0.0389	0.0291		0.0291	0.0284667	0.010764	0.614	1.03	1.6		0.845	0.92	0.839		2017-07-14, 2017-01-20	> 10.0	> 10.0		>10		0.275		0.749		2017-10-03	4.16	1.2	0.829	-23.5
MMV1043905	CN(C)CC(C)(C)CNC1=NN2C=C(N=C2S1)C1=CC=CC=C1	2017-09-23, 2017-09-12, 2017-09-09, 2017-07-11	> 10.0	> 12.5	> 10.0	> 10.0				1.42	0.796	1.19		0.425	0.626	0.364		2017-09-15, 2017-07-21, 2017-07-14, 2017-01-20		0.0989	0.0673	0.0729	0.0186	0.0701	0.064425	0.0335089	0.541	0.908	2.74	0.915	0.794	0.858	0.903	0.925	2017-01-20, 2016-08-12	> 10.0	> 10.0		>10						2017-10-03	0.662	1.37	0.966	-26.9
MMV1309224	CN(CC(=O)NC1=CC=C(Cl)C(=C1)C(F)(F)F)CC1=C2C=CC=NC2=C(O)C=C1	2017-09-23, 2017-09-12, 2017-09-09, 2017-07-11	0.543	0.29	0.444	0.232	0.367	0.37725	0.142172	2.08	0.478	1.22	0.883	0.828	0.946	0.864	0.876	2017-09-15, 2017-07-21, 2017-07-14		0.0441	0.0395	0.0191		0.0395	0.0342333	0.0133061	8.07	8.64	3.19		0.781	0.84	0.766		2017-07-14, 2017-01-20	0.0282	0.0239	0.02605	0.02605	0.00304056	1.27	1.6	0.84	0.986	2017-10-03	> 10.0			-3.7
MMV1192273	CS(=O)(=O)N1CCCC2=CC(=CC=C12)C1=CSC(NC2=CC=CC=N2)=N1	2017-09-23, 2017-09-12, 2017-09-09, 2017-07-11	> 10.0	> 12.5	> 10.0	> 10.0				0.632	6.6			0.352	0.221			2017-08-04, 2016-07-22		0.0197	0.0434			0.03155	0.03155	0.0167584	0.805	0.675			0.862	0.832			2017-07-14, 2016-07-22	> 10.0	> 10.0		>10						2017-10-03	2.92	0.711	0.868	78.5
MMV1010032	O=C(NC1=NC(CN2CCOCC2)=CS1)C1=CC=C(C=C1)C1=CC=CC=C1	2017-09-23, 2017-09-12, 2017-09-09, 2017-07-11	> 10.0	> 12.5	> 10.0	> 10.0				1.33	12.7	0.228		0.537	0.509	0.129		2017-08-04, 2017-07-21, 2017-01-20		0.0202	0.0793	0.0618		0.0618	0.0537667	0.0303579	0.64	3.23	1.71		0.877	0.751	0.722		2016-12-23, 2016-07-29	0.36	0.0955	0.22775	0.22775	0.18703	0.636	0.676	0.897	0.912	2017-10-03	> 10.0			100
MMV1198650	CCOC1=CC=C(OC2=CC=C(C=C2)S(=O)(=O)NC(C)C2=CC=NC=C2)C=C1	2017-09-23, 2017-09-12, 2017-09-09, 2017-07-11	> 10.0	> 12.5	> 10.0	> 10.0				1.77				0.0406				2017-08-04, 2017-07-21, 2017-01-20		0.021	0.0522	0.0522		0.0522	0.0418	0.0180133	1.33	1.46	1.2		0.914	0.766	0.771		2016-12-23, 2016-07-29	0.622	0.012	0.317	0.317	0.431335	0.619	0.405	0.818	0.764	2017-10-03	> 10.0			99.3
MMV1516553	CCCS(=O)(=O)C1=CN=C(N=C1N)C1COC2=CC=CC=C2O1	2017-09-23, 2017-09-12, 2017-09-09, 2017-07-11	> 10.0	> 12.5	> 10.0	> 10.0												2017-08-04, 2016-07-22		0.0231	0.0263			0.0247	0.0247	0.00226274	0.748	1.29			0.895	0.899			2017-07-14, 2016-07-22	> 10.0	> 10.0		>10		0.0708		0.0586		2017-10-03	0.712	1.12	0.94	-4.1
MMV1190694	O=C(NC1=CC=CC(=C1)C(=O)NC1=CN=C2C=CC=CC2=C1)C1=CC=CS1	2017-09-23, 2017-09-12, 2017-09-09, 2017-07-11	8.4	7.87	5.58	6.64	7.255	7.1225	1.26529	3.89	2.11	2.86	4.3	0.786	0.873	0.83	0.755	2017-08-04, 2017-07-21, 2017-01-20		0.682	0.61	0.0262		0.61	0.4394	0.359648	0.245	0.417	0.456		0.854	0.719	0.719		2016-12-23, 2016-07-29	> 10.0	> 10.0		>10		11.8		0.726		2017-10-03	1.16	0.681	0.904	12.4
MMV1100803	CN1CCN(CC1)C1=CC=C(NC(=O)C2=C(C)C=CS2)N=C1	2017-09-23, 2017-09-09, 2017-09-05, 2017-07-11	> 10.0	> 12.5	> 12.5	> 10.0				1.66				0.278				2017-08-04, 2017-07-21		0.0372	0.027			0.0321	0.0321	0.00721249	0.806	1.17			0.855	0.897			2017-07-14, 2017-02-03	> 10.0	> 10.0		>10						2017-10-03	0.446	1.14	0.943	22
MMV280259	CC(C)(C)C1=CC=C(C=C1)C(=O)NCCOC1=C(F)C=CC=C1	2017-09-23, 2017-09-12, 2017-09-09, 2017-07-11	(IC50 could not be calculated)	> 12.5	> 10.0	> 10.0												2017-08-04, 2016-07-22		0.049	0.0277			0.03835	0.03835	0.0150614	1.55	1.46			0.886	0.93			2017-07-14, 2016-07-22	> 10.0	> 10.0		>10		0.685		0.174		2017-10-03	2.38	0.604	0.941	5.6
MMV1448997	O=C(NC1=NC2=C(CCC2)S1)C1=C(C2CC2)N(N=C1)C1=CC=CC=C1	2017-09-23, 2017-09-12, 2017-09-09, 2017-07-11	> 10.0	> 12.5	> 10.0	> 10.0												2017-09-15, 2017-07-21, 2017-07-14		0.0288	0.0293	0.0407		0.0293	0.0329333	0.00673078	0.49	0.544	0.202		0.812	0.896	0.951		2017-07-14, 2017-01-20	> 10.0	> 10.0		>10		1.28	0.955	0.603	0.419	2017-10-03	0.387	0.755	0.931	8.6
MMV566185	CN1CCN(CC1)C1=CC(C)=NC2=C(C=NN12)C1=CC=C(F)C=C1	2017-09-23, 2017-09-12, 2017-09-09, 2017-07-11	> 10.0	> 12.5	> 10.0	> 10.0				0.221	0.203	1.06	2.24	0.0973	0.116	0.403	0.575	2017-08-04, 2017-07-21, 2017-01-20		0.0302	0.0975	0.0605		0.0605	0.0627333	0.0337055	0.815	1.26	0.427		0.939	0.769	0.718		2016-12-23, 2016-07-29	> 10.0	> 10.0		>10		0.954		0.067		2017-10-03	1.06	0.943	0.899	-19.6
MMV1015011	CCOC(=O)C1=C(C)NC(C(=O)NC2=CC=CC(C)=N2)=C1C	2017-09-23, 2017-09-12, 2017-09-09, 2017-07-11	> 10.0	> 12.5	> 10.0	> 10.0				4.68	9.45			0.599	0.546			2017-09-15, 2017-07-21, 2017-07-14		0.0597	0.0822	0.0312		0.0597	0.0577	0.0255588	0.64	1.86	1.62		0.688	0.876	0.754		2017-07-14, 2017-01-20	> 10.0	> 10.0		>10		0.245		0.514		2017-10-03	0.0941	0.821	0.935	28.4
MMV1348540	CC1=CC(C(=O)COC(=O)C2=CC=CC=C2C(F)(F)F)=C(C)N1CC1=CC=CC=C1Cl	2017-09-23, 2017-09-12, 2017-09-09, 2017-07-11	(IC50 could not be calculated)	> 12.5	> 10.0	> 10.0												2017-09-15, 2017-07-21, 2017-07-14, 2017-01-20		0.103	0.119	0.0475	0.0316	0.07525	0.075275	0.042267	0.355	0.628	0.458	3.75	0.794	0.92	0.884	0.884	2017-01-20, 2016-08-12	> 10.0	> 10.0		>10		11		0.0395		2017-10-03	0.538	0.721	0.942	15.8
MMV1531541	CC(C)(C)C1=CC=C(S1)C(=O)NC1=CC(F)=CC=C1F	2017-09-23, 2017-09-09, 2017-09-05, 2017-07-11	> 10.0	> 12.5	> 12.5	> 10.0				0.876	0.396	0.81	0.304	0.251	0.635	0.201	0.516	2017-08-04, 2017-07-21		0.0431	0.0318			0.03745	0.03745	0.00799031	0.624	0.947			0.804	0.884			2017-07-14, 2017-02-03	> 10.0	> 10.0		>10		1.62		0.52		2017-10-03	0.6	1.42	0.942	3.5
MMV1457856	CC(C)(C)C1=CC=C(NC(=O)C2=CC=CNC2=S)C=C1	2017-09-23, 2017-09-12, 2017-09-09, 2017-07-11	> 10.0	> 12.5	> 10.0	> 10.0				0.529	0.25	0.29	0.148	0.0875	0.687	0.813	0.643	2017-08-04		0.0319				0.0319	0.0319		0.911				0.9				2017-07-14	> 10.0			>10						2017-10-03	0.168	0.947	0.963	-11.4
MMV1010301	O=C1N(N=CC2=CC=CC=C12)C1=NC2=CC=CC=C2N1	2017-09-23, 2017-09-12, 2017-09-09, 2017-07-11	> 10.0	> 12.5	> 10.0	> 10.0				0.69				0.102				2017-09-15, 2017-07-21, 2017-07-14, 2017-01-20		0.0718	0.0557	0.0342	(IC50 could not be calculated because value was manually overridden)	0.0557	0.0539	0.0188645	1.27	1.5	0.661		0.819	0.847	0.912		2017-01-20, 2016-08-12	> 10.0	> 10.0		>10		1.18	22.2	0.953	0.407	2017-10-03	0.0204	0.942	0.976	-12.5
MMV1505363	OC1=C(C=C(Br)C=C1)C(=O)NC1=CC(Cl)=CC(Cl)=C1	2017-09-23, 2017-09-12, 2017-09-09, 2017-07-11	> 10.0	> 12.5	(IC50 could not be calculated because value was manually overridden)	> 10.0				1.51	0.484	1.15		0.961	0.886	0.868		2017-09-15, 2017-07-21, 2017-07-14, 2017-01-20		0.199	0.154	(IC50 could not be calculated because value was manually overridden)	0.0342	0.154	0.129067	0.0851822	1.31	1.1	0.873		0.872	0.773	0.869		2017-01-20, 2016-08-12	0.694	0.823	0.7585	0.7585	0.0912168	3.75	4.44	0.929	0.982	2017-10-03	> 10.0			24.8
MMV1081050	CC(C)N1C(C)=CC(C(=O)NC2=NC3=CC=CC=C3S2)=C1C	2017-09-23, 2017-09-12, 2017-09-09, 2017-07-11	> 10.0	> 12.5	> 10.0	> 10.0				0.182	0.253	0.173		0.776	0.82	0.879		2017-08-04, 2016-07-22		0.0652	0.0344			0.0498	0.0498	0.0217789	1.56	1.45			0.857	0.908			2017-07-14, 2016-07-22	> 10.0	> 10.0		>10		0.0206		0.0169		2017-10-03	0.0952	0.99	0.982	36.8
MMV1490405	CC(C)CC1=CC=C(C=C1)C(C)C1=NN2C(S1)=NN=C2C1=CC=CO1	2017-09-23, 2017-09-12, 2017-09-09, 2017-07-11	0.518	0.476	0.335	0.398	0.437	0.43175	0.0814386	2.46	2.43	1.17	1.91	0.987	0.982	0.946	0.957	2017-09-15, 2017-07-21, 2017-07-14		0.0631	0.035	0.0418		0.0418	0.0466333	0.0146603	2.57	1.82	1.53		0.859	0.863	0.974		2017-07-14, 2017-01-20	> 10.0	> 10.0		>10		3.09	2.1	0.949	0.684	2017-10-03	> 10.0			97.8
MMV1468363	FC1=CC=CC=C1C1SC2=CC=CC=C2NC2=C1C(=O)C1=CC=CC=C21	2017-09-23, 2017-09-09, 2017-09-05, 2017-07-11	0.453	0.205	(IC50 could not be calculated because value was manually overridden)	0.263	0.263	0.307	0.129723	0.554	0.52	0.4		0.902	0.969	0.933		2017-08-04, 2017-07-21		0.0848	0.0355			0.06015	0.06015	0.0348604	3.06	1.09			0.86	0.869			2017-07-14, 2017-02-03	> 10.0	> 10.0		>10		12.2		0.525		2017-10-03	> 10.0			88.1
MMV1532199	CC1=CC(C(=O)NC2=CC=C(Cl)C=C2)=C(C)N1C1=CC=CC=C1	2017-09-23, 2017-09-09, 2017-09-05, 2017-07-11	> 10.0	> 12.5	> 12.5	> 10.0				0.464	0.23	0.624		0.761	0.497	0.859		2017-08-04, 2017-07-21		0.0357	0.0529			0.0443	0.0443	0.0121622	0.892	1.61			0.921	0.862			2017-07-14, 2017-02-03	> 10.0	> 10.0		>10		1.1		0.825		2017-10-03	0.162	1.13	0.957	28.9
MMV676511	CC1=NN=C(NC(=O)C2=CN(N=C2C2=CC=CC=C2C)C2=CC=CC=C2)O1	2017-09-23, 2017-09-12, 2017-09-09, 2017-07-11	> 10.0	> 12.5	> 10.0	> 10.0				0.419	0.697	0.87		0.695	0.878	0.727		2017-09-15, 2017-07-21, 2017-07-14, 2017-01-20		0.374	0.353	0.258	0.0368	0.3055	0.25545	0.154256	1.1	0.623	0.593	0.691	0.8	0.882	0.945	0.949	2017-01-20, 2016-08-12	> 10.0	> 10.0		>10						2017-10-03	> 10.0			101
MMV1190579	O=C(NC1=NC=C(C=C1)N1CCOCC1)C1=CC=CC=C1	2017-09-23, 2017-09-12, 2017-09-09, 2017-07-11	> 10.0	> 12.5	> 10.0	> 10.0												2017-09-15, 2017-07-21, 2017-07-14		0.0381	0.0405	0.0436		0.0405	0.0407333	0.00275741	1.16	0.878	0.425		0.543	0.83	0.898		2017-07-14, 2017-01-20	> 10.0	> 10.0		>10		0.331		0.302		2017-10-03	0.116	0.907	0.954	24.4
MMV1102629	CC1=C(C=NN1C(C)(C)C)C(=O)NC1=CC=C(C)C(F)=C1	2017-09-23, 2017-09-12, 2017-09-09, 2017-07-11	> 10.0	> 12.5	> 10.0	> 10.0				0.447	0.441	0.293		0.65	0.709	0.707		2017-08-04, 2016-07-22		0.0746	0.0394			0.057	0.057	0.0248902	0.945	9.2			0.805	0.924			2017-07-14, 2016-07-22	> 10.0	> 10.0		>10		0.0481		0.13		2017-10-03	4.39	0.604	0.874	-15.6
MMV610590	CC1=CC(C(=O)CSC2=NC3=CC=CC=C3N2)=C(C)N1CC1CCCO1	2017-09-23, 2017-09-09, 2017-09-05, 2017-07-11	> 10.0	> 12.5	> 12.5	> 10.0				2.2	1.18	1.01		0.64	0.326	0.271		2017-08-04, 2017-07-21		0.0848	0.0395			0.06215	0.06215	0.0320319	0.522	0.969			0.915	0.868			2017-07-14, 2017-02-03	4.33	> 10.0	4.33	4.33		1.12	0.802	0.962	0.83	2017-10-03	2.76	0.681	0.943	71.3
MMV1206599	CCC1=C(C=NN1C1=CC=CC(Cl)=C1)C(=O)NC1=NC(C)=CS1	2017-09-23, 2017-09-12, 2017-09-09, 2017-07-11	> 10.0	> 12.5	> 10.0	> 10.0				0.551	0.68	0.996		0.847	0.621	0.503		2017-09-15, 2017-07-21, 2017-07-14		0.0412	0.0821	0.0767		0.0767	0.0666667	0.0222194	0.953	1.35	3.06		0.686	0.888	0.779		2017-07-14, 2017-01-20	> 10.0	> 10.0		>10		1.36	1.99	0.904	0.719	2017-10-03	0.355	0.595	0.895	9.3
MMV1281259	CNC1=C(C(=O)OCC2=CSC(=N2)C2=CC=CC=C2)C(C)=NS1	2017-09-23, 2017-09-12, 2017-09-09, 2017-07-11	> 10.0	> 12.5	> 10.0	> 10.0				0.222	0.206	0.213	0.177	0.15	0.825	0.738	0.696	2017-09-15, 2017-07-21, 2017-07-14		0.0708	0.076	0.042		0.0708	0.0629333	0.0183143	2.65	1.27	2.55		0.844	0.878	0.975		2017-07-14, 2017-01-20	> 10.0	0.706	0.706	0.706		0.393	0.748	0.803	0.929	2017-10-03	5.49	1.14	0.743	97.8
MMV1192895	FC(F)(F)C1=NC(NCCNC2=CC=CC=N2)=C2C=CC=CC2=N1	2017-09-23, 2017-09-12, 2017-09-09, 2017-07-11	> 10.0	> 12.5	> 10.0	> 10.0				0.0769				0.0179				2017-08-04, 2016-07-22		0.0957	0.0428			0.06925	0.06925	0.0374059	4.31	13			0.698	0.773			2017-07-14, 2016-07-22	0.072	0.16	0.116	0.116	0.0622254	1.09	0.9	0.959	0.948	2017-10-03	> 10.0			-54.5
MMV1187523	COC1=CC=C(O)C(=C1)C(=O)C1=CN=C2C=C3OCCOC3=CC2=C1	2017-09-23, 2017-09-12, 2017-09-09, 2017-07-11	> 10.0	> 12.5	> 10.0	> 10.0												2017-09-15, 2017-07-21, 2017-07-14, 2017-01-20		0.219	0.168	0.158	0.0454	0.163	0.1476	0.0731827	1.43	1.02	0.628	1.16	0.704	0.694	0.763	0.717	2017-01-20, 2016-08-12	0.18	0.527	0.3535	0.3535	0.245366	1.91	2.94	0.92	0.958	2017-10-03	> 10.0			-39.7
MMV1371622	COC1=CC=C(NC2=NC(=O)\C(S2)=C\C2=C(C)N(C(C)=C2)C2=CC=CC(Cl)=C2Cl)C=C1	2017-09-23, 2017-09-12, 2017-09-09, 2017-07-11	0.832	1.15	1.33	1.02	1.085	1.083	0.210133	0.952	1.17	0.818	2.19	0.994	0.924	0.854	0.895	2017-09-15, 2017-07-21, 2017-07-14, 2017-01-20		0.0848	0.0963	0.0473	(IC50 could not be calculated because value was manually overridden)	0.0848	0.0761333	0.0256239	2.52	3.73	1.03		0.765	0.819	0.878		2017-01-20, 2016-08-12	> 10.0	> 10.0		>10		2.94	2.48	0.756	0.699	2017-10-03	> 10.0	0.33	0.0907	101
MMV1421890	CC1CCC2=C(C1)C1=CC(=CC=C1N2)C(=O)NC1=CC=CC=C1N1CCCCC1	2017-09-23, 2017-09-12, 2017-09-09, 2017-07-11	0.43	0.123	0.218	0.69	0.324	0.36525	0.251676	0.9	1.05	0.745	0.737	0.994	0.874	0.963	0.847	2017-08-04, 2016-07-22		0.0484	0.0496			0.049	0.049	0.000848528	0.776	1.52			0.768	0.916			2017-07-14, 2016-07-22	> 10.0	> 10.0		>10						2017-10-03	> 10.0			48.2
MMV166466	COC1=CC=C(NC2=CC(C)=NC(=N2)N2N=C(C)C=C2C)C=C1	2017-09-23, 2017-09-12, 2017-09-09, 2017-07-11	4.62	4.95	7.31	(IC50 could not be calculated because value was manually overridden)	4.95	5.62667	1.46712	1.99	2.83	1.89		0.663	0.821	0.712		2017-08-04, 2017-07-21, 2017-01-20		0.173	0.0871	0.0491		0.0871	0.103067	0.0634744	0.644	6.2	2.05		0.882	0.919	0.89		2016-12-23, 2016-07-29	0.102	0.0318	0.0669	0.0669	0.0496389	1.15	1.4	0.882	0.913	2017-10-03	> 10.0	0.318	0.0503	-5.5
MMV1257419	CC(C)N1C(C)=CC(C(=O)NCCSC2=CC=CC=C2)=C1C	2017-09-23, 2017-09-12, 2017-09-09, 2017-07-11	> 10.0	> 12.5	> 10.0	> 10.0												2017-09-15, 2017-07-21, 2017-07-14, 2017-01-20		0.404	0.349	0.229	0.0492	0.289	0.2578	0.157094	1.92	1.38	1.81	1.05	0.754	0.901	0.909	0.875	2017-01-20, 2016-08-12	> 10.0	> 10.0		>10						2017-10-03	3.02	0.97	0.904	-51
MMV1505703	CC1=NN(C(C)=C1\C=N\OC(=O)NC1=CC=C(Cl)C=C1)C(C)(C)C	2017-09-23, 2017-09-09, 2017-09-05, 2017-07-11	> 10.0	> 12.5	> 12.5	> 10.0				0.075	0.269	0.427	0.13	0.114	0.792	0.629	0.616	2017-08-04, 2017-07-21		0.0587	0.0499			0.0543	0.0543	0.00622254	0.831	1.17			0.798	0.882			2017-07-14, 2017-02-03	> 10.0	> 10.0		>10						2017-10-03	0.274	1.14	0.971	22
MMV1402969	CC(CCC1=CC=C(C=C1)C1=CSC(=N1)C1=CC=C(NC(=O)C2CC2)C=C1)NC(C)=O	2017-09-23, 2017-09-12, 2017-09-09, 2017-07-11	6.97	(IC50 could not be calculated because value was manually overridden)	5.98	5.06	5.98	6.00333	0.955214	1.06	0.967	1.26		0.945	0.672	0.822		2017-09-15, 2017-07-21, 2017-07-14		0.0911	0.067	0.0529		0.067	0.0703333	0.0193169	0.95	1.33	2.51		0.86	0.835	0.804		2017-07-14, 2017-01-20	> 10.0	> 10.0		>10		1.17		0.945		2017-10-03	> 10.0	0.565	0.631	80
MMV534339	CC1=CC(C(=O)COC(=O)C2=C3C=CC=CC3=NN2)=C(C)N1CC1CCCO1	2017-09-23, 2017-09-12, 2017-09-09, 2017-07-11	> 10.0	> 12.5	> 10.0	> 10.0				0.469	6.57			0.423	0.252			2017-09-15, 2017-07-21, 2017-07-14, 2017-01-20		0.517	0.949	0.173	0.0554	0.345	0.4236	0.401306	0.876	0.975	1.54	0.728	0.575	0.909	0.82	0.903	2017-01-20, 2016-08-12	> 10.0	> 10.0		>10		2.84	1.73	0.265	0.629	2017-10-03	0.551	0.784	0.938	-7.2
MMV1222698	CCOC(=O)C1=C(COC(=O)C2=C(C)ON=C2CC)C(C#N)=C(N)S1	2017-09-23, 2017-09-12, 2017-09-09, 2017-07-11	> 10.0	> 12.5	> 10.0	> 10.0												2017-09-15, 2017-07-21, 2017-07-14		0.112	0.0577	0.0617		0.0617	0.0771333	0.0302616	9.51	1.16	1.09		0.72	0.839	0.875		2017-07-14, 2017-01-20	0.0447	0.135	0.08985	0.08985	0.0638517	1.99	1.58	0.996	0.993	2017-10-03	> 10.0			35.4
MMV1490397	CC(C1=NN2C(S1)=NN=C2C1=CC=CO1)C1=CC=C(C(F)=C1)C1=CC=CC=C1	2017-09-23, 2017-09-12, 2017-09-09, 2017-07-11	0.412	0.236	0.339	0.322	0.3305	0.32725	0.0722836	1.61	1.1	1.43	1.02	0.938	0.949	0.928	0.857	2017-09-15, 2017-07-21, 2017-07-14		0.0753	0.0579	0.0647		0.0647	0.0659667	0.00876888	3.74	1.36	4.67		0.662	0.751	0.773		2017-07-14, 2017-01-20	> 10.0	> 10.0		>10		7.71	1.46	0.759	0.121	2017-10-03	> 10.0			101
MMV1312905	CC(C)CN(C(=O)C1=CC=C(N2CCCC2)C(=C1)[N+]([O-])=O)C1=NC2=CC=CC=C2S1	2017-09-23, 2017-09-12, 2017-09-09, 2017-07-11	> 10.0	> 12.5	> 10.0	> 10.0				2.88	1.01			0.547	0.286			2017-09-15, 2017-07-21, 2017-07-14, 2017-01-20		0.237	0.111	0.0582	0.255	0.174	0.1653	0.0959268	2.33	0.897	0.784	0.517	0.694	0.716	0.555	0.882	2017-01-20, 2016-08-12	> 10.0	> 10.0		>10		6.35		0.299		2017-10-03	> 10.0	0.29	0.156	34.7
MMV1482543	CN(C)C1=CC=C(C=C1)C1=NN2C=NC3=C(C(C)=C(C)N3CCCO)C2=N1	2017-09-23, 2017-09-12, 2017-09-09, 2017-07-11	> 10.0	> 12.5	> 10.0	> 10.0				1.21				0.24				2017-08-04, 2016-07-22		0.0774	0.0583			0.06785	0.06785	0.0135057	1.13	1.69			0.854	0.866			2017-07-14, 2016-07-22	> 10.0	> 10.0		>10						2017-10-03	0.0818	1.01	0.953	13.2
MMV1005663	ClC1=CC(NC(=O)NC2=CC(Cl)=CC(Cl)=C2)=CC(Cl)=C1	2017-09-23, 2017-09-12, 2017-09-09, 2017-07-11	(IC50 could not be calculated because value was manually overridden)	0.194	0.266	0.187	0.194	0.215667	0.0437302	3.47	2.62	2.6		0.982	0.969	0.963		2017-08-04, 2017-07-21, 2017-01-20		0.119	0.0648	0.0609		0.0648	0.0815667	0.0324768	2.07	1.05	1.14		0.844	0.874	0.871		2016-12-23, 2016-07-29	> 10.0	0.547	0.547	0.547		0.46	1.98	0.815	0.983	2017-10-03	> 10.0	0.821	0.254	101
MMV1047464	CC1=C(Cl)C=C(NC(=O)C2=C3CCCCC3=NN2)C=C1	2017-09-23, 2017-09-09, 2017-09-05, 2017-07-11	> 10.0	> 12.5	> 12.5	> 10.0				6.29	0.307			0.262	0.368			2017-08-04, 2017-07-21		0.141	0.0641			0.10255	0.10255	0.0543765	0.966	1.39			0.807	0.74			2017-07-14, 2017-02-03	> 10.0	> 10.0		>10		1.08	0.239	0.767	0.344	2017-10-03	0.459	0.729	0.93	54.4
MMV1338321	COC1=CC(=CC(OC)=C1OC)C(=O)C1=C(N)C(=CN2C3=CC=CC=C3N=C12)C#N	2017-09-23, 2017-09-12, 2017-09-09, 2017-07-11	> 10.0	> 12.5	> 10.0	> 10.0				0.143	0.0443	0.05		0.325	0.0444	0.0411		2017-08-04, 2017-07-21, 2017-01-20		0.729	0.285	0.0642		0.285	0.3594	0.338587	0.514	1.05	0.881		0.799	0.832	0.944		2016-12-23, 2016-07-29	0.633	0.218	0.4255	0.4255	0.293449	0.742	1.34	0.878	0.906	2017-10-03	> 10.0			13.7
MMV1078458	CC(C)N1C(C)=CC(C(=O)NCCC2=CC=CC(F)=C2)=C1C	2017-09-23, 2017-09-09, 2017-09-05, 2017-07-11	> 10.0	> 12.5	> 12.5	> 10.0												2017-08-04, 2017-07-21		0.0668	0.0646			0.0657	0.0657	0.00155563	1.41	0.713			0.691	0.921			2017-07-14, 2017-02-03	> 10.0	> 10.0		>10						2017-10-03	2.29	0.984	0.926	49.8
MMV1259604	COC1=CC=CC=C1C1=NOC(=N1)C1=CC2=C(CCCCC2)S1	2017-09-23, 2017-09-12, 2017-09-09, 2017-07-11	> 10.0	> 12.5	> 10.0	> 10.0												2017-09-15, 2017-07-21, 2017-07-14		0.106	0.152	0.067		0.106	0.108333	0.042548	0.638	1.4	2.16		0.713	0.939	0.848		2017-07-14, 2017-01-20	> 10.0	> 10.0		>10		0.251		0.61		2017-10-03	0.264	1.13	0.914	31.2
MMV1038036	CNC1=C(C(=O)OCC2=COC(=N2)C2=CC=CS2)C(C)=NS1	2017-09-23, 2017-09-12, 2017-09-09, 2017-07-11	> 10.0	> 12.5	> 10.0	> 10.0				6.72	0.421	0.595	0.512	0.161	0.808	0.58	0.214	2017-08-04, 2016-07-22		0.0674	0.072			0.0697	0.0697	0.00325269	3.52	1.49			0.855	0.883			2017-07-14, 2016-07-22	0.776	1.32	1.048	1.048	0.384666	0.334	0.53	0.91	0.784	2017-10-03	> 10.0	1.34	0.648	40.7
MMV1084012	CC(C)(C)N1N=CC(C(=O)NCCOC2=CC=CC=C2)=C1C(F)(F)F	2017-09-23, 2017-09-12, 2017-09-09, 2017-07-11	> 10.0	> 12.5	> 10.0	> 10.0												2017-08-04, 2016-07-22		0.109	0.0678			0.0884	0.0884	0.0291328	0.775	0.922			0.782	0.822			2017-07-14, 2016-07-22	> 10.0	> 10.0		>10						2017-10-03	1.74	1.09	0.82	-16.5
MMV1482022	CC1=C(C)C2=C(N=CN3N=C(N=C23)C2=CC=CC=C2O)N1CCCO	2017-09-23, 2017-09-12, 2017-09-09, 2017-07-11	> 10.0	> 12.5	> 10.0	> 10.0												2017-09-15, 2017-07-21, 2017-07-14, 2017-01-20		0.56	0.677	0.315	0.07	0.4375	0.4055	0.269773	4	4.14	2.2	1.51	0.688	0.757	0.862	0.871	2017-01-20, 2016-08-12	> 10.0	> 10.0		>10		1.9	1.62	0.39	0.734	2017-10-03	0.198	0.805	0.953	-51.4
MMV1319550	COC1=CC=C2N=C3C=C(Cl)C=CC3=C(N(C)CCC3=CC(OC)=C(OC)C=C3)C2=C1	2017-09-23, 2017-09-09, 2017-09-05, 2017-07-11	0.316	0.343	(IC50 could not be calculated because value was manually overridden)	0.515	0.343	0.391333	0.107946	0.759	0.548	0.755		0.973	0.933	0.966		2017-08-04, 2017-07-14, 2016-07-22		0.44	0.104	0.0718		0.104	0.205267	0.203922	2	9.55	2.49		0.779	0.892	0.884		2017-07-14, 2016-07-22	> 10.0	> 10.0		>10						2017-10-03	> 10.0	0.127	0.0938
MMV066171	CC1CC2=C(C=CC(=C2)C2=NNC(SC2)=NC2CC2)N1S(C)(=O)=O	2017-09-23, 2017-09-12, 2017-09-09, 2017-07-11	> 10.0	> 12.5	> 10.0	> 10.0				0.617	6.17			0.58	0.0551			2017-09-15, 2017-07-21, 2017-07-14, 2017-01-20		0.0757	0.0726	0.108	(IC50 could not be calculated because value was manually overridden)	0.0757	0.0854333	0.0196047	3.38	1.91	9.84		0.937	0.91	0.96		2017-01-20, 2016-08-12	> 10.0	> 10.0		>10		5.98	1.81	0.102	0.314	2017-10-03	1.45	0.945	0.897	53.1
MMV1293872	C\N=C1/SC=C(N1\N=C\C1=CC=CS1)C1=CC=C(OC(F)F)C=C1	2017-09-23, 2017-09-12, 2017-09-09, 2017-07-11	> 10.0	> 12.5	> 10.0	> 10.0												2017-08-04, 2016-07-22		0.118	0.073			0.0955	0.0955	0.0318198	13.5	1.16			0.793	0.869			2017-07-14, 2016-07-22	> 10.0	> 10.0		>10						2017-10-03	0.884	0.867	0.883	7.6
MMV401921	COCCN1C(C)=CC(C(=O)CSC2=NN=C(C)S2)=C1C	2017-09-23, 2017-09-09, 2017-09-05, 2017-07-11	> 10.0	> 12.5	> 12.5	> 10.0												2017-08-04, 2017-07-21		0.119	0.0735			0.09625	0.09625	0.0321734	19.2	0.804			0.556	0.872			2017-07-14, 2017-02-03	> 10.0	> 10.0		>10						2017-10-03	0.708	1.29	0.955	-25.2
MMV1317269	COC1=CC=C2C(CCCC22NC(=O)N(CC3=CC(=O)N4C=C(C)C=CC4=N3)C2=O)=C1	2017-09-23, 2017-09-12, 2017-09-09, 2017-07-11	1.81	0.802	1.17	(IC50 could not be calculated because value was manually overridden)	1.17	1.26067	0.51008	0.839	0.729	0.862		0.735	0.901	0.906		2017-08-04, 2016-07-22		0.107	0.074			0.0905	0.0905	0.0233345	2.32	1.84			0.865	0.881			2017-07-14, 2016-07-22	> 10.0	> 10.0		>10		0.915		0.0533		2017-10-03	> 10.0	3.83	0.0261	99.7
MMV1536932	CC1=CC=C(SC2=NC(=NS2)C2=CC=CS2)C=C1	2017-09-23, 2017-09-12, 2017-09-09, 2017-07-11	> 10.0	> 12.5	> 10.0	> 10.0				12.7				0.189				2017-09-15, 2017-07-21, 2017-07-14, 2017-01-20		2.09	1.09	0.182	0.0751	0.636	0.859275	0.938358	0.39	0.305	0.263	0.334	0.797	0.61	0.493	0.723	2017-01-20, 2016-08-12	> 10.0	> 10.0		>10						2017-10-03	0.753	1.18	0.885	32.8
MMV1045838	ClC1=CC=NC(=C1)C(=O)NC1=CC=C(C=N1)N1CCCC1	2017-09-23, 2017-09-12, 2017-09-09, 2017-07-11	> 10.0	> 12.5	> 10.0	> 10.0												2017-09-15, 2017-07-21, 2017-07-14		0.114	0.0902	0.0772		0.0902	0.0938	0.0186623	0.609	2.48	1.14		0.573	0.855	0.81		2017-07-14, 2017-01-20	> 10.0	> 10.0		>10						2017-10-03	0.158	1.03	0.912	-17.8
MMV1469674	CN(C)CCNC1=CC(C)=NC2=C(C=NN12)C1=CC=C(C)C=C1	2017-09-23, 2017-09-12, 2017-09-09, 2017-07-11	> 10.0	> 12.5	> 10.0	> 10.0				0.393	0.32	0.411	0.195	0.491	0.625	0.663	0.811	2017-08-04, 2017-07-21, 2017-01-20		0.0773	0.683	0.623		0.623	0.4611	0.333732	1.05	1.93	1.04		0.9	0.475	0.769		2016-12-23, 2016-07-29	> 10.0	> 10.0		>10						2017-10-03	1.52	1.12	0.876	38.2
MMV596957	COC1=CC=C(CCNC2=C3C=C(C)SC3=NC=N2)C=C1OC	2017-09-23, 2017-09-12, 2017-09-09, 2017-07-11	> 10.0	> 12.5	> 10.0	> 10.0				1.67	0.691	0.528	0.673	0.413	0.835	0.665	0.67	2017-09-15, 2017-07-21, 2017-07-14, 2017-01-20		0.381	0.617	0.0987	0.0783	0.23985	0.29375	0.255973	12.8	4.32	0.494	1.7	0.834	0.907	0.747	0.922	2017-01-20, 2016-08-12	> 10.0	0.271	0.271	0.271		0.512	0.75	0.891	0.925	2017-10-03	> 10.0			31.4
MMV1210104	OC(=O)C1=C2C=CC=CC2=NC2=C1CC\C2=C/C1=CC=CC=C1Cl	2017-09-23, 2017-09-12, 2017-09-09, 2017-07-11	> 10.0	> 12.5	> 10.0	> 10.0				0.484				0.648				2017-09-15, 2017-07-21, 2017-07-14, 2017-01-20		0.0785	0.118	(IC50 could not be calculated because value was manually overridden)	0.0785	0.0785	0.0916667	0.0228053	0.566	0.38	0.509		0.754	0.806	0.843		2017-01-20, 2016-08-12	> 10.0	> 10.0		>10						2017-10-03	0.773	1.29	0.975	-20
MMV1193707	O=C1N(N=CC2=CC=CC=C12)C1=NC2=CC=CC=C2S1	2017-09-23, 2017-09-12, 2017-09-09, 2017-07-11	> 10.0	> 12.5	> 10.0	> 10.0				0.519	0.609	0.313		0.676	0.836	0.725		2017-08-04, 2016-07-22		0.112	0.0787			0.09535	0.09535	0.0235467	0.881	0.56			0.848	0.886			2017-07-14, 2016-07-22	> 10.0	> 10.0		>10		0.149		0.678		2017-10-03	0.00853	0.814	0.966	-9.1
MMV1528817	CC(C)C1=CC=C(C=C1)C1C2CCC3=C(C=CC=C3)C2=NN1C	2017-09-23, 2017-09-09, 2017-09-05, 2017-07-11	3.79	4.87	6.59	5.69	5.28	5.235	1.19224	1.43	1.86	1.93	2.29	0.976	0.926	0.919	0.885	2017-08-04, 2017-07-21		0.116	0.0794			0.0977	0.0977	0.0258801	14.8	2.25			0.888	0.795			2017-07-14, 2017-02-03	> 10.0	> 10.0		>10						2017-10-03	> 10.0			2
MMV1009790	CNC1=C(C(=O)NC2=CC=C(OC)C(CC3=CC=CC=C3)=C2)C(C)=NS1	2017-09-23, 2017-09-12, 2017-09-09, 2017-07-11	> 10.0	> 12.5	> 10.0	> 10.0				6.82				0.31				2017-09-15, 2017-07-21, 2017-07-14		0.295	0.355	0.0805		0.295	0.2435	0.144315	1.48	1.34	0.706		0.641	0.625	0.882		2017-07-14, 2017-01-20	> 10.0	> 10.0		>10						2017-10-03	> 10.0			58.6
MMV1434033	CN1CCCN(C(=O)C2=C3C(C)=NOC3=NC(=C2)C2=C(C)SC(C)=C2)C2=C1N=C1C=CC=CC1=N2	2017-09-23, 2017-09-12, 2017-09-09, 2017-07-11	6.22	6.33	(IC50 could not be calculated because value was manually overridden)	7.29	6.33	6.61333	0.588586	1.71	2.51	3.08		0.914	0.907	0.721		2017-08-04, 2017-07-21, 2017-01-20		0.0835	0.15	0.172		0.15	0.135167	0.0460769	2.61	2.78	2.68		0.698	0.76	0.767		2016-12-23, 2016-07-29	> 10.0	> 10.0		>10		3.4		0.691		2017-10-03	> 10.0			93.5
MMV1427822	O=C(NC1=CC=C2OC3(CCCCC3)OC2=C1)C1=CC=CNC1=S	2017-09-23, 2017-09-12, 2017-09-09, 2017-07-11	> 10.0	> 12.5	> 10.0	> 10.0				8.81				0.287				2017-08-04, 2017-07-21		0.0996	0.0869			0.09325	0.09325	0.00898026	1.44	0.482			0.704	0.83			2016-12-23	> 10.0			>10		5.74		0.308		2017-10-03	0.341	0.913	0.964	13.4
MMV1188942	N#CC1=CC=C(CN2CCCN(CC2)C2=C3C=CSC3=NC=N2)C=C1	2017-09-23, 2017-09-12, 2017-09-09, 2017-07-11	> 10.0	> 12.5	> 10.0	> 10.0				0.6				0.558				2017-09-15, 2017-07-21, 2017-07-14, 2017-01-20		0.489	0.369	0.411	0.087	0.39	0.339	0.175203	1.41	1.04	0.957	0.978	0.736	0.895	0.757	0.902	2017-01-20, 2016-08-12	> 10.0	0.582	0.582	0.582		0.738	1.11	0.887	0.939	2017-10-03	> 10.0			99.1
MMV1021203	OCCNC1=C2C=CC=CC2=NC(OC2=CC=C(C=C2)C2=CC=CC=C2)=N1	2017-09-23, 2017-09-12, 2017-09-09, 2017-07-11	1.31	(IC50 could not be calculated because value was manually overridden)	1.1	2.96	1.31	1.79	1.01868	0.771	1.3	0.866		0.829	0.771	0.906		2017-08-04, 2017-07-21, 2017-01-20		0.111	(IC50 could not be calculated because value was manually overridden)	0.0877		0.09935	0.09935	0.0164756	1.29	0.852			0.907	0.934			2016-12-23, 2016-07-29	> 10.0	> 10.0		>10		0.729		0.385		2017-10-03	> 10.0			92.2
MMV1174946	CCC1=CC=C(\C=C\C2=CC=C3C=CC=C(O)C3=N2)C=C1	2017-09-23, 2017-09-12, 2017-09-09, 2017-07-11	> 10.0	> 12.5	> 10.0	> 10.0				1.1	0.623	1.37		0.909	0.749	0.807		2017-08-04, 2017-07-21, 2017-01-20		0.0893	0.321	0.231		0.231	0.213767	0.116807	1.03	0.74	1.09		0.862	0.584	0.838		2016-12-23, 2016-07-29	> 10.0	> 10.0		>10		0.0723	7.14	0.124	0.239	2017-10-03	0.899	1.01	0.877	4
MMV1425024	NC1=NC=CN=C1C(=O)NC1=CC=C(C=C1)C12CC3CC(CC(C3)C1)C2	2017-09-23, 2017-09-12, 2017-09-09, 2017-07-11	> 10.0	> 12.5	> 10.0	> 10.0												2017-08-04, 2017-07-21, 2017-01-20		0.0918	0.195	0.116		0.116	0.134267	0.0539705	1.78	1.06	15.5		0.918	0.631	0.705		2016-12-23, 2016-07-29	> 10.0	> 10.0		>10						2017-10-03	0.0719	0.816	0.602	-3.3
MMV1030182	COC1=CC2=C(OC3=C2C=CC=C3)C=C1NC(=O)C(C)N1CCC(CC1)C(N)=O	2017-09-23, 2017-09-12, 2017-09-09, 2017-07-11	> 10.0	> 12.5	> 10.0	> 10.0				0.63	0.417	0.395	0.196	0.891	0.797	0.863	0.628	2017-09-15, 2017-07-21, 2017-07-14, 2017-01-20		0.237	0.319	0.0924	0.234	0.2355	0.2206	0.0941033	0.656	0.848	0.779	0.38	0.77	0.821	0.564	0.85	2017-01-20, 2016-08-12	> 10.0	> 10.0		>10		1.78		0.366		2017-10-03	5	1.28	0.843	30.7
MMV1151140	COC1=CC=C(C=C1)S(=O)(=O)N1CCSC2=C1C=CC(Cl)=C2	2017-09-23, 2017-09-09, 2017-09-05, 2017-07-11	> 10.0	> 12.5	> 12.5	> 10.0				2.38	1.33			0.436	0.11			2017-08-04, 2017-07-21		0.12	0.0931			0.10655	0.10655	0.0190212	16.6	6.05			0.606	0.83			2017-07-14, 2017-02-03	0.117	0.313	0.215	0.215	0.138593	3.82	0.69	0.967	0.812	2017-10-03	> 10.0			-82.4
MMV1222867	CC1=CC(C(=O)CN2N=NC3=CC=CC=C3C2=O)=C(C)N1C1=CC=CC=C1	2017-09-23, 2017-09-12, 2017-09-09, 2017-07-11	> 10.0	> 12.5	> 10.0	> 10.0				0.0493	3.87			0.084	0.0538			2017-09-15, 2017-07-21, 2017-07-14		0.282	0.0939	0.153		0.153	0.1763	0.0961903	0.932	4.04	1.37		0.524	0.831	0.489		2017-07-14, 2017-01-20	> 10.0	> 10.0		>10		2.1	1.38	0.62	0.699	2017-10-03	1.05	0.876	0.936	79.8
MMV1214151	CC(=O)C1=C(C)NC(C(=O)OCCOC2=CC=CC=C2)=C1C	2017-09-23, 2017-09-12, 2017-09-09, 2017-07-11	> 10.0	> 12.5	> 10.0	> 10.0				1.68				0.308				2017-09-15, 2017-07-21, 2017-07-14, 2017-01-20		4.82	0.0957	(IC50 could not be calculated because value was manually overridden)	> 10.0	2.45785	2.45785	3.34058	0.573	0.783	0.202		0.667	0.765	0.767		2017-01-20, 2016-08-12	> 10.0	> 10.0		>10		1.58	2.19	0.887	0.712	2017-10-03	0.337	0.909	0.959	28.9
MMV1482535	CC1=C(C)C2=C(N=CN3N=C(N=C23)C2=CC=C(F)C=C2)N1CCCO	2017-09-23, 2017-09-12, 2017-09-09, 2017-07-11	> 10.0	> 12.5	> 10.0	> 10.0				0.602	0.254	0.252	0.268	0.123	0.795	0.542	0.717	2017-09-15, 2017-07-21, 2017-07-14		0.361	0.522	0.0998		0.361	0.3276	0.213072	1.1	0.699	0.722		0.581	0.854	0.831		2017-07-14, 2017-01-20	> 10.0	> 10.0		>10						2017-10-03	2.74	0.486	0.872	18.1
MMV1498942	CC1=C(I)C(=O)C2=C(N1)C=CC(F)=C2	2017-09-23, 2017-09-12, 2017-09-09, 2017-07-11	2.09	1.32	2.04	1.63	1.835	1.77	0.36396	0.876	0.769	1.3	1.43	0.911	0.861	0.912	0.921	2017-09-15, 2017-07-21, 2017-07-14, 2017-01-20		0.219	0.554	0.393	0.0998	0.306	0.31645	0.198934	0.772	1.8	1.94	0.748	0.792	0.818	0.946	0.949	2017-01-20, 2016-08-12	> 10.0	> 10.0		>10		1.48		0.138		2017-10-03	> 10.0			101
MMV1294162	C\N=C1/SC=C(N1\N=C\C1=C(Br)C=CC=C1)C1=CC=C(OC(F)F)C=C1	2017-09-23, 2017-09-12, 2017-09-09, 2017-07-11	> 10.0	> 12.5	> 10.0	> 10.0				0.536	9.16			0.0961	0.0633			2017-08-04, 2016-07-22		0.388	0.0999			0.24395	0.24395	0.203717	0.837	1.28			0.926	0.933			2017-07-14, 2016-07-22	> 10.0	> 10.0		>10		0.0515	0.065	0.0996	0.114	2017-10-03	0.95	0.886	0.911	36.7
MMV1538165	CC(=O)O[C@H]1CC[C@@]2(C)[C@H](CCC3C2CC[C@]2(C)C(CC[C@]32O)C2=CC(=O)OC2)C1	2017-09-23, 2017-09-12, 2017-09-09, 2017-07-11	> 10.0	> 12.5	> 10.0	> 10.0				0.493	0.655	8.48	0.753	0.884	0.543	0.121	0.487	2017-09-15, 2017-07-21, 2017-07-14, 2017-01-20		0.248	0.355	0.186	0.1	0.217	0.22225	0.107308	4.02	1.91	1.2	1.34	0.842	0.898	0.853	0.913	2017-01-20, 2016-08-12	0.111	0.318	0.2145	0.2145	0.146371	2.25	2.9	0.976	0.987	2017-10-03	> 10.0			96
MMV617690	FC(F)(F)C1=CC=CN=C1N1CCN(CC1)C(=O)NC1=C2C=CC=CC2=CC=C1	2017-09-23, 2017-09-09, 2017-09-05, 2017-07-11	> 10.0	> 12.5	> 12.5	> 10.0				0.655	0.318	1.14	0.267	0.534	0.565	0.603	0.463	2017-08-04, 2017-07-21		0.103	0.101			0.102	0.102	0.00141421	0.56	0.65			0.506	0.837			2017-07-14, 2017-02-03	> 10.0	> 10.0		>10						2017-10-03	> 10.0			-5.6
MMV1262756	CCCOC1=C(NC(=O)C2=NN3C(=N2)N=CC=C3C)C=C(C=C1)C(F)(F)F	2017-09-23, 2017-09-12, 2017-09-09, 2017-07-11	(IC50 could not be calculated because value was manually overridden)	0.0497	0.119	(IC50 could not be calculated because value was manually overridden)	0.08435	0.08435	0.0490025	0.728	0.488			0.858	0.879			2017-08-04, 2017-07-21, 2017-01-20		0.101	(IC50 requires additional points to generate a curve)	0.109		0.105	0.105	0.00565685	1.77	3.01			0.862	0.856			2016-12-23, 2016-07-29	> 10.0	> 10.0		>10		0.262		0.0404		2017-10-03	> 10.0			62.4
MMV1477806	CN1CCN(CC1)C1=CC=C(NC(=O)C2=CSC3=C2CCCC3)C=C1	2017-09-23, 2017-09-12, 2017-09-09, 2017-07-11	> 10.0	> 12.5	> 10.0	> 10.0				2.35	0.993	1.1		0.289	0.854	0.57		2017-08-04, 2017-07-21, 2017-01-20		0.104	0.261	0.139		0.139	0.168	0.0824197	0.708	1.23	1		0.816	0.799	0.869		2016-12-23, 2016-07-29	> 10.0	> 10.0		>10		4.98		0.088		2017-10-03	2.38	1.16	0.905	-15.1
MMV1223789	CC1=CC=C(NS(=O)(=O)C2=CC=C(C=C2)C(=O)NC2=NC=CC=C2O)C=C1	2017-09-23, 2017-09-12, 2017-09-09, 2017-07-11	1.06	1.21	0.895	1.05	1.055	1.05375	0.128671	1.74	1.76	1.56	3.33	0.964	0.957	0.926	0.942	2017-09-15, 2017-07-21, 2017-07-14, 2017-01-20		0.145	0.23	(IC50 could not be calculated because value was manually overridden)	0.104	0.145	0.159667	0.0642677	1.37	1.04	0.889		0.684	0.895	0.891		2017-01-20, 2016-08-12	> 10.0	> 10.0		>10		2.08	11.5	0.821	0.65	2017-10-03	> 10.0			99.5
MMV1453794	CC(=O)NC1=CC=CC(OC2=CC=C(C=C2[N+]([O-])=O)C(=O)NC2=CC=C3C=CC=CC3=C2)=C1	2017-09-23, 2017-09-12, 2017-09-09, 2017-07-11	> 10.0	> 12.5	> 10.0	> 10.0												2017-09-15, 2017-07-21, 2017-07-14		0.179	0.249	0.105		0.179	0.177667	0.0720093	1.37	1.06	10.6		0.742	0.616	0.781		2017-07-14, 2017-01-20	> 10.0	> 10.0		>10		6.44		0.374		2017-10-03	> 10.0	0.455	0.134	56.9
MMV1430193	CCC(C)C1=CC=C(C=C1)S(=O)(=O)N(CC1=CC=C(C=C1)C(=O)NC1CC1)C1CC1	2017-09-23, 2017-09-12, 2017-09-09, 2017-07-11	(IC50 could not be calculated because value was manually overridden)	0.0582	0.26	0.27	0.26	0.196067	0.119501	0.705	0.796	0.548		0.973	0.942	0.963		2017-08-04, 2016-07-22		0.745	0.11			0.4275	0.4275	0.449013	4.8	1.34			0.648	0.876			2017-07-14, 2016-07-22	> 10.0	> 10.0		>10		0.13	0.759	0.397	0.295	2017-10-03	> 10.0			78.2
MMV1005800	O\N=C1\C2=CC=CC=C2C2=C1C=C(N=N2)C1=CC(OC(F)(F)F)=CC=C1	2017-09-23, 2017-09-09, 2017-09-05, 2017-07-11	> 10.0	> 12.5	> 12.5	> 10.0				0.29	0.246	0.207		0.754	0.787	0.664		2017-08-04, 2017-07-21		0.414	0.11			0.262	0.262	0.21496	0.949	1.91			0.688	0.908			2017-07-14, 2017-02-03	> 10.0	> 10.0		>10		0.576		0.337		2017-10-03	> 10.0	0.572	0.37	38.1
MMV1282856	CC1=C(SC2=NC(C)=CC(C)=C12)C(=O)NC1=NC2=CC=CC=C2S1	2017-09-23, 2017-09-12, 2017-09-09, 2017-07-11	> 10.0	> 12.5	> 10.0	> 10.0												2017-09-15, 2017-07-21, 2017-07-14		0.5	0.831	0.111		0.5	0.480667	0.360389	1.1	3.08	5.94		0.571	0.619	0.907		2017-07-14, 2017-01-20	> 10.0	> 10.0		>10		0.203		0.25		2017-10-03	0.224	0.971	0.881	19.8
MMV1191959	COC1=CC(OC)=CC(NC2=C3SC=CC3=NC=N2)=C1	2017-09-23, 2017-09-09, 2017-09-05, 2017-07-11	> 10.0	> 12.5	> 12.5	> 10.0												2017-08-04, 2017-07-21		0.111	0.149			0.13	0.13	0.0268701	1.83	1.6			0.753	0.739			2017-07-14, 2017-02-03	0.0703	0.308	0.18915	0.18915	0.168079	3.31	0.779	0.995	0.974	2017-10-03	> 10.0	1.92	0.0252	-18.6
MMV1283824	COC1=CC=NC(NC2=CC=C3N4CCCCCC4=NC3=C2)=N1	2017-09-23, 2017-09-12, 2017-09-09, 2017-07-11	> 10.0	> 12.5	> 10.0	> 10.0				0.0831	8.89			0.0291	0.162			2017-08-04, 2017-07-21, 2017-01-20		0.12	0.149	0.113		0.12	0.127333	0.0190875	0.357	0.593	0.438		0.84	0.818	0.81		2016-12-23, 2016-07-29	> 10.0	> 10.0		>10		2.42		0.841		2017-10-03	0.203	1.07	0.939	-49.7
MMV1192291	C(NC1=C2C=CC=CC2=NC=N1)C1=CC=C(N=C1)N1CCCC1	2017-09-23, 2017-09-12, 2017-09-09, 2017-07-11	> 10.0	> 12.5	> 10.0	> 10.0				0.408				0.0511				2017-08-04, 2017-07-21, 2017-01-20		0.113	0.173	1.19		0.173	0.492	0.60523	10.1	1.85	1.56		0.89	0.781	0.927		2016-12-23, 2016-07-29	1.76	0.282	1.021	1.021	1.0451	0.995	0.838	0.89	0.909	2017-10-03	> 10.0	0.461	0.104	15.6
MMV1071712	NC1=NN(C(=O)C2=CSC3=CC=CC=C23)C2=CC=CC=C12	2017-09-23, 2017-09-12, 2017-09-09, 2017-07-11	> 10.0	> 12.5	> 10.0	> 10.0				0.119	0.201	0.2	0.171	0.1	0.726	0.685	0.837	2017-08-04, 2017-07-21, 2017-01-20		0.114	0.675	0.136		0.136	0.308333	0.317733	8.22	3.55	2.21		0.893	0.704	0.815		2016-12-23, 2016-07-29	> 10.0	> 10.0		>10		0.0946	1.23	0.245	0.752	2017-10-03	0.0432	0.568	0.94	39.9
MMV1271037	CNC(=O)C1=CC=C(CN(C2CC2)S(=O)(=O)C2=CC=C(C)C=C2C)C=C1	2017-09-23, 2017-09-12, 2017-09-09, 2017-07-11	> 10.0	(IC50 could not be calculated because value was manually overridden)	> 10.0	> 10.0				0.344	0.26	0.246		0.918	0.896	0.965		2017-08-04, 2017-07-21, 2017-01-20		0.158	0.858	0.114		0.158	0.376667	0.417427	0.834	0.982	1.01		0.84	0.823	0.861		2016-12-23, 2016-07-29	> 10.0	> 10.0		>10		0.0798	7.53	0.085	0.028	2017-10-03	> 10.0	0.713	0.246	45.2
MMV633531	CC1=CC(=NN1C(C)(C)C)C(=O)ONC(=N)C1=CC=CC=C1	2017-09-23, 2017-09-12, 2017-09-09, 2017-07-11	> 10.0	> 12.5	> 10.0	> 10.0				0.999	2.27	2.05		0.537	0.142	0.314		2017-09-15, 2017-07-21, 2017-07-14		0.115	0.121	0.176		0.121	0.137333	0.0336204	1.64	2.43	1.51		0.703	0.904	0.8		2017-07-14, 2017-01-20	> 10.0	> 10.0		>10		0.0813		0.0496		2017-10-03	0.682	0.76	0.918	31.9
MMV1479867	O=C1NN=C(C=C1)C1=NN2C=NC3=C(C4=C(CCCCC4)S3)C2=N1	2017-09-23, 2017-09-12, 2017-09-09, 2017-07-11	> 10.0	> 12.5	> 10.0	> 10.0												2017-09-15, 2017-07-21, 2017-07-14, 2017-01-20		> 10.0	> 10.0	> 10.0	0.115	0.115	0.115		11.9				0.777				2017-01-20, 2016-08-12	0.403	0.903	0.653	0.653	0.353553	14.3	3.19	0.719	0.924	2017-10-03	> 10.0	0.141	0.0407	55.9
MMV1432967	COC1=CC=C(C=C1)N(CC1=C(C)OC(=N1)C1=CC=CS1)S(=O)(=O)C1=CC=CS1	2017-09-23, 2017-09-12, 2017-09-09, 2017-07-11	> 10.0	> 12.5	> 10.0	> 10.0												2017-08-04, 2016-07-22		0.581	0.116			0.3485	0.3485	0.328805	1.4	15.3			0.837	0.78			2017-07-14, 2016-07-22	0.72	0.533	0.6265	0.6265	0.132229	3.28	0.837	0.787	0.873	2017-10-03	> 10.0			24.6
MMV1189050	C(COC1=CC=C2C=CC=CC2=C1)NC1=C2C=CSC2=NC=N1	2017-09-23, 2017-09-12, 2017-09-09, 2017-07-11	> 10.0	> 12.5	> 10.0	> 10.0				0.113				0.041				2017-08-04, 2017-07-21, 2017-01-20		0.117	0.211	0.368		0.211	0.232	0.126811	0.543	2.47	1.15		0.823	0.81	0.758		2016-12-23, 2016-07-29	0.786	0.0875	0.43675	0.43675	0.493914	0.826	0.76	0.884	0.886	2017-10-03	> 10.0			98.5
MMV1451822	FC1=CC=C(C=C1)C1=NOC(CN(CC2=CC=CO2)CC2=CC=C(C=C2)C(=O)NC2CC2)=N1	2017-09-23, 2017-09-12, 2017-09-09, 2017-07-11	(IC50 requires additional points to generate a curve)	0.0908	0.141	0.131	0.131	0.120933	0.0265709	0.899	0.798	0.852		0.966	0.95	0.969		2017-09-15, 2017-07-21, 2017-07-14		0.261	0.117	0.145		0.145	0.174333	0.0763501	0.639	0.541	0.869		0.707	0.888	0.867		2017-07-14, 2017-01-20	> 10.0	> 10.0		>10		1.8	0.787	0.939	0.936	2017-10-03	> 10.0			79.1
MMV1208479	OC(C1=CN2C=C(N=C2S1)C1=CC=CC=C1)(C(F)(F)F)C(F)(F)F	2017-09-23, 2017-09-09, 2017-09-05, 2017-07-11	> 10.0	> 12.5	> 12.5	> 10.0												2017-08-04, 2017-07-21		0.117	0.301			0.209	0.209	0.130108	1.27	1.27			0.776	0.851			2017-07-14, 2017-02-03	> 10.0	> 10.0		>10		0.523		0.172		2017-10-03	1.69	1.36	0.853	-2.4
MMV1014461	CC1=CC=C2N=C3C=CC=CC3=C(N3CCN(CC3)C(=O)C3=CC=CC=C3)C2=C1	2017-09-23, 2017-09-12, 2017-09-09, 2017-07-11	2.25	0.792	0.762	0.986	0.889	1.1975	0.708656	0.637	0.63	0.953	1.07	0.963	0.907	0.944	0.935	2017-08-04, 2017-07-21, 2017-01-20		0.117	(IC50 requires additional points to generate a curve)	0.387		0.252	0.252	0.190919	0.736	0.419			0.757	0.772			2016-12-23, 2016-07-29	> 10.0	> 10.0		>10		1.95		0.403		2017-10-03	> 10.0			98.7
MMV1452344	NC(=O)C1=C(NC(=O)CSC2=NC=C(N2C2=CC=CC=C2)C2=CC=CC=C2)SC=C1	2017-09-23, 2017-09-12, 2017-09-09, 2017-07-11	> 10.0	> 12.5	> 10.0	> 10.0												2017-09-15, 2017-07-21, 2017-07-14		0.446	0.788	0.118		0.446	0.450667	0.335024	1.34	1.12	15.5		0.737	0.544	0.784		2017-07-14, 2017-01-20	0.274	2.3	1.287	1.287	1.4326	1.37	1.1	0.987	0.953	2017-10-03	> 10.0	0.458	0.0971	-6.7
MMV1278429	CNC1=C(C(=O)N(C)CC2=CC=CC=C2OC(F)(F)F)C(C)=NS1	2017-09-23, 2017-09-12, 2017-09-09, 2017-07-11	> 10.0	12.4	> 10.0	> 10.0	12.4	12.4		0.967	17.2	10	1.4	0.747	0.79	0.656	0.543	2017-08-04, 2017-07-21, 2017-01-20		0.119	0.385	0.138		0.138	0.214	0.148395	0.805	13.7	2.02		0.87	0.804	0.912		2016-12-23, 2016-07-29	> 10.0	> 10.0		>10		13		0.716		2017-10-03	> 10.0			84.2
MMV263818	CC(C)(C)C1=CC=C(C=C1)C(=O)NCCOC1=C(Cl)C=CC=C1	2017-09-23, 2017-09-12, 2017-09-09, 2017-07-11	> 10.0	> 12.5	> 10.0	> 10.0												2017-09-15, 2017-07-21, 2017-07-14, 2017-01-20		0.419	0.4	0.241	0.119	0.3205	0.29475	0.141766	0.925	0.492	0.896	0.383	0.807	0.774	0.932	0.817	2017-01-20, 2016-08-12	> 10.0	> 10.0		>10						2017-10-03	3.71	1.29	0.883	46.5
MMV1489257	CC(C)(C)C(=O)NC1=CC=C(C2=NC3=NC=CC=C3O2)C(Cl)=C1	2017-09-23, 2017-09-12, 2017-09-09, 2017-07-11	> 10.0	> 12.5	> 10.0	> 10.0				0.478				0.267				2017-09-15, 2017-07-21, 2017-07-14		0.478	0.12	(IC50 could not be calculated because value was manually overridden)		0.299	0.299	0.253144	0.306	0.624			0.581	0.763			2017-07-14, 2017-01-20	> 10.0	> 10.0		>10						2017-10-03	0.705	1.23	0.945	62.2
MMV1321431	OC1=CN(N=C1C(=O)N1C=C(C=N1)C(=O)C1=CC=CC=C1O)C1=CC=C(Cl)C=C1	2017-09-23, 2017-09-12, 2017-09-09, 2017-07-11	> 10.0	> 12.5	> 10.0	> 10.0												2017-09-15, 2017-07-21, 2017-07-14, 2017-01-20		1.2	(IC50 could not be calculated because value was manually overridden)	0.994	0.12	0.994	0.771333	0.573398	11.9	14.5	23.6		0.387	0.238	0.834		2017-01-20, 2016-08-12	0.583	0.727	0.655	0.655	0.101823	1.64	4.63	0.855	0.949	2017-10-03	> 10.0			23.2
MMV1462168	COCC(C)N1C(C)=CC(C(=O)CSC2=CC=C(NC(C)=O)C=C2)=C1C	2017-09-23, 2017-09-12, 2017-09-09, 2017-07-11	> 10.0	> 12.5	> 10.0	> 10.0				0.0517				0.0114				2017-08-04, 2017-07-21, 2017-01-20		0.327	0.381	0.122		0.327	0.276667	0.136639	0.42	0.656	0.844		0.75	0.739	0.901		2016-12-23, 2016-07-29	> 10.0	> 10.0		>10						2017-10-03	> 10.0			1.5
MMV1302514	CC\N=C1/SC=C(N1\N=C\C1=CC=CN1)C1=CC=C(Cl)C=C1	2017-09-23, 2017-09-12, 2017-09-09, 2017-07-11	> 10.0	> 12.5	> 10.0	> 10.0				1.29	0.888	0.927	0.641	0.487	0.733	0.764	0.87	2017-08-04, 2017-07-21, 2017-01-20		0.122	1.53	0.318		0.318	0.656667	0.762652	0.7	0.501	0.873		0.837	0.826	0.803		2016-12-23, 2016-07-29	> 10.0	5.37	5.37	5.37		0.112	4.23	0.125	0.904	2017-10-03	> 10.0	0.671	0.81	80.4
MMV1221902	CC1=CC(C(=O)COC(=O)C2=C(C)C=CC=C2)=C(C)N1CC1=CC=CO1	2017-09-23, 2017-09-12, 2017-09-09, 2017-07-11	> 10.0	> 12.5	> 10.0	> 10.0				7.97	4.18	0.399	2.09	0.133	0.487	0.502	0.384	2017-09-15, 2017-07-21, 2017-07-14, 2017-01-20		1.87	1.34	0.123	0.433	0.8865	0.9415	0.806108	0.694	1.93	23.3	1.45	0.765	0.836	0.585	0.848	2017-01-20, 2016-08-12	> 10.0	> 10.0		>10		0.792		0.234		2017-10-03	0.31	1.04	0.952	-40.7
MMV1497497	C(SC1=NC=CC=C1)C1=CC=C(C=C1)C1=NC2=CC=CC=C2S1	2017-09-23, 2017-09-12, 2017-09-09, 2017-07-11	> 10.0	> 12.5	> 10.0	> 10.0				1.87				0.0654				2017-09-15, 2017-07-21, 2017-07-14		0.37	0.124	(IC50 could not be calculated because value was manually overridden)		0.247	0.247	0.173948	0.745	0.559			0.747	0.882			2017-07-14, 2017-01-20	> 10.0	> 10.0		>10		0.76	8.36	0.975	0.773	2017-10-03	1.57	0.88	0.896	-18.2
MMV1427457	COC1=CC=C(F)C=C1CN(CC1=CC=CO1)CC1=CC=C(C=C1)C(=O)NC1CC1	2017-09-23, 2017-09-12, 2017-09-09, 2017-07-11	1.21	(IC50 could not be calculated because value was manually overridden)	1.22	1.38	1.22	1.27	0.0953939	2.81	1.9	1.89		0.959	0.824	0.895		2017-08-04, 2017-07-21, 2017-01-20		0.124	0.285	0.204		0.204	0.204333	0.0805005	1.47	1.13	2.62		0.936	0.74	0.93		2016-12-23, 2016-07-29	> 10.0	> 10.0		>10		0.188	1.47	0.123	0.846	2017-10-03	> 10.0			81.7
MMV1449124	CC(C)(C)C1=NN(C(NC(=O)COC2=CC=C3NC4=CC=CC=C4C(=O)C3=C2)=C1)C1=CC=CC=C1	2017-09-23, 2017-09-09, 2017-09-05, 2017-07-11	0.747	0.279	0.471	0.468	0.4695	0.49125	0.192708	3.74	1.19	1.3	1.08	0.949	0.975	0.931	0.902	2017-08-04, 2017-07-21		0.386	0.127			0.2565	0.2565	0.183141	0.603	1.09			0.848	0.815			2017-07-14, 2017-02-03	> 10.0	> 10.0		>10						2017-10-03	> 10.0	0.228	0.0825	7.3
MMV1084034	CC(=O)C1=C(C)NC(C(=O)N(CC=C)C2=NC3=C(CCCC3)S2)=C1C	2017-09-23, 2017-09-12, 2017-09-09, 2017-07-11	> 10.0	> 12.5	> 10.0	> 10.0												2017-08-04, 2016-07-22		0.162	0.132			0.147	0.147	0.0212132	0.787	1.34			0.767	0.867			2017-07-14, 2016-07-22	> 10.0	> 10.0		>10		0.269	0.315	0.654	0.377	2017-10-03	1.42	0.612	0.58	38.7
MMV1055505	CC1=CC=C(CNC(=O)C2=CC=C(\C=C3/SC(=O)NC3=O)C=C2)C=C1	2017-09-23, 2017-09-12, 2017-09-09, 2017-07-11	> 10.0	> 12.5	> 10.0	> 10.0				0.308	0.523			0.609	0.76			2017-09-15, 2017-07-21, 2017-07-14, 2017-01-20		0.134	0.147	(IC50 could not be calculated because value was manually overridden)	0.716	0.147	0.332333	0.332329	0.546	0.529	0.471		0.575	0.696	0.86		2017-01-20, 2016-08-12	> 10.0	> 10.0		>10						2017-10-03	> 10.0	0.743	0.0861	37.5
MMV1189577	CC(NC1=C2C=CSC2=NC=N1)C1=CC=C(F)C=C1	2017-09-23, 2017-09-12, 2017-09-09, 2017-07-11	> 10.0	> 12.5	> 10.0	> 10.0				0.542	1.07			0.301	0.397			2017-08-04, 2017-07-21, 2017-01-20		0.135	0.268	1.05		0.268	0.484333	0.494375	1.01	0.924	2.1		0.828	0.759	0.764		2016-12-23, 2016-07-29	> 10.0	0.148	0.148	0.148		0.339	0.876	0.691	0.866	2017-10-03	> 10.0			70.9
MMV1413208	ClC1=CC=C(C=C1)C1=CC=C(S1)C(=O)NC1=NC(CN2CCOCC2)=CS1	2017-09-23, 2017-09-12, 2017-09-09, 2017-07-11	> 10.0	> 12.5	> 10.0	> 10.0												2017-08-04, 2016-07-22		0.137	0.238			0.1875	0.1875	0.0714178	2.28	0.504			0.867	0.788			2017-07-14, 2016-07-22	1.47	> 10.0	1.47	1.47		0.548	0.421	0.925	0.87	2017-10-03	> 10.0			99.9
MMV495159	CCOC(=O)CSCC1=NOC(COC2=C(Cl)C=C(Cl)C=C2)=N1	2017-09-23, 2017-09-12, 2017-09-09, 2017-07-11	> 10.0	> 12.5	> 10.0	> 10.0												2017-08-04, 2016-07-22		0.461	0.14			0.3005	0.3005	0.226981	1.21	1.71			0.751	0.931			2017-07-14, 2016-07-22	> 10.0	> 10.0		>10						2017-10-03	> 10.0	0.41	0.175	-25.9
MMV1071518	FC(F)(F)S(=O)(=O)C1=CC=C(C=C1)N1CCC(CC1)NC(=O)C1CC1	2017-09-23, 2017-09-09, 2017-09-05, 2017-07-11	> 10.0	> 12.5	> 12.5	> 10.0				0.804				0.722				2017-08-04, 2017-07-14, 2016-07-22		0.583	0.305	0.14		0.305	0.342667	0.223889	1.2	3.14	1.93		0.774	0.89	0.928		2017-07-14, 2016-07-22	> 10.0	> 10.0		>10		0.259	0.76	0.795	0.887	2017-10-03	> 10.0	0.548	0.205	100
MMV1008960	CN1N=C2C(CCC3=CC=CC=C23)C1C1=CC=C(C=C1)C(F)(F)F	2017-09-23, 2017-09-09, 2017-09-05, 2017-07-11	(IC50 could not be calculated because value was manually overridden)	> 12.5	> 12.5	(IC50 could not be calculated because value was manually overridden)				0.603	0.853			0.862	0.813			2017-08-04, 2017-07-21		0.144	0.22			0.182	0.182	0.0537401	1.68	1.79			0.854	0.8			2017-07-14, 2017-02-03	> 10.0	> 10.0		>10						2017-10-03	> 10.0			-42.1
MMV1212393	CC1=CC(C(=O)CSC2=NC3=CC=CC=C3S2)=C(C)N1CC=C	2017-09-23, 2017-09-12, 2017-09-09, 2017-07-11	> 10.0	> 12.5	> 10.0	> 10.0				0.319				0.371				2017-09-15, 2017-07-21, 2017-07-14, 2017-01-20		0.586	(IC50 could not be calculated because value was manually overridden)	0.492	0.146	0.492	0.408	0.231715	1.13	0.556	0.354		0.602	0.921	0.871		2017-01-20, 2016-08-12	> 10.0	> 10.0		>10		1.91	3.15	0.862	0.804	2017-10-03	2.2	1.5	0.884	11.7
MMV1177519	CCOC(=O)CC1=CC=C(NC(=O)C2=CC=C(C=C2)C(C)(C)C)C=C1	2017-09-23, 2017-09-12, 2017-09-09, 2017-07-11	> 10.0	> 12.5	> 10.0	> 10.0				8.06	1.25	2.59	2.73	0.0306	0.551	0.152	0.47	2017-08-04, 2016-07-22		0.148	0.149			0.1485	0.1485	0.000707107	0.753	1.5			0.766	0.887			2017-07-14, 2016-07-22	> 10.0	> 10.0		>10		1.43	4.8	0.779	0.832	2017-10-03	> 10.0	0.931	0.409	-27
MMV1511407	CN(CCO)C1=CC=C(C=C1)C(=O)C1=CC=C(C=C1)N(C)CCO	2017-09-23, 2017-09-12, 2017-09-09, 2017-07-11	> 10.0	> 12.5	> 10.0	> 10.0												2017-09-15, 2017-07-21, 2017-07-14, 2017-01-20		0.594	0.601	0.72	0.148	0.5975	0.51575	0.251892	0.981	1	2.25	1.06	0.641	0.768	0.645	0.865	2017-01-20, 2016-08-12	0.853	0.952	0.9025	0.9025	0.0700036	1.74	2.03	0.944	0.97	2017-10-03	> 10.0			-32.8
MMV1394623	CN(C)C1=NC(CN(CC2=NC(=NC(N)=N2)N(C)C)C23CC4CC(CC(C4)C2)C3)=NC(N)=N1	2017-09-23, 2017-09-12, 2017-09-09, 2017-07-11	0.116	0.0576	0.297	0.208	0.162	0.16965	0.105075	1.2	1.3	0.821	1.24	0.919	0.943	0.803	0.849	2017-08-04, 2016-07-22		0.91	0.151			0.5305	0.5305	0.536694	2.39	1.48			0.808	0.87			2017-07-14, 2016-07-22	> 10.0	> 10.0		>10		0.588	2.72	0.507	0.691	2017-10-03	> 10.0			100
MMV1086523	COC1=CC(CNC(=O)C2=C(C)N=CS2)=CC=C1OC1CCCC1	2017-09-23, 2017-09-09, 2017-09-05, 2017-07-11	> 10.0	> 12.5	> 12.5	> 10.0				0.435	0.528			0.326	0.133			2017-08-04, 2017-07-14, 2016-07-22		0.559	1.79	0.152		0.559	0.833667	0.852844	1.71	1.53	1.46		0.767	0.802	0.792		2017-07-14, 2016-07-22	> 10.0	> 10.0		>10		0.37	0.691	0.75	0.95	2017-10-03	> 10.0	0.39	0.105	81.3
MMV1209905	CCN(CC)CCN1COC2=C3N=CC=CC3=C(Cl)C=C2C1	2017-09-23, 2017-09-09, 2017-09-05, 2017-07-11	> 10.0	> 12.5	> 12.5	> 10.0				1.64	0.558	1.39	0.439	0.644	0.953	0.829	0.746	2017-08-04, 2017-07-21		0.399	0.153			0.276	0.276	0.173948	0.605	0.743			0.788	0.89			2017-07-14, 2017-02-03	0.778	1.59	1.184	1.184	0.574171	2.2	1.11	0.919	0.948	2017-10-03	> 10.0	0.778	0.27	29.4
MMV1431916	CC1=C(NC(=O)C2=C(O)C(CN3CCC4(CC3)OCCO4)=C3C=CC=CC3=C2)C=CC=C1	2017-09-23, 2017-09-12, 2017-09-09, 2017-07-11	1.93	(IC50 could not be calculated because value was manually overridden)	1.62	1.1	1.62	1.55	0.419404	2.78	1.88	12.1		0.986	0.812	0.908		2017-08-04, 2017-07-21, 2017-01-20		0.16	0.366	0.257		0.257	0.261	0.103058	2.93	14.7	2.21		0.861	0.783	0.782		2016-12-23, 2016-07-29	> 10.0	6.49	6.49	6.49		0.712	1.53	0.773	0.932	2017-10-03	> 10.0	0.151	0.0359	99.3
MMV1009975	[O-][N+](=O)C1=CC(NC(=O)C2=C3C=CC=CC3=NN2)=CC=C1	2017-09-23, 2017-09-12, 2017-09-09, 2017-07-11	> 10.0	> 12.5	> 10.0	> 10.0												2017-09-15, 2017-07-21, 2017-07-14		0.266	0.162	(IC50 could not be calculated because value was manually overridden)		0.214	0.214	0.0735391	0.534	0.817			0.679	0.781			2017-07-14, 2017-01-20	> 10.0	> 10.0		>10		0.623	1.13	0.943	0.561	2017-10-03	0.0429	1.06	0.931	5.1
MMV1102996	CCC1=NC(COC(=O)C2=C(NC)SN=C2C)=CS1	2017-09-23, 2017-09-12, 2017-09-09, 2017-07-11	> 10.0	> 12.5	> 10.0	> 10.0				0.505	0.339			0.655	0.436			2017-09-15, 2017-07-21, 2017-07-14		0.529	0.81	0.162		0.529	0.500333	0.32495	2.5	3.7	2.52		0.712	0.824	0.825		2017-07-14, 2017-01-20	> 10.0	> 10.0		>10		0.633	0.545	0.931	0.915	2017-10-03	> 10.0	0.596	0.192	64.1
MMV1212338	CC1=CC=C(\C=C2/CCC3=C2N=C2C=CC=CC2=C3C(=O)OCC#N)C=C1	2017-09-23, 2017-09-09, 2017-09-05, 2017-07-11	> 10.0	> 12.5	> 12.5	> 10.0				10.7	10.4			0.175	0.1			2017-08-04, 2017-07-14, 2016-07-22		0.164	0.663	(IC50 could not be calculated because value was manually overridden)		0.4135	0.4135	0.352846	0.263	0.252			0.816	0.821			2017-07-14, 2016-07-22	> 10.0	> 10.0		>10						2017-10-03	> 10.0	0.896	0.535	20.6
MMV1380058	FC1=CC=CC=C1N1C=NN=C1SC(C1=CC=CC=C1)C1=CC=CC=C1	2017-09-23, 2017-09-12, 2017-09-09, 2017-07-11	> 10.0	> 12.5	(IC50 could not be calculated because value was manually overridden)	> 10.0				1.07	0.375	0.317		0.342	0.61	0.626		2017-09-15, 2017-07-21, 2017-07-14, 2017-01-20		0.165	0.241	0.169	0.248	0.205	0.20575	0.0448655	0.391	0.778	0.487	1.03	0.907	0.899	0.629	0.912	2017-01-20, 2016-08-12	> 10.0	> 10.0		>10						2017-10-03	> 10.0			70.7
MMV1175000	CC1=NN(C(C)=C1)C1=CC=C2C(Cl)=CC(Cl)=C(O)C2=N1	2017-09-23, 2017-09-12, 2017-09-09, 2017-07-11	> 10.0	> 12.5	> 10.0	> 10.0				1.02	0.564	0.548		0.417	0.408	0.477		2017-08-04, 2017-07-21, 2017-01-20		0.176	0.463	0.174		0.176	0.271	0.16628	1.01	1.52	0.695		0.818	0.821	0.839		2016-12-23, 2016-07-29	> 10.0	0.768	0.768	0.768		0.387	2.25	0.758	0.932	2017-10-03	> 10.0			-37.5
MMV065310	CCCCN1N=C(C)C(C(=O)NC2=NC3=CC=CC=C3N2)=C1Cl	2017-09-23, 2017-09-12, 2017-09-09, 2017-07-11	> 10.0	> 12.5	> 10.0	> 10.0				0.44	2.49	2.29		0.335	0.505	0.189		2017-09-15, 2017-07-21, 2017-07-14		0.544	0.389	0.176		0.389	0.369667	0.18476	0.927	0.966	0.372		0.631	0.815	0.712		2017-07-14, 2017-01-20	> 10.0	> 10.0		>10		0.335		0.735		2017-10-03	0.246	0.772	0.922	2.4
MMV1479188	CC1=CC=C2N3CN(CCN4CCOCC4)CN(CC4=CC=CC=C4)C3=NC2=C1	2017-09-23, 2017-09-12, 2017-09-09, 2017-07-11	> 10.0	> 12.5	> 10.0	> 10.0				0.929	0.47	0.51	0.344	0.853	0.925	0.831	0.862	2017-09-15, 2017-07-21, 2017-07-14, 2017-01-20		0.179	1.54	(IC50 could not be calculated because value was manually overridden)	0.501	0.501	0.74	0.711281	1.01	2.25	3.89		0.641	0.83	0.809		2017-01-20, 2016-08-12	1.13	2.43	1.78	1.78	0.919239	24.3	2.16	0.854	0.94	2017-10-03	1.62	1.25	0.904	5.3
MMV1014090	CC1=CC=C(C)C(=C1)S(=O)(=O)N1CCN(CC1)C(=O)C1=C2C=CC=CC2=NN1	2017-09-23, 2017-09-12, 2017-09-09, 2017-07-11	> 10.0	> 12.5	> 10.0	> 10.0				2.06	0.509	0.903	0.717	0.622	0.813	0.663	0.694	2017-09-15, 2017-07-21, 2017-07-14, 2017-01-20		0.183	0.996	0.59	0.533	0.5615	0.5755	0.333113	1.78	16.1	5.09	2.61	0.661	0.895	0.971	0.852	2017-01-20, 2016-08-12	> 10.0	> 10.0		>10		6.63		0.0171		2017-10-03	> 10.0	0.461	0.076	22.6
MMV1086039	CCN1C2=C(C=CC=C2)C2=C1C=CC(NC(C)C(=O)N1CCNC1=O)=C2	2017-09-23, 2017-09-09, 2017-09-05, 2017-07-11	> 10.0	> 12.5	> 12.5	> 10.0				2.83	0.722	2.5	0.608	0.861	0.925	0.74	0.813	2017-08-04, 2017-07-21		0.41	0.191			0.3005	0.3005	0.154856	1.41	1.76			0.563	0.884			2017-07-14, 2017-02-03	> 10.0	> 10.0		>10		0.0982		0.0599		2017-10-03	> 10.0	0.722	0.159	69.6
MMV1488079	CC(C)NC1=CC(C)=NC2=C(C=NN12)C1=CC=C(F)C=C1	2017-09-23, 2017-09-12, 2017-09-09, 2017-07-11	> 10.0	> 12.5	> 10.0	> 10.0				0.232	0.238	0.232		0.495	0.729	0.751		2017-09-15, 2017-07-21, 2017-07-14, 2017-01-20		0.667	0.458	0.245	0.199	0.3515	0.39225	0.215127	0.568	0.541	1.18	1	0.841	0.765	0.931	0.828	2017-01-20, 2016-08-12	> 10.0	> 10.0		>10		0.377		0.0885		2017-10-03	0.91	1.76	0.959	-84.2
MMV1424233	OC1=CC=C(C=C1NC(=O)C1=C(C=CS1)N1C=CC=C1)S(=O)(=O)N1CCCC1	2017-09-23, 2017-09-12, 2017-09-09, 2017-07-11	> 10.0	> 12.5	> 10.0	> 10.0				0.622	0.524			0.558	0.759			2017-08-04, 2017-07-21, 2017-01-20		0.199	0.689	0.504		0.504	0.464	0.247437	0.809	3.66	1.73		0.831	0.962	0.858		2016-12-23, 2016-07-29	> 10.0	> 10.0		>10						2017-10-03	> 10.0			-11.8
MMV1537825	C[C@]12C[C@@H](O)C3C(CC[C@@H]4C[C@@H](O)CC[C@]34C)[C@@]1(O)CC[C@@H]2C1=CC(=O)OC1	2017-09-23, 2017-09-09, 2017-09-05, 2017-07-11	> 10.0	> 12.5	> 12.5	> 10.0				0.395	0.564	0.319		0.789	0.511	0.807		2017-08-04, 2017-07-21		0.362	0.201			0.2815	0.2815	0.113844	0.409	0.788			0.737	0.82			2017-07-14, 2017-02-03	0.168	0.777	0.4725	0.4725	0.430628	1.91	1.92	0.99	0.988	2017-10-03	> 10.0	1.43	0.134	100
MMV1530510	CC1=NN(C(C)=C1C1=NC(=NO1)C1=CC=CC=C1)C1=CC=CC=C1	2017-09-23, 2017-09-09, 2017-09-05, 2017-07-11	> 10.0	> 12.5	> 12.5	> 10.0				1.7	0.662	21.3	0.529	0.193	0.441	0.392	0.345	2017-08-04, 2017-07-21		0.405	0.201			0.303	0.303	0.14425	1.21	0.953			0.679	0.848			2017-07-14, 2017-02-03	> 10.0	> 10.0		>10						2017-10-03	1.52	1.18	0.928	-15
MMV1014559	CC(SC1=NN=NN1C1CC1)C(=O)C1=C(C)N(C(C)=C1)C1=CC=CC=C1	2017-09-23, 2017-09-12, 2017-09-09, 2017-07-11	> 10.0	> 12.5	> 10.0	> 10.0				9.29	1.7	0.624	0.626	0.117	0.545	0.565	0.458	2017-09-15, 2017-07-21, 2017-07-14, 2017-01-20		0.774	0.624	(IC50 could not be calculated because value was manually overridden)	0.201	0.624	0.533	0.297141	0.436	1.29	0.903		0.734	0.721	0.772		2017-01-20, 2016-08-12	> 10.0	> 10.0		>10		5.17		0.25		2017-10-03	3.43	1.14	0.919	-2.6
MMV1431408	FC1=CC=C(\C=C\C2=NN=C(N2)SCC(=O)N(C2CCCCC2)C2=CC=CC=C2)C=C1	2017-09-23, 2017-09-12, 2017-09-09, 2017-07-11	> 10.0	(IC50 could not be calculated because value was manually overridden)	> 10.0	> 10.0				0.806	1.41			0.709	0.808			2017-08-04, 2017-07-21, 2017-01-20		0.202	(IC50 requires additional points to generate a curve)	0.253		0.2275	0.2275	0.0360624	1.16	1.28			0.902	0.73			2016-12-23, 2016-07-29	> 10.0	> 10.0		>10		1.67		0.748		2017-10-03	> 10.0	0.649	0.331	-1.8
MMV1034579	COC1=CC=C(C=C1)C1=NN=C(N1)SC(C)C(=O)NCCC1=CCCCC1	2017-09-23, 2017-09-12, 2017-09-09, 2017-07-11	> 10.0	> 12.5	> 10.0	> 10.0												2017-08-04, 2016-07-22		1.49	0.205			0.8475	0.8475	0.908632	2.92	1.65			0.844	0.739			2017-07-14, 2016-07-22	1.14	0.922	1.031	1.031	0.154149	43.2	2.22	0.611	0.941	2017-10-03	> 10.0			1.4
MMV1052296	CC(C)NS(=O)(=O)C1=CC=CC(CNC2=C3C=CC=CC3=NC=N2)=C1	2017-09-23, 2017-09-12, 2017-09-09, 2017-07-11	> 10.0	> 12.5	> 10.0	> 10.0				1.21				0.408				2017-08-04, 2017-07-21, 2017-01-20		0.207	0.688	0.34		0.34	0.411667	0.248379	0.464	2.22	0.78		0.799	0.827	0.702		2016-12-23, 2016-07-29	4.37	0.158	2.264	2.264	2.97833	0.635	0.736	0.867	0.896	2017-10-03	> 10.0			89.6
MMV1529984	FC(F)(F)C1=C(C=C(S1)C(=O)C(=N\NC1=CC(Cl)=CC=C1)\C#N)C1=CC=CC=C1	2017-09-23, 2017-09-09, 2017-09-05, 2017-07-11	5.44	4.4	6.12	5.42	5.43	5.345	0.70906	3.25	1.19	3.4	2.41	0.897	0.884	0.926	0.813	2017-08-04, 2017-07-21		0.209	0.259			0.234	0.234	0.0353553	0.768	1.11			0.819	0.844			2017-07-14, 2017-02-03	0.749	1.19	0.9695	0.9695	0.311834	2.53	1.95	0.977	0.98	2017-10-03	> 10.0	1.35	0.0758
MMV1193982	CC1=NN(C(OC2=CC=CC=C2)=C1\C=C1/C(=O)NC2=CC=CC=C12)C1=CC=CC=C1	2017-09-23, 2017-09-12, 2017-09-09, 2017-07-11	(IC50 could not be calculated because value was manually overridden)	1.21	2.71	4.16	2.71	2.69333	1.47507	0.49	0.63	0.323		0.929	0.946	0.783		2017-08-04, 2016-07-22		0.548	0.217			0.3825	0.3825	0.234052	2.51	0.877			0.712	0.806			2017-07-14, 2016-07-22	0.398	0.42	0.409	0.409	0.0155563	23.3	11.4	0.402	0.606	2017-10-03	> 10.0	0.929	0.331	36.7
MMV1092612	CN(C1CCCCC1)C1=CC=C(C=C1)C(=O)NC1=NC=C(C)S1	2017-09-23, 2017-09-09, 2017-09-05, 2017-07-11	> 10.0	> 12.5	(IC50 could not be calculated)	> 10.0				2.73	0.995	2.17		0.968	0.432	0.487		2017-08-04, 2017-07-14, 2016-07-22		1.3	0.218	1.76		1.3	1.09267	0.791632	1.28	1.12	0.727		0.726	0.82	0.714		2017-07-14, 2016-07-22	> 10.0	> 10.0		>10		0.545	1.61	0.311	0.475	2017-10-03	2.03	0.477	0.892	60.6
MMV1396819	COC1=CC=C(C=C1)C1=CC2=NC=NC(NCC3=CC=C(N=C3)N3CCN(C)CC3)=C2S1	2017-09-23, 2017-09-09, 2017-09-05, 2017-07-11	0.392	0.292	0.669	0.404	0.398	0.43925	0.161186	1.15	0.635	1.24	0.471	0.896	0.942	0.974	0.937	2017-08-04, 2017-07-21		0.64	0.22			0.43	0.43	0.296985	0.603	1.04			0.629	0.818			2017-07-14	1.13		1.13	1.13		1.78		0.975		2017-10-03	> 10.0	1.19	0.465	25
MMV1288674	[O-][N+](=O)C1=CC=C(NC(=O)NC2=CC=CN=C2Cl)C=C1	2017-09-23, 2017-09-12, 2017-09-09, 2017-07-11	> 10.0	(IC50 could not be calculated because value was manually overridden)	> 10.0	> 10.0				0.46	0.297	0.195		0.505	0.792	0.466		2017-08-04, 2016-07-22		0.222	0.903			0.5625	0.5625	0.48154	1.36	0.553			0.848	0.566			2017-07-14, 2016-07-22	> 10.0	> 10.0		>10		0.251	0.236	0.835	0.345	2017-10-03	> 10.0	0.807	0.302	82.7
MMV1266067	OC1=CC=CN=C1NC(=O)C1=CC=C(CN2C=CC=N2)C=C1	2017-09-23, 2017-09-09, 2017-09-05, 2017-07-11	1.56	1.66	(IC50 could not be calculated because value was manually overridden)	1.46	1.56	1.56	0.1	2.05	1.64	2.55		0.948	0.701	0.949		2017-08-04, 2017-07-21		0.224	0.696			0.46	0.46	0.333754	1.32	1.84			0.766	0.771			2017-07-14, 2017-02-03	> 10.0	> 10.0		>10		0.853		0.844		2017-10-03	> 10.0	0.935	0.347	92.1
MMV1188501	CN1CCN(CC1)C1=CC=C(Cl)C=C1NC(=O)C1=CC=CC(OC2=CC=CC=C2)=C1	2017-09-23, 2017-09-12, 2017-09-09, 2017-07-11	1.88	> 12.5	1.23	> 10.0	1.555	1.555	0.459619	1.05	0.437	1.01	0.229	0.879	0.935	0.883	0.898	2017-09-15, 2017-07-21, 2017-07-14, 2017-01-20		0.768	(IC50 could not be calculated because value was manually overridden)	0.227	0.318	0.318	0.437667	0.289673	1.29	3.46	2.01		0.787	0.812	0.702		2017-01-20, 2016-08-12	> 10.0	> 10.0		>10		0.395		0.648		2017-10-03	> 10.0	2.04	0.232	40.3
MMV011772	FC1=CC=CC(NNC(=O)C(F)(F)F)=N1	2017-09-23, 2017-09-12, 2017-09-09, 2017-07-11	1.07	1.17	1.59	1.1	1.135	1.2325	0.241988	16.7	10.2	3.03	12.7	0.939	0.894	0.842	0.662	2017-09-15, 2017-07-21, 2017-07-14		0.228	0.441	0.227		0.228	0.298667	0.123265	1.31	1.76	0.97		0.798	0.717	0.74		2017-07-14, 2017-01-20	> 10.0	> 10.0		>10		0.534		0.147		2017-10-03	> 10.0	0.43	0.173	87.8
MMV1193928	CC(=O)C1=CC=C(C=C1)C1=CC=C(O1)C(=O)N1CCCC2=CC=CC=C12	2017-09-23, 2017-09-12, 2017-09-09, 2017-07-11	> 10.0	> 12.5	> 10.0	> 10.0												2017-08-04, 2017-07-21, 2017-01-20		0.233	0.621	0.368		0.368	0.407333	0.196968	1	0.717	1.02		0.698	0.724	0.897		2016-12-23, 2016-07-29	> 10.0	> 10.0		>10		5.04		0.391		2017-10-03	> 10.0			-24.2
MMV1528898	CC(C)C1=CC=C(C=C1)C1C2CCC3=CC=CC=C3C2=NN1CCO	2017-09-23, 2017-09-12, 2017-09-09, 2017-07-11	9.61	5.72	6.07	6.45	6.26	6.9625	1.79	11.7	5.4	3.15	3.5	0.761	0.81	0.883	0.823	2017-09-15, 2017-07-21, 2017-07-14		0.605	0.528	0.236		0.528	0.456333	0.19466	1.01	1.85	0.991		0.761	0.903	0.86		2017-07-14, 2017-01-20	> 10.0	> 10.0		>10						2017-10-03	> 10.0			-51.7
MMV1428239	COC1=CC=C(C=C1)C1=CSC(NC(=O)CN2CCN(CC2)C2=C3C=NN(C)C3=NC=N2)=N1	2017-09-23, 2017-09-12, 2017-09-09, 2017-07-11	> 10.0	> 12.5	> 10.0	> 10.0				0.754	1.63	2.02		0.54	0.437	0.578		2017-08-04, 2017-07-21, 2017-01-20		0.238	0.922	1.07		0.922	0.743333	0.443844	1.82	3.57	16.7		0.955	0.73	0.694		2016-12-23, 2016-07-29	1.74	0.787	1.2635	1.2635	0.673873	1.57	2.29	0.839	0.932	2017-10-03	> 10.0			99.8
MMV665852	ClC1=CC=C(NC(=O)NC2=CC=C(Cl)C(Cl)=C2)C=C1Cl	2017-09-23, 2017-09-12, 2017-09-09, 2017-07-11	1.03	0.978	1.53	(IC50 could not be calculated because value was manually overridden)	1.03	1.17933	0.304797	11.1	7.15	7.06		0.925	0.932	0.843		2017-08-04, 2016-07-22		0.241	0.626			0.4335	0.4335	0.272236	1.04	40.8			0.796	0.894			2017-07-14, 2016-07-22	> 10.0	> 10.0		>10		1.02	1.47	0.93	0.943	2017-10-03	> 10.0			85.3
MMV1065939	O=C(NC1=NC=CS1)C1=CC=C(N=C1)N1CCCCCC1	2017-09-23, 2017-09-12, 2017-09-09, 2017-07-11	> 10.0	> 12.5	> 10.0	> 10.0				1.74	0.559	0.795	3.19	0.495	0.889	0.702	0.739	2017-08-04, 2016-07-22		0.522	0.244			0.383	0.383	0.196576	0.683	0.628			0.725	0.833			2017-07-14, 2016-07-22	> 10.0	> 10.0		>10						2017-10-03	0.411	1.05	0.941	19.4
MMV1072948	CC(C)NC(=O)N1CCCC(C1)C(=O)NC1=NC2=CC=CC=C2N1	2017-09-23, 2017-09-12, 2017-09-09, 2017-07-11	> 10.0	> 12.5	> 10.0	> 10.0				0.505	0.714			0.771	0.797			2017-08-04, 2016-07-22		0.574	0.247			0.4105	0.4105	0.231224	0.75	0.78			0.71	0.822			2017-07-14, 2016-07-22	> 10.0	> 10.0		>10		0.102		0.27		2017-10-03	7.42	0.633	0.911	100
MMV1222990	CC1=CSC(SCC(=O)C2=C(C)N(C(C)=C2)C2=CC=CC=C2)=N1	2017-09-23, 2017-09-12, 2017-09-09, 2017-07-11	> 10.0	> 12.5	> 10.0	> 10.0												2017-08-04, 2016-07-22		0.307	0.251			0.279	0.279	0.039598	1.91	0.896			0.668	0.766			2017-07-14, 2016-07-22	> 10.0	> 10.0		>10		0.752		0.103		2017-10-03	2.09	0.658	0.921	41.3
MMV1482539	CC1=C(C)C2=C(N=CN3N=C(N=C23)C2=CC=CC=C2)N1CCCO	2017-09-23, 2017-09-12, 2017-09-09, 2017-07-11	> 10.0	> 12.5	> 10.0	> 10.0				0.742	0.388	0.378	0.148	0.708	0.773	0.786	0.63	2017-09-15, 2017-07-21, 2017-07-14, 2017-01-20		0.371	0.593	0.251	(IC50 could not be calculated because value was manually overridden)	0.371	0.405	0.173517	0.918	1.47	1.09		0.603	0.75	0.772		2017-01-20, 2016-08-12	> 10.0	> 10.0		>10						2017-10-03	0.739	1.26	0.928	24.7
MMV1284763	CCOC1=CC2=C(OC(C)C2)C=C1CNC(=O)C1=C(C)N2N=C(C)C=C2N=C1	2017-09-23, 2017-09-09, 2017-09-05, 2017-07-11	> 10.0	> 12.5	> 12.5	> 10.0				0.647	1.08	0.308		0.782	0.114	0.58		2017-08-04, 2017-07-21		0.257	0.278			0.2675	0.2675	0.0148492	0.604	0.646			0.795	0.873			2017-07-14, 2017-02-03	> 10.0	> 10.0		>10						2017-10-03	> 10.0			43.2
MMV1212722	CC1=CC(C(=O)COC(=O)C2=C3C=CC=CC3=NN2)=C(C)N1CC1=CC=CS1	2017-09-23, 2017-09-09, 2017-09-05, 2017-07-11	> 10.0	> 12.5	> 12.5	> 10.0				0.083	0.527	0.138		0.14	0.669	0.36		2017-08-04, 2017-07-21		1.03	0.259			0.6445	0.6445	0.545179	0.659	1.2			0.685	0.714			2017-07-14, 2017-02-03	> 10.0	> 10.0		>10						2017-10-03	1.52	0.79	0.944	-20.4
MMV1042747	COC1=CC(CNC(=O)NC2=NC3=CC=CC=C3S2)=CC(OC)=C1OC	2017-09-23, 2017-09-12, 2017-09-09, 2017-07-11	> 10.0	> 12.5	> 10.0	> 10.0				1.17	0.556	1.48		0.623	0.395	0.482		2017-08-04, 2017-07-21, 2017-01-20		0.541	0.393	0.261		0.393	0.398333	0.140076	0.73	1.2	3.05		0.728	0.78	0.852		2016-12-23, 2016-07-29	0.804	0.283	0.5435	0.5435	0.368403	0.791	1.9	0.839	0.911	2017-10-03	> 10.0			4.2
MMV476281	CCS(=O)(=O)N1CC2=CC=CC=C2CC1C(=O)NC1=NC2=CC=C(F)C=C2S1	2017-09-23, 2017-09-12, 2017-09-09, 2017-07-11	> 10.0	> 12.5	> 10.0	> 10.0												2017-08-04, 2017-07-21, 2017-01-20		0.262	1.64	0.585		0.585	0.829	0.720675	0.857	0.966	1.08		0.818	0.677	0.817		2016-12-23, 2016-07-29	> 10.0	> 10.0		>10		0.07		0.0246		2017-10-03	> 10.0	0.825	0.685	4.4
MMV1191375	CN(C)CC1=CC=C(CNC2=C3C(SC=C3C3=CC=CC=C3)=NC=N2)C=C1	2017-09-23, 2017-09-12, 2017-09-09, 2017-07-11	> 10.0	1.35	> 10.0	> 10.0	1.35	1.35		0.485	0.605	0.369	0.231	0.678	0.907	0.884	0.902	2017-09-15, 2017-07-21, 2017-07-14, 2017-01-20		1.06	1.05	0.391	0.27	0.7205	0.69275	0.421217	11.1	2.68	11	0.864	0.638	0.797	0.882	0.916	2017-01-20, 2016-08-12	> 10.0	0.507	0.507	0.507		0.636	0.932	0.925	0.92	2017-10-03	> 10.0	1.69	0.31	99.5
MMV1435700	OC1=CC=CN=C1NC(=O)C1=CC=C(C=C1)S(=O)(=O)NCCC1=CC=CS1	2017-09-23, 2017-09-09, 2017-09-05, 2017-07-11	2.4	2.51	2.65	3.21	2.58	2.6925	0.35985	2.78	1.19	1.38	1.2	0.983	0.958	0.923	0.902	2017-08-04, 2017-07-21		0.273	0.46			0.3665	0.3665	0.132229	0.918	0.55			0.757	0.915			2017-07-14, 2017-02-03	> 10.0	> 10.0		>10		1.36		0.791		2017-10-03	> 10.0			78.8
MMV1302047	O=C1C=C\C(=N/NC2=CC=C3C=CC=CC3=C2)C2=C1N=CC=C2	2017-09-23, 2017-09-12, 2017-09-09, 2017-07-11	> 10.0	> 12.5	> 10.0	> 10.0				0.539				0.148				2017-08-04, 2017-07-21, 2017-01-20		0.281	0.629	0.388		0.388	0.432667	0.178248	2.37	4.33	19.5		0.87	0.806	0.887		2016-12-23, 2016-07-29	> 10.0	1.11	1.11	1.11		0.547	1.53	0.545	0.892	2017-10-03	> 10.0	0.41	0.396	-21.3
MMV1458543	CC1=CC=NC2=NC(=NN12)C(=O)NC1=CC(=CC=C1N1CCCCCC1)C(F)(F)F	2017-09-23, 2017-09-09, 2017-09-05, 2017-07-11	0.332	0.0206	0.0502	0.785	0.1911	0.29695	0.354343	0.431	0.396	0.515	0.426	0.806	0.821	0.777	0.826	2017-08-04, 2017-07-21		0.893	0.285			0.589	0.589	0.429921	1.42	1.38			0.596	0.725			2017-07-14, 2017-02-03	> 10.0	> 10.0		>10						2017-10-03	> 10.0	0.78	0.0716	92.8
MMV1190315	ClC1=CC2=NC=NC(NCC3=CC=C(NC(=O)C4CC4)C=C3)=C2C=C1	2017-09-23, 2017-09-12, 2017-09-09, 2017-07-11	> 10.0	> 12.5	> 10.0	> 10.0				0.564				0.382				2017-09-15, 2017-07-21, 2017-07-14, 2017-01-20		0.558	0.951	0.617	0.286	0.5875	0.603	0.273139	6.04	13.4	5.5	2.37	0.796	0.8	0.639	0.828	2017-01-20, 2016-08-12	0.815	1.08	0.9475	0.9475	0.187383	1.64	2.99	0.781	0.954	2017-10-03	> 10.0			67.5
MMV1213307	COCC(C)N1C(C)=CC(C(=O)COC(=O)C2=CC=CN2C)=C1C	2017-09-23, 2017-09-12, 2017-09-09, 2017-07-11	> 10.0	> 12.5	> 10.0	> 10.0				0.378				0.399				2017-09-15, 2017-07-21, 2017-07-14, 2017-01-20		0.553	(IC50 could not be calculated because value was manually overridden)	0.457	0.288	0.457	0.432667	0.134165	1.74	0.893	1.07		0.823	0.732	0.843		2017-01-20, 2016-08-12	> 10.0	> 10.0		>10						2017-10-03	2.26	1.27	0.937	1.7
MMV1048712	CC(C)N1N=CC2=C(C=C(N=C12)C(C)C)C(=O)NC1=NN=C2C=CC=CN12	2017-09-23, 2017-09-12, 2017-09-09, 2017-07-11	> 10.0	> 12.5	> 10.0	> 10.0				1.25	7.21	0.736	0.379	0.246	0.423	0.777	0.395	2017-09-15, 2017-07-21, 2017-07-14, 2017-01-20		0.676	2.13	1.04	0.291	0.858	1.03425	0.791931	3.17	0.949	3.45	0.921	0.837	0.824	0.894	0.898	2017-01-20, 2016-08-12	> 10.0	> 10.0		>10		0.562		0.543		2017-10-03	> 10.0	0.627	0.0927	99.8
MMV1494345	CCN1C(=O)NC(=O)C(C2NCCC3=C2NC2=CC=C(OC)C=C32)=C1O	2017-09-23, 2017-09-09, 2017-09-05, 2017-07-11	> 10.0	> 12.5	> 12.5	> 10.0				0.154	0.266	0.78	0.264	0.112	0.721	0.713	0.629	2017-08-04, 2017-07-21		0.293	0.397			0.345	0.345	0.0735391	0.837	0.889			0.742	0.805			2017-07-14, 2017-02-03	7.89	> 10.0	7.89	7.89		4.71	4.31	0.957	0.85	2017-10-03	> 10.0	0.914	0.0687	6
MMV1508330	CC(C)(C)C1=CC=C(C=C1)C(=N)NOC(=O)C1=C(Cl)C=CS1	2017-09-23, 2017-09-09, 2017-09-05, 2017-07-11	> 10.0	> 12.5	> 12.5	> 10.0												2017-08-04, 2017-07-21		0.387	0.297			0.342	0.342	0.0636396	1.79	1.24			0.848	0.867			2017-07-14, 2017-02-03	> 10.0	> 10.0		>10		0.682		0.241		2017-10-03	5.98	0.846	0.692	35.3
MMV1432210	CN(CC1=C(F)C=CC=C1Cl)C(=O)COC1=CC=C2NC3=CC=CC=C3C(=O)C2=C1	2017-09-23, 2017-09-12, 2017-09-09, 2017-07-11	6.88	3.59	4.82	5.93	5.375	5.305	1.41982	0.699	0.463	1.41	1.31	0.859	0.51	0.717	0.844	2017-08-04, 2017-07-21, 2017-01-20		0.354	1.07	0.302		0.354	0.575333	0.429182	1.34	1.24	1.21		0.818	0.666	0.842		2016-12-23, 2016-07-29	> 10.0	> 10.0		>10		1.14		0.282		2017-10-03	> 10.0			41.5
MMV1501496	CN1C=C\C(=C\C2=CC=C3C=CC=CC3=[N+]2C)C2=C1C=CC=C2	2017-09-23, 2017-09-09, 2017-09-05, 2017-07-11	0.192	0.224	0.394	0.226	0.225	0.259	0.0913382	1.12	1.06	1.24	0.759	0.926	0.99	0.951	0.968	2017-08-04, 2017-07-21		0.469	0.306			0.3875	0.3875	0.115258	3.97	1.31			0.771	0.817			2017-07-14, 2017-02-03	1.03	0.883	0.9565	0.9565	0.103945	1.54	1.2	0.979	0.977	2017-10-03	> 10.0	0.738	0.544	99.7
MMV1342637	CC1=CC(N)=C(N)C=C1C	2017-09-23, 2017-09-12, 2017-09-09, 2017-07-11	> 10.0	> 12.5	> 10.0	> 10.0												2017-08-04, 2017-07-21, 2017-01-20		0.306	1.99	0.714		0.714	1.00333	0.878493	0.968	0.957	0.984		0.71	0.626	0.695		2016-12-23, 2016-07-29	> 10.0	> 10.0		>10		0.433		0.0494		2017-10-03	1.72	0.733	0.944	-52.4
MMV1042937	CC1=C(C(C)=NO1)S(=O)(=O)N(CC1=CC=C(C=C1)C(=O)NC1CC1)C1CC1	2017-09-23, 2017-09-12, 2017-09-09, 2017-07-11	1.15	0.314	0.939	0.777	0.858	0.795	0.355174	1.3	1.04	0.865	0.985	0.893	0.974	0.945	0.96	2017-08-04, 2017-07-21, 2017-01-20		0.559	1.14	0.308		0.559	0.669	0.426768	0.581	0.546	1.48		0.923	0.745	0.908		2016-12-23, 2016-07-29	> 10.0	> 10.0		>10						2017-10-03	> 10.0	0.623	0.0374	85.5
MMV1427554	C(NC1=NN2C=C(N=C2S1)C1=CC=CC=C1)C1=C(CN2CCOCC2)C=CC=C1	2017-09-23, 2017-09-12, 2017-09-09, 2017-07-11	> 10.0	> 12.5	> 10.0	> 10.0				1.77	0.581	0.911		0.443	0.867	0.637		2017-08-04, 2017-07-21, 2017-01-20		0.309	(IC50 requires additional points to generate a curve)	0.372		0.3405	0.3405	0.0445477	0.457	0.789			0.696	0.805			2016-12-23, 2016-07-29	> 10.0	> 10.0		>10						2017-10-03	0.806	0.975	0.94	-56.1
MMV1531022	CC1=C(N=CC=N1)C1=CC=NN1C(=O)NC1=CC(Cl)=CC(Cl)=C1	2017-09-23, 2017-09-12, 2017-09-09, 2017-07-11	4.03	4.02	3.31	3.86	3.94	3.805	0.339067	2.75	14.6	14.9	6.86	0.984	0.91	0.911	0.868	2017-09-15, 2017-07-21, 2017-07-14, 2017-01-20		1.2	8.36	0.311	1.9	1.55	2.94275	3.66957	1.12	0.415	0.662	0.37	0.862	0.838	0.919	0.745	2017-01-20, 2016-08-12	9.45	> 10.0	9.45	9.45		9.24	13.3	0.807	0.798	2017-10-03	> 10.0			48.8
MMV1013788	CN(CC(=O)NC1=CC=CC=C1N1CCCC1)CC1=CC=C2C=CC=CC2=C1	2017-09-23, 2017-09-12, 2017-09-09, 2017-07-11	> 10.0	> 12.5	> 10.0	> 10.0				1.99	0.58	0.448	0.552	0.546	0.772	0.332	0.556	2017-09-15, 2017-07-21, 2017-07-14, 2017-01-20		0.312	0.51	0.604	0.317	0.4135	0.43575	0.145186	1.66	4.87	1.05	2.12	0.741	0.923	0.872	0.875	2017-01-20, 2016-08-12	0.399	1.26	0.8295	0.8295	0.608819	20.3	3.84	0.907	0.935	2017-10-03	> 10.0			14.2
MMV1010248	FC(F)SC1=CC=C2N=C3C=CC=CC3=C(N3CCOCC3)C2=C1	2017-09-23, 2017-09-09, 2017-09-05, 2017-07-11	0.531	(IC50 could not be calculated because value was manually overridden)	0.725	0.774	0.725	0.676667	0.128508	0.997	1.69	2.6		0.987	0.89	0.924		2017-08-04, 2017-07-21		0.541	0.317			0.429	0.429	0.158392	3.95	1.7			0.718	0.877			2017-07-14, 2017-02-03	> 10.0	> 10.0		>10		0.724		0.336		2017-10-03	> 10.0			84.1
MMV1292802	CC1CC(C)C[N+](C1)=C1CC(C)(C)CC(=C1)N1CCCC1	2017-09-23, 2017-09-12, 2017-09-09, 2017-07-11	5.2	8.4	3.16	3.47	4.335	5.0575	2.40231	1.37	1.04	3.24	3	0.836	0.958	0.903	0.773	2017-09-15, 2017-07-21, 2017-07-14		0.972	0.944	0.319		0.944	0.745	0.369192	2.68	1.45	0.951		0.693	0.815	0.674		2017-07-14	> 10.0			>10		0.676		0.784		2017-10-03	> 10.0			85.9
MMV1385304	CCN(CC)S(=O)(=O)C1=CC=C(C=C1)C(C)NC(=O)C1=NN(CC)C(=O)C2=CC=CC=C12	2017-09-23, 2017-09-12, 2017-09-09, 2017-07-11	(IC50 could not be calculated because value was manually overridden)	0.453	0.901	1.46	0.901	0.938	0.504519	2.58	2.79	2.65		0.947	0.926	0.925		2017-08-04, 2016-07-22		0.779	0.335			0.557	0.557	0.313955	3.17	1.33			0.811	0.807			2017-07-14, 2016-07-22	> 10.0	> 10.0		>10						2017-10-03	> 10.0	1.61	0.0352	78.3
MMV049749	FC(F)(F)C1=NC(=NC=C1)N1CCC(CC1)NC(=O)C1=CC=CS1	2017-09-23, 2017-09-09, 2017-09-05, 2017-07-11	> 10.0	> 12.5	> 12.5	> 10.0				0.409	0.508	0.351		0.881	0.927	0.934		2017-08-04, 2017-07-21		0.613	0.336			0.4745	0.4745	0.195869	0.904	1.37			0.757	0.795			2017-07-14, 2017-02-03	> 10.0	> 10.0		>10		0.0846		0.0469		2017-10-03	> 10.0	1.9	0.176	71.4
MMV1445759	CC(C)CN1C(SCC2=NN3C(S2)=NC(C)=CC3=O)=NC2=CC=C(Cl)C=C2C1=O	2017-09-23, 2017-09-12, 2017-09-09, 2017-07-11	> 10.0	> 12.5	> 10.0	> 10.0				1.37	0.438	0.303		0.476	0.647	0.583		2017-09-15, 2017-07-21, 2017-07-14		(IC50 could not be calculated because value was manually overridden)	0.742	0.341		0.5415	0.5415	0.28355	0.426	14.7			0.461	0.569			2017-07-14, 2017-01-20	> 10.0	> 10.0		>10		0.548		0.688		2017-10-03	> 10.0	0.238	0.186	85.6
MMV020795	CCCCN1C(=NC2=CC(=CC=C12)S(N)(=O)=O)C(C)OC1=CC=C(Cl)C=C1Cl	2017-09-23, 2017-09-12, 2017-09-09, 2017-07-11	9.45	8.63	> 10.0	> 10.0	9.04	9.04	0.579828	1.19	0.502	0.381	0.321	0.806	0.927	0.873	0.859	2017-08-04, 2016-07-22		0.549	0.342			0.4455	0.4455	0.146371	3.61	1.27			0.908	0.839			2017-07-14, 2016-07-22	> 10.0	> 10.0		>10						2017-10-03	> 10.0			99.9
MMV1187425	CN(C)C1=CC=C(C=C1)C1=NC2=CC=C(C)C=C2N1	2017-09-23, 2017-09-12, 2017-09-09, 2017-07-11	(IC50 could not be calculated because value was manually overridden)	> 12.5	> 10.0	> 10.0				1.08	0.681	1.82		0.797	0.845	0.667		2017-09-15, 2017-07-21, 2017-07-14, 2017-01-20		1.09	3.95	0.514	0.343	0.802	1.47425	1.68115	0.681	0.385	0.545	1.14	0.702	0.817	0.846	0.898	2017-01-20, 2016-08-12	> 10.0	> 10.0		>10		3.09		0.695		2017-10-03	0.138	0.544	0.969	54.5
MMV046844	CCSC1=NC(=CC=N1)C1=CC2=C(OC(C)(C)CC2)C=C1	2017-09-23, 2017-09-09, 2017-09-05, 2017-07-11	> 10.0	> 12.5	> 12.5	> 10.0				1.6				0.186				2017-08-04, 2017-07-21		0.364	0.344			0.354	0.354	0.0141421	1.8	1.55			0.753	0.758			2017-07-14, 2017-02-03	> 10.0	> 10.0		>10						2017-10-03	0.867	1.37	0.937	28.8
MMV1189534	CN1N=C(C)C(CC(=O)NC2=CC=C(C=C2)N2C=NC3=CC=CC=C23)=C1C	2017-09-23, 2017-09-12, 2017-09-09, 2017-07-11	> 10.0	> 12.5	> 10.0	> 10.0				1.7	0.894	0.355		0.103	0.337	0.125		2017-09-15, 2017-07-21, 2017-07-14, 2017-01-20		0.967	0.64	0.389	0.347	0.5145	0.58575	0.285194	10.8	4.71	2.54	1.79	0.618	0.796	0.868	0.848	2017-01-20, 2016-08-12	> 10.0	0.315	0.315	0.315		0.613	0.915	0.87	0.921	2017-10-03	> 10.0
MMV1264283	CC1=CC=C(NS(=O)(=O)C2=CC=C(C=C2)C(=O)NC2=NC=CC=C2O)C=C1C	2017-09-23, 2017-09-12, 2017-09-09, 2017-07-11	3.91	2.56	5.71	3.77	3.84	3.9875	1.29847	1.69	1.45	1.67	3.28	0.903	0.848	0.96	0.859	2017-08-04, 2016-07-22		0.347	0.37			0.3585	0.3585	0.0162635	1.34	1.23			0.847	0.81			2017-07-14, 2016-07-22	> 10.0	> 10.0		>10		9.1	8.46	0.519	0.148	2017-10-03	> 10.0			19
MMV1189538	CC(NCC(=O)N1C(C)CC2=CC(=CC=C12)S(N)(=O)=O)C1CC2CCC1C2	2017-09-23, 2017-09-12, 2017-09-09, 2017-07-11	> 10.0	> 12.5	> 10.0	> 10.0				6.9	2.84			0.371	0.613			2017-09-15, 2017-07-21, 2017-07-14		1.55	2	0.352		1.55	1.30067	0.851822	0.798	1.31	11		0.331	0.604	0.629		2017-07-14, 2017-01-20	> 10.0	> 10.0		>10						2017-10-03	> 10.0			13.4
MMV1186972	CCOC1=CC=C(CN(C)CC(=O)NCCC2=CC=C(C=C2)S(N)(=O)=O)C=C1	2017-09-23, 2017-09-12, 2017-09-09, 2017-07-11	> 10.0	> 12.5	> 10.0	> 10.0												2017-09-15, 2017-07-21, 2017-07-14		1.46	> 10.0	0.357		0.9085	0.9085	0.779939	2.04	3.65	11.2		0.711	0.639	0.885		2017-07-14, 2017-01-20	> 10.0	> 10.0		>10		0.716	1.87	0.95	0.83	2017-10-03	> 10.0			-24.2
MMV1186403	FC(F)(F)C1=CC=CC(CNC2=C3C=CSC3=NC=N2)=C1	2017-09-23, 2017-09-12, 2017-09-09, 2017-07-11	> 10.0	> 12.5	> 10.0	> 10.0												2017-09-15, 2017-07-21, 2017-07-14		0.677	0.898	0.361		0.677	0.645333	0.269897	2.97	5.54	14.3		0.677	0.77	0.776		2017-07-14, 2017-01-20	> 10.0	5.34	5.34	5.34		0.552	1.38	0.926	0.875	2017-10-03	> 10.0	0.478	0.0768	94
MMV1232948	CNC1=C(C(=O)OCC2=CC(C(=O)OC)=C(C)O2)C(C)=NS1	2017-09-23, 2017-09-09, 2017-09-05, 2017-07-11	> 10.0	> 12.5	> 12.5	> 10.0				6.39	2.17	1.37		0.069	0.796	0.521		2017-08-04, 2017-07-14, 2016-07-22		(IC50 could not be calculated because value was manually overridden)	1.52	0.365		0.9425	0.9425	0.816708	1.97	15.1			0.855	0.684			2017-07-14, 2016-07-22	> 10.0	> 10.0		>10		0.262	0.768	0.515	0.899	2017-10-03	> 10.0	0.761	0.371	-29.9
MMV007742	O=C1C=C(NC2=CC=CC=C12)C1=CC=CC=C1	2017-09-23, 2017-09-12, 2017-09-09, 2017-07-11	> 10.0	> 12.5	(IC50 could not be calculated because value was manually overridden)	> 10.0				0.726	0.57	0.622		0.972	0.809	0.75		2017-09-15, 2017-07-21, 2017-07-14		0.365	0.775	0.491		0.491	0.543667	0.210013	3.15	2.91	2.03		0.775	0.8	0.846		2017-07-14, 2017-01-20	0.492	1.63	1.061	1.061	0.804688	4.29	1.31	0.991	0.945	2017-10-03	> 10.0			19.3
MMV098914	FC(F)(F)C1=NN=C(NC(=O)C2=C(NC(=O)C3=CC=CC=C3)C=CC=C2)S1	2017-09-23, 2017-09-09, 2017-09-05, 2017-07-11	> 10.0	> 12.5	> 12.5	> 10.0				0.154	0.31	0.538	0.169	0.374	0.899	0.928	0.61	2017-08-04, 2017-07-21		0.365	0.719			0.542	0.542	0.250316	2.92	5.83			0.829	0.871			2017-07-14, 2017-02-03	1.04	3.16	2.1	2.1	1.49907	1.8	0.912	0.988	0.969	2017-10-03	> 10.0	1.31	0.0227	94.6
MMV1427995	CC(SC1=NN=C(C2=CC=C(C)C=C2)C(=N1)C1=CC=C(C)C=C1)C(=O)NCC=C	2017-09-23, 2017-09-12, 2017-09-09, 2017-07-11	(IC50 could not be calculated because value was manually overridden)	0.415	0.761	1.02	0.761	0.732	0.303541	1.55	2.14	1.42		0.948	0.949	0.908		2017-08-04, 2017-07-21, 2017-01-20		0.462	0.782	0.366		0.462	0.536667	0.217819	1.7	1.69	1.5		0.887	0.74	0.642		2016-12-23, 2016-07-29	> 10.0	> 10.0		>10		17.8		0.56		2017-10-03	> 10.0			78.1
MMV1188683	CC1=CC=C(CNC2=C3C=CSC3=NC=N2)C=C1	2017-09-23, 2017-09-12, 2017-09-09, 2017-07-11	> 10.0	> 12.5	> 10.0	> 10.0												2017-08-04, 2017-07-21, 2017-01-20		0.37	1.03	2.64		1.03	1.34667	1.16766	1.29	15	0.706		0.912	0.746	0.681		2016-12-23, 2016-07-29	3.41	0.9	2.155	2.155	1.77484	27.6	1.25	0.553	0.913	2017-10-03	> 10.0	0.463	0.0322	-4.4
MMV1530701	FC(F)(F)COC1=CC=C(C=C1N\N=C(/C#N)S(=O)(=O)C1=CC=CC=C1)C(F)(F)F	2017-09-23, 2017-09-09, 2017-09-05, 2017-07-11	1.81	0.962	2.71	2.26	2.035	1.9355	0.745789	3.27	3.57	6.2	3.3	0.976	0.976	0.907	0.919	2017-08-04, 2017-07-21		0.371	0.475			0.423	0.423	0.0735391	1.71	2.67			0.848	0.906			2017-07-14, 2017-02-03	1.12	0.923	1.0215	1.0215	0.1393	2.83	3.39	0.939	0.948	2017-10-03	> 10.0	0.537	0.109	90.8
MMV1403983	CN1C=C(\C=C\C(=O)NC2=NC=C(CC3=CC=CC=C3)S2)C=N1	2017-09-23, 2017-09-12, 2017-09-09, 2017-07-11	> 10.0	> 12.5	> 10.0	> 10.0				18.5	1.28	5.12		0.242	0.396	0.224		2017-08-04, 2016-07-22		1.29	0.372			0.831	0.831	0.649124	2.04	16.9			0.736	0.819			2017-07-14, 2016-07-22	(IC50 could not be calculated because value was manually overridden)	0.808	0.808	0.808		2.06		0.96		2017-10-03	> 10.0			87.1
MMV1209094	COC1=CC(=CC(OC)=C1OC)C(=O)C1=C(C=C2C=CC=CN12)C1=CC=CC=C1	2017-09-23, 2017-09-12, 2017-09-09, 2017-07-11	> 10.0	> 12.5	> 10.0	> 10.0				0.367	0.317	0.191		0.831	0.823	0.595		2017-08-04, 2016-07-22		0.674	0.373			0.5235	0.5235	0.212839	2.48	9.57			0.695	0.844			2017-07-14, 2016-07-22	1.6	0.935	1.2675	1.2675	0.470226	0.93	5.5	0.879	0.883	2017-10-03	> 10.0			-0.7
MMV1509223	COC(=O)C1=CC(OC)=C(OC)C=C1NS(=O)(=O)C1=CC=C(OC)C=C1	2017-09-23, 2017-09-12, 2017-09-09, 2017-07-11	> 10.0	> 12.5	> 10.0	> 10.0												2017-09-15, 2017-07-21, 2017-07-14		0.613	0.789	0.374		0.613	0.592	0.208295	0.954	1.9	15.1		0.62	0.846	0.777		2017-07-14, 2017-01-20	0.381	1.11	0.7455	0.7455	0.515481	1.71	0.952	0.957	0.945	2017-10-03	> 10.0			-31.1
MMV1457316	CN1N=NN=C1SCC(=O)NC1=CC=C(C=C1)C(=O)NC1=NC=CC=C1O	2017-09-23, 2017-09-12, 2017-09-09, 2017-07-11	1.11	0.645	(IC50 could not be calculated because value was manually overridden)	1.12	1.11	0.958333	0.271401	19.6	2.3	35.3		0.876	0.896	0.851		2017-08-04, 2016-07-22		0.378	0.693			0.5355	0.5355	0.222739	0.71	1.26			0.729	0.808			2017-07-14, 2016-07-22	> 10.0	> 10.0		>10						2017-10-03	> 10.0	0.516	0.46	101
MMV423742	CN1CCN(CC1)C1=CC(C)=NC2=C(C=NN12)C1=C(Cl)C=CC=C1	2017-09-23, 2017-09-09, 2017-09-05, 2017-07-11	> 10.0	> 12.5	> 12.5	> 10.0				0.0757	0.264	0.676	0.145	0.0697	0.791	0.703	0.61	2017-08-04, 2017-07-21		0.831	0.379			0.605	0.605	0.319612	1.06	1.46			0.53	0.718			2017-07-14, 2017-02-03	> 10.0	> 10.0		>10						2017-10-03	2.14	1.29	0.865	29
MMV1320694	CC1=CC(C(=O)COC(=O)C2=CC=CNC2=O)=C(C)N1C1=CC=C(C)C(C)=C1	2017-09-23, 2017-09-12, 2017-09-09, 2017-07-11	> 10.0	> 12.5	> 10.0	> 10.0												2017-09-15, 2017-07-21, 2017-07-14, 2017-01-20		1.6	1.03	0.913	0.389	0.9715	0.983	0.496868	2.64	14.7	3	2.17	0.694	0.739	0.692	0.713	2017-01-20, 2016-08-12	> 10.0	> 10.0		>10						2017-10-03	> 10.0	0.289	0.638	79
MMV1043464	OC1=CC=C(C=C1)C1=CCN(CC1)C1=C2C=CC=CC2=NC=N1	2017-09-23, 2017-09-12, 2017-09-09, 2017-07-11	> 10.0	> 12.5	> 10.0	> 10.0				0.785	2.07	7.74		0.744	0.548	0.249		2017-09-15, 2017-07-21, 2017-07-14		0.39	1.45	0.812		0.812	0.884	0.533655	1.05	0.859	86		0.754	0.799	0.819		2017-07-14, 2017-01-20	0.221	1.2	0.7105	0.7105	0.692258	1.63	2.86	0.942	0.861	2017-10-03	> 10.0			58.6
MMV020978	FC(F)(F)C1=C(N=CC=C1)N1CCN(CC1)C1=NC=C(NC(=O)C2=CC=CS2)C=C1	2017-09-23, 2017-09-09, 2017-09-05, 2017-07-11	2.03	1.61	2.46	3.6	2.245	2.425	0.856757	0.9	0.45	0.627	1.43	0.778	0.556	0.696	0.905	2017-08-04, 2017-07-21		0.706	0.394			0.55	0.55	0.220617	0.436	1.6			0.899	0.841			2017-07-14, 2017-02-03	5.71	> 10.0	5.71	5.71		2.21	6.15	0.965	0.438	2017-10-03	> 10.0			64.7
MMV1046691	O=C(NC1=CC=C(C=N1)N1CCCC1)C1CCC=CC1	2017-09-23, 2017-09-12, 2017-09-09, 2017-07-11	> 10.0	> 12.5	> 10.0	> 10.0				0.458				0.619				2017-08-04, 2016-07-22		0.545	0.395			0.47	0.47	0.106066	0.638	0.817			0.743	0.821			2017-07-14, 2016-07-22	> 10.0	1.81	1.81	1.81		0.33	1.95	0.873	0.976	2017-10-03	0.748	2.54	0.96	-26.8
MMV665923	FC(F)(F)C1=CC=CC(=C1)N1N=NC2=CC=CC=C2C1=N	2017-09-23, 2017-09-09, 2017-09-05, 2017-07-11	2.55	1.57	2.48	3.81	2.515	2.6025	0.920484	1.08	1.1	1.82	1.13	0.978	0.941	0.895	0.92	2017-08-04, 2017-07-21		1.68	0.397			1.0385	1.0385	0.907218	2.61	1.92			0.679	0.872			2017-07-14, 2017-02-03	> 10.0	> 10.0		>10		0.219		0.562		2017-10-03	> 10.0			89.1
MMV1429606	COC1=CC=C(C=C1)C1=CSC2=NC=NC(SC3=NN=C(N3CC(N)=O)C3=CC=CC(C)=C3)=C12	2017-09-23, 2017-09-12, 2017-09-09, 2017-07-11	8.12	7.27	> 10.0	6.14	7.27	7.17667	0.993294	2.72	3.18	1.82	2.37	0.927	0.838	0.684	0.722	2017-08-04, 2017-07-21, 2017-01-20		0.4	(IC50 could not be calculated because value was manually overridden)	0.708		0.554	0.554	0.217789	0.93	1.39			0.789	0.824			2016-12-23, 2016-07-29	> 10.0	3.5	3.5	3.5		1.01	10.6	0.63	0.918	2017-10-03	> 10.0	0.272	0.178	7.3
MMV1404141	CCN(CC)CCN1C(NC(=O)C2=CN=C3N(N=CC3=C2)C(C)C)=NC2=CC=CC=C12	2017-09-23, 2017-09-12, 2017-09-09, 2017-07-11	3	3.75	2.87	4.75	3.375	3.5925	0.86365	1.44	0.802	1.29	0.996	0.759	0.789	0.766	0.795	2017-09-15, 2017-07-21, 2017-07-14, 2017-01-20		0.401	1.07	0.95	0.45	0.7	0.71775	0.341585	18.5	10.7	15.9	1.56	0.607	0.572	0.887	0.922	2017-01-20, 2016-08-12	> 10.0	> 10.0		>10		1.32	1.52	0.449	0.575	2017-10-03	> 10.0	0.682	0.372	62.5
MMV608043	CC1=C(OC2=CC=C(C)C=C2)C(=O)N=C(N1)C1=CC=CC=C1	2017-09-23, 2017-09-09, 2017-09-05, 2017-07-11	> 10.0	> 12.5	> 12.5	> 10.0				0.786	0.301	1.26	1.74	0.907	0.339	0.506	0.679	2017-08-04, 2017-07-21		0.555	0.402			0.4785	0.4785	0.108187	3.08	1.83			0.89	0.835			2017-07-14, 2017-02-03	> 10.0	> 10.0		>10		1.53		0.953		2017-10-03	> 10.0			28.2
MMV1515302	N1C=CC(=N1)C1=CC=C(S1)C#CC1=CC=CC=C1	2017-09-23, 2017-09-09, 2017-09-05, 2017-07-11	> 10.0	> 12.5	> 12.5	> 10.0				5.85				0.158				2017-08-04, 2017-07-21		0.403	1.76			1.0815	1.0815	0.959544	0.509	0.427			0.586	0.586			2017-07-14, 2017-02-03	> 10.0	> 10.0		>10						2017-10-03	5.28	0.892	0.722	7.4
MMV1457769	CC1=CC(=CC(=C1C)S(=O)(=O)N(CC1=CC=C(C=C1)C(=O)NC1CC1)C1CC1)[N+]([O-])=O	2017-09-23, 2017-09-12, 2017-09-09, 2017-07-11	(IC50 could not be calculated because value was manually overridden)	(IC50 could not be calculated because value was manually overridden)	> 10.0	> 10.0				0.44	0.423			0.709	0.909			2017-08-04, 2016-07-22		1.53	0.408			0.969	0.969	0.793374	2.57	1.11			0.804	0.837			2017-07-14, 2016-07-22	> 10.0	> 10.0		>10		0.0712		0.422		2017-10-03	> 10.0			73.4
MMV1311418	CC1=CC(C(=O)COC(=O)C(O)(C2=CC=CC=C2)C2=CC=CC=C2)=C(C)N1CC=C	2017-09-23, 2017-09-12, 2017-09-09, 2017-07-11	> 10.0	> 12.5	> 10.0	> 10.0				0.341	0.259	0.238		0.871	0.601	0.692		2017-09-15, 2017-07-21, 2017-07-14		0.41	0.433	0.537		0.433	0.46	0.0676683	0.658	0.868	1.28		0.645	0.888	0.596		2017-07-14, 2017-01-20	> 10.0	> 10.0		>10		2.23		0.331		2017-10-03	2.29	0.92	0.608	-32.9
MMV423750	CC1=CC=C(C=C1)C1=C2N=C(C)C=C(N3CCCC3)N2N=C1	2017-09-23, 2017-09-09, 2017-09-05, 2017-07-11	> 10.0	> 12.5	> 12.5	> 10.0				12.2				0.289				2017-08-04, 2017-07-21		3.52	0.41			1.965	1.965	2.1991	0.649	0.632			0.712	0.675			2017-07-14, 2017-02-03	> 10.0	> 10.0		>10						2017-10-03	> 10.0	0.383	0.489	-18.8
MMV1420775	COCCNC(=O)C1CCN(CC1)C(C(=O)C1=CNC2=CC=CC=C12)C1=CC=CC=C1	2017-09-23, 2017-09-12, 2017-09-09, 2017-07-11	1.2	> 12.5	3.58	2.8	2.8	2.52667	1.21332	0.99	0.36	1.03	1.28	0.967	0.76	0.845	0.834	2017-08-04, 2016-07-22		0.472	0.429			0.4505	0.4505	0.0304056	1.13	0.619			0.555	0.789			2017-07-14, 2016-07-22	> 10.0	> 10.0		>10						2017-10-03	> 10.0			37.5
MMV1175132	O=C(NC1=CC=C(OC2=CC=C3C=CC=CC3=C2)C=C1)C1=CC=CC=C1	2017-09-23, 2017-09-12, 2017-09-09, 2017-07-11	> 10.0	(IC50 could not be calculated because value was manually overridden)	> 10.0	> 10.0				1.5	1.59			0.477	0.503			2017-08-04, 2016-07-22		0.973	0.43			0.7015	0.7015	0.383959	3.79	2.91			0.782	0.892			2017-07-14, 2016-07-22	> 10.0	> 10.0		>10		2.21	2.76	0.902	0.885	2017-10-03	> 10.0	0.361	0.0138	45.6
MMV1387667	CC(=O)NCCCC1=CC=C(C=C1)C(=O)COC(=O)C1=CC=CC=C1N1C=NN=N1	2017-09-23, 2017-09-12, 2017-09-09, 2017-07-11	> 10.0	> 12.5	> 10.0	> 10.0				0.572	1.45			0.604	0.0696			2017-08-04, 2016-07-22		0.86	0.43			0.645	0.645	0.304056	0.93	1.16			0.731	0.793			2017-07-14, 2016-07-22	> 10.0	> 10.0		>10						2017-10-03	2.81	0.783	0.857	48.8
MMV1069255	CCCOC1=CC=C(\C=N\NC(=S)NC2=CC=CC=C2[N+]([O-])=O)C(O)=C1	2017-09-23, 2017-09-09, 2017-09-05, 2017-07-11	4.77	5.71	6.76	5.39	5.55	5.6575	0.832161	2.49	2.33	2.23	2.3	0.896	0.955	0.852	0.906	2017-08-04, 2017-07-21		0.505	0.431			0.468	0.468	0.0523259	0.944	1.4			0.8	0.873			2017-07-14, 2017-02-03	9.64	> 10.0	9.64	9.64		10.7	0.959	0.983	0.808	2017-10-03	> 10.0	0.811	0.412	-9
MMV1263690	CC1=CC=C(C=C1)C(NCC(=O)NC1=C(C=CS1)C(N)=O)C1=CC=CS1	2017-09-23, 2017-09-12, 2017-09-09, 2017-07-11	2.93	1.83	2.54	(IC50 could not be calculated because value was manually overridden)	2.54	2.43333	0.557704	2.77	0.754	1.33		0.836	0.916	0.929		2017-08-04, 2016-07-22		1.03	0.434			0.732	0.732	0.421436	1.58	2.76			0.702	0.821			2017-07-14, 2016-07-22	> 10.0	> 10.0		>10		0.0591	1.5	0.225	0.562	2017-10-03	> 10.0			11
MMV1164831	CN(\N=C\C1CC(=O)NC(C)=C1C#N)C1=C(Cl)C=C(C=N1)C(F)(F)F	2017-09-23, 2017-09-12, 2017-09-09, 2017-07-11	> 10.0	> 12.5	> 10.0	> 10.0												2017-09-15, 2017-07-21, 2017-07-14, 2017-01-20		1.68	(IC50 could not be calculated because value was manually overridden)	(IC50 could not be calculated because value was manually overridden)	0.439	1.0595	1.0595	0.87752	0.747	1.48			0.669	0.798			2017-01-20, 2016-08-12	0.886	1.06	0.973	0.973	0.123037	3.55	17	0.978	0.952	2017-10-03	> 10.0	0.31	0.0607	-13.4
MMV1454442	CCOC(=O)C1=C(C)NC(C(=O)CSC2=NN=C(C3CC3)N2N)=C1C	2017-09-23, 2017-09-09, 2017-09-05, 2017-07-11	0.502	(IC50 could not be calculated because value was manually overridden)	(IC50 could not be calculated because value was manually overridden)	0.432	0.467	0.467	0.0494975	2.83	4.04			0.998	0.967			2017-08-04, 2017-07-21		0.935	0.441			0.688	0.688	0.349311	14.4	4.79			0.735	0.816			2017-07-14, 2017-02-03	> 10.0	> 10.0		>10						2017-10-03	> 10.0			43.4
MMV1186934	OC1=C(C=C(F)C=C1)C(=O)C1=CN=C2C=C3OCCOC3=CC2=C1	2017-09-23, 2017-09-12, 2017-09-09, 2017-07-11	> 10.0	> 12.5	> 10.0	> 10.0												2017-08-04, 2017-07-21, 2017-01-20		0.45	1.61	0.517		0.517	0.859	0.651247	0.798	3.89	2.78		0.689	0.673	0.856		2016-12-23, 2016-07-29	2.65	0.766	1.708	1.708	1.33219	4.55	2.86	0.791	0.949	2017-10-03	> 10.0	0.502	0.0705	28.5
MMV1477651	COC1=CC=C(C=C1OC)C1=C(C)NN=C1C1=CC=C(OCC(C)=C)C=C1O	2017-09-23, 2017-09-12, 2017-09-09, 2017-07-11	(IC50 could not be calculated because value was manually overridden)	> 12.5	7.85	> 10.0	7.85	7.85		0.553	0.724	0.421		0.904	0.924	0.873		2017-09-15, 2017-07-21, 2017-07-14, 2017-01-20		5.19	3.55	2.84	0.451	3.195	3.00775	1.96819	0.606	0.663	8.33	1.37	0.659	0.791	0.882	0.749	2017-01-20, 2016-08-12	0.706	3.77	2.238	2.238	2.16658	2.44	7.16	0.95	0.891	2017-10-03	> 10.0	0.772	0.083	-44
MMV1477724	COC1=C(OC)C=C(C=C1)C1=C(ON=C1C)C1=C(O)C=C(OCC(C)=C)C=C1	2017-09-23, 2017-09-12, 2017-09-09, 2017-07-11	> 10.0	> 12.5	> 10.0	> 10.0				1.2	0.456	0.526	0.684	0.192	0.819	0.636	0.598	2017-09-15, 2017-07-21, 2017-07-14		0.461	1.01	1.04		1.01	0.837	0.325971	9.73	19.6	12.4		0.688	0.741	0.626		2017-07-14, 2017-01-20	0.499	1.39	0.9445	0.9445	0.630032	4.27	1.04	0.99	0.956	2017-10-03	> 10.0			26.5
MMV1103291	CC1=CC=C(C=C1)C1=NOC(CN2CCN(CC2)C2=CC(C)=NC(N)=N2)=N1	2017-09-23, 2017-09-12, 2017-09-09, 2017-07-11	> 10.0	> 12.5	> 10.0	> 10.0												2017-08-04, 2016-07-22		0.462	0.486			0.474	0.474	0.0169706	1.29	1.13			0.825	0.834			2017-07-14, 2016-07-22	2.61	> 10.0	2.61	2.61		0.956	1.1	0.915	0.836	2017-10-03	> 10.0			95.6
MMV1168781	COC1=CC=CC(CN2N=C(C(=O)NC3CC3)C3=C2CCN(CC2=C(Cl)C=C4OCOC4=C2)C3)=C1	2017-09-23, 2017-09-12, 2017-09-09, 2017-07-11	(IC50 could not be calculated because value was manually overridden)	2.65	5.66	6.43	5.66	4.91333	1.99756	0.999	1.59	1.08		0.899	0.867	0.886		2017-08-04, 2016-07-22		0.464	1.08			0.772	0.772	0.435578	0.985	2.18			0.778	0.771			2017-07-14, 2016-07-22	> 10.0	> 10.0		>10						2017-10-03	> 10.0			-10.4
MMV1488074	CC1=NC2=C(C=NN2C(=C1)N1CCN(CCO)CC1)C1=CC=C(F)C=C1	2017-09-23, 2017-09-12, 2017-09-09, 2017-07-11	> 10.0	> 12.5	> 10.0	> 10.0												2017-09-15, 2017-07-21, 2017-07-14, 2017-01-20		0.887	0.506	(IC50 could not be calculated because value was manually overridden)	0.465	0.506	0.619333	0.232711	0.755	1.38	0.937		0.817	0.95	0.718		2017-01-20, 2016-08-12	> 10.0	> 10.0		>10		3		0.465		2017-10-03	3.14	1.03	0.819	49.6
MMV1386445	COC1=CC(C(C)NC2=C3C=CSC3=NC=N2)=C(OC)C=C1	2017-09-23, 2017-09-12, 2017-09-09, 2017-07-11	> 10.0	> 12.5	> 10.0	> 10.0				0.909	0.334	0.279		0.166	0.778	0.572		2017-09-15, 2017-07-21, 2017-07-14		1.19	2.69	0.471		1.19	1.45033	1.13218	2.42	0.723	1.18		0.748	0.804	0.756		2017-07-14, 2017-01-20	4.73	3.45	4.09	4.09	0.905097	0.86	1.06	0.961	0.977	2017-10-03	> 10.0			24.4
MMV1275013	CC1=C(C=NN1C1=CC=CC(=C1)C(F)(F)F)C(=O)NC1=CC=CC=C1O	2017-09-23, 2017-09-12, 2017-09-09, 2017-07-11	7.61	5.91	6.77	6.44	6.605	6.6825	0.712618	1.88	1.97	2.5	2.08	0.865	0.846	0.85	0.81	2017-08-04, 2017-07-21, 2017-01-20		0.479	1.31	1.01		1.01	0.933	0.420817	1.61	0.9	4.12		0.835	0.765	0.848		2016-12-23, 2016-07-29	> 10.0	> 10.0		>10		0.259	2.1	0.0744	0.837	2017-10-03	> 10.0			-18.1
MMV1320107	C\N=C1/SC=C(N1\N=C\C1=C(C)C=CS1)C1=CC=CO1	2017-09-23, 2017-09-12, 2017-09-09, 2017-07-11	> 10.0	> 12.5	> 10.0	> 10.0				0.581	0.566			0.494	0.381			2017-08-04, 2016-07-22		0.48	0.834			0.657	0.657	0.250316	0.386	0.556			0.759	0.779			2017-07-14, 2016-07-22	> 10.0	> 10.0		>10		0.0628	0.219	0.312	0.533	2017-10-03	0.288	0.668	0.886	63.9
MMV1043514	CC(NC(=O)C1=CC=CC(NC2=NC=CC=N2)=C1)C1=CC=CC(=C1)C(F)(F)F	2017-09-23, 2017-09-09, 2017-09-05, 2017-07-11	> 10.0	> 12.5	> 12.5	> 10.0				0.244	0.68	0.159		0.765	0.815	0.639		2017-08-04, 2017-07-21		0.483	0.69			0.5865	0.5865	0.146371	1.46	5.13			0.761	0.72			2017-07-14, 2017-02-03	1.99	2.79	2.39	2.39	0.565685	0.765	0.842	0.826	0.948	2017-10-03	> 10.0	0.897	0.06	101
MMV1030932	CC(=O)NCC1=CC=C(C=C1)C(=O)NC1=C(O)C=CC=C1	2017-09-23, 2017-09-12, 2017-09-09, 2017-07-11	(IC50 could not be calculated because value was manually overridden)	1.34	0.898	0.799	0.898	1.01233	0.288053	1.24	3.33	3.27		0.957	0.898	0.934		2017-09-15, 2017-07-21, 2017-07-14		0.537	0.734	0.484		0.537	0.585	0.131731	1.4	1.37	1.4		0.794	0.676	0.652		2017-07-14, 2017-01-20	> 10.0	> 10.0		>10						2017-10-03	> 10.0			37.6
MMV1189430	BrC1=CC=C(CC2=CN=C(NC(=O)C3=CC4=NNN=C4C=C3)S2)C=C1	2017-09-23, 2017-09-12, 2017-09-09, 2017-07-11	> 10.0	> 12.5	> 10.0	> 10.0				1.42				0.205				2017-09-15, 2017-07-21, 2017-07-14, 2017-01-20		1.72	2.33	3.52	0.492	2.025	2.0155	1.26106	0.759	0.704	0.94	1.16	0.716	0.828	0.836	0.883	2017-01-20, 2016-08-12	1.33	2.91	2.12	2.12	1.11723	1.97	2.12	0.953	0.936	2017-10-03	> 10.0			10.6
MMV1209109	CC1=CC(C(=O)CSC2=NC3=CC=CC=C3N2)=C(C)N1C1=CC=C(F)C=C1	2017-09-23, 2017-09-12, 2017-09-09, 2017-07-11	> 10.0	(IC50 could not be calculated because value was manually overridden)	> 10.0	> 10.0				0.981	1.23			0.532	0.481			2017-08-04, 2016-07-22		0.707	0.493			0.6	0.6	0.151321	1.4	3.58			0.802	0.879			2017-07-14, 2016-07-22	> 10.0	> 10.0		>10		0.732	0.675	0.897	0.775	2017-10-03	> 10.0	0.772	0.466	91.8
MMV1188599	CC(NC1=C2C=CSC2=NC=N1)C1=CC=C(C=C1)N1C=NC=N1	2017-09-23, 2017-09-12, 2017-09-09, 2017-07-11	> 10.0	> 12.5	> 10.0	> 10.0												2017-08-04, 2016-07-22		0.504	0.725			0.6145	0.6145	0.156271	0.652	1.25			0.826	0.765			2017-07-14, 2016-07-22	1.54	> 10.0	1.54	1.54		0.72	0.563	0.882	0.832	2017-10-03	> 10.0			99.5
MMV1462370	S1C2=CC=CC=C2N=C1C1=NC2=CC=CC=C2S1	2017-09-23, 2017-09-09, 2017-09-05, 2017-07-11	> 10.0	> 12.5	> 12.5	> 10.0												2017-08-04, 2017-07-21		(IC50 could not be calculated because value was manually overridden)	0.51			0.51	0.51		0.607				0.729				2017-07-14, 2017-02-03	> 10.0	> 10.0		>10						2017-10-03	> 10.0	0.599	0.667	-22.8
MMV1458311	CC1=CC=CC(=C1)C1=NN=C(SC2=C3C4=C(CCCC4)SC3=NC(C)=N2)N1CC(N)=O	2017-09-23, 2017-09-12, 2017-09-09, 2017-07-11	> 10.0	> 12.5	> 10.0	> 10.0												2017-08-04, 2016-07-22		0.512	0.596			0.554	0.554	0.059397	1.21	42.4			0.61	0.724			2017-07-14, 2016-07-22	> 10.0	> 10.0		>10						2017-10-03	> 10.0			95.8
MMV1044457	CNC1=C(C(=O)NC(C)C2=CC=C(C=C2)C(C)C)C(C)=NS1	2017-09-23, 2017-09-12, 2017-09-09, 2017-07-11	(IC50 could not be calculated because value was manually overridden)	0.547	1.15	2.17	1.15	1.289	0.82038	1.63	1.09	1.13		0.935	0.906	0.891		2017-08-04, 2016-07-22		0.934	0.514			0.724	0.724	0.296985	3.26	2.89			0.921	0.794			2017-07-14, 2016-07-22	> 10.0	> 10.0		>10		0.222	0.674	0.505	0.915	2017-10-03	> 10.0			100
MMV1213024	COC1=CC=C(\C=C2/N=C(SCC(O)=O)N(CC3=CC=CC=C3)C2=O)C=C1	2017-09-23, 2017-09-12, 2017-09-09, 2017-07-11	> 10.0	> 12.5	> 10.0	> 10.0				0.428	0.666			0.74	0.39			2017-09-15, 2017-07-21, 2017-07-14		0.519	0.552	0.563		0.552	0.544667	0.0228983	2.86	1.64	1.94		0.673	0.84	0.917		2017-07-14, 2017-01-20	> 10.0	> 10.0		>10						2017-10-03	> 10.0	0.235	0.0496	-28.9
MMV1092949	CC(C)(C)C1=NC(=NO1)C1=CC=C(N)C=C1	2017-09-23, 2017-09-12, 2017-09-09, 2017-07-11	> 10.0	> 12.5	> 10.0	> 10.0												2017-09-15, 2017-07-21, 2017-07-14, 2017-01-20		1.06	2.65	1.87	0.519	1.465	1.52475	0.933258	1.45	1.23	1.84	2.11	0.704	0.581	0.849	0.752	2017-01-20, 2016-08-12	> 10.0	> 10.0		>10						2017-10-03	> 10.0	0.239	0.416	0.6
MMV1442903	CC1=C(N2C=CC=CC2=N1)C(=O)NNC(=O)C1=C2N=C3CCCCCN3C2=NC(C)=C1	2017-09-23, 2017-09-12, 2017-09-09, 2017-07-11	4.89	4.22	4.99	7.8	4.94	5.475	1.58725	4.27	16.7	3.42	2.78	0.949	0.788	0.842	0.845	2017-08-04, 2017-07-21, 2017-01-20		(IC50 could not be calculated because value was manually overridden)	0.524	0.65		0.587	0.587	0.0890955	1.43	4.09			0.738	0.774			2016-12-23, 2016-07-29	> 10.0	1.63	1.63	1.63		0.56	1.52	0.92	0.944	2017-10-03	> 10.0			99.1
MMV1346624	ClC1=CC=C(C=C1C(=O)C(C#N)C1=CC=CC=N1)S(=O)(=O)N1CCC2=CC=CC=C2C1	2017-09-23, 2017-09-09, 2017-09-05, 2017-07-11	> 10.0	> 12.5	> 12.5	> 10.0				0.371	0.347	1.05	0.227	0.782	0.719	0.836	0.314	2017-08-04, 2017-07-21		1.56	0.524			1.042	1.042	0.732563	0.851	2.54			0.81	0.787			2017-07-14, 2017-02-03	> 10.0	> 10.0		>10		1.25		0.33		2017-10-03	> 10.0			-24.5
MMV622192	CC1=NN(CC2=CC=CC=C2)C2=C1C=C(S2)C(=O)NC1=NC2=CC=CC=C2N1	2017-09-23, 2017-09-09, 2017-09-05, 2017-07-11	6.63	7.05	11.1	8.17	7.61	8.2375	2.01599	3.61	2.75	11.1	4.9	0.986	0.918	0.887	0.881	2017-08-04, 2017-07-21		0.75	0.525			0.6375	0.6375	0.159099	4.24	3.15			0.737	0.843			2017-07-14, 2017-02-03	0.685	0.665	0.675	0.675	0.0141421	4.43	2.5	0.996	0.966	2017-10-03	> 10.0			53.3
MMV1223531	CC1CC(CC(C)(C)C1)NC(=O)C1=CC2=C(N=C3C=CC=CN3C2=O)N1C	2017-09-23, 2017-09-12, 2017-09-09, 2017-07-11	> 10.0	> 12.5	> 10.0	> 10.0				6.01	0.41			0.417	0.434			2017-09-15, 2017-07-21, 2017-07-14		1.25	0.905	0.529		0.905	0.894667	0.360611	1.02	0.901	0.983		0.623	0.854	0.833		2017-07-14, 2017-01-20	> 10.0	> 10.0		>10						2017-10-03	> 10.0			58.8
MMV1290095	CC1=NN(C(Cl)=C1\C=N\NC1=NC(=O)C=C(C)N1)C1=CC=CC(=C1)C(F)(F)F	2017-09-23, 2017-09-12, 2017-09-09, 2017-07-11	2.7	1.28	(IC50 could not be calculated because value was manually overridden)	(IC50 could not be calculated because value was manually overridden)	1.99	1.99	1.00409	4.46	2.93			0.886	0.835			2017-08-04, 2016-07-22		1.17	0.548			0.859	0.859	0.43982	12	2.26			0.54	0.867			2017-07-14, 2016-07-22	> 10.0	> 10.0		>10		0.668		0.859		2017-10-03	> 10.0			42.9
MMV1425891	CCNC(=O)C(C)NC(=O)C1=C2C=NN(CC3=C(Cl)C=CC=C3)C2=NC(=C1)C1=CC=CC=C1	2017-09-23, 2017-09-12, 2017-09-09, 2017-07-11	0.814	0.767	1.29	1.25	1.032	1.03025	0.277984	1.9	2.42	1.54	1.81	0.961	0.81	0.942	0.856	2017-08-04, 2016-07-22		(IC50 could not be calculated because value was manually overridden)	0.549			0.549	0.549		2.75				0.886				2017-07-14, 2016-07-22	> 10.0	> 10.0		>10						2017-10-03	> 10.0			90.6
MMV1189093	O=C(NC1=CC=C(C=C1)N1CCCCCC1)C1=CC=CN1	2017-09-23, 2017-09-12, 2017-09-09, 2017-07-11	> 10.0	> 12.5	> 10.0	> 10.0				0.635	1.13	2.21		0.961	0.634	0.801		2017-09-15, 2017-07-21, 2017-07-14, 2017-01-20		2.89	1.91	2.04	0.549	1.975	1.84725	0.968482	8.83	1.49	1.79	2.94	0.669	0.829	0.789	0.871	2017-01-20, 2016-08-12	> 10.0	> 10.0		>10		1.04		0.148		2017-10-03	1.52	1.02	0.916	43.2
MMV1103183	OC1=CC=CN=C1NC(=O)C1=CC=C(N=C1)N1CCOCC1	2017-09-23, 2017-09-12, 2017-09-09, 2017-07-11	1.29	1.72	2.04	1.29	1.505	1.585	0.364829	1.76	1.49	1.46	2.02	0.971	0.948	0.923	0.891	2017-09-15, 2017-07-21, 2017-07-14, 2017-01-20		1.02	1.09	(IC50 could not be calculated because value was manually overridden)	0.55	1.02	0.886667	0.293655	11.5	1.46	1.34		0.708	0.651	0.711		2017-01-20, 2016-08-12	> 10.0	> 10.0		>10						2017-10-03	> 10.0	8.96	0.133	101
MMV1187778	O=C1C2=C(NC3=C1C=C(OC1=C4SC=CC4=NC=N1)C=C3)C=CC=C2	2017-09-23, 2017-09-12, 2017-09-09, 2017-07-11	> 10.0	(IC50 could not be calculated because value was manually overridden)	> 10.0	> 10.0				0.491	1.04			0.84	0.718			2017-08-04, 2016-07-22		1.05	0.552			0.801	0.801	0.352139	9.04	2.89			0.724	0.875			2017-07-14, 2016-07-22	> 10.0	> 10.0		>10		1.13		0.0323		2017-10-03	> 10.0			-2.7
MMV1308605	NN1C(SCC(=O)C2=CNC3=CC=CC=C23)=NN=C1C(F)(F)F	2017-09-23, 2017-09-12, 2017-09-09, 2017-07-11	> 10.0	> 12.5	> 10.0	> 10.0				0.227	0.235	0.157		0.784	0.71	0.371		2017-09-15, 2017-07-21, 2017-07-14		0.554	0.958	1.25		0.958	0.920667	0.349499	1.45	2.22	1.04		0.693	0.821	0.872		2017-07-14, 2017-01-20	0.777	1.97	1.3735	1.3735	0.843578	4.64	1.23	0.998	0.973	2017-10-03	> 10.0			-35.2
MMV1090686	CCOC1=CC=C(C=C1)C(=O)CN(C#N)C(=O)C1=CC=CC=C1	2017-09-23, 2017-09-12, 2017-09-09, 2017-07-11	3.37	2.47	4.46	3.99	3.68	3.5725	0.859937	19.7	3.99	3.35	2.23	0.888	0.743	0.711	0.794	2017-08-04, 2016-07-22		1.09	0.561			0.8255	0.8255	0.374059	12.3	3.74			0.588	0.841			2017-07-14, 2016-07-22	3.75	2.72	3.235	3.235	0.72832	1.7	3.16	0.911	0.984	2017-10-03	> 10.0	0.484	0.24	-47.2
MMV1443028	[O-][N+](=O)C1=CC=C(\C=C\C(=O)NCC(=O)N2CCN(CC2)S(=O)(=O)C2=CC=C(Cl)C=C2)C=C1	2017-09-23, 2017-09-12, 2017-09-09, 2017-07-11	> 10.0	> 12.5	> 10.0	> 10.0				1.54	2.37	2.27		0.488	0.306	0.204		2017-08-04, 2017-07-21, 2017-01-20		4.08	1.2	0.562		1.2	1.94733	1.87429	0.308	0.545	0.486		0.622	0.483	0.749		2016-12-23, 2016-07-29	> 10.0	> 10.0		>10		0.283	0.306	0.229	0.229	2017-10-03	> 10.0			101
MMV044470	FC(F)(F)C1=NC(=NC=C1)N1CCC(CC1)NC(=O)C1=CC=CO1	2017-09-23, 2017-09-12, 2017-09-09, 2017-07-11	7.93	6.35	4.71	4.93	5.64	5.98	1.48938	1.72	1.8	2.64	1.68	0.944	0.9	0.866	0.811	2017-08-04, 2017-07-21, 2017-01-20		0.562	(IC50 could not be calculated because value was manually overridden)	1.05		0.806	0.806	0.345068	0.857	1.15			0.811	0.774			2016-12-23, 2016-07-29	> 10.0	> 10.0		>10						2017-10-03	> 10.0			15.8
MMV1192489	O=C(NCCCC1=NC2=CC=CC=C2N1)C1=C2C=CC=CC2=NN1	2017-09-23, 2017-09-12, 2017-09-09, 2017-07-11	> 10.0	> 12.5	> 10.0	> 10.0				0.384	1.14	0.104		0.246	0.181	0.016		2017-08-04, 2017-07-21, 2017-01-20		0.565	1.08	0.642		0.642	0.762333	0.277788	1.31	16.1	4.15		0.715	0.633	0.855		2016-12-23, 2016-07-29	1.67	1.02	1.345	1.345	0.459619	2.09	8.9	0.957	0.976	2017-10-03	> 10.0
MMV1208633	CC1CC2=CC=CC=C2N1S(=O)(=O)C1=CC=CC(=C1)C(=O)NC1=NOC(C)=C1	2017-09-23, 2017-09-09, 2017-09-05, 2017-07-11	6.14	7.49	7.99	8.77	7.74	7.5975	1.10524	2.36	0.899	2.88	1.68	0.762	0.81	0.637	0.826	2017-08-04, 2017-07-14, 2016-07-22		1.69	0.566	(IC50 could not be calculated because value was manually overridden)		1.128	1.128	0.794788	2.21	2.75			0.75	0.86			2017-07-14, 2016-07-22	> 10.0	> 10.0		>10		0.0794		0.0984		2017-10-03	> 10.0			-27.1
MMV194978	CCC1=CC=C(C=C1)C(=O)NC1=CC=CC(NC(=O)C2=C(C)C=CC=C2)=C1	2017-09-23, 2017-09-12, 2017-09-09, 2017-07-11	> 10.0	> 12.5	> 10.0	> 10.0												2017-09-15, 2017-07-21, 2017-07-14, 2017-01-20		1.19	1.33	1.23	0.566	1.21	1.079	0.347031	0.678	2	0.805	2.86	0.638	0.649	0.428	0.818	2017-01-20, 2016-08-12	1.48	2.7	2.09	2.09	0.86267	1.45	3.3	0.855	0.926	2017-10-03	> 10.0	0.216	0.121	-3.7
MMV1085491	CC1=CC(C(=O)NCC2=NN=C3C=CC=CN23)=C(C)N1C1CCCCC1	2017-09-23, 2017-09-12, 2017-09-09, 2017-07-11	> 10.0	> 12.5	> 10.0	> 10.0												2017-08-04, 2016-07-22		0.783	0.567			0.675	0.675	0.152735	0.642	1.26			0.59	0.651			2017-07-14, 2016-07-22	> 10.0	> 10.0		>10		0.0612		0.0941		2017-10-03	3.41	0.916	0.842	33.3
MMV1288459	CC1=NN(C(Cl)=C1\C=N\NC1=NC(=O)C=C(C)N1)C1=CC=CC=C1Cl	2017-09-23, 2017-09-12, 2017-09-09, 2017-07-11	> 10.0	> 12.5	> 10.0	> 10.0				0.285	0.16	0.234	0.164	0.766	0.83	0.838	0.929	2017-08-04, 2016-07-22		3.27	0.568			1.919	1.919	1.9106	9.61	0.817			0.855	0.803			2017-07-14, 2016-07-22	> 10.0	> 10.0		>10						2017-10-03	> 10.0	0.709	0.438	64
MMV1531104	FC(F)(F)OC1=CC=C(NC(=O)NC2=CC=C(OC3=CC(=CC(=C3)C(F)(F)F)C(F)(F)F)C=C2)C=C1	2017-09-23, 2017-09-12, 2017-09-09, 2017-07-11	0.535	(IC50 could not be calculated because value was manually overridden)	0.974	0.834	0.834	0.781	0.224248	5.49	17.8	9.97		0.987	0.952	0.932		2017-09-15, 2017-07-21, 2017-07-14, 2017-01-20		> 10.0	> 10.0	> 10.0	0.569	0.569	0.569		3.9				0.896				2017-01-20, 2016-08-12	> 10.0	2.64	2.64	2.64		7.95		0.931		2017-10-03	> 10.0
MMV1420795	CC1=CC=C2C(CSC3=NC(N)=C(C=C3C#N)C#N)=CC(=O)OC2=C1C	2017-09-23, 2017-09-12, 2017-09-09, 2017-07-11	> 10.0	> 12.5	> 10.0	> 10.0												2017-08-04, 2016-07-22		0.574	0.585			0.5795	0.5795	0.00777817	0.867	1.29			0.55	0.744			2017-07-14, 2016-07-22	9.5	> 10.0	9.5	9.5		0.486	0.431	0.912	0.792	2017-10-03	> 10.0			27.9
MMV1491777	NC1=NC(NC2=CC(Cl)=CC(Cl)=C2)=C2NC=NC2=N1	2017-09-23, 2017-09-12, 2017-09-09, 2017-07-11	> 10.0	> 12.5	> 10.0	> 10.0				0.88	0.641	0.424	0.602	0.779	0.872	0.874	0.817	2017-09-15, 2017-07-21, 2017-07-14, 2017-01-20		0.576	(IC50 could not be calculated because value was manually overridden)	(IC50 could not be calculated because value was manually overridden)	0.709	0.6425	0.6425	0.0940452	0.679	3.37			0.707	0.756			2017-01-20, 2016-08-12	> 10.0	> 10.0		>10		0.19		0.4		2017-10-03	> 10.0			-20.9
MMV1190813	O=C(NC1=CC=CC=C1)C1=CC=C(CN2CCN(CCOC3=CC=CC=C3)CC2)C=C1	2017-09-23, 2017-09-12, 2017-09-09, 2017-07-11	> 10.0	> 12.5	> 10.0	> 10.0				3.18	1.79			0.503	0.369			2017-08-04, 2016-07-22		0.583	0.94			0.7615	0.7615	0.252437	1.45	1.41			0.572	0.796			2017-07-14, 2016-07-22	> 10.0	3.78	3.78	3.78		0.383	0.955	0.852	0.897	2017-10-03	> 10.0			99.2
MMV1071073	CC1=NC2=C(C=NN2C(C)=C1)C(=O)NC1=CC(\C=C\C2=NC=CC=C2)=CC=C1	2017-09-23, 2017-09-12, 2017-09-09, 2017-07-11	> 10.0	> 12.5	> 10.0	> 10.0				0.802	0.316	0.915		0.793	0.433	0.0904		2017-09-15, 2017-07-21, 2017-07-14		0.584	1.07	1		1	0.884667	0.262727	1.42	14.5	20.2		0.564	0.612	0.713		2017-07-14, 2017-01-20	> 10.0	> 10.0		>10						2017-10-03	> 10.0	0.152	0.0296	80.1
MMV1205466	CC1=CC(C(=O)COC2=CC=C(C=C2)C(N)=O)=C(C)N1C1=CC=C2OCOC2=C1	2017-09-23, 2017-09-12, 2017-09-09, 2017-07-11	> 10.0	> 12.5	> 10.0	> 10.0												2017-08-04, 2017-07-21, 2017-01-20		0.59	0.803	1.88		0.803	1.091	0.691544	1.03	1.52	1.04		0.874	0.732	0.666		2016-12-23, 2016-07-29	2.18	0.955	1.5675	1.5675	0.866206	1.6	1.68	0.823	0.886	2017-10-03	> 10.0			47.4
MMV035664	COC1=CC(Cl)=C(OC)C=C1NS(=O)(=O)C1=CC=C(C)C=C1	2017-09-23, 2017-09-12, 2017-09-09, 2017-07-11	> 10.0	> 12.5	> 10.0	> 10.0				0.268				0.078				2017-09-15, 2017-07-21, 2017-07-14		0.952	0.596	0.945		0.945	0.831	0.203546	13.8	2.92	14.1		0.725	0.845	0.785		2017-07-14, 2017-01-20	0.866	1.06	0.963	0.963	0.137179	13.9	21	0.985	0.985	2017-10-03	> 10.0			26.5
MMV1207324	CS(=O)(=O)NC1=C2C(SC=C2C2=CC=CC=C2)=NC(=N1)C1=NC=CC=C1	2017-09-23, 2017-09-12, 2017-09-09, 2017-07-11	> 10.0	> 12.5	> 10.0	> 10.0				0.514				0.113				2017-08-04, 2017-07-21, 2017-01-20		0.598	3.86	2.22		2.22	2.226	1.63101	1.17	9.83	3.38		0.955	0.502	0.775		2016-12-23, 2016-07-29	> 10.0	5.44	5.44	5.44		0.241	3	0.133	0.841	2017-10-03	> 10.0			99.3
MMV1049738	NC1=NC=CN=C1C(=O)NC1=NC2=CC3=C(OCCO3)C=C2S1	2017-09-23, 2017-09-12, 2017-09-09, 2017-07-11	> 10.0	> 12.5	> 10.0	> 10.0												2017-09-15, 2017-07-21, 2017-07-14		3.46	0.606	(IC50 could not be calculated because value was manually overridden)		2.033	2.033	2.01808	0.692	0.863			0.329	0.659			2017-07-14, 2017-01-20	> 10.0	> 10.0		>10		0.753		0.951		2017-10-03	0.0241	0.712	0.954	-5.9
MMV1480971	CC1=C(C)C2=CC(=CC=C2N1)C(=O)N1CCN(CC1)C1=CC=CC(C)=C1C	2017-09-23, 2017-09-09, 2017-09-05, 2017-07-11	> 10.0	> 12.5	> 12.5	> 10.0				1.94	9.96	6.98		0.795	0.318	0.144		2017-08-04, 2017-07-21		0.977	0.607			0.792	0.792	0.26163	15.1	2.63			0.752	0.756			2017-07-14, 2017-02-03	0.715	2.31	1.5125	1.5125	1.12784	4.11	0.892	0.993	0.972	2017-10-03	> 10.0			-30.4
MMV1443054	COC1=CC=C(NC(=O)C2=COC=C2)C=C1S(=O)(=O)NC1=CC=C(Br)C=C1	2017-09-23, 2017-09-12, 2017-09-09, 2017-07-11	> 10.0	> 12.5	> 10.0	> 10.0												2017-08-04, 2017-07-21, 2017-01-20		2.14	4.94	0.613		2.14	2.56433	2.19449	0.628	0.669	1.52		0.676	0.632	0.742		2016-12-23, 2016-07-29	> 10.0	1.24	1.24	1.24		0.685	1.14	0.911	0.95	2017-10-03	> 10.0			-29.1
MMV1284131	CC1=C(NC2=C1C(=O)CCC2)C(=O)NCCOC1=CC=C(C)C=C1C	2017-09-23, 2017-09-12, 2017-09-09, 2017-07-11	> 10.0	> 12.5	> 10.0	> 10.0												2017-09-15, 2017-07-21, 2017-07-14		3.47	2.14	0.633		2.14	2.081	1.41942	1.39	1.17	3.26		0.621	0.593	0.624		2017-07-14, 2017-01-20	1.01	> 10.0	1.01	1.01		3.88	0.927	0.987	0.962	2017-10-03	> 10.0			3.7
MMV1192752	CN1N=CC2=C(N=CN=C12)N1CCN(CC(=O)NC2=NC(=CS2)C2=CNC3=CC=CC=C23)CC1	2017-09-23, 2017-09-09, 2017-09-05, 2017-07-11	> 10.0	> 12.5	> 12.5	> 10.0				0.419	0.305	0.345		0.905	0.957	0.917		2017-08-04, 2017-07-21		0.642	1.54			1.091	1.091	0.634982	1.68	1.95			0.759	0.682			2017-07-14, 2017-02-03	> 10.0	> 10.0		>10		0.806	0.908	0.964	0.879	2017-10-03	> 10.0	1.05	0.0478	97.7
MMV051436	FC(F)(F)C1=CC(=CC(NC(=O)NC(=O)C2=CSN=N2)=C1)C(F)(F)F	2017-09-23, 2017-09-12, 2017-09-09, 2017-07-11	> 10.0	> 12.5	> 10.0	> 10.0				0.931				0.344				2017-09-15, 2017-07-21, 2017-07-14, 2017-01-20		(IC50 could not be calculated because value was manually overridden)	(IC50 could not be calculated because value was manually overridden)	(IC50 could not be calculated because value was manually overridden)	0.652	0.652	0.652		4.19				0.792				2017-01-20, 2016-08-12	1.28	2.87	2.075	2.075	1.1243	2.24	1.96	0.862	0.956	2017-10-03	> 10.0			16
MMV1479129	CC1=CC=CC(=C1)C1CC2=C(C=NN2C2=NC(C)=CC(C)=N2)C(=O)C1	2017-09-23, 2017-09-12, 2017-09-09, 2017-07-11	> 10.0	> 12.5	> 10.0	> 10.0												2017-09-15, 2017-07-21, 2017-07-14, 2017-01-20		1.12	1.85	1.56	0.675	1.34	1.30125	0.514172	3.06	1.42	1.31	3.14	0.669	0.712	0.643	0.759	2017-01-20, 2016-08-12	2.14	2.36	2.25	2.25	0.155563	1.8	1.78	0.931	0.952	2017-10-03	> 10.0			4.4
MMV1267536	CN1C=CN=C1SCC(=O)NC1=CC=C(C=C1)C(=O)NC1=NC=CC=C1O	2017-09-23, 2017-09-12, 2017-09-09, 2017-07-11	2.18	1.65	2.85	2.58	2.38	2.315	0.521824	2.12	2.59	1.72	1.88	0.911	0.678	0.633	0.937	2017-09-15, 2017-07-21, 2017-07-14		0.685	0.719	1.12		0.719	0.841333	0.24193	0.913	1.53	1.17		0.692	0.826	0.869		2017-07-14, 2017-01-20	> 10.0	> 10.0		>10		0.166		0.0539		2017-10-03	> 10.0	0.51	0.204	101
MMV1189352	CCN(CC)S(=O)(=O)N1CCN(CC1)C(=O)C1=C2C=CC=CC2=NN1	2017-09-23, 2017-09-12, 2017-09-09, 2017-07-11	> 10.0	> 12.5	> 10.0	> 10.0				1.04	1.9	2.88		0.582	0.293	0.538		2017-08-04, 2017-07-21, 2017-01-20		0.922	2.33	0.685		0.922	1.31233	0.889256	1.85	4.64	1.95		0.593	0.729	0.614		2016-12-23, 2016-07-29	> 10.0	> 10.0		>10						2017-10-03	> 10.0			59.9
MMV1236481	O=C(NC1=NC(=CS1)C1=NC=CC=C1)C1=CC=C(C=C1)N1C=NC=N1	2017-09-23, 2017-09-12, 2017-09-09, 2017-07-11	> 10.0	> 12.5	> 10.0	> 10.0				1.7	0.339	0.303	0.405	0.375	0.905	0.823	0.79	2017-09-15, 2017-07-21, 2017-07-14		2.85	(IC50 could not be calculated because value was manually overridden)	0.685		1.7675	1.7675	1.53089	4.11	2.73			0.454	0.629			2017-07-14, 2017-01-20	> 10.0	> 10.0		>10		1.5	0.915	0.977	0.967	2017-10-03	> 10.0	0.984	0.384	10.5
MMV1008025	CN(C)C1=CC=C(\C=C(/C#N)C2=CC=C(C)C=C2)C=C1	2017-09-23, 2017-09-12, 2017-09-09, 2017-07-11	> 10.0	> 12.5	> 10.0	> 10.0												2017-09-15, 2017-07-21, 2017-07-14, 2017-01-20		(IC50 could not be calculated because value was manually overridden)	1.07	1.71	0.685	1.07	1.155	0.51776	1.25	2.68	1.65		0.864	0.695	0.814		2017-01-20, 2016-08-12	2.08	4.62	3.35	3.35	1.79605	1.58	3.45	0.947	0.923	2017-10-03	2.46	0.859	0.768	57.2
MMV1029300	OC1=CC=CC=C1NC(=O)C1=CC=C(C=C1)S(=O)(=O)NCC#C	2017-09-23, 2017-09-12, 2017-09-09, 2017-07-11	> 10.0	> 12.5	> 10.0	> 10.0				0.668	0.224	0.255	0.213	0.809	0.901	0.866	0.854	2017-08-04, 2017-07-21, 2017-01-20		(IC50 could not be calculated because value was manually overridden)	1.47	0.687		1.0785	1.0785	0.553665	0.607	1.05			0.699	0.742			2016-12-23, 2016-07-29	> 10.0	> 10.0		>10						2017-10-03	> 10.0	1.23	0.425	53.9
MMV1531120	ClC1=CC(NN=C(C#N)C#N)=CC(Cl)=C1	2017-09-23, 2017-09-09, 2017-09-05, 2017-07-11	6.1	6.65	7.7	4.61	6.375	6.265	1.28759	3.93	2.97	4.71	4.96	0.849	0.936	0.858	0.929	2017-08-04, 2017-07-21		0.687	0.723			0.705	0.705	0.0254558	3.59	3.53			0.703	0.821			2017-07-14, 2017-02-03	> 10.0	6.9	6.9	6.9		2.96	3.44	0.986	0.925	2017-10-03	> 10.0	0.155	0.0265
MMV1396684	CN1CCN(CC1)C1=NC=C(CNC2=C3C(SC=C3C3=CC=CC=C3)=NC(C)=N2)C=C1	2017-09-23, 2017-09-12, 2017-09-09, 2017-07-11	> 10.0	> 12.5	> 10.0	> 10.0				1.3	0.492	0.959	1.25	0.721	0.889	0.628	0.65	2017-08-04, 2016-07-22		0.689	0.692			0.6905	0.6905	0.00212132	1.7	0.765			0.711	0.933			2017-07-14, 2016-07-22	> 10.0	6.14	6.14	6.14		0.313	1.23	0.723	0.892	2017-10-03	> 10.0			90.1
MMV1396644	CC(C)CN1C(N)=C(C(=O)CSC2=NN=C(COC3=CC=CC=C3Cl)O2)C(=O)N(C)C1=O	2017-09-23, 2017-09-12, 2017-09-09, 2017-07-11	> 10.0	> 12.5	> 10.0	> 10.0				1.96	1.96			0.857	0.411			2017-09-15, 2017-07-21, 2017-07-14, 2017-01-20		(IC50 could not be calculated)	(IC50 could not be calculated because value was manually overridden)	0.944	0.706	0.825	0.825	0.168291	1.71	2.86			0.76	0.789			2017-01-20, 2016-08-12	> 10.0	> 10.0		>10		2.13		0.783		2017-10-03	> 10.0			42.4
MMV1464313	CCCN1N=C(C=CC1=O)C(=O)NC1=CC=CC=C1N1CCC2=CC=CC=C2C1	2017-09-23, 2017-09-12, 2017-09-09, 2017-07-11	> 10.0	> 12.5	> 10.0	> 10.0				1.1	2.37			0.325	0.206			2017-08-04, 2017-07-21, 2017-01-20		0.713	> 10.0	2.42		1.5665	1.5665	1.20703	0.445	0.594	1.42		0.725	0.192	0.524		2016-12-23, 2016-07-29	> 10.0	> 10.0		>10		1.15		0.699		2017-10-03	> 10.0	0.585	0.434	39.4
MMV1489355	COCC1=NN2C(N=NC3=C2CC(CC3=O)C2=CC=CC=C2)=C1C1=CC=CC=C1	2017-09-23, 2017-09-09, 2017-09-05, 2017-07-11	9.53	6.46	9.33	9.57	9.43	8.7225	1.51198	4.22	5.86	5.47	16.1	0.924	0.894	0.655	0.698	2017-08-04, 2017-07-21		1.23	0.716			0.973	0.973	0.363453	4.97	4.92			0.865	0.875			2017-07-14, 2017-02-03	4.35	> 10.0	4.35	4.35		1.9	0.543	0.97	0.798	2017-10-03	> 10.0
MMV416653	ClC1=C(Cl)C(=O)N(N=C1)C1=NC2=CC=CC=C2N1	2017-09-23, 2017-09-12, 2017-09-09, 2017-07-11	> 10.0	> 12.5	> 10.0	> 10.0				2.06	2.62	1.82		0.765	0.0922	0.39		2017-09-15, 2017-07-21, 2017-07-14, 2017-01-20		2.6	4.12	1.29	0.717	1.945	2.18175	1.51355	2.03	1.97	3.74	2.46	0.585	0.74	0.541	0.831	2017-01-20, 2016-08-12	5.22	2.42	3.82	3.82	1.9799	4.71	3.4	0.954	0.907	2017-10-03	> 10.0	0.938	0.782	87
MMV1311207	CN(CC1=CC=CC=C1)S(=O)(=O)C1=CC=C(Cl)C(=C1)C(=O)NC1=NN=C(N1)C(F)(F)F	2017-09-23, 2017-09-12, 2017-09-09, 2017-07-11	2	1.55	1.2	1.91	1.73	1.665	0.365923	1.57	0.748	0.858	0.623	0.961	0.957	0.92	0.862	2017-08-04, 2017-07-21, 2017-01-20		1.28	0.722	1		1	1.00067	0.279001	0.426	1.34	8.5		0.915	0.861	0.709		2016-12-23, 2016-07-29	> 10.0	> 10.0		>10		0.029		0.0162		2017-10-03	> 10.0	0.666	0.258	101
MMV1240833	CN(CC(=O)NC1CC1)C(=O)CNC1=CC=CC=C1OC1=CC=CC=C1	2017-09-23, 2017-09-09, 2017-09-05, 2017-07-11	3.35	7.18	4.87	5.36	5.115	5.19	1.57871	2.36	0.641	2.4	0.781	0.846	0.902	0.676	0.879	2017-08-04, 2017-07-14, 2016-07-22		4.48	0.726	(IC50 could not be calculated because value was manually overridden)		2.603	2.603	2.65448	2.15	1.83			0.772	0.924			2017-07-14, 2016-07-22	> 10.0	> 10.0		>10						2017-10-03	> 10.0			-4.1
MMV1379346	COC1=CC=C(C=C1NC(C)=O)S(=O)(=O)N(CC1=CC=CS1)C1=CC=C2OCCOC2=C1	2017-09-23, 2017-09-12, 2017-09-09, 2017-07-11	> 10.0	> 12.5	> 10.0	> 10.0				5.45	1.09			0.0811	0.7			2017-09-15, 2017-07-21, 2017-07-14, 2017-01-20		1.65	1.07	1.06	0.737	1.065	1.12925	0.380064	2.56	1.49	18.3	1.73	0.636	0.648	0.538	0.792	2017-01-20, 2016-08-12	1.54	3.54	2.54	2.54	1.41421	1.94	1.8	0.949	0.933	2017-10-03	> 10.0			-57.6
MMV1530459	CCOC(=O)C1=C(C)N(N=C1C)C1=CC=C(NC(=O)C2=CC=CS2)C=C1	2017-09-23, 2017-09-09, 2017-09-05, 2017-07-11	> 10.0	> 12.5	7.73	> 10.0	7.73	7.73		1.49	1.1	2.01	0.891	0.496	0.861	0.737	0.609	2017-08-04, 2017-07-21		1.65	0.755			1.2025	1.2025	0.632861	0.889	1.16			0.738	0.802			2017-07-14, 2017-02-03	> 10.0	> 10.0		>10						2017-10-03	> 10.0			-38.1
MMV1192560	OC1=CC=CN=C1NC(=O)C1=CC=C(C=C1)N1C=CN=C1	2017-09-23, 2017-09-09, 2017-09-05, 2017-07-11	4.29	4.79	9.72	5.03	4.91	5.9575	2.5272	4.97	8.99	3.67	3.85	0.982	0.927	0.813	0.875	2017-08-04, 2017-07-21		0.766	(IC50 could not be calculated because value was manually overridden)			0.766	0.766		1.05				0.753				2017-07-14, 2017-02-03	> 10.0	> 10.0		>10		0.394		0.652		2017-10-03	> 10.0			12.8
MMV1097981	CC(NC1=CC=C(OC2=CC=CC(F)=C2)C=C1)C(=O)N1CCNC1=O	2017-09-23, 2017-09-12, 2017-09-09, 2017-07-11	> 10.0	> 12.5	> 10.0	> 10.0				1.58	0.859	1.52	0.633	0.486	0.849	0.662	0.87	2017-08-04, 2017-07-21, 2017-01-20		0.848	1.64	0.772		0.848	1.08667	0.480705	1.68	0.514	1.85		0.904	0.815	0.81		2016-12-23, 2016-07-29	> 10.0	> 10.0		>10		8.09		0.317		2017-10-03	> 10.0			84.6
MMV1271469	CNC(=O)C1=CC=C(CN(C2CC2)S(=O)(=O)C2=CC(C)=CC=C2C)C=C1	2017-09-23, 2017-09-12, 2017-09-09, 2017-07-11	3.02	1.27	1.56	3.78	2.29	2.4075	1.19319	0.996	1.15	1.08	0.81	0.815	0.946	0.909	0.816	2017-08-04, 2016-07-22		(IC50 could not be calculated because value was manually overridden)	0.785			0.785	0.785		0.641				0.763				2017-07-14, 2016-07-22	> 10.0	> 10.0		>10						2017-10-03	> 10.0			43.1
MMV1079594	OC1=CC=CC=C1NC(=O)C1=CC=C(CN2C=CN=C2)C=C1	2017-09-23, 2017-09-12, 2017-09-09, 2017-07-11	(IC50 requires additional points to generate a curve)	0.622	0.624	0.563	0.622	0.603	0.0346554	1.37	1.08	1.05		0.967	0.959	0.964		2017-08-04, 2016-07-22		0.789	1.07			0.9295	0.9295	0.198697	0.876	0.817			0.769	0.708			2017-07-14, 2016-07-22	> 10.0	> 10.0		>10						2017-10-03	> 10.0	0.957	0.366	53.6
MMV1493154	CC1=NN2C(NC(C)=C(CC3=CC=CC=C3)C2=O)=C1C1=CC=C(F)C=C1	2017-09-23, 2017-09-12, 2017-09-09, 2017-07-11	> 10.0	> 12.5	> 10.0	> 10.0				1.25	1.67	0.715		0.881	0.804	0.898		2017-08-04, 2017-07-21, 2017-01-20		0.927	1.37	0.803		0.927	1.03333	0.298081	9.22	3.78	1.77		0.854	0.735	0.839		2016-12-23, 2016-07-29	> 10.0	2.85	2.85	2.85		0.344	1.98	0.433	0.901	2017-10-03	> 10.0	1.25	0.0858	100
MMV1042847	CNC1=C(C(=O)OCCOC2=CC=CC=C2C(C)=O)C(C)=NS1	2017-09-23, 2017-09-12, 2017-09-09, 2017-07-11	3.06	1.3	1.2	4	2.18	2.39	1.37176	1.84	1.74	1.7	1.31	0.812	0.925	0.935	0.89	2017-08-04, 2017-07-21, 2017-01-20		1.03	0.803	(IC50 could not be calculated because value was manually overridden)		0.9165	0.9165	0.160513	1.87	3.05			0.765	0.728			2016-12-23, 2016-07-29	> 10.0	0.658	0.658	0.658		0.348	0.927	0.586	0.863	2017-10-03	> 10.0	1.19	0.0102	-77.8
MMV1198819	COC1=CC=CC(=C1)C1=CSC(=N1)C1=NN=C2CSC3=CC=CC=C3N12	2017-09-23, 2017-09-12, 2017-09-09, 2017-07-11	> 10.0	> 12.5	> 10.0	> 10.0				0.396	0.348	0.257		0.722	0.541	0.607		2017-08-04, 2017-07-21, 2017-01-20		0.807	1.84	2.28		1.84	1.64233	0.756132	1.2	1.65	2.42		0.861	0.789	0.709		2016-12-23, 2016-07-29	> 10.0	> 10.0		>10						2017-10-03	> 10.0	0.598	0.283	40.1
MMV1458375	CSC1=NN2C(=N1)N=C(C)C(CCC(=O)N(CC(F)(F)F)C(C)C1CC1)=C2C	2017-09-23, 2017-09-12, 2017-09-09, 2017-07-11	> 10.0	> 12.5	> 10.0	> 10.0				1.55	2.3			0.885	0.436			2017-08-04, 2016-07-22		1.4	0.821			1.1105	1.1105	0.409415	1.73	2.27			0.783	0.809			2017-07-14, 2016-07-22	> 10.0	> 10.0		>10						2017-10-03	> 10.0			-42
MMV418245	CC(C)C1=NC(N2CCN(CC(=O)N3CCCC3)CC2)=C(C#N)C2=C1CCC2	2017-09-23, 2017-09-12, 2017-09-09, 2017-07-11	> 10.0	> 12.5	> 10.0	> 10.0				1.98	51			0.467	0.0364			2017-09-15, 2017-07-21, 2017-07-14, 2017-01-20		1.04	2.08	0.879	0.823	0.9595	1.2055	0.590212	15.2	2.98	4.56	5.22	0.557	0.848	0.943	0.916	2017-01-20, 2016-08-12	> 10.0	> 10.0		>10						2017-10-03	> 10.0	0.139	0.0166	22.1
MMV1278273	COC1=CC=C(CC(=O)N2CCN(C)C3=C2N=C2C=CC=CC2=N3)C=C1F	2017-09-23, 2017-09-12, 2017-09-09, 2017-07-11	> 10.0	> 12.5	> 10.0	> 10.0				1.58	8.27	17.9	17.2	0.896	0.774	0.611	0.787	2017-08-04, 2017-07-21, 2017-01-20		(IC50 could not be calculated because value was manually overridden)	3.31	0.826		2.068	2.068	1.75645	6.01	2.27			0.681	0.826			2016-12-23, 2016-07-29	> 10.0	1.4	1.4	1.4		1.11	1.35	0.888	0.967	2017-10-03	> 10.0			-13.5
MMV066594	FC(F)(F)C1=CN=C(NCCNC2=NC=C(C=C2)C(F)(F)F)C=C1	2017-09-23, 2017-09-12, 2017-09-09, 2017-07-11	> 10.0	> 12.5	> 10.0	> 10.0				5.74				0.0333				2017-09-15, 2017-07-21, 2017-07-14		0.827	1.03	(IC50 could not be calculated because value was manually overridden)		0.9285	0.9285	0.143543	2.12	2.75			0.731	0.693			2017-07-14, 2017-01-20	0.553	3.9	2.2265	2.2265	2.36669	2.28	1.45	0.994	0.974	2017-10-03	> 10.0			8.4
MMV1459646	CC1=CC=C(C=C1)S(=O)(=O)NC1=C(C(=O)C2=CC=CC=C2C1=O)[N+]1=CN(CC=C)C2=CC=CC=C12	2017-09-23, 2017-09-12, 2017-09-09, 2017-07-11	> 10.0	(IC50 could not be calculated because value was manually overridden)	> 10.0	> 10.0				0.458	0.477			0.83	0.866			2017-08-04, 2016-07-22		4.75	0.828			2.789	2.789	2.77327	0.953	2.51			0.862	0.8			2017-07-14, 2016-07-22	> 10.0	> 10.0		>10		0.0813	1.14	0.323	0.77	2017-10-03	> 10.0			9.3
MMV1252651	COC1=CC=C(C=C1OC)C1=NC(=CS1)C(=O)N1CCC2=CC=CC=C12	2017-09-23, 2017-09-12, 2017-09-09, 2017-07-11	> 10.0	> 12.5	> 10.0	> 10.0												2017-08-04, 2017-07-21, 2017-01-20		0.834	2.74	1.41		1.41	1.66133	0.97754	0.844	2.7	1.83		0.865	0.77	0.771		2016-12-23, 2016-07-29	3.99	1.6	2.795	2.795	1.68999	2.05	2.05	0.806	0.944	2017-10-03	> 10.0			18
MMV1088447	CC1=CC(C(=O)OC2=CC=CC=C2C(N)=O)=C(C)N1CC1=CC=CO1	2017-09-23, 2017-09-12, 2017-09-09, 2017-07-11	> 10.0	> 12.5	> 10.0	> 10.0				1.27	2.34			0.403	0.163			2017-08-04, 2016-07-22		5.91	0.846			3.378	3.378	3.58079	1.62	2.93			0.74	0.772			2017-07-14, 2016-07-22	> 10.0	> 10.0		>10		0.386	8.61	0.355	0.248	2017-10-03	> 10.0	0.704	0.735	-51.1
MMV1455930	COC1=CC(\C=N\NC(=O)C2=CC=CC=C2NS(=O)(=O)C2=CC=CS2)=CC=C1OCCC(C)C	2017-09-23, 2017-09-09, 2017-09-05, 2017-07-11	> 10.0	> 12.5	> 12.5	> 10.0				0.494	0.0843	1.39		0.808	0.0561	0.493		2017-08-04, 2017-07-21		1.05	0.848			0.949	0.949	0.142836	8.25	2.82			0.654	0.764			2017-07-14, 2017-02-03	> 10.0	> 10.0		>10		0.436		0.294		2017-10-03	> 10.0			69.3
MMV1167992	CCNC(=O)C1=NN(CC2CC2)C2=C1CN(CC2)C(=O)C1=CC(=NN1)C1=C(F)C=CC=C1	2017-09-23, 2017-09-09, 2017-09-05, 2017-07-11	> 10.0	> 12.5	> 12.5	> 10.0				0.669	0.51			0.933	0.873			2017-08-04, 2017-07-14, 2016-07-22		3.55	(IC50 could not be calculated because value was manually overridden)	0.855		2.2025	2.2025	1.90565	1	1.23			0.722	0.678			2017-07-14, 2016-07-22	> 10.0	> 10.0		>10		0.0631		0.01		2017-10-03	> 10.0			93.4
MMV1394129	CC(OC1=CC2=C(C=CC(=O)O2)C=C1)C(=O)N1CCC2=C1C=CC=C2	2017-09-23, 2017-09-12, 2017-09-09, 2017-07-11	(IC50 could not be calculated because value was manually overridden)	> 12.5	> 10.0	> 10.0				0.414	0.783	1.12		0.683	0.779	0.734		2017-09-15, 2017-07-21, 2017-07-14, 2017-01-20		1.07	0.857	1.02	0.952	0.986	0.97475	0.0922004	16.2	2.52	13.7	1.71	0.716	0.815	0.721	0.698	2017-01-20, 2016-08-12	> 10.0	> 10.0		>10						2017-10-03	> 10.0	0.28	0.0715	17.7
MMV1469771	COC1=C(OC)C=C(C=C1)C1=C2N=C(C)C=C(NCC3=NC=CC=C3)N2N=C1C	2017-09-23, 2017-09-09, 2017-09-05, 2017-07-11	> 10.0	> 12.5	9.66	> 10.0	9.66	9.66		1.43	10.5	2.59	26.9	0.406	0.494	0.438	0.25	2017-08-04, 2017-07-21		0.863	1.09			0.9765	0.9765	0.160513	0.777	0.877			0.474	0.74			2017-07-14, 2017-02-03	> 10.0	> 10.0		>10		264		0.805		2017-10-03	> 10.0			94.1
MMV1305609	[O-][N+](=O)C1=CN=C(NC(=O)NC2=CC=CC(=C2)C(F)(F)F)S1	2017-09-23, 2017-09-09, 2017-09-05, 2017-07-11	9.88	5.56	(IC50 could not be calculated because value was manually overridden)	7.78	7.78	7.74	2.16028	14.2	6.11	12.6		0.884	0.835	0.824		2017-08-04, 2017-07-14, 2016-07-22		0.968	0.978	0.87		0.968	0.938667	0.0596769	13.7	17	15		0.845	0.725	0.714		2017-07-14, 2016-07-22	> 10.0	> 10.0		>10		1.1	1.15	0.938	0.952	2017-10-03	3.52	0.52	0.824
MMV1010040	O=C(NC1=NC=C(CC2=CC=C(C=C2)C#N)S1)C1=CC=C2N=CSC2=C1	2017-09-23, 2017-09-12, 2017-09-09, 2017-07-11	> 10.0	> 12.5	> 10.0	> 10.0				0.812	0.289	0.255	0.27	0.496	0.751	0.463	0.709	2017-09-15, 2017-07-21, 2017-07-14		1.02	1.53	0.887		1.02	1.14567	0.339421	2.45	1.51	1.91		0.483	0.849	0.577		2017-07-14, 2017-01-20	0.839	> 10.0	0.839	0.839		5.29	0.624	0.997	0.944	2017-10-03	> 10.0	0.467	0.126	30.8
MMV1262524	COC1=CC2=C(CN(CC2)C(=O)C2=CC=C(OCC(F)(F)F)N=C2)C=C1OC	2017-09-23, 2017-09-09, 2017-09-05, 2017-07-11	> 10.0	> 12.5	> 12.5	> 10.0				1.97				0.529				2017-08-04, 2017-07-21		0.992	0.903			0.9475	0.9475	0.0629325	8.72	3.37			0.691	0.579			2017-07-14, 2017-02-03	0.963	3.01	1.9865	1.9865	1.44745	8.97	1.54	0.974	0.928	2017-10-03	> 10.0			-24
MMV1189850	OC1=CC=CC=C1C(=O)C1=CNC(=C1)C1=CC=NC(=C1)N1CCCC1	2017-09-23, 2017-09-12, 2017-09-09, 2017-07-11	> 10.0	> 12.5	> 10.0	> 10.0				4.33				0.383				2017-08-04, 2016-07-22		(IC50 could not be calculated because value was manually overridden)	0.916			0.916	0.916		2.74				0.761				2017-07-14, 2016-07-22	3.55	> 10.0	3.55	3.55		9.91	0.919	0.895	0.928	2017-10-03	> 10.0			42.5
MMV1449078	O=C(NC1=CC=C(N=C1)N1CCOCC1)C1=CC=C(C=C1)S(=O)(=O)N1CCCC2=CC=CC=C12	2017-09-23, 2017-09-12, 2017-09-09, 2017-07-11	> 10.0	> 12.5	> 10.0	> 10.0				2.33				0.0554				2017-09-15, 2017-07-21, 2017-07-14		0.921	2.98	0.971		0.971	1.624	1.1746	2.36	2.63	16.7		0.726	0.578	0.723		2017-07-14, 2017-01-20	3.13	> 10.0	3.13	3.13		0.765	1.07	0.934	0.721	2017-10-03	> 10.0			89.5
MMV1069399	CN1C(N)=C(C(=O)COC(=O)C2(CCCC2)C2=CC=C(Cl)C=C2)C(=O)N(C)C1=O	2017-09-23, 2017-09-12, 2017-09-09, 2017-07-11	> 10.0	> 12.5	> 10.0	> 10.0				1.71	2.27			0.901	0.0621			2017-09-15, 2017-07-21, 2017-07-14, 2017-01-20		> 10.0	> 10.0	> 10.0	0.933	0.933	0.933		0.625	2.14	8.6		0.0392	0.193	0.81		2017-01-20, 2016-08-12	> 10.0	> 10.0		>10		1.75		0.49		2017-10-03	> 10.0			-4.5
MMV1209196	COC1=CC=C(\C=C\C2=CC=C3C(Cl)=CC(Cl)=C(O)C3=N2)C=C1	2017-09-23, 2017-09-12, 2017-09-09, 2017-07-11	> 10.0	> 12.5	> 10.0	> 10.0												2017-08-04, 2016-07-22		1.41	0.944			1.177	1.177	0.329512	2.65	12.8			0.705	0.856			2017-07-14, 2016-07-22	> 10.0	> 10.0		>10		0.926	2.05	0.728	0.847	2017-10-03	> 10.0			3.6
MMV125273	CC1=CC=C2N=CN=C(NCCC3=CC=CC=C3)C2=C1	2017-09-23, 2017-09-12, 2017-09-09, 2017-07-11	> 10.0	> 12.5	> 10.0	> 10.0				1.51	1.98	1.04		0.48	0.547	0.314		2017-08-04, 2016-07-22		1.04	0.946			0.993	0.993	0.066468	13	3.63			0.447	0.798			2017-07-14, 2016-07-22	2.91	3.06	2.985	2.985	0.106066	0.897	0.969	0.897	0.895	2017-10-03	> 10.0			99.1
MMV1068987	CC(SC1=C(C)N=C2C=CC=CC2=N1)C(=O)C1=CNC2=CC=CC=C12	2017-09-23, 2017-09-12, 2017-09-09, 2017-07-11	0.3	0.385	0.446	0.25	0.3425	0.34525	0.0872749	1.24	0.48	3.69	0.829	0.958	0.932	0.886	0.939	2017-09-15, 2017-07-21, 2017-07-14		0.954	0.964	0.963		0.963	0.960333	0.00550757	14.9	16.4	29		0.418	0.638	0.73		2017-07-14, 2017-01-20	2.02	3.02	2.52	2.52	0.707107	0.778	0.787	0.938	0.91	2017-10-03	> 10.0	0.174	0.141	99.8
MMV1104039	O=C(N1CCN(CC1)C1=CC(=CC=N1)C#N)C1=CC=CC(=C1)N1C=CC=C1	2017-09-23, 2017-09-12, 2017-09-09, 2017-07-11	> 10.0	> 12.5	> 10.0	> 10.0				0.217				0.135				2017-09-15, 2017-07-21, 2017-07-14, 2017-01-20		2.89	5.9	(IC50 could not be calculated because value was manually overridden)	0.955	2.89	3.24833	2.4919	1.34	2.36	2.63		0.664	0.567	0.862		2017-01-20, 2016-08-12	5.4	5.59	5.495	5.495	0.13435	1.3	3.92	0.885	0.895	2017-10-03	> 10.0			16.5
MMV1187880	C(NC1=C2SC=CC2=NC=N1)C1=CC=C(CN2CCOCC2)C=C1	2017-09-23, 2017-09-12, 2017-09-09, 2017-07-11	(IC50 could not be calculated)	> 12.5	> 10.0	> 10.0												2017-08-04, 2016-07-22		1.18	0.956			1.068	1.068	0.158392	1.91	3.55			0.698	0.901			2017-07-14, 2016-07-22	> 10.0	> 10.0		>10		0.471	1.1	0.84	0.934	2017-10-03	> 10.0			92.9
MMV011573	CC1=CC(C(=O)C2=CNC(=C2)C2=NC3=CC=CC=C3N2)=C(O)C=C1	2017-09-23, 2017-09-12, 2017-09-09, 2017-07-11	7.35	4.59	4.54	9.37	5.97	6.4625	2.34119	3	6.44	6.05	15.7	0.806	0.931	0.893	0.554	2017-09-15, 2017-07-21, 2017-07-14		7.16	3.55	0.961		3.55	3.89033	3.11348	0.946	0.815	1.8		0.706	0.645	0.841		2017-07-14, 2017-01-20	> 10.0	> 10.0		>10		0.79		0.869		2017-10-03	> 10.0			-24.5
MMV1466899	CCOC1=CC=C(C=C1)S(=O)(=O)CC1=NCCC2=CC(OC)=C(OC)C=C12	2017-09-23, 2017-09-09, 2017-09-05, 2017-07-11	> 10.0	> 12.5	> 12.5	> 10.0				8.06	4.17	1.85	3.53	0.808	0.756	0.423	0.595	2017-08-04, 2017-07-21		1.06	0.969			1.0145	1.0145	0.0643467	15.5	8.61			0.66	0.798			2017-07-14, 2017-02-03	0.755	> 10.0	0.755	0.755		3.81	0.653	0.99	0.972	2017-10-03	> 10.0			-10.7
MMV1266305	CC(=O)N1CCC2=CC(NC(=O)C3=C(C)N(C4CCCCC4)C(C)=C3)=CC=C12	2017-09-23, 2017-09-12, 2017-09-09, 2017-07-11	> 10.0	> 12.5	> 10.0	> 10.0				1.39				0.16				2017-09-15, 2017-07-21, 2017-07-14		0.979	3.43	2.25		2.25	2.21967	1.22578	2.87	1.14	0.592		0.677	0.443	0.855		2017-07-14, 2017-01-20	> 10.0	> 10.0		>10						2017-10-03	> 10.0			62.2
MMV046853	CC1=CC(=O)N2N=C(C=C2N1)C1=CC=C(C=C1)C(C)(C)C	2017-09-23, 2017-09-12, 2017-09-09, 2017-07-11	> 10.0	> 12.5	> 10.0	> 10.0				1.05	0.622	0.281		0.555	0.853	0.53		2017-09-15, 2017-07-21, 2017-07-14, 2017-01-20		1.7	(IC50 could not be calculated because value was manually overridden)	(IC50 could not be calculated because value was manually overridden)	0.997	1.3485	1.3485	0.497096	1.7	7.5			0.824	0.785			2017-01-20, 2016-08-12	> 10.0	> 10.0		>10		33.5		0.628		2017-10-03	> 10.0	1.07	0.154	36.5
MMV1442121	CC1=C(\C=N\N2\C(SC=C2C2=CC=C(Cl)C=C2Cl)=N\CC2CCCO2)C2=CC=CC=C2N1	2017-09-23, 2017-09-12, 2017-09-09, 2017-07-11	> 10.0	9.15	> 10.0	> 10.0	9.15	9.15		0.673	0.639	1.13		0.965	0.706	0.777		2017-09-15, 2017-07-21, 2017-07-14		4.02	(IC50 could not be calculated because value was manually overridden)	1.01		2.515	2.515	2.12839	0.805	15			0.747	0.464			2017-07-14, 2017-01-20	> 10.0	> 10.0		>10						2017-10-03	> 10.0			27.4
MMV048884	O=C(NC1=CC=C(C=C1)C#N)NC1=CC=C(C=C1)C#N	2017-09-23, 2017-09-12, 2017-09-09, 2017-07-11	> 10.0	> 12.5	> 10.0	> 10.0				1.91	1.88			0.528	0.65			2017-09-15, 2017-07-21, 2017-07-14		1.02	5.66	(IC50 could not be calculated because value was manually overridden)		3.34	3.34	3.28098	10.3	0.768			0.745	0.843			2017-07-14, 2017-01-20	> 10.0	> 10.0		>10		0.893		0.896		2017-10-03	> 10.0			92.4
MMV061540	O=C1N=C(NC2=C1C(=CS2)C1=CC=CC=C1)C1=NC=CC=C1	2017-09-23, 2017-09-12, 2017-09-09, 2017-07-11	> 10.0	> 12.5	> 10.0	> 10.0				0.99	1.5	1.23		0.779	0.303	0.218		2017-09-15, 2017-07-21, 2017-07-14, 2017-01-20		3.29	3.06	(IC50 could not be calculated)	1.02	3.06	2.45667	1.24949	12.8	16.5	15.4		0.425	0.606	0.739		2017-01-20, 2016-08-12	> 10.0	7.42	7.42	7.42		1.22	2.33	0.55	0.836	2017-10-03	0.261	0.784	0.942
MMV1313786	CN1C(=O)N(C)C(=O)C(C(=O)CSC2=NC(C3=CC=CC=C3)=C(N=N2)C2=CC=CC=C2)=C1N	2017-09-23, 2017-09-12, 2017-09-09, 2017-07-11	> 10.0	> 12.5	> 10.0	> 10.0				0.356	0.0975	0.206	0.168	0.259	0.411	0.682	0.591	2017-09-15, 2017-07-21, 2017-07-14		1.51	(IC50 could not be calculated because value was manually overridden)	1.02		1.265	1.265	0.346482	1.15	2.27			0.53	0.485			2017-07-14, 2017-01-20	> 10.0	> 10.0		>10		2.59	0.263	0.45	0.39	2017-10-03	> 10.0			-30
MMV077993	CC1=NN2C(NC(=CC2=O)C2=CC=CC=C2)=C1C1=CC=C(F)C=C1	2017-09-23, 2017-09-12, 2017-09-09, 2017-07-11	> 10.0	> 12.5	> 10.0	> 10.0				14.9				0.744				2017-08-04, 2016-07-22		1.8	1.03			1.415	1.415	0.544472	3.04	2.98			0.67	0.716			2017-07-14, 2016-07-22	5.85	> 10.0	5.85	5.85		2.04	0.745	0.9	0.821	2017-10-03	> 10.0			100
MMV1221826	CC1=CC(C(=O)COC(=O)C2=CC=CC=C2O)=C(C)N1CC1CCCO1	2017-09-23, 2017-09-12, 2017-09-09, 2017-07-11	> 10.0	> 12.5	> 10.0	> 10.0												2017-09-15, 2017-07-21, 2017-07-14		> 10.0	(IC50 could not be calculated)	1.03		1.03	1.03		0.625	16.2			0.289	0.617			2017-07-14, 2017-01-20	> 10.0	> 10.0		>10		0.524		0.132		2017-10-03	0.325	0.817	0.958	-67.5
MMV1028655	CC1=CC(C(=O)CN2C(CO)=NC3=CC=CC=C23)=C(C)N1CC1=CC=CO1	2017-09-23, 2017-09-12, 2017-09-09, 2017-07-11	> 10.0	> 12.5	> 10.0	> 10.0												2017-09-15, 2017-07-21, 2017-07-14, 2017-01-20		2.17	6.49	1.03	(IC50 could not be calculated because value was manually overridden)	2.17	3.23	2.88021	3.71	5.21	2.21		0.621	0.67	0.876		2017-01-20, 2016-08-12	> 10.0	7.71	7.71	7.71		1.06	2.46	0.827	0.894	2017-10-03	> 10.0			54.3
MMV1320683	CCN(CC(=O)NC1=CC=CC=C1C1=CC=CC=C1)CC1=NC(=O)C2=CC=CC=C2N1	2017-09-23, 2017-09-12, 2017-09-09, 2017-07-11	> 10.0	> 12.5	> 10.0	> 10.0												2017-09-15, 2017-07-21, 2017-07-14, 2017-01-20		3.51	4.25	2.78	1.04	3.145	2.895	1.37459	11.3	1.67	18.6	11.7	0.495	0.677	0.706	0.76	2017-01-20, 2016-08-12	4.75	3.97	4.36	4.36	0.551543	1.91	6.58	0.923	0.879	2017-10-03	> 10.0			35.2
MMV1071768	COC1=CC=C2C(NC=C(C(=O)N(C)CC3=CC=C(F)C(F)=C3)C2=O)=C1	2017-09-23, 2017-09-09, 2017-09-05, 2017-07-11	> 10.0	> 12.5	> 12.5	> 10.0				0.585	0.511			0.83	0.714			2017-08-04, 2017-07-21		(IC50 could not be calculated because value was manually overridden)	1.05			1.05	1.05		0.685				0.737				2017-07-14, 2017-02-03	> 10.0	> 10.0		>10		0.11		0.123		2017-10-03	> 10.0			68.5
MMV1207608	CNC1=C(C(=O)NCC2=CC=C(COCC(F)(F)F)C=C2)C(C)=NS1	2017-09-23, 2017-09-12, 2017-09-09, 2017-07-11	> 10.0	> 12.5	> 10.0	> 10.0				0.8	0.977	9.91		0.72	0.579	0.66		2017-08-04, 2016-07-22		1.35	1.05			1.2	1.2	0.212132	1.57	3.53			0.723	0.779			2017-07-14, 2016-07-22	> 10.0	> 10.0		>10		0.894	0.472	0.836	0.741	2017-10-03	> 10.0			101
MMV1091654	CC(=O)NC1=CC=CC2=C1CCN(C2)C1=C2C=CSC2=NC=N1	2017-09-23, 2017-09-09, 2017-09-05, 2017-07-11	> 10.0	> 12.5	> 12.5	> 10.0				1.08	7.49			0.45	0.131			2017-08-04, 2017-07-14, 2016-07-22		1.51	> 10.0	1.06		1.285	1.285	0.318198	0.787	1.16	1.2		0.604	0.482	0.576		2017-07-14, 2016-07-22	> 10.0	> 10.0		>10		0.133	0.453	0.329	0.778	2017-10-03	> 10.0			34.2
MMV1206386	COC1=CC2=C(C=C1)N(CCC2)C(=O)C1=C(C)C=CO1	2017-09-23, 2017-09-12, 2017-09-09, 2017-07-11	> 10.0	> 12.5	> 10.0	> 10.0				0.465	0.695			0.602	0.337			2017-09-15, 2017-07-21, 2017-07-14		1.06	1.24	3.27		1.24	1.85667	1.22729	16.3	1.75	0.805		0.576	0.68	0.627		2017-07-14, 2017-01-20	0.965	3.59	2.2775	2.2775	1.85616	11.1	0.858	0.993	0.967	2017-10-03	> 10.0			-21.8
MMV1434538	CC(OC(=O)C1=CC=C(C)C(=C1)S(=O)(=O)N1CCCCC1)C(=O)N1CCCC1	2017-09-23, 2017-09-12, 2017-09-09, 2017-07-11	4.18	1.52	4.02	(IC50 could not be calculated because value was manually overridden)	4.02	3.24	1.49171	0.831	1.29	2.6		0.798	0.865	0.905		2017-08-04, 2016-07-22		2.94	1.06			2	2	1.32936	5.08	11.5			0.692	0.822			2017-07-14, 2016-07-22	> 10.0	> 10.0		>10						2017-10-03	> 10.0			8.1
MMV1069886	CC1=CC(\C=C(/C#N)C(=O)NCC2CCCO2)=C(C)N1C1=CC=CC=C1C	2017-09-23, 2017-09-09, 2017-09-05, 2017-07-11	6.34	5.39	8.81	6.66	6.5	6.8	1.44446	1.58	1.18	2.73	1.69	0.989	0.792	0.792	0.796	2017-08-04, 2017-07-21		1.07	2.01			1.54	1.54	0.66468	12.6	1.38			0.312	0.623			2017-07-14, 2017-02-03	> 10.0	> 10.0		>10		0.99		0.197		2017-10-03	1.6	1.25	0.876	60.2
MMV1088595	CC(C)C1=CC=C2C=C(NC2=C1)C(=O)NC1=CC=C2OCC(=O)NC2=C1	2017-09-23, 2017-09-12, 2017-09-09, 2017-07-11	> 10.0	> 12.5	> 10.0	> 10.0				6.04	1.88			0.541	0.617			2017-08-04, 2016-07-22		2.02	1.07			1.545	1.545	0.671751	1.28	12.5			0.514	0.667			2017-07-14, 2016-07-22	> 10.0	> 10.0		>10		0.359	1.24	0.71	0.716	2017-10-03	> 10.0			71.7
MMV1292550	CCN1C(SC2=C1C=CC=C2)=CC1=CC(C)=[N+](CCCN2CCOCC2)C(C)=C1	2017-09-23, 2017-09-09, 2017-09-05, 2017-07-11	0.264	0.417	0.808	0.36	0.3885	0.46225	0.23899	1.06	0.445	0.52	0.81	0.965	0.911	0.871	0.932	2017-08-04, 2017-07-21		1.11	1.08			1.095	1.095	0.0212132	17.4	13.2			0.639	0.691			2017-07-14, 2017-02-03	2.15	2.34	2.245	2.245	0.13435	1.7	1.64	0.974	0.92	2017-10-03	> 10.0	0.55	0.163
MMV1537081	ClC1=CC=CC(NC2=NC=C(S2)C2=CC3=C(OCCCO3)C=C2)=C1	2017-09-23, 2017-09-09, 2017-09-05, 2017-07-11	7.73	> 12.5	> 12.5	> 10.0	7.73	7.73		2.18	26			0.922	0.56			2017-08-04, 2017-07-21		5.4	1.09			3.245	3.245	3.04763	0.709	1.15			0.613	0.762			2017-07-14, 2017-02-03	> 10.0	> 10.0		>10		1.03		0.231		2017-10-03	2.24	1.09	0.842	-26.9
MMV1048515	O=C(CSC1=NN=C(O1)C1CC1)NCCC1=CCCCC1	2017-09-23, 2017-09-12, 2017-09-09, 2017-07-11	7.36	5.37	6.9	7.29	7.095	6.73	0.928978	1.95	4.17	3.28	3.29	0.79	0.798	0.764	0.718	2017-08-04, 2017-07-21, 2017-01-20		1.09	3.37	1.96		1.96	2.14	1.15061	1.6	0.893	3.02		0.562	0.693	0.666		2016-12-23, 2016-07-29	> 10.0	> 10.0		>10						2017-10-03	> 10.0			21.7
MMV481911	O=C(COC1=CC=C(OC2=CC=CC=C2)C=C1)NCC1=CN2C=CC=CC2=N1	2017-09-23, 2017-09-09, 2017-09-05, 2017-07-11	> 10.0	> 12.5	> 12.5	> 10.0				12.6				0.143				2017-08-04, 2017-07-14, 2016-07-22		3.09	1.1	3.33		3.09	2.50667	1.22411	17.2	1.91	185		0.838	0.828	0.522		2017-07-14, 2016-07-22	> 10.0	2.31	2.31	2.31		1.03	1.31	0.812	0.866	2017-10-03	> 10.0			26.1
MMV1229052	COC(=O)CCSC1=C2C=C(OC)C=CC2=NC2=CC(Cl)=CC=C12	2017-09-23, 2017-09-12, 2017-09-09, 2017-07-11	3.9	1.88	1.85	2.22	2.05	2.4625	0.972912	1.36	0.793	1.31	0.717	0.881	0.936	0.918	0.88	2017-08-04, 2017-07-21, 2017-01-20		1.31	1.76	1.11		1.31	1.39333	0.332916	1.3	6.14	104		0.818	0.682	0.839		2016-12-23, 2016-07-29	> 10.0	> 10.0		>10		13.4		0.0796		2017-10-03	> 10.0	1.14	0.204
MMV1070017	CN1\C(SC2=CC=CC=C12)=N\C(=O)C1=CNC(=O)C=C1	2017-09-23, 2017-09-12, 2017-09-09, 2017-07-11	> 10.0	> 12.5	> 10.0	> 10.0												2017-09-15, 2017-07-21, 2017-07-14, 2017-01-20		(IC50 could not be calculated)	> 10.0	> 10.0	1.11	1.11	1.11		1	14.2			0.0923	0.766			2017-01-20, 2016-08-12	3.95	4.79	4.37	4.37	0.59397	0.933	1.53	0.815	0.88	2017-10-03	> 10.0			-1.4
MMV559671	CC(C)C1=NC2=C(C=NN2C(NCCCN2CCOCC2)=C1)C1=CC=CC=C1	2017-09-23, 2017-09-12, 2017-09-09, 2017-07-11	> 10.0	> 12.5	> 10.0	> 10.0				0.225	0.821	5.51		0.106	0.476	0.0698		2017-08-04, 2016-07-22		1.11	3.41			2.26	2.26	1.62635	0.589	0.988			0.609	0.65			2017-07-14, 2016-07-22	> 10.0	> 10.0		>10						2017-10-03	> 10.0	1.27	0.411	5.9
MMV1264108	O=C(N1CCN(CC1)S(=O)(=O)C1=CC=CC=C1)C1=CC(=NN1)C1=CC=CC=C1	2017-09-23, 2017-09-12, 2017-09-09, 2017-07-11	> 10.0	> 12.5	> 10.0	> 10.0				0.873	0.396	1.51	1.28	0.821	0.817	0.754	0.699	2017-09-15, 2017-07-21, 2017-07-14, 2017-01-20		3.11	(IC50 could not be calculated because value was manually overridden)	1.11	(IC50 could not be calculated because value was manually overridden)	2.11	2.11	1.41421	2.09	44.8			0.29	0.652			2017-01-20, 2016-08-12	> 10.0	> 10.0		>10						2017-10-03	> 10.0			70.1
MMV1185795	CC1=CC(C)=C(C=C1)C1=CSC(NC2=CC=CC=N2)=N1	2017-09-23, 2017-09-12, 2017-09-09, 2017-07-11	> 10.0	> 12.5	> 10.0	> 10.0				1.04	1.8	6.83		0.715	0.634	0.306		2017-08-04, 2017-07-21, 2017-01-20		4.66	1.12	9.65		4.66	5.14333	4.28549	5.58	15.3	11.3		0.755	0.554	0.496		2016-12-23, 2016-07-29	> 10.0	> 10.0		>10		15		0.581		2017-10-03	2.29	0.963	0.793	1.6
MMV1310571	CCOC(=O)C1=C(NC(=O)CNCC2=CC=CC=N2)SC(CC)=C1C	2017-09-23, 2017-09-12, 2017-09-09, 2017-07-11	> 10.0	11.1	> 10.0	> 10.0	11.1	11.1		6.34	0.331	0.222	0.221	0.166	0.733	0.511	0.756	2017-09-15, 2017-07-21, 2017-07-14		> 10.0	> 10.0	1.12		1.12	1.12		1.07	1.63	1.88		0.337	0.559	0.618		2017-07-14, 2017-01-20	> 10.0	> 10.0		>10		0.752		0.414		2017-10-03	> 10.0	0.861	0.0565	-17.9
MMV1470571	CC1=NN(C(C)=C1)C1=NC(=CC(=N1)C1=CC=CC=C1)N1CCOCC1	2017-09-23, 2017-09-12, 2017-09-09, 2017-07-11	> 10.0	> 12.5	> 10.0	> 10.0				0.955	0.173	0.235	0.158	0.846	0.865	0.736	0.841	2017-09-15, 2017-07-21, 2017-07-14, 2017-01-20		> 10.0	> 10.0	1.13	> 10.0	1.13	1.13		0.155	2.54	0.917		0.168	0.811	0.644		2017-01-20, 2016-08-12	> 10.0	> 10.0		>10						2017-10-03	> 10.0	0.836	0.222	-53.5
MMV1220719	COC1=CC=C(CN=C2NN=C(CS2)C2=CC3=CC=CC=C3O2)C=C1	2017-09-23, 2017-09-12, 2017-09-09, 2017-07-11	> 10.0	> 12.5	> 10.0	> 10.0				1.87	2.58	8.68		0.605	0.237	0.313		2017-09-15, 2017-07-21, 2017-07-14, 2017-01-20		> 10.0	1.81	1.14	(IC50 could not be calculated because value was manually overridden)	1.475	1.475	0.473762	0.502	25.7			0.605	0.497			2017-01-20, 2016-08-12	> 10.0	> 10.0		>10		2.82	4.87	0.768	0.665	2017-10-03	> 10.0			15.2
MMV591056	OCCNCC1=C(OCC2=CC=C(F)C=C2)C=CC(Br)=C1	2017-09-23, 2017-09-12, 2017-09-09, 2017-07-11	4.31	2.99	3.82	3.86	3.84	3.745	0.550182	1.44	0.975	1.41	1.39	0.896	0.652	0.848	0.851	2017-09-15, 2017-07-21, 2017-07-14		3.25	3.62	1.14		3.25	2.67	1.33787	12.9	13.2	1.48		0.548	0.305	0.915		2017-07-14, 2017-01-20	> 10.0	> 10.0		>10						2017-10-03	> 10.0	0.462	0.102	10.5
MMV1519580	CCC1=CC=C(C=C1)N1N=NN=C1C1=CN=C(N)N=C1C1=CC=CC=C1	2017-09-23, 2017-09-12, 2017-09-09, 2017-07-11	> 10.0	> 12.5	> 10.0	> 10.0												2017-09-15, 2017-07-21, 2017-07-14		3.26	3.08	1.15		3.08	2.49667	1.16972	34.9	12.2	9.38		0.507	0.743	0.626		2017-07-14, 2017-01-20	1.51	2.54	2.025	2.025	0.72832	3.34	3.89	0.992	0.975	2017-10-03	> 10.0
MMV1013666	COC1=CC=C2C(CCCC22NC(=O)N(CC3=NC4=CC=CC=C4S3)C2=O)=C1	2017-09-23, 2017-09-12, 2017-09-09, 2017-07-11	> 10.0	> 12.5	> 10.0	> 10.0				0.356	0.976	1.48		0.31	0.0539	0.202		2017-08-04, 2017-07-21, 2017-01-20		1.15	3.84	3.22		3.22	2.73667	1.40863	3.6	13.8	11.1		0.826	0.367	0.611		2016-12-23, 2016-07-29	> 10.0	> 10.0		>10		0.74		0.233		2017-10-03	> 10.0			7.8
MMV1345097	NC1=C(SC2=C1C(=O)NC(=O)N2CC1=CC=CC=C1)C(=O)C1=CC=C2OCC(=O)NC2=C1	2017-09-23, 2017-09-09, 2017-09-05, 2017-07-11	> 10.0	> 12.5	> 12.5	> 10.0												2017-08-04, 2017-07-21		1.16	(IC50 could not be calculated because value was manually overridden)			1.16	1.16		0.876				0.426				2017-07-14, 2017-02-03	> 10.0	> 10.0		>10						2017-10-03	> 10.0			15.4
MMV000187	CC[N+]1=C(\C=C\C2=CC=C(C=C2)N(C)C)C=CC=C1	2017-09-23, 2017-09-12, 2017-09-09, 2017-07-11	(IC50 could not be calculated because value was manually overridden)	3.08	4.06	2.98	3.08	3.37333	0.596769	0.906	1.04	1.48		0.915	0.847	0.907		2017-09-15, 2017-07-21, 2017-07-14		6.3	9.81	1.17		6.3	5.76	4.34524	1.54	12.2	2.67		0.596	0.585	0.57		2017-07-14, 2017-01-20	7.13	> 10.0	7.13	7.13		4.3	0.758	0.921	0.846	2017-10-03	(IC50 could not be calculated)			67.7
MMV423707	CCCC1=NC2=C(C=NN2C(=C1)N1CCN(C)CC1)C1=CC=CC=C1	2017-09-23, 2017-09-12, 2017-09-09, 2017-07-11	> 10.0	> 12.5	> 10.0	> 10.0				0.468				0.133				2017-09-15, 2017-07-21, 2017-07-14, 2017-01-20		> 10.0	> 10.0	1.21	> 10.0	1.21	1.21		0.367	0.609	0.804	0.313	0.543	0.198	0.369	0.579	2017-01-20, 2016-08-12	> 10.0	> 10.0		>10						2017-10-03	5.16	0.866	0.754	34.6
MMV1273582	OC1=CC=CN=C1NC(=O)C1=CC=C(C=C1)S(=O)(=O)NCC1=CC=CO1	2017-09-23, 2017-09-09, 2017-09-05, 2017-07-11	5.39	4.1	(IC50 could not be calculated because value was manually overridden)	3.4	4.1	4.29667	1.00947	3.32	16	18.3		0.935	0.479	0.833		2017-08-04, 2017-07-21		1.21	1.7			1.455	1.455	0.346482	1.14	1.69			0.774	0.684			2017-07-14, 2017-02-03	> 10.0	> 10.0		>10						2017-10-03	> 10.0	0.875	0.0971	36.5
MMV1395014	CC1=C(C)C(C)=C(C(C)=C1C)S(=O)(=O)NC1=CC2=NNC=C2C=C1	2017-09-23, 2017-09-12, 2017-09-09, 2017-07-11	> 10.0	> 12.5	> 10.0	> 10.0												2017-08-04, 2017-07-21, 2017-01-20		1.23	1.85	2.77		1.85	1.95	0.774855	0.927	2.72	2.68		0.822	0.623	0.661		2016-12-23, 2016-07-29	> 10.0	2.07	2.07	2.07		0.699	1.31	0.316	0.884	2017-10-03	> 10.0	0.463	0.0556	10.4
MMV1047377	CNC(=O)C1=CC=C(CN(CC2=CC=CO2)CC2=CC=C(SC)C=C2)C=C1	2017-09-23, 2017-09-12, 2017-09-09, 2017-07-11	7	3.17	3.69	4.62	4.155	4.62	1.69625	4.17	0.823	0.891	1.5	0.779	0.929	0.898	0.851	2017-09-15, 2017-07-21, 2017-07-14		2.01	1.58	1.24		1.58	1.61	0.385876	4.37	1.92	8.82		0.572	0.845	0.96		2017-07-14, 2017-01-20	> 10.0	> 10.0		>10		0.293		0.404		2017-10-03	> 10.0			-33.1
MMV1026923	CN(CC1=CC=CS1)CC1=NC(N)=C2C(SC3=C2CCCC3)=N1	2017-09-23, 2017-09-12, 2017-09-09, 2017-07-11	> 10.0	> 12.5	> 10.0	> 10.0				1	2.7	7.37		0.908	0.55	0.444		2017-09-15, 2017-07-21, 2017-07-14, 2017-01-20		> 10.0	> 10.0	> 10.0	1.28	1.28	1.28		0.174	0.374	0.433		0.229	0.951	0.659		2017-01-20, 2016-08-12	> 10.0	> 10.0		>10						2017-10-03	> 10.0	1.39	0.212	-14.9
MMV518070	CC1=C(C=C(N1C1=CC=CC=C1)C(C)(C)C)C(=O)NC1=CC=C(C)C=C1	2017-09-23, 2017-09-09, 2017-09-05, 2017-07-11	> 10.0	> 12.5	> 12.5	> 10.0				1.51	0.202	0.217	0.824	0.93	0.305	0.101	0.726	2017-08-04, 2017-07-21		> 10.0	1.3			1.3	1.3		0.625	1.57			0.869	0.782			2017-07-14, 2017-02-03	> 10.0	> 10.0		>10		0.743	0.979	0.816	0.793	2017-10-03	> 10.0			16.5
MMV1070882	CNC(=O)C1=CC=C2C(C)N(CCN12)C(=O)OCC1=CC=CC=C1	2017-09-23, 2017-09-12, 2017-09-09, 2017-07-11	7.09	> 12.5	> 10.0	> 10.0	7.09	7.09		2.76	2.08	2.55		0.98	0.555	0.525		2017-09-15, 2017-07-21, 2017-07-14, 2017-01-20		2.87	2.45	1.32	(IC50 could not be calculated because value was manually overridden)	2.45	2.21333	0.801644	7.59	1.92	1.78		0.616	0.74	0.807		2017-01-20, 2016-08-12	> 10.0	> 10.0		>10		1.24		0.126		2017-10-03	> 10.0	0.403	0.0882	53.5
MMV1075268	CC(=O)C1=C(C)N=C2SC(C3=NC(=NO3)C(C)(C)C)=C(N)C2=C1	2017-09-23, 2017-09-12, 2017-09-09, 2017-07-11	> 10.0	> 12.5	> 10.0	> 10.0				0.243	1.17			0.0743	0.401			2017-08-04, 2016-07-22		(IC50 could not be calculated because value was manually overridden)	1.33			1.33	1.33		1.64				0.776				2017-07-14, 2016-07-22	> 10.0	> 10.0		>10						2017-10-03	> 10.0			-37.3
MMV1031421	CCOC(=O)C1=C(C)NC(C(=O)NC2=NC=CC=C2C)=C1C	2017-09-23, 2017-09-12, 2017-09-09, 2017-07-11	> 10.0	> 12.5	> 10.0	> 10.0												2017-09-15, 2017-07-21, 2017-07-14		(IC50 could not be calculated)	4.29	1.35		2.82	2.82	2.07889	1.22	2.17			0.505	0.554			2017-07-14, 2017-01-20	> 10.0	> 10.0		>10						2017-10-03	2.85	1.02	0.83	-15.1
MMV1534349	CC1=NC(=CS1)C(=N)NOC(=O)C1=C(C)ON=C1C1=C(Cl)C=CC=C1Cl	2017-09-23, 2017-09-09, 2017-09-05, 2017-07-11	5.82	5.11	(IC50 could not be calculated because value was manually overridden)	4.57	5.11	5.16667	0.626924	1.72	1.56	1.59		0.883	0.581	0.888		2017-08-04, 2017-07-21		3.14	1.36			2.25	2.25	1.25865	11.4	4.33			0.795	0.82			2017-07-14, 2017-02-03	> 10.0	> 10.0		>10						2017-10-03	> 10.0			58.6
MMV1429088	O=S(=O)(NC1CCN(CC1)C1=NN2C=C(N=C2S1)C1=CC=CC=C1)C1=CC=CS1	2017-09-23, 2017-09-09, 2017-09-05, 2017-07-11	> 10.0	> 12.5	> 12.5	> 10.0				7.78	2.38	1.2	3.97	0.932	0.728	0.427	0.425	2017-08-04, 2017-07-21		4.81	1.37			3.09	3.09	2.43245	0.48	0.682			0.59	0.775			2017-07-14, 2017-02-03	> 10.0	> 10.0		>10		0.742		0.94		2017-10-03	8.6	0.884	0.91	64.7
MMV1531000	FC1=CC2=C(NC(=O)\C2=N/NC(=S)NC2CC3CC2C=C3)C=C1	2017-09-23, 2017-09-12, 2017-09-09, 2017-07-11	7.72	(IC50 could not be calculated because value was manually overridden)	> 10.0	> 10.0	7.72	7.72		2.85	13.9	13.3		0.878	0.742	0.721		2017-09-15, 2017-07-21, 2017-07-14		3.31	3.92	1.42		3.31	2.88333	1.30347	15.7	2.72	2.42		0.523	0.606	0.583		2017-07-14, 2017-01-20	> 10.0	> 10.0		>10		12.6	1.26	0.968	0.905	2017-10-03	> 10.0
MMV1205391	CC(C)CN1C(C)=CC(=C1C)C1=NC(=O)C2=CC=CC=C2N1	2017-09-23, 2017-09-09, 2017-09-05, 2017-07-11	> 10.0	> 12.5	> 12.5	> 10.0				0.641	0.323	0.355	0.742	0.954	0.738	0.45	0.819	2017-08-04, 2017-07-21		2.82	1.43			2.125	2.125	0.982878	1.67	2.44			0.599	0.769			2017-07-14, 2017-02-03	> 10.0	> 10.0		>10						2017-10-03	> 10.0	1.05	0.683	61.2
MMV1189017	N#C\C(=C/C1=CN(CC2=CC=CC=C2)N=C1C1=CC=CN=C1)C1=NC2=CC=CC=C2N1	2017-09-23, 2017-09-12, 2017-09-09, 2017-07-11	4.89	4.13	5.46	4.65	4.77	4.7825	0.551928	4.5	21	2.92	3.12	0.89	0.723	0.823	0.839	2017-08-04, 2017-07-21, 2017-01-20		1.45	(IC50 could not be calculated because value was manually overridden)	1.66		1.555	1.555	0.148492	2.76	1.7			0.824	0.685			2016-12-23, 2016-07-29	> 10.0	> 10.0		>10		0.0576	0.458	0.0146	0.636	2017-10-03	> 10.0			71.8
MMV430910	CCOC(=O)C1=CNC2=C(C=C(Cl)C=C2C)C1=O	2017-09-23, 2017-09-09, 2017-09-05, 2017-07-11	> 10.0	> 12.5	> 12.5	> 10.0				1.73				0.35				2017-08-04, 2017-07-21		1.46	1.83			1.645	1.645	0.26163	1.57	1.63			0.317	0.505			2017-07-14, 2017-02-03	> 10.0	> 10.0		>10						2017-10-03	> 10.0			-22.5
MMV1492084	CC1=CC=CC=C1N1N=NC(C(=O)NC2=CC=CC(Br)=C2)=C1N	2017-09-23, 2017-09-09, 2017-09-05, 2017-07-11	> 10.0	> 12.5	> 12.5	> 10.0				0.867				0.538				2017-08-04, 2017-07-21		1.46	1.5			1.48	1.48	0.0282843	3.26	0.727			0.676	0.728			2017-07-14, 2017-02-03	> 10.0	> 10.0		>10		2.56		0.46		2017-10-03	3.71	0.873	0.85	9.3
MMV1174026	CC(C)(C)C1=CC=C(OC2=CC=C(N)C=C2)C=C1	2017-09-23, 2017-09-12, 2017-09-09, 2017-07-11	> 10.0	> 12.5	> 10.0	> 10.0				0.163	0.262			0.0733	0.318			2017-09-15, 2017-07-21, 2017-07-14		3.91	(IC50 could not be calculated because value was manually overridden)	1.52		2.715	2.715	1.68999	1.3	1.8			0.651	0.849			2017-07-14, 2017-01-20	> 10.0	> 10.0		>10		9.45		0.356		2017-10-03	> 10.0			50.5
MMV1038147	CN(C)C1=CC=C(CNC2=C3C=CC=CC3=NC=N2)C=C1	2017-09-23, 2017-09-12, 2017-09-09, 2017-07-11	> 10.0	> 12.5	> 10.0	> 10.0				1.17				0.798				2017-09-15, 2017-07-21, 2017-07-14, 2017-01-20		1.52	1.9	(IC50 could not be calculated because value was manually overridden)	(IC50 could not be calculated because value was manually overridden)	1.71	1.71	0.268701	2.92	2.84			0.398	0.766			2017-01-20, 2016-08-12	> 10.0	1.15	1.15	1.15		0.83	1.78	0.941	0.989	2017-10-03	> 10.0			71.1
MMV1488126	COC(=O)CC1=C(C(C)=NCCO)C(=O)N(N1)C1=NC2=CC=CC=C2S1	2017-09-23, 2017-09-12, 2017-09-09, 2017-07-11	> 10.0	> 12.5	> 10.0	> 10.0												2017-08-04, 2016-07-22		1.52	5.87			3.695	3.695	3.07591	2.89	1.32			0.594	0.593			2017-07-14, 2016-07-22	> 10.0	> 10.0		>10		0.144		0.144		2017-10-03	> 10.0	0.629	0.776	11.5
MMV1465030	CCC(=O)C1=CN(C2=CC=CC=C12)S(=O)(=O)C1=CC=C(C)C=C1	2017-09-23, 2017-09-09, 2017-09-05, 2017-07-11	> 10.0	> 12.5	> 12.5	> 10.0				13				0.275				2017-08-04, 2017-07-21		2.99	1.53			2.26	2.26	1.03238	19.8	2.51			0.519	0.788			2017-07-14, 2017-02-03	1.72	4.52	3.12	3.12	1.9799	3.07	4.28	0.989	0.908	2017-10-03	> 10.0			9.7
MMV1009786	CN(C)S(=O)(=O)C1=CC(NC2=NC=CC(=N2)C(F)(F)F)=CC=C1C	2017-09-23, 2017-09-12, 2017-09-09, 2017-07-11	9.38	6.55	6.46	6.63	6.59	7.255	1.41837	2.72	1.79	2.86	2.97	0.761	0.898	0.821	0.79	2017-08-04, 2017-07-21, 2017-01-20		3.1	(IC50 could not be calculated because value was manually overridden)	1.53		2.315	2.315	1.11016	1.96	1.78			0.823	0.778			2016-12-23, 2016-07-29	> 10.0	2.36	2.36	2.36		3.16	2.29	0.819	0.878	2017-10-03	> 10.0
MMV1480191	CCC1=C(C)NC2=CC(=NN2C1=O)C1=CC=C(OC)C=C1	2017-09-23, 2017-09-12, 2017-09-09, 2017-07-11	> 10.0	> 12.5	> 10.0	> 10.0				0.992	2.19	2.25		0.931	0.645	0.25		2017-09-15, 2017-07-21, 2017-07-14, 2017-01-20		3.27	4.63	(IC50 could not be calculated because value was manually overridden)	1.56	3.27	3.15333	1.53832	16.5	4.58	1.28		0.574	0.491	0.664		2017-01-20, 2016-08-12	> 10.0	> 10.0		>10						2017-10-03	> 10.0	0.928	0.774	78.5
MMV1509352	COC(=O)C1=CC(OC)=C(OC)C=C1NS(=O)(=O)C1=CC=C(Cl)C=C1	2017-09-23, 2017-09-12, 2017-09-09, 2017-07-11	> 10.0	> 12.5	> 10.0	> 10.0												2017-09-15, 2017-07-21, 2017-07-14		1.56	1.7	4.81		1.7	2.69	1.83731	3	1.59	0.693		0.626	0.715	0.714		2017-07-14, 2017-01-20	1.08	6.09	3.585	3.585	3.5426	3.8	1.23	0.988	0.942	2017-10-03	> 10.0			21.7
MMV522726	O=C(CC1SC2=CC=CC=C2NC1=O)NCCCN1C=CC2=CC=CC=C12	2017-09-23, 2017-09-12, 2017-09-09, 2017-07-11	> 10.0	> 12.5	> 10.0	> 10.0				2.95				0.69				2017-09-15, 2017-07-21, 2017-07-14, 2017-01-20		2.96	7.32	3.16	1.57	3.06	3.7525	2.48123	1.97	1.17	40.5	1.52	0.692	0.724	0.745	0.822	2017-01-20, 2016-08-12	> 10.0	> 10.0		>10						2017-10-03	> 10.0			16.3
MMV1318441	O=C(NCC1=CC=CC=C1)C(=C\C1=CC=C(OCC2=CC=CC=C2)C=C1)\C1=NC2=CC=CC=C2N1	2017-09-23, 2017-09-12, 2017-09-09, 2017-07-11	> 10.0	> 12.5	> 10.0	> 10.0				0.415	0.223	0.27	0.19	0.704	0.834	0.718	0.772	2017-09-15, 2017-07-21, 2017-07-14, 2017-01-20		1.57	(IC50 could not be calculated because value was manually overridden)	(IC50 could not be calculated because value was manually overridden)	2.66	2.115	2.115	0.770746	0.699	1.37			0.675	0.726			2017-01-20, 2016-08-12	> 10.0	> 10.0		>10		0.284		0.411		2017-10-03	> 10.0	1.06	0.256	58.2
MMV1317731	CCOC(=O)CC(=O)CSC1=NN=C(N1C1=CC=CC=C1F)C1=CC=CC=C1Cl	2017-09-23, 2017-09-12, 2017-09-09, 2017-07-11	> 10.0	> 12.5	> 10.0	> 10.0				0.395	0.181	0.21	0.198	0.643	0.834	0.802	0.712	2017-09-15, 2017-07-21, 2017-07-14, 2017-01-20		3.09	> 10.0	1.61	> 10.0	2.35	2.35	1.04652	11.9	0.675	0.452		0.562	0.62	0.19		2017-01-20, 2016-08-12	> 10.0	> 10.0		>10						2017-10-03	> 10.0			21.6
MMV1098418	CCOC(=O)C1=C(C)C(C(=O)CN(C)S(=O)(=O)C2=C(C)ON=C2C)=C(C)N1	2017-09-23, 2017-09-12, 2017-09-09, 2017-07-11	4.81	4.68	5.85	6.11	5.33	5.3625	0.722836	0.871	0.987	1.87	1.6	0.761	0.83	0.801	0.827	2017-08-04, 2017-07-21, 2017-01-20		1.64	3.27	2.38		2.38	2.43	0.816149	0.895	1.62	1.02		0.789	0.606	0.704		2016-12-23, 2016-07-29	> 10.0	> 10.0		>10						2017-10-03	> 10.0			29.3
MMV1098839	CNS(=O)(=O)C1=CC=C(O1)C(=O)NC1=CC=C(NC2=CC=CC=C2)C=C1	2017-09-23, 2017-09-09, 2017-09-05, 2017-07-11	> 10.0	> 12.5	> 12.5	> 10.0				1.17	1.13			0.46	0.0867			2017-08-04, 2017-07-21		1.64	5.2			3.42	3.42	2.5173	3.03	1.11			0.726	0.719			2017-07-14, 2017-02-03	6.14	> 10.0	6.14	6.14		1.51	9.36	0.964	0.753	2017-10-03	> 10.0			52.3
MMV1449163	CN1CCCN(C(=O)CCNC(=O)\C=C\C2=CC=CO2)C2=C1N=C1C=CC=CC1=N2	2017-09-23, 2017-09-12, 2017-09-09, 2017-07-11	> 10.0	> 12.5	> 10.0	> 10.0				0.142	0.121	1.77		0.02	0.0516	0.37		2017-09-15, 2017-07-21, 2017-07-14		1.88	1.65	3		1.88	2.17667	0.722242	1.26	2.18	14.4		0.584	0.758	0.743		2017-07-14, 2017-01-20	> 10.0	> 10.0		>10						2017-10-03	> 10.0	0.595	0.0408	81.1
MMV1049300	FC1=CC=CC=C1S(=O)(=O)N(CC1=CC=C(C=C1)C(=O)NC1CC1)C1CC1	2017-09-23, 2017-09-12, 2017-09-09, 2017-07-11	(IC50 could not be calculated because value was manually overridden)	1.41	2.82	3.23	2.82	2.48667	0.95469	1.02	1.36	1.53		0.973	0.909	0.794		2017-09-15, 2017-07-21, 2017-07-14		2.17	2.63	1.67		2.17	2.15667	0.480139	2.61	1.4	1.3		0.514	0.719	0.752		2017-07-14, 2017-01-20	> 10.0	> 10.0		>10		0.176		0.163		2017-10-03	> 10.0			18.5
MMV1087037	ClC1=CC=CC=C1C1=NC2=CC=C(NC(=O)C3=NNC(=O)C=C3)C=C2N1	2017-09-23, 2017-09-12, 2017-09-09, 2017-07-11	4.04	3.9	4.48	3.42	3.97	3.96	0.436654	2.17	2.4	1.96	15.2	0.935	0.583	0.737	0.895	2017-08-04, 2017-07-21, 2017-01-20		3.48	1.68	3.23		3.23	2.79667	0.975107	1.03	2.82	1.42		0.698	0.6	0.709		2016-12-23, 2016-07-29	> 10.0	> 10.0		>10		0.128		0.0703		2017-10-03	> 10.0			98.1
MMV1454647	COC1=CC=C(C=C1OC)C1=CSC(N\C=C2\C(=O)NC(=O)C3=CC=CC=C23)=N1	2017-09-23, 2017-09-12, 2017-09-09, 2017-07-11	> 10.0	> 12.5	> 10.0	> 10.0				0.286	0.198	0.228		0.798	0.476	0.67		2017-09-15, 2017-07-21, 2017-07-14		1.69	1.81	(IC50 could not be calculated because value was manually overridden)		1.75	1.75	0.0848528	3.32	1.35			0.386	0.457			2017-07-14, 2017-01-20	8.94	> 10.0	8.94	8.94		3.74	0.346	0.99	0.866	2017-10-03	> 10.0
MMV1310514	CCC1=C2NC=C(C(=O)COC(=O)C34CC5CC(CC(O)(C5)C3)C4)C2=CC=C1	2017-09-23, 2017-09-09, 2017-09-05, 2017-07-11	> 10.0	> 12.5	> 12.5	> 10.0				0.434	0.465			0.464	0.313			2017-08-04, 2017-07-14, 2016-07-22		2.85	1.78	(IC50 could not be calculated because value was manually overridden)		2.315	2.315	0.756604	5.97	1.13			0.67	0.674			2017-07-14, 2016-07-22	> 10.0	> 10.0		>10		2.32	2.9	0.344	0.954	2017-10-03	> 10.0	0.594	0.0837	15
MMV1102713	FC(F)(F)COC1=NC=CC=C1C(=O)NCC1=CC=C(C=C1)N1CCCC1=O	2017-09-23, 2017-09-12, 2017-09-09, 2017-07-11	> 10.0	> 12.5	> 10.0	> 10.0				0.303	0.19			0.693	0.499			2017-08-04, 2017-07-21, 2017-01-20		3.33	3.18	1.8		3.18	2.77	0.843386	0.542	1.27	1.39		0.48	0.506	0.644		2016-12-23, 2016-07-29	> 10.0	3.93	3.93	3.93		0.593	1.23	0.773	0.97	2017-10-03	> 10.0			68
MMV1209939	C(SC1=NC2=C(N=N1)C1=C(N2)C=CC=C1)C1=CN2C=CSC2=N1	2017-09-23, 2017-09-09, 2017-09-05, 2017-07-11	> 10.0	9.02	> 12.5	> 10.0	9.02	9.02		1.69	2.94	1.2	5.17	0.847	0.846	0.462	0.65	2017-08-04, 2017-07-21		5.55	1.81			3.68	3.68	2.64458	1.21	0.859			0.795	0.784			2017-07-14, 2017-02-03	> 10.0	> 10.0		>10		0.36		0.419		2017-10-03	> 10.0			81.4
MMV1174825	NC(=O)C1=C(C=CC(NC(=O)C2=CC=CS2)=C1)N1CCCCC1	2017-09-23, 2017-09-12, 2017-09-09, 2017-07-11	> 10.0	> 12.5	> 10.0	> 10.0				0.379	1.33	2.14		0.345	0.471	0.132		2017-08-04, 2017-07-21, 2017-01-20		> 10.0	> 10.0	1.85		1.85	1.85		2.13	1.64			0.464	0.449			2016-12-23, 2016-07-29	> 10.0	> 10.0		>10		7.54		0.261		2017-10-03	> 10.0	3.28	0.221	72.2
MMV062850	CN1C=CN=C1SC1=C2C=CSC2=NC=N1	2017-09-23, 2017-09-12, 2017-09-09, 2017-07-11	4.4	2.98	5	3.66	4.03	4.01	0.878559	6.13	4.67	4.85	7.83	0.931	0.94	0.886	0.876	2017-08-04, 2017-07-21, 2017-01-20		1.87	6.84	4.11		4.11	4.27333	2.48902	3.22	3.26	7.06		0.739	0.401	0.645		2016-12-23, 2016-07-29	> 10.0	> 10.0		>10						2017-10-03	> 10.0			-10.7
MMV1068837	CC1=CC=C(NC(=O)C2=CC3=C(CCCCCC3)S2)N=C1	2017-09-23, 2017-09-12, 2017-09-09, 2017-07-11	(IC50 could not be calculated because value was manually overridden)	4.86	7.48	7	7	6.44667	1.3949	0.944	1.92	1.59		0.809	0.699	0.751		2017-09-15, 2017-07-21, 2017-07-14		> 10.0	1.92	> 10.0		1.92	1.92		0.691	1.08	0.65		0.376	0.763	0.834		2017-07-14, 2017-01-20	> 10.0	> 10.0		>10		0.386		0.265		2017-10-03	> 10.0	0.488	0.883	31.9
MMV1175293	CC1=CC(NC(=O)C2CN(C(=O)C2)C2=CC(C)=C(C)C=C2)=NC=C1	2017-09-23, 2017-09-09, 2017-09-05, 2017-07-11	> 10.0	> 12.5	> 12.5	> 10.0												2017-08-04, 2017-07-14, 2016-07-22		9.29	3.79	1.94		3.79	5.00667	3.82307	10.1	7.1	2.17		0.805	0.703	0.721		2017-07-14, 2016-07-22	> 10.0	6.1	6.1	6.1		2.31	4.77	0.915	0.963	2017-10-03	> 10.0			15.1
MMV1520937	COC1=CC=C(C=C1)C(=C\C1=C(OC)C=CC=C1)\C#N	2017-09-23, 2017-09-12, 2017-09-09, 2017-07-11	> 10.0	> 12.5	> 10.0	> 10.0												2017-09-15, 2017-07-21, 2017-07-14, 2017-01-20		3.44	3.35	3.66	1.98	3.395	3.1075	0.762862	11.7	27	1.98	2.66	0.517	0.611	0.628	0.596	2017-01-20, 2016-08-12	6.41	9.78	8.095	8.095	2.38295	2.11	15.1	0.921	0.84	2017-10-03	> 10.0			8.4
MMV1187634	COC1=CC=C2C=C(CN(C)CC(=O)NC3=C(C=CS3)C(N)=O)C=CC2=C1	2017-09-23, 2017-09-12, 2017-09-09, 2017-07-11	> 10.0	> 12.5	> 10.0	> 10.0				0.434	0.344	0.425	0.176	0.682	0.878	0.722	0.89	2017-08-04, 2017-07-21, 2017-01-20		(IC50 could not be calculated because value was manually overridden)	1.99	(IC50 could not be calculated because value was manually overridden)		1.99	1.99		0.905				0.639				2016-12-23, 2016-07-29	> 10.0	> 10.0		>10		0.112	3.02	0.182	0.762	2017-10-03	> 10.0	0.703	0.275	63.9
MMV1187504	ClC1=CC=C(C=C1N=C1NN=C(CS1)C1=CNC2=CC=CC=C12)S(=O)(=O)N1CCOCC1	2017-09-23, 2017-09-09, 2017-09-05, 2017-07-11	1.34	1.32	1.41	1.33	1.335	1.35	0.0408248	2.33	11.2	14	2.99	0.993	0.691	0.677	0.956	2017-08-04, 2017-07-14, 2016-07-22		> 10.0	4.4	2		3.2	3.2	1.69706	9.04	9.38	3.51		0.549	0.624	0.828		2017-07-14, 2016-07-22	> 10.0	8.66	8.66	8.66		1.09	10.4	0.709	0.908	2017-10-03	> 10.0	0.193	0.147	60.8
MMV1457596	COC1=CC=C(C=C1OC)S(=O)(=O)N(CC1=CC=C(C=C1)C(=O)NC1CC1)C1CC1	2017-09-23, 2017-09-12, 2017-09-09, 2017-07-11	4.34	2.13	3.27	3.04	3.155	3.195	0.908277	1.92	1.07	2.29	1.66	0.909	0.787	0.724	0.84	2017-08-04, 2016-07-22		(IC50 could not be calculated because value was manually overridden)	2			2	2		0.886				0.709				2017-07-14, 2016-07-22	> 10.0	> 10.0		>10		0.0791		0.127		2017-10-03	> 10.0			72.6
MMV489462	ClC1=CC=C(C=C1NC(=O)CN1N=CC(Cl)=C(Cl)C1=O)S(=O)(=O)N1CCOCC1	2017-09-23, 2017-09-12, 2017-09-09, 2017-07-11	> 10.0	> 12.5	> 10.0	> 10.0				0.314	0.29	0.326		0.702	0.591	0.64		2017-09-15, 2017-07-21, 2017-07-14		> 10.0	> 10.0	2.13		2.13	2.13		0.973	0.629			0.505	0.374			2017-07-14, 2017-01-20	9.35	> 10.0	9.35	9.35		4.66	1.28	0.991	0.951	2017-10-03	> 10.0			-23.5
MMV1442076	O=C1N\C(S\C1=C/C1=CC2=C(OCCO2)C=C1)=N/C1CCCC1	2017-09-23, 2017-09-09, 2017-09-05, 2017-07-11	(IC50 could not be calculated because value was manually overridden)	5.47	9.99	6.19	6.19	7.21667	2.42861	1.41	3.98	1.83		0.849	0.517	0.709		2017-08-04, 2017-07-14, 2016-07-22		3.96	4.56	2.13		3.96	3.55	1.26582	2.87	1.67	1.19		0.347	0.667	0.556		2017-07-14, 2016-07-22	> 10.0	> 10.0		>10						2017-10-03	> 10.0			-21.7
MMV1188137	FC1=CC=C(NC2=NNC(O2)=C2C=CC=CC2=C)C(F)=C1F	2017-09-23, 2017-09-12, 2017-09-09, 2017-07-11	> 10.0	> 12.5	> 10.0	> 10.0												2017-09-15, 2017-07-21, 2017-07-14, 2017-01-20		> 10.0	2.15	> 10.0	> 10.0	2.15	2.15		0.161	0.352	0.943	0.517	0.125	0.697	0.698	0.505	2017-01-20, 2016-08-12	> 10.0	> 10.0		>10		1.41		0.586		2017-10-03	0.362	0.733	0.944	-58
MMV1086262	FC(F)(F)COC1=NC=C(C=C1Cl)C(=O)NC1=CC=CC2=CNN=C12	2017-09-23, 2017-09-09, 2017-09-05, 2017-07-11	> 10.0	> 12.5	> 12.5	> 10.0				0.551	0.324	0.67	0.209	0.745	0.873	0.97	0.7	2017-08-04, 2017-07-21		2.23	2.87			2.55	2.55	0.452548	1.88	0.854			0.484	0.606			2017-07-14, 2017-02-03	> 10.0	> 10.0		>10		2.54		0.704		2017-10-03	> 10.0	0.634	0.257	56
MMV1010683	CSC1=NC2=CC=C(NC(=O)C3=CN4C=CC=CC4=N3)C=C2S1	2017-09-23, 2017-09-12, 2017-09-09, 2017-07-11	> 10.0	> 12.5	> 10.0	> 10.0				1.33				0.414				2017-09-15, 2017-07-21, 2017-07-14, 2017-01-20		> 10.0	> 10.0	> 10.0	2.32	2.32	2.32		2.45				0.535				2017-01-20, 2016-08-12	> 10.0	> 10.0		>10		0.402	1.87	0.532	0.695	2017-10-03	0.0549	0.797	0.94	-5.8
MMV1195834	CC1=CC(C(=O)CN2C(CO)=NC3=CC=CC=C23)=C(C)N1C1=CC=CC=C1	2017-09-23, 2017-09-09, 2017-09-05, 2017-07-11	> 10.0	> 12.5	> 12.5	> 10.0				1.38	6.92			0.701	0.201			2017-08-04, 2017-07-21		3.52	2.32			2.92	2.92	0.848528	8.31	2.56			0.632	0.644			2017-07-14, 2017-02-03	> 10.0	> 10.0		>10		1.08	1.29	0.815	0.825	2017-10-03	> 10.0			46.9
MMV1221911	CCOC(=O)C1=C(C)C(C(=O)OCC(=O)NC2=CC=C(Cl)C=N2)=C(C)N1	2017-09-23, 2017-09-12, 2017-09-09, 2017-07-11	> 10.0	> 12.5	> 10.0	> 10.0												2017-09-15, 2017-07-21, 2017-07-14		2.41	2.48	4.12		2.48	3.00333	0.967695	1.91	1.21	0.701		0.611	0.521	0.577		2017-07-14, 2017-01-20	0.951	6.94	3.9455	3.9455	4.23486	3.27	1.48	0.992	0.99	2017-10-03	> 10.0			-56.2
MMV1174438	CC1=C(C=CC=C1)N1C(=O)C=C(O)N=C1SCC(=O)NC1CCCCC1	2017-09-23, 2017-09-12, 2017-09-09, 2017-07-11	> 10.0	> 12.5	> 10.0	> 10.0												2017-08-04, 2016-07-22		> 10.0	2.41			2.41	2.41		27.4				0.29				2017-07-14, 2016-07-22	> 10.0	> 10.0		>10						2017-10-03	> 10.0			89.3
MMV1222726	NC1=C(C#N)C(=NN1C(=O)NC1=CC=C(Cl)C(Cl)=C1)N1CCCC1	2017-09-23, 2017-09-12, 2017-09-09, 2017-07-11	> 10.0	9.64	> 10.0	> 10.0	9.64	9.64		7.96	6.06	18.7		0.367	0.87	0.642		2017-09-15, 2017-07-21, 2017-07-14		2.92	(IC50 could not be calculated because value was manually overridden)	2.43		2.675	2.675	0.346482	1.4	0.955			0.574	0.754			2017-07-14, 2017-01-20	> 10.0	> 10.0		>10		2.8		0.675		2017-10-03	> 10.0			-16.7
MMV1353517	O=C(CN1CCN(CC1)C(C(=O)C1=CNC2=CC=CC=C12)C1=CC=CC=C1)N1CCCC1	2017-09-23, 2017-09-12, 2017-09-09, 2017-07-11	> 10.0	> 12.5	> 10.0	> 10.0				1.03	0.549	0.509		0.759	0.879	0.823		2017-08-04, 2017-07-21, 2017-01-20		4.85	3.93	2.46		3.93	3.74667	1.2055	0.809	0.536	2.17		0.805	0.658	0.657		2016-12-23, 2016-07-29	> 10.0	> 10.0		>10						2017-10-03	> 10.0	1.14	0.0597	54.2
MMV1468387	CN(C)CCNC1=NC2=C(C3=C(CCCCC3)S2)C(=O)N1CC1=CC=CO1	2017-09-23, 2017-09-12, 2017-09-09, 2017-07-11	3.84	4.38	3.77	4.35	4.095	4.085	0.324808	6.84	7	7.27	5.63	0.895	0.872	0.895	0.858	2017-08-04, 2017-07-21, 2017-01-20		(IC50 could not be calculated because value was manually overridden)	7.04	2.49		4.765	4.765	3.21734	1.08	2.55			0.646	0.648			2016-12-23, 2016-07-29	> 10.0	> 10.0		>10		8.94		0.474		2017-10-03	> 10.0			67.5
MMV1187258	COC1=CC=C(CNC2=C3C=CC=CC3=NC=N2)C=C1	2017-09-23, 2017-09-12, 2017-09-09, 2017-07-11	> 10.0	(IC50 could not be calculated because value was manually overridden)	> 10.0	> 10.0				1.42				0.208				2017-08-04, 2016-07-22		(IC50 could not be calculated because value was manually overridden)	2.54			2.54	2.54		1.44				0.638				2017-07-14, 2016-07-22	> 10.0	> 10.0		>10		0.244	0.929	0.543	0.845	2017-10-03	> 10.0			64.4
MMV1006984	FC(F)(F)C1=CC(=CC(N\N=C(/C#N)S(=O)(=O)C2=CC=CS2)=C1)C(F)(F)F	2017-09-23, 2017-09-09, 2017-09-05, 2017-07-11	2.77	1.56	3.12	(IC50 could not be calculated because value was manually overridden)	2.77	2.48333	0.818556	11.6	33	2.71		0.974	0.668	0.723		2017-08-04, 2017-07-21		2.82	2.57			2.695	2.695	0.176777	13.4	9.98			0.723	0.727			2017-07-14, 2017-02-03	5.63	> 10.0	5.63	5.63		2.32		0.977		2017-10-03	> 10.0	0.559	0.158	51
MMV1487920	CCS(=O)(=O)C1=NC=C(Cl)C(=N1)C(=O)NC1=CC(Cl)=CC(Cl)=C1	2017-09-23, 2017-09-12, 2017-09-09, 2017-07-11	> 10.0	> 12.5	> 10.0	> 10.0				0.07	0.248	0.261	0.179	0.031	0.612	0.802	0.663	2017-09-15, 2017-07-21, 2017-07-14, 2017-01-20		> 10.0	> 10.0	> 10.0	2.58	2.58	2.58		1.76	0.596	7.51	2.95	0.547	0.179	0.361	0.63	2017-01-20, 2016-08-12	> 10.0	9.77	9.77	9.77		0.428	12.7	0.377	0.89	2017-10-03	> 10.0	1.43	0.568	-18.7
MMV1470575	CN(CCO)C1=CC(=NC(=N1)N1N=C(C)C=C1C)C1=CC=CC=C1	2017-09-23, 2017-09-12, 2017-09-09, 2017-07-11	> 10.0	> 12.5	(IC50 could not be calculated because value was manually overridden)	> 10.0				1.06	1.12	2.15		0.881	0.564	0.706		2017-09-15, 2017-07-21, 2017-07-14, 2017-01-20		10	> 10.0	9.88	2.65	9.88	7.51	4.20931	22.1	14.2	3.12		0.534	0.719	0.726		2017-01-20, 2016-08-12	> 10.0	> 10.0		>10		1.65		0.396		2017-10-03	> 10.0	0.0734	0.0119	9.3
MMV1431410	COC(=O)C1=CC(=CC(=C1)N1C(C)=CC(C(=O)CN2N=CC(Cl)=C(Cl)C2=O)=C1C)C(=O)OC	2017-09-23, 2017-09-12, 2017-09-09, 2017-07-11	> 10.0	> 12.5	> 10.0	> 10.0												2017-08-04, 2017-07-21, 2017-01-20		> 10.0	> 10.0	2.65		2.65	2.65		10.3	0.712	2.07		0.0411	0.311	0.629		2016-12-23, 2016-07-29	> 10.0	5.1	5.1	5.1		0.301	3.74	0.209	0.947	2017-10-03	> 10.0	0.538	0.0298	-39.9
MMV1193478	BrC1=CC=C(C=C1)[N+]1=NC(=NN1C1=NNN=N1)C1=CC=CC=C1	2017-09-23, 2017-09-09, 2017-09-05, 2017-07-11	5.17	5.3	(IC50 could not be calculated)	5.62	5.3	5.36333	0.231589	6.29	6.44	6.1		0.944	0.78	0.816		2017-08-04, 2017-07-14, 2016-07-22		2.67	2.8	2.98		2.8	2.81667	0.155671	3.09	4.1	2.54		0.756	0.647	0.35		2017-07-14, 2016-07-22	> 10.0	4.37	4.37	4.37		1.34	3.37	0.879	0.954	2017-10-03	> 10.0	0.166	0.143	101
MMV1387240	CN(C)S(=O)(=O)C1=CC=C2OC(SCC(=O)NC3=CC(=NO3)C(C)(C)C)=NC2=C1	2017-09-23, 2017-09-12, 2017-09-09, 2017-07-11	> 10.0	> 12.5	8.64	> 10.0	8.64	8.64		0.963	10.6	9.61		0.351	0.814	0.173		2017-09-15, 2017-07-21, 2017-07-14		3.3	(IC50 could not be calculated because value was manually overridden)	2.71		3.005	3.005	0.417193	10.9	0.544			0.622	0.652			2017-07-14, 2017-01-20	> 10.0	> 10.0		>10		2.83	0.235	0.946	0.185	2017-10-03	> 10.0			25.5
MMV1010067	COC1=CC=C(C=C1)[N+]1=C2CCC3=C(C=CC=C3)N2C=C1C	2017-09-23, 2017-09-09, 2017-09-05, 2017-07-11	> 10.0	> 12.5	> 12.5	> 10.0												2017-08-04, 2017-07-21		3.18	2.77			2.975	2.975	0.289914	13.2	1.95			0.372	0.691			2017-07-14, 2017-02-03	> 10.0	7.34	7.34	7.34		1.15	1.92	0.974	0.881	2017-10-03	> 10.0			85.2
MMV1091186	CC1=C(CC(N)=O)SC(SC2=C3C4=C(CCC4)SC3=NC=N2)=N1	2017-09-23, 2017-09-09, 2017-09-05, 2017-07-11	0.927	0.404	0.598	0.81	0.704	0.68475	0.231458	17.4	3.07	7.06	11.4	0.978	0.949	0.944	0.97	2017-08-04, 2017-07-21		3.23	2.85			3.04	3.04	0.268701	91	17			0.682	0.688			2017-07-14, 2017-02-03	> 10.0	> 10.0		>10						2017-10-03	> 10.0	0.641	0.042	97.3
MMV1188687	CC(C)N1N=CC2=CC(=CN=C12)C(=O)NC1=NC(=CS1)C1=NC=CC=C1	2017-09-23, 2017-09-09, 2017-09-05, 2017-07-11	> 10.0	> 12.5	> 12.5	> 10.0				1.36	1.28	1.71	1.76	0.539	0.299	0.0537	0.176	2017-08-04, 2017-07-14, 2016-07-22		2.9	3.08	(IC50 could not be calculated because value was manually overridden)		2.99	2.99	0.127279	14.1	1.88			0.807	0.591			2017-07-14, 2016-07-22	> 10.0	> 10.0		>10		1.27	0.609	0.79	0.195	2017-10-03	> 10.0			-52.1
MMV1236007	CCOC1=CC=CC(C2NC3=CC=CC=C3C(=O)N2C2CC2)=C1O	2017-09-23, 2017-09-12, 2017-09-09, 2017-07-11	> 10.0	> 12.5	> 10.0	> 10.0				0.398	0.55	0.233		0.798	0.66	0.646		2017-09-15, 2017-07-21, 2017-07-14, 2017-01-20		2.91	(IC50 could not be calculated because value was manually overridden)	(IC50 could not be calculated because value was manually overridden)	3.86	3.385	3.385	0.671751	8.49	0.648			0.414	0.77			2017-01-20, 2016-08-12	> 10.0	> 10.0		>10		0.464	0.795	0.457	0.527	2017-10-03	> 10.0			35
MMV1487922	CCS(=O)(=O)C1=NC(C(=O)NC2=C(C=CC=C2)C(F)(F)F)=C(Cl)C=N1	2017-09-23, 2017-09-12, 2017-09-09, 2017-07-11	> 10.0	> 12.5	> 10.0	> 10.0				1.97	0.25	0.271	0.152	0.609	0.799	0.763	0.751	2017-09-15, 2017-07-21, 2017-07-14, 2017-01-20		> 10.0	(IC50 could not be calculated because value was manually overridden)	3.28	2.94	3.11	3.11	0.240416	1.18	10.6	1.81		0.631	0.58	0.749		2017-01-20, 2016-08-12	> 10.0	9.83	9.83	9.83		3.08	24	0.551	0.952	2017-10-03	> 10.0	0.742	0.24	-22.8
MMV1193566	CC1N(C)C2=C(C=C(\C=C\C3=CC=[N+](C)C=C3)C=C2)C1(C)C	2017-09-23, 2017-09-09, 2017-09-05, 2017-07-11	(IC50 could not be calculated because value was manually overridden)	> 12.5	> 12.5	> 10.0				0.246	0.255	0.433		0.85	0.737	0.91		2017-08-04, 2017-07-21		7.37	2.98			5.175	5.175	3.1042	1.05	2.02			0.778	0.638			2017-07-14, 2017-02-03	6.81	9.93	8.37	8.37	2.20617	2.95	1.82	0.984	0.847	2017-10-03	> 10.0	0.729	0.134
MMV1288442	CN1\C(SC2=C1C=CC(C)=C2)=N/C(=O)C1=CC=CS1	2017-09-23, 2017-09-12, 2017-09-09, 2017-07-11	> 10.0	> 12.5	> 10.0	> 10.0												2017-09-15, 2017-07-21, 2017-07-14		7.36	8.7	3.04		7.36	6.36667	2.95786	4.23	1.59	1.57		0.294	0.538	0.615		2017-07-14, 2017-01-20	7.69	> 10.0	7.69	7.69		2.41	0.207	0.951	0.408	2017-10-03	0.0546	0.759	0.921	41.3
MMV1378726	CCCCN1C(=O)NC(=O)C(N(C)CC(=O)NC2=C(C(=O)OCC)C(=CS2)C2=CC=CC=C2)=C1N	2017-09-23, 2017-09-12, 2017-09-09, 2017-07-11	5.94	5.34	3.78	4.21	4.775	4.8175	0.996406	1.66	1.74	1.06	3.53	0.803	0.895	0.821	0.829	2017-09-15, 2017-07-21, 2017-07-14, 2017-01-20		3.04	> 10.0	> 10.0	> 10.0	3.04	3.04		3.73	0.57	1.12	0.883	0.482	0.793	0.417	0.865	2017-01-20, 2016-08-12	> 10.0	> 10.0		>10		20		0.445		2017-10-03	> 10.0			65.4
MMV1006936	CC1=NC=CC(=N1)C1=CC(N\N=C(/C#N)S(=O)(=O)C2=NC=CC=C2)=CC=C1	2017-09-23, 2017-09-12, 2017-09-09, 2017-07-11	> 10.0	> 12.5	> 10.0	> 10.0				0.0868	0.0483			0.0271	0.016			2017-09-15, 2017-07-21, 2017-07-14, 2017-01-20		> 10.0	> 10.0	3.05	> 10.0	3.05	3.05		0.901	0.0506	2.14	0.493	0.307	0.0106	0.68	0.606	2017-01-20, 2016-08-12	8.17	> 10.0	8.17	8.17		2.73	1.73	0.802	0.733	2017-10-03	> 10.0			40.2
MMV1092500	CC1CC2=CC(=CC=C2N1CC1=CC=C(C=C1)N1N=C(C)C=C1C)S(N)(=O)=O	2017-09-23, 2017-09-12, 2017-09-09, 2017-07-11	> 10.0	> 12.5	> 10.0	> 10.0												2017-08-04, 2016-07-22		3.05	3.45			3.25	3.25	0.282843	13.9	3.5			0.635	0.707			2017-07-14, 2016-07-22	> 10.0	> 10.0		>10		0.793	1.98	0.889	0.869	2017-10-03	> 10.0			66.4
MMV1034814	CN(CC1=CN(N=C1)C1=CC=CC=C1)C(=O)CSC1=NC(C)=CC(C)=C1C#N	2017-09-23, 2017-09-12, 2017-09-09, 2017-07-11	> 10.0	> 12.5	> 10.0	> 10.0				7.11				0.244				2017-09-15, 2017-07-21, 2017-07-14		3.14	3.34	3.17		3.17	3.21667	0.107858	11.5	2.71	15.1		0.551	0.723	0.495		2017-07-14, 2017-01-20	> 10.0	> 10.0		>10						2017-10-03	> 10.0	0.459	0.0972	27
MMV1104109	COC1=CC=C(NC(=O)C2=CC=NN2)C=C1NC(=O)C1=CC=C(Cl)C=C1F	2017-09-23, 2017-09-12, 2017-09-09, 2017-07-11	> 10.0	> 12.5	> 10.0	> 10.0				0.962	0.785	6.85		0.496	0.393	0.439		2017-08-04, 2017-07-21, 2017-01-20		> 10.0	> 10.0	3.14		3.14	3.14		2.2	0.618	14.1		0.216	0.69	0.606		2016-12-23, 2016-07-29	> 10.0	6.98	6.98	6.98		0.125	4.32	0.117	0.853	2017-10-03	> 10.0			65
MMV1354949	CC1CC2=CC(=CC=C2N1S(C)(=O)=O)C(=O)CSC1=NN=C(CC2=CC=CS2)N1C	2017-09-23, 2017-09-09, 2017-09-05, 2017-07-11	> 10.0	> 12.5	> 12.5	> 10.0				1.52	7.09			0.316	0.388			2017-08-04, 2017-07-14, 2016-07-22		3.14	3.32	(IC50 could not be calculated because value was manually overridden)		3.23	3.23	0.127279	1.46	13.7			0.422	0.758			2017-07-14, 2016-07-22	> 10.0	> 10.0		>10		1.78	2.26	0.718	0.658	2017-10-03	> 10.0	0.309	0.032	29.3
MMV1186606	FC(F)(F)C1=CC(NC(=O)CN2CCN(CC(=O)NC3=C(C=CS3)C#N)CC2)=CC=C1Cl	2017-09-23, 2017-09-12, 2017-09-09, 2017-07-11	> 10.0	> 12.5	> 10.0	> 10.0				1.89				0.122				2017-09-15, 2017-07-21, 2017-07-14		> 10.0	3.16	(IC50 could not be calculated because value was manually overridden)		3.16	3.16		0.462	3.32			0.712	0.616			2017-07-14, 2017-01-20	> 10.0	> 10.0		>10		0.979		0.873		2017-10-03	> 10.0	0.255	0.0615	51.8
MMV1178683	CN(C1=CC=CC=C1)S(=O)(=O)C1=CC=C(NC(=O)C2=CC=CS2)C=C1	2017-09-23, 2017-09-12, 2017-09-09, 2017-07-11	> 10.0	> 12.5	> 10.0	> 10.0				0.861	0.474	0.466	0.288	0.377	0.736	0.556	0.682	2017-08-04, 2017-07-21, 2017-01-20		3.18	(IC50 could not be calculated because value was manually overridden)	5.98		4.58	4.58	1.9799	7.81	0.932			0.621	0.705			2016-12-23, 2016-07-29	> 10.0	> 10.0		>10						2017-10-03	> 10.0	0.635	0.0503	-13.5
MMV1069013	CN(CC1=NC(=O)C2=CC=CC=C2N1)CC1=NC(N)=NC(NC2=CC=C(C)C=C2)=N1	2017-09-23, 2017-09-12, 2017-09-09, 2017-07-11	> 10.0	> 12.5	> 10.0	> 10.0				1.03				0.731				2017-09-15, 2017-07-21, 2017-07-14		3.22	(IC50 could not be calculated because value was manually overridden)	3.34		3.28	3.28	0.0848528	14.7	36.2			0.446	0.729			2017-07-14, 2017-01-20	> 10.0	> 10.0		>10						2017-10-03	> 10.0	0.229	0.162	97
MMV1191233	CN(C)C1=CC=C(C=C1)C(=O)NC1=CN=C2C=CC=CC2=C1	2017-09-23, 2017-09-12, 2017-09-09, 2017-07-11	> 10.0	> 12.5	> 10.0	> 10.0				0.0432	1.22	1.05		0.0308	0.181	0.153		2017-09-15, 2017-07-21, 2017-07-14		4.89	3.24	(IC50 could not be calculated because value was manually overridden)		4.065	4.065	1.16673	2.28	0.959			0.272	0.689			2017-07-14, 2017-01-20	> 10.0	> 10.0		>10						2017-10-03	0.0493	0.581	0.952	4.1
MMV1250707	CCN1N=NN=C1SC1=C2C3=C(CCC3)SC2=NC(C)=N1	2017-09-23, 2017-09-12, 2017-09-09, 2017-07-11	> 10.0	> 12.5	> 10.0	> 10.0				0.144				0.244				2017-08-04, 2016-07-22		3.25	3.31			3.28	3.28	0.0424264	3.02	21.9			0.643	0.643			2017-07-14, 2016-07-22	> 10.0	> 10.0		>10		2.49		0.867		2017-10-03	> 10.0			-24.3
MMV1479915	COC1=CC=C(C=C1)N1N=C(C)C2=C1NC(=O)CC2C1=CC=C2OCOC2=C1	2017-09-23, 2017-09-09, 2017-09-05, 2017-07-11	> 10.0	> 12.5	> 12.5	> 10.0				13.4				0.46				2017-08-04, 2017-07-21		3.28	4.24			3.76	3.76	0.678823	1.4	1.18			0.667	0.741			2017-07-14, 2017-02-03	2.44	5.79	4.115	4.115	2.36881	2.19	2.36	0.986	0.923	2017-10-03	> 10.0			23.3
MMV1187623	CNC1=NC(=CS1)C1=C(C)C(C(=O)OC)=C(C)N1	2017-09-23, 2017-09-12, 2017-09-09, 2017-07-11	> 10.0	(IC50 could not be calculated because value was manually overridden)	> 10.0	> 10.0				2.67	2.22	2.38		0.742	0.471	0.568		2017-08-04, 2016-07-22		3.57	3.28			3.425	3.425	0.205061	24.7	14.8			0.444	0.747			2017-07-14, 2016-07-22	> 10.0	7.25	7.25	7.25		2.2	3.58	0.842	0.968	2017-10-03	> 10.0			-25
MMV1455581	CC1=C(C)C2=C(NCC3=CC=CO3)N=C(C)N=C2S1	2017-09-23, 2017-09-09, 2017-09-05, 2017-07-11	> 10.0	> 12.5	> 12.5	> 10.0				0.0668				0.0631				2017-08-04, 2017-07-21		5.15	3.28			4.215	4.215	1.32229	1.72	2.85			0.711	0.617			2017-07-14, 2017-02-03	4.52	> 10.0	4.52	4.52		2.39	1.28	0.991	0.965	2017-10-03	> 10.0			54.3
MMV1452483	COC1=CC=CC(NC2=NC(=CS2)C2=CC=C(CCC(C)NC(C)=O)C=C2)=C1	2017-09-23, 2017-09-12, 2017-09-09, 2017-07-11	> 10.0	> 12.5	> 10.0	> 10.0				7.69				0.343				2017-09-15, 2017-07-21, 2017-07-14		6.15	3.28	(IC50 could not be calculated because value was manually overridden)		4.715	4.715	2.0294	0.697	0.974			0.669	0.682			2017-07-14, 2017-01-20	> 10.0	> 10.0		>10		1.17	2.8	0.967	0.755	2017-10-03	1.05	0.78	0.892	89.6
MMV1207530	CN1N=CC(C#N)=C1NC(=O)C1=CC=CC(OC2=CC=CC=C2)=C1	2017-09-23, 2017-09-12, 2017-09-09, 2017-07-11	> 10.0	> 12.5	> 10.0	> 10.0												2017-08-04, 2017-07-21, 2017-01-20		> 10.0	3.31	3.33		3.32	3.32	0.0141421	21	16.2			0.515	0.598			2016-12-23, 2016-07-29	> 10.0	2.09	2.09	2.09		2.45	0.972	0.542	0.895	2017-10-03	> 10.0			0.2
MMV1009808	CC1=NC2=C(C=NN2C(NC2=CC=CC(=C2)C(F)(F)F)=C1)C#N	2017-09-23, 2017-09-12, 2017-09-09, 2017-07-11	> 10.0	> 12.5	> 10.0	> 10.0												2017-08-04, 2016-07-22		3.48	3.32			3.4	3.4	0.113137	11.1	17.1			0.633	0.76			2017-07-14, 2016-07-22	> 10.0	> 10.0		>10		0.548	0.55	0.964	0.948	2017-10-03	> 10.0			69.8
MMV1013204	COC1=CC=CC(\C=C\C2=NNC(=O)C(C#N)=C2C)=C1	2017-09-23, 2017-09-12, 2017-09-09, 2017-07-11	> 10.0	> 12.5	> 10.0	> 10.0				0.489	0.182			0.79	0.595			2017-08-04, 2016-07-22		3.37	(IC50 could not be calculated because value was manually overridden)			3.37	3.37		15.5				0.551				2017-07-14, 2016-07-22	> 10.0	> 10.0		>10		0.12	15.2	0.155	0.908	2017-10-03	> 10.0			40.1
MMV1252177	O=S(=O)(N1CCCC1C1=NN=C2C=CC=CN12)C1=CC=C2C=CC=CC2=C1	2017-09-23, 2017-09-09, 2017-09-05, 2017-07-11	> 10.0	> 12.5	> 12.5	> 10.0				1.17				0.201				2017-08-04, 2017-07-21		9.65	3.37			6.51	6.51	4.44063	1.98	17			0.73	0.619			2017-07-14, 2017-02-03	3.54	> 10.0	3.54	3.54		4.24	16.4	0.987	0.774	2017-10-03	> 10.0			-17.8
MMV1510221	NC(=N)N\N=C\C1=C(Cl)C=C(Cl)C=C1	2017-09-23, 2017-09-09, 2017-09-05, 2017-07-11	1.95	2.33	4.08	2.02	2.175	2.595	1.00368	1.76	4.09	1.87	3.45	0.983	0.92	0.749	0.899	2017-08-04, 2017-07-21		> 10.0	3.45			3.45	3.45		1.55	10.9			0.277	0.495			2017-07-14, 2017-02-03	> 10.0	> 10.0		>10						2017-10-03	> 10.0			43.4
MMV1469614	CCCC1=NC2=C(C=NN2C(NCCN(C)C)=C1)C1=CC=CC=C1	2017-09-23, 2017-09-09, 2017-09-05, 2017-07-11	> 10.0	> 12.5	(IC50 could not be calculated)	> 10.0				1.35	2.02			0.926	0.761			2017-08-04, 2017-07-21		> 10.0	3.49			3.49	3.49		16.1				0.309				2017-07-14, 2017-02-03	> 10.0	> 10.0		>10						2017-10-03	> 10.0	1.09	0.567	1.7
MMV1433125	CC(N1CCN(CC1)S(=O)(=O)C1=C(C)C(C)=C(C)C(C)=C1C)C(=O)NC1CC1	2017-09-23, 2017-09-09, 2017-09-05, 2017-07-11	> 10.0	> 12.5	> 12.5	> 10.0				8.3	1.8			0.518	0.499			2017-08-04, 2017-07-21		4.07	3.61			3.84	3.84	0.325269	8.02	11.1			0.203	0.418			2017-07-14, 2017-02-03	> 10.0	> 10.0		>10		1.83		0.882		2017-10-03	> 10.0			12.4
MMV1035644	COC1=CC=C(O)C(=C1)C(=O)C1=CN2C(=O)C3=CC=CC=C3N=C2C(Cl)=C1	2017-09-23, 2017-09-09, 2017-09-05, 2017-07-11	> 10.0	9.09	> 12.5	> 10.0	9.09	9.09		3.72	3.04	20		0.871	0.576	0.662		2017-08-04, 2017-07-21		3.65	5.59			4.62	4.62	1.37179	1.1	0.992			0.417	0.406			2017-07-14, 2017-02-03	> 10.0	> 10.0		>10						2017-10-03	> 10.0	8.45	0.282	-21.6
MMV1087133	CC1=NOC(=C1)C(=O)NCC#CC1=CC=CC(=C1)C(F)(F)F	2017-09-23, 2017-09-09, 2017-09-05, 2017-07-11	> 10.0	> 12.5	> 12.5	> 10.0				0.657				0.458				2017-08-04, 2017-07-14, 2016-07-22		8.64	> 10.0	3.68		6.16	6.16	3.50725	3.75	19.1	3.21		0.233	0.434	0.171		2017-07-14, 2016-07-22	> 10.0	> 10.0		>10						2017-10-03	> 10.0			30.5
MMV043084	FC(F)(F)C1=CC=C2SCC(=O)N(CC(=O)NC3=CC=C(Cl)C=C3)C2=C1	2017-09-23, 2017-09-12, 2017-09-09, 2017-07-11	> 10.0	> 12.5	> 10.0	> 10.0				2.43	15.5			0.667	0.667			2017-08-04, 2016-07-22		> 10.0	3.75			3.75	3.75		1.95	12.1			0.0847	0.171			2017-07-14, 2016-07-22	> 10.0	> 10.0		>10		0.111		0.0923		2017-10-03	> 10.0			-34
MMV561564	BrC1=CN=C2N=C(NC2=C1)C1=CC=CC=C1	2017-09-23, 2017-09-09, 2017-09-05, 2017-07-11	> 10.0	> 12.5	> 12.5	> 10.0												2017-08-04, 2017-07-21		> 10.0	3.75			3.75	3.75		12.1				0.0167				2017-07-14, 2017-02-03	> 10.0	> 10.0		>10		0.354		0.249		2017-10-03	0.448	0.951	0.936	-3.2
MMV1209166	CC1=NN(C(Cl)=C1\C=C1/C(=O)NC2=CC=CC=C12)C1=CC=C(F)C=C1	2017-09-23, 2017-09-12, 2017-09-09, 2017-07-11	> 10.0	> 12.5	> 10.0	> 10.0												2017-08-04, 2016-07-22		3.88	3.81			3.845	3.845	0.0494975	6.3	2.01			0.353	0.645			2017-07-14, 2016-07-22	> 10.0	> 10.0		>10		1.17	1.65	0.848	0.964	2017-10-03	> 10.0			-26.9
MMV1092454	CC1=C(CC(=O)NC2CCCCCCC2)C(=O)N=C(N1)C1=CC=CC=N1	2017-09-23, 2017-09-12, 2017-09-09, 2017-07-11	> 10.0	> 12.5	> 10.0	> 10.0												2017-08-04, 2016-07-22		5.75	3.93			4.84	4.84	1.28693	7.52	12.7			0.496	0.52			2017-07-14, 2016-07-22	> 10.0	> 10.0		>10		0.303		0.374		2017-10-03	> 10.0			-60.9
MMV1167451	CN1C=C(CN2CCC3=C(C2)C(=NN3CC2=CC=CC=C2)C(=O)NCC2=NC=CS2)C2=CC=CC=C12	2017-09-23, 2017-09-09, 2017-09-05, 2017-07-11	9.22	4.3	10.3	6.82	8.02	7.66	2.67073	1.4	14.5	4.22	3.17	0.898	0.817	0.56	0.785	2017-08-04, 2017-07-14, 2016-07-22		(IC50 could not be calculated because value was manually overridden)	4.03	8.64		6.335	6.335	3.25976	7.16	17.6			0.602	0.399			2017-07-14, 2016-07-22	> 10.0	> 10.0		>10						2017-10-03	> 10.0			83.2
MMV1440277	FC1=CC=C(NC(=O)CNC(=O)CN2N=CC(Cl)=C(Cl)C2=O)C(F)=C1F	2017-09-23, 2017-09-12, 2017-09-09, 2017-07-11	> 10.0	> 12.5	> 10.0	> 10.0				0.417				0.0804				2017-08-04, 2017-07-21, 2017-01-20		> 10.0	4.08	> 10.0		4.08	4.08		9.02	6.74	1.35		0.601	0.423	0.707		2016-12-23, 2016-07-29	> 10.0	6.56	6.56	6.56		1.83	2.17	0.803	0.917	2017-10-03	> 10.0	0.284	0.028	39.7
MMV1199639	ClC1=C2C=CC=NC2=C2OCN(CC3=CC=CO3)CC2=C1	2017-09-23, 2017-09-09, 2017-09-05, 2017-07-11	4.01	5.04	4.33	3.59	4.17	4.2425	0.611957	2.12	5.21	18.8	18.7	0.936	0.681	0.529	0.8	2017-08-04, 2017-07-14, 2016-07-22		4.84	6.74	4.17		4.84	5.25	1.33315	4.86	1.16	6.48		0.679	0.743	0.551		2017-07-14, 2016-07-22	> 10.0	4.65	4.65	4.65		1.65	2.37	0.68	0.889	2017-10-03	> 10.0			-28.9
MMV1190777	CC(C)(C)C1=CC=C(C=C1)C(=O)NC1=NC=CC=C1O	2017-09-23, 2017-09-09, 2017-09-05, 2017-07-11	8.93	6.19	9.95	6.92	7.925	7.9975	1.74259	6.01	3.97	3.95	3.89	0.979	0.896	0.658	0.848	2017-08-04, 2017-07-21		(IC50 could not be calculated because value was manually overridden)	4.23			4.23	4.23		0.277				0.864				2017-07-14, 2017-02-03	> 10.0	> 10.0		>10		0.301		0.361		2017-10-03	0.528	0.641	0.965	69.7
MMV1252880	CC(C)CC1=NN=C(NC(=O)C2=CN3C=CC(C)=CC3=N2)S1	2017-09-23, 2017-09-12, 2017-09-09, 2017-07-11	> 10.0	> 12.5	> 10.0	> 10.0												2017-08-04, 2016-07-22		> 10.0	4.25			4.25	4.25		0.361	6.55			0.306	0.748			2017-07-14, 2016-07-22	> 10.0	> 10.0		>10		0.202		0.135		2017-10-03	> 10.0			87.3
MMV1469669	COCCNC1=CC(=NC2=C(C=NN12)C1=CC=CC=C1)C(C)C	2017-09-23, 2017-09-09, 2017-09-05, 2017-07-11	> 10.0	> 12.5	> 12.5	> 10.0				9.15				0.55				2017-08-04, 2017-07-21		4.29	5.94			5.115	5.115	1.16673	1.16	1.21			0.254	0.334			2017-07-14, 2017-02-03	> 10.0	> 10.0		>10						2017-10-03	9.87	0.891	0.733	-11.6
MMV1092395	CN(CC1COC2=CC=CC=C2O1)C(=O)NC1=NC2=CC=CC=C2S1	2017-09-23, 2017-09-12, 2017-09-09, 2017-07-11	> 10.0	> 12.5	9.22	> 10.0	9.22	9.22		1.29	0.337	0.533	0.186	0.472	0.822	0.881	0.811	2017-09-15, 2017-07-21, 2017-07-14, 2017-01-20		> 10.0	> 10.0	> 10.0	4.29	4.29	4.29		0.21	0.319	0.22	0.456	0.394	0.676	0.315	0.827	2017-01-20, 2016-08-12	> 10.0	7.53	7.53	7.53		1.02	2.05	0.951	0.789	2017-10-03	0.903	1.35	0.943	-31.6
MMV1168945	CC(C)CN1N=C(C(=O)NC2CCCC2)C2=C1CCN(C2)C(=O)C1=CSC(C)=N1	2017-09-23, 2017-09-12, 2017-09-09, 2017-07-11	> 10.0	> 12.5	> 10.0	> 10.0												2017-09-15, 2017-07-21, 2017-07-14		> 10.0	4.33	> 10.0		4.33	4.33		1.33	7.01	1.47		0.552	0.623	0.601		2017-07-14, 2017-01-20	> 10.0	> 10.0		>10						2017-10-03	> 10.0	0.536	0.0728	16.8
MMV1308535	COC1=CC=CC=C1NC(=O)C1=CC=C(NC(=O)CN2N=CC(Cl)=C(Cl)C2=O)C=C1	2017-09-23, 2017-09-09, 2017-09-05, 2017-07-11	> 10.0	> 12.5	> 12.5	> 10.0				13.9				0.0905				2017-08-04, 2017-07-14, 2016-07-22		> 10.0	> 10.0	4.37		4.37	4.37		0.852	1.38	3.01		0.331	0.694	0.658		2017-07-14, 2016-07-22	> 10.0	7.82	7.82	7.82		2.28	5.44	0.711	0.958	2017-10-03	> 10.0			29.8
MMV1240589	O=C(NC1=NC2=CC=C(OC3=CC=CC=C3)C=C2S1)C1=COCCO1	2017-09-23, 2017-09-09, 2017-09-05, 2017-07-11	> 10.0	> 12.5	> 12.5	> 10.0				1.21				0.589				2017-08-04, 2017-07-14, 2016-07-22		> 10.0	4.54	> 10.0		4.54	4.54		0.637	2.16	11		0.613	0.583	0.653		2017-07-14, 2016-07-22	> 10.0	> 10.0		>10		0.797	2.12	0.485	0.318	2017-10-03	0.23	0.683	0.942	11.7
MMV1088860	CC1=C(SC2=C1C(=O)N=C(CC(N)=O)N2)C1=CC=CC=C1	2017-09-23, 2017-09-12, 2017-09-09, 2017-07-11	> 10.0	> 12.5	> 10.0	> 10.0												2017-08-04, 2016-07-22		4.61	(IC50 could not be calculated because value was manually overridden)			4.61	4.61		1.81				0.335				2017-07-14, 2016-07-22	6.04	> 10.0	6.04	6.04		0.674	0.438	0.955	0.905	2017-10-03	> 10.0	0.112	0.0106	52.4
MMV1169220	COC1=CC=C(CCN2N=C(C(=O)NC3CC3)C3=C2CCN(C3)C(=O)C2=CC(C)=NN2)C=C1	2017-09-23, 2017-09-12, 2017-09-09, 2017-07-11	> 10.0	> 12.5	> 10.0	> 10.0				1.72				0.346				2017-08-04, 2016-07-22		> 10.0	4.61			4.61	4.61		9.09	3.53			0.0305	0.547			2017-07-14, 2016-07-22	> 10.0	> 10.0		>10						2017-10-03	> 10.0			42.6
MMV1443275	CC1=CC=CC2=C1N=CN(CC(=O)NCC1=CC=C(C=C1)C(=O)N1CCCCC1)C2=O	2017-09-23, 2017-09-09, 2017-09-05, 2017-07-11	> 10.0	> 12.5	> 12.5	> 10.0				8.14				0.655				2017-08-04, 2017-07-21		4.86	5.86			5.36	5.36	0.707107	1.76	5.64			0.539	0.456			2017-07-14, 2017-02-03	3.48	> 10.0	3.48	3.48		16	2.74	0.959	0.764	2017-10-03	> 10.0			8.1
MMV1453873	CCOC(=O)C1=C(NC(=O)CN2N=CC(Cl)=C(Cl)C2=O)SC(C(=O)NC)=C1C	2017-09-23, 2017-09-12, 2017-09-09, 2017-07-11	> 10.0	> 12.5	> 10.0	> 10.0				8.92	7.71			0.117	0.48			2017-08-04, 2016-07-22		4.86	> 10.0			4.86	4.86		5.71	1.03			0.664	0.716			2017-07-14, 2016-07-22	> 10.0	> 10.0		>10		3.39	3.4	0.869	0.862	2017-10-03	> 10.0			46.9
MMV1420986	CC1=CC(C(=O)NCCC2=CC3=C(OCCO3)C=C2)=C(O)C=C1	2017-09-23, 2017-09-12, 2017-09-09, 2017-07-11	> 10.0	> 12.5	> 10.0	> 10.0				0.83				0.679				2017-08-04, 2016-07-22		(IC50 could not be calculated)	4.92			4.92	4.92		4.84				0.561				2017-07-14, 2016-07-22	> 10.0	> 10.0		>10		0.228		0.408		2017-10-03	> 10.0			9.9
MMV1451959	CN(CC1=CC=C(Cl)S1)C(=O)CN1N=CC(Br)=C(Br)C1=O	2017-09-23, 2017-09-12, 2017-09-09, 2017-07-11	> 10.0	(IC50 could not be calculated)	> 10.0	> 10.0				2.65	1.36			0.428	0.533			2017-08-04, 2017-07-21, 2017-01-20		6.43	(IC50 could not be calculated because value was manually overridden)	4.99		5.71	5.71	1.01823	3.38	1.22			0.594	0.628			2016-12-23, 2016-07-29	> 10.0	4.5	4.5	4.5		2.18	5.38	0.872	0.933	2017-10-03	> 10.0	0.321	0.264	-1.7
MMV1057181	CCOC1=C(NC(=O)\C=C\C2=NN=C3N2N=CC2=CC=CC=C32)C=CC=C1	2017-09-23, 2017-09-12, 2017-09-09, 2017-07-11	> 10.0	> 12.5	> 10.0	> 10.0				0.169				0.107				2017-09-15, 2017-07-21, 2017-07-14, 2017-01-20		> 10.0	> 10.0	(IC50 could not be calculated)	5.22	5.22	5.22		0.0974	0.959	0.843		0.0419	0.459	0.707		2017-01-20, 2016-08-12	> 10.0	> 10.0		>10		2.12	2.52	0.748	0.855	2017-10-03	> 10.0			-8.4
MMV1097577	CCOC1=CC=C(C=C1)C1=NC(CC(=O)NCC2=CC=NC(OC)=C2)=CS1	2017-09-23, 2017-09-12, 2017-09-09, 2017-07-11	> 10.0	> 12.5	> 10.0	> 10.0				1.11	1.03	1.83		0.522	0.296	0.383		2017-08-04, 2017-07-21, 2017-01-20		> 10.0	> 10.0	5.31		5.31	5.31		0.838	1.02	1.4		0.687	0.528	0.567		2016-12-23, 2016-07-29	> 10.0	> 10.0		>10		11.1		0.0125		2017-10-03	> 10.0			56.7
MMV1048226	CC1=CC=CN2C(=O)C=C(CN3C(=O)NC(C)(C3=O)C3=CC=C(F)C=C3)N=C12	2017-09-23, 2017-09-12, 2017-09-09, 2017-07-11	> 10.0	> 12.5	> 10.0	> 10.0				4.78	0.569	2.56		0.0839	0.551	0.443		2017-08-04, 2016-07-22		6	5.36			5.68	5.68	0.452548	1.7	0.919			0.476	0.558			2017-07-14, 2016-07-22	> 10.0	> 10.0		>10		0.436	1.93	0.589	0.938	2017-10-03	> 10.0			-16.1
MMV1103645	CN(C)C1=CC(CNC(=O)C2=CC3=C(F)C=CC=C3S2)=CC=N1	2017-09-23, 2017-09-12, 2017-09-09, 2017-07-11	> 10.0	> 12.5	> 10.0	> 10.0												2017-08-04, 2016-07-22		9.83	5.37			7.6	7.6	3.1537	16.1	1.33			0.455	0.74			2017-07-14, 2016-07-22	> 10.0	> 10.0		>10		0.132		0.274		2017-10-03	> 10.0			-8.6
MMV1186923	O=C(NC1=CC=C(C=C1)C1=NC2=CC=CC=C2N1)C1CCC1	2017-09-23, 2017-09-12, 2017-09-09, 2017-07-11	> 10.0	> 12.5	> 10.0	> 10.0				8.55				0.216				2017-09-15, 2017-07-21, 2017-07-14		> 10.0	> 10.0	5.68		5.68	5.68		1.35	0.221	0.463		0.173	0.339	0.758		2017-07-14, 2017-01-20	> 10.0	> 10.0		>10		0.269		0.586		2017-10-03	0.167	0.678	0.937	2.5
MMV1487924	CCS(=O)(=O)C1=NC=C(Cl)C(=N1)C(=O)NC1=CC=C(C=C1)C(=O)OC	2017-09-23, 2017-09-12, 2017-09-09, 2017-07-11	> 10.0	> 12.5	> 10.0	> 10.0												2017-09-15, 2017-07-21, 2017-07-14		6.06	> 10.0	> 10.0		6.06	6.06		5.21	0.8			0.477	0.5			2017-07-14, 2017-01-20	> 10.0	> 10.0		>10		4.06		0.963		2017-10-03	> 10.0			-25.9
MMV1223005	CC1=CC(C(=O)CSC2=NC3=CC=CC=C3O2)=C(C)N1CC=C	2017-09-23, 2017-09-12, 2017-09-09, 2017-07-11	> 10.0	> 12.5	> 10.0	> 10.0				3.83				0.38				2017-09-15, 2017-07-21, 2017-07-14		> 10.0	> 10.0	6.26		6.26	6.26		0.157	0.42	0.529		0.2	0.832	0.732		2017-07-14, 2017-01-20	> 10.0	> 10.0		>10		1.49		0.43		2017-10-03	4.37	0.854	0.766	2.5
MMV1084146	CC1=CC=C(CC(=O)NCC2=CC=C(C=C2)C#N)C=C1	2017-09-23, 2017-09-12, 2017-09-09, 2017-07-11	> 10.0	> 12.5	> 10.0	> 10.0				0.32	0.16			0.869	0.513			2017-08-04, 2016-07-22		6.58	> 10.0			6.58	6.58		3.78	1.11			0.325	0.724			2017-07-14, 2016-07-22	> 10.0	> 10.0		>10		1.3	1.99	0.594	0.893	2017-10-03	> 10.0			-10.8
MMV1170432	CCN1N=C(C(=O)NCC2=CC=C(OC)C=C2)C2=C1CCN(C2)C(=O)C1CC2=CC=CC=C2O1	2017-09-23, 2017-09-12, 2017-09-09, 2017-07-11	> 10.0	> 12.5	> 10.0	> 10.0				0.389	5.57			0.662	0.0798			2017-09-15, 2017-07-21, 2017-07-14, 2017-01-20		(IC50 could not be calculated)	9.59	(IC50 could not be calculated)	7.32	8.455	8.455	1.60513	28.6	1.41			0.475	0.573			2017-01-20, 2016-08-12	> 10.0	> 10.0		>10		17.2	12.2	0.848	0.61	2017-10-03	> 10.0			61.9
MMV1090336	CCOC1=CC=C(C=C1)C1=NC(=CS1)C(=O)NC1=NC=CC=C1O	2017-09-23, 2017-09-09, 2017-09-05, 2017-07-11	> 10.0	> 12.5	> 12.5	> 10.0												2017-08-04, 2017-07-21		> 10.0	7.44			7.44	7.44		27.9				0.105				2017-07-14, 2017-02-03	> 10.0	> 10.0		>10		0.385		0.357		2017-10-03	> 10.0			-2.7
MMV1445019	CC(C)CCNC(=O)C1=CC(C)=CC=C1O	2017-09-23, 2017-09-09, 2017-09-05, 2017-07-11	> 10.0	> 12.5	> 12.5	> 10.0				1.82	1.19			0.673	0.543			2017-08-04, 2017-07-21		> 10.0	7.59			7.59	7.59		0.466	1.02			0.148	0.466			2017-07-14, 2017-02-03	> 10.0	> 10.0		>10						2017-10-03	> 10.0	0.44	0.177	30.2
MMV1188932	COC1=CC=C(C=C1)C1=CSC2=NC=NC(NCC(=O)NC(C)C)=C12	2017-09-23, 2017-09-09, 2017-09-05, 2017-07-11	> 10.0	> 12.5	> 12.5	> 10.0												2017-08-04, 2017-07-21		9.91	7.9			8.905	8.905	1.42128	47.3	4.29			0.356	0.575			2017-07-14, 2017-02-03	> 10.0	> 10.0		>10		2.63	7.88	0.975	0.669	2017-10-03	> 10.0			-9
MMV1470157	CN(C)CC1=NC(=O)C2=C(N1)C1=CC=CC=C1CC2(C)C	2017-09-23, 2017-09-12, 2017-09-09, 2017-07-11	> 10.0	> 12.5	> 10.0	> 10.0												2017-09-15, 2017-07-21, 2017-07-14		> 10.0	> 10.0	8.42		8.42	8.42		12.4	49.1	18.1		0.483	0.591	0.424		2017-07-14	> 10.0			>10						2017-10-03	> 10.0			90.6
MMV1162938	COC1=CC=C(C=C1)S(=O)(=O)NN(C)C1=C2C=CC=CC2=NC(=N1)C(F)(F)F	2017-09-23, 2017-09-12, 2017-09-09, 2017-07-11	> 10.0	> 12.5	> 10.0	> 10.0				1.52				0.448				2017-09-15, 2017-07-21, 2017-07-14, 2017-01-20		> 10.0	8.54	> 10.0	> 10.0	8.54	8.54		4.43	2.17			0.448	0.718			2017-01-20, 2016-08-12	8.37	> 10.0	8.37	8.37		3.19	2.24	0.881	0.604	2017-10-03	> 10.0			-35.1
MMV1031775	CC1=C(ON=C1CN1CCN(CC1)C1=CC=CC=N1)C1=CC=C(F)C=C1	2017-09-23, 2017-09-12, 2017-09-09, 2017-07-11	> 10.0	> 12.5	> 10.0	> 10.0				0.576	1.11			0.562	0.322			2017-09-15, 2017-07-21, 2017-07-14		> 10.0	> 10.0	8.79		8.79	8.79		1.75	0.994	10.4		0.268	0.463	0.37		2017-07-14, 2017-01-20	> 10.0	> 10.0		>10		6.62		0.207		2017-10-03	> 10.0			-0.6
MMV1464533	CN(C)CCCNC1CCCC2=C1NC1=CC=C(C)C=C21	2017-09-23, 2017-09-12, 2017-09-09, 2017-07-11	0.505	0.487	(IC50 could not be calculated because value was manually overridden)	0.766	0.505	0.586	0.156144	2.13	1.65	1.45		0.966	0.906	0.894		2017-08-04, 2016-07-22		> 10.0	9.08			9.08	9.08		23.2				0.633				2017-07-14, 2016-07-22	> 10.0	> 10.0		>10		2.68	3.7	0.682	0.671	2017-10-03	> 10.0			58.6
MMV1169088	CCOC(=O)C1=NN(CCC2=CC=CC=C2)C2=C1CN(CC2)C(=O)C1=CC(C)=NN1	2017-09-23, 2017-09-12, 2017-09-09, 2017-07-11	> 10.0	> 12.5	> 10.0	> 10.0				1.59				0.325				2017-08-04, 2016-07-22		> 10.0	9.49			9.49	9.49		9				0.634				2017-07-14, 2016-07-22	> 10.0	> 10.0		>10						2017-10-03	> 10.0			-9
MMV1013651	CC(OC1=CC=C(Cl)C=C1)C(=O)NC1=C(C=CS1)C(N)=O	2017-09-23, 2017-09-12, 2017-09-09, 2017-07-11	> 10.0	> 12.5	> 10.0	> 10.0				1.3	12.6			0.857	0.115			2017-09-15, 2017-07-21, 2017-07-14, 2017-01-20		> 10.0	9.61	> 10.0	> 10.0	9.61	9.61		9.63	27.4	1.29	0.595	0.438	0.476	0.45	0.749	2017-01-20, 2016-08-12	> 10.0	> 10.0		>10						2017-10-03	> 10.0			20.5
MMV1449016	ClC1=C(Cl)C(=O)N(CC(=O)N2N=C(CC2C2=CC=CS2)C2=CC=CO2)N=C1	2017-09-23, 2017-09-12, 2017-09-09, 2017-07-11	> 10.0	> 12.5	> 10.0	> 10.0				7.5				0.337				2017-09-15, 2017-07-21, 2017-07-14		> 10.0	> 10.0	9.85		9.85	9.85		0.837	1.88	2.45		0.543	0.329	0.691		2017-07-14, 2017-01-20	> 10.0	> 10.0		>10		4.21		0.974		2017-10-03	> 10.0	0.849	0.546	37.8
MMV1491445	COCC1=C(C2=NN=C3C(=O)C=CC=C3N2N1)C1=CC=CC=C1	2017-09-23, 2017-09-12, 2017-09-09, 2017-07-11	> 10.0	> 12.5	> 10.0	> 10.0				12.8				0.743				2017-09-15, 2017-07-21, 2017-07-14		9.87	> 10.0	(IC50 could not be calculated)		9.87	9.87		16.2				0.477				2017-07-14, 2017-01-20	> 10.0	> 10.0		>10		8.48		0.942		2017-10-03	> 10.0			-4.8
MMV498748	COC1=CC=C(C)C=C1N1CC(CC1=O)C(=O)NC1=NC2=CC=CC=C2N1	2017-09-23, 2017-09-12, 2017-09-09, 2017-07-11	> 10.0	> 12.5	> 10.0	> 10.0				7.65				0.296				2017-09-15, 2017-07-21, 2017-07-14		> 10.0	> 10.0	9.92		9.92	9.92		12.1	10.6	1.04		0.48	0.398	0.356		2017-07-14, 2017-01-20	4.08	8.51	6.295	6.295	3.13248	6.63	9.95	0.967	0.916	2017-10-03	> 10.0
MMV1025906	CC1=C(OCC2=NN=C(N2)C2=NC=CC=C2)C=CC(Cl)=C1	2017-09-23, 2017-09-09, 2017-09-05, 2017-07-11	> 10.0	> 12.5	> 12.5	> 10.0												2017-08-04, 2017-07-21		> 10.0	9.92			9.92	9.92		8.52	65.5			0.463	0.708			2017-07-14, 2017-02-03	> 10.0	> 10.0		>10		1.11	9.09	0.949	0.72	2017-10-03	> 10.0			-45.4
MMV1209862	COCCN1COC2=C3N=CC=CC3=C(Cl)C=C2C1	2017-09-23, 2017-09-09, 2017-09-05, 2017-07-11	3.32	8.56	5.25	3.7	4.475	5.2075	2.38581	12.3	2.2	2.38	7.66	0.976	0.914	0.82	0.868	2017-08-04, 2017-07-21		> 10.0	9.95			9.95	9.95		9.22	35.2			0.356	0.55			2017-07-14, 2017-02-03	> 10.0	7.6	7.6	7.6		1.88	2.75	0.967	0.823	2017-10-03	> 10.0			-13
MMV1190235	CC(N(C)CC1=CC=C(OCC2=CC=C(Cl)C=C2)C=C1)C(=O)NC(N)=O	2017-09-23, 2017-09-12, 2017-09-09, 2017-07-11	> 10.0	> 12.5	> 10.0	> 10.0												2017-08-04, 2016-07-22		> 10.0	> 10.0				>10		0.0726	0.439			0.0805	0.531			2017-07-14, 2016-07-22	> 10.0	> 10.0		>10		1.49	1.45	0.259	0.117	2017-10-03	> 10.0	0.285	0.202	31.5
MMV1434089	CCCN1N=C(C(=O)NCCC2=CC=C(C=C2)N2C=CC=N2)C2=CC=CC=C2C1=O	2017-09-23, 2017-09-12, 2017-09-09, 2017-07-11	> 10.0	> 12.5	> 10.0	> 10.0				0.425	0.487	0.709		0.539	0.215	0.435		2017-08-04, 2016-07-22		> 10.0	> 10.0				>10		0.967				0.567				2017-07-14, 2016-07-22	> 10.0	> 10.0		>10		0.0263	1.73	0.0195	0.591	2017-10-03	> 10.0			40.7
MMV1102399	COC(=O)C1=CC=C(CNC(=O)NCCN2C(C)CCC3=C2C=CC=C3)C=C1	2017-09-23, 2017-09-12, 2017-09-09, 2017-07-11	> 10.0	> 12.5	> 10.0	> 10.0				0.677	0.313	0.276		0.135	0.6	0.69		2017-08-04, 2016-07-22		> 10.0	> 10.0				>10		0.585				0.571				2017-07-14, 2016-07-22	> 10.0	> 10.0		>10						2017-10-03	> 10.0	1.56	0.0901	-25.2
MMV353777	CCOC(=O)C1=CNC2=C(C(Cl)=CC(Cl)=C2)C1=O	2017-09-23, 2017-09-12, 2017-09-09, 2017-07-11	> 10.0	> 12.5	> 10.0	> 10.0				0.326	0.336	0.19		0.604	0.792	0.554		2017-08-04, 2016-07-22		> 10.0	> 10.0				>10		0.832	0.811			0.521	0.265			2017-07-14, 2016-07-22	> 10.0	> 10.0		>10		0.0538		0.141		2017-10-03	> 10.0			12.1
MMV1189626	CN1N=CC2=C(NCC3=CC=C(O3)C3=CC=C(Cl)C=C3)N=CN=C12	2017-09-23, 2017-09-12, 2017-09-09, 2017-07-11	> 10.0	> 12.5	> 10.0	> 10.0												2017-08-04, 2016-07-22		> 10.0	> 10.0				>10		0.13				0.18				2017-07-14, 2016-07-22	> 10.0	> 10.0		>10		0.095		0.158		2017-10-03	> 10.0			-37.7
MMV1189721	COC1=CC2=CC=C(CNC3=NC=NC4=NNC=C34)C=C2C=C1	2017-09-23, 2017-09-12, 2017-09-09, 2017-07-11	> 10.0	> 12.5	> 10.0	> 10.0												2017-08-04, 2016-07-22		> 10.0	> 10.0				>10		0.239	0.259			0.673	0.563			2017-07-14, 2016-07-22	> 10.0	> 10.0		>10		0.627	0.789	0.966	0.956	2017-10-03	> 10.0			-59.4
MMV1209874	CC1=CC(C(=O)CN2C=NC3=CC=CC=C3C2=O)=C(C)N1C1=CC=CC=C1	2017-09-23, 2017-09-12, 2017-09-09, 2017-07-11	> 10.0	> 12.5	> 10.0	> 10.0												2017-08-04, 2016-07-22		> 10.0	> 10.0				>10		0.185				0.435				2017-07-14, 2016-07-22	> 10.0	> 10.0		>10		0.207	0.0661	0.25	0.203	2017-10-03	> 10.0	0.481	0.774	28.9
MMV1288041	CC1=CC(\C=N\NC2=NC(=O)C=C(C)N2)=C(C)N1CC(F)(F)F	2017-09-23, 2017-09-12, 2017-09-09, 2017-07-11	(IC50 could not be calculated because value was manually overridden)	> 12.5	> 10.0	> 10.0												2017-08-04, 2016-07-22		> 10.0	> 10.0				>10		1.26	0.897			0.358	0.656			2017-07-14, 2016-07-22	> 10.0	> 10.0		>10		0.0475	0.395	0.0574	0.457	2017-10-03	> 10.0	1.07	0.0929	100
MMV1302085	CC1=CC=C(N\N=C\C2=C3C=CC=CC3=CC3=CC=CC=C23)C=C1Cl	2017-09-23, 2017-09-12, 2017-09-09, 2017-07-11	5.88	6.52	9.78	7.5	7.01	7.42	1.70857	2	2.33	23.8	2.29	0.887	0.741	0.892	0.716	2017-08-04, 2016-07-22		> 10.0	> 10.0				>10		0.218	0.521			0.336	0.811			2017-07-14, 2016-07-22	> 10.0	> 10.0		>10		0.0698	0.181	0.0345	0.502	2017-10-03	> 10.0			-9.1
MMV1422341	O=C(CN1C2=C(OCCC1=O)C=CC=C2)N1CCN(CC1)C(=O)C1COC2=C(O1)C=CC=C2	2017-09-23, 2017-09-12, 2017-09-09, 2017-07-11	> 10.0	> 12.5	> 10.0	> 10.0												2017-08-04, 2016-07-22		> 10.0	> 10.0				>10										2017-07-14, 2016-07-22	> 10.0	> 10.0		>10						2017-10-03	> 10.0			-13.1
MMV1423273	CCN(CC)S(=O)(=O)C1=CC=C(OC(C)C)C(NC(=O)C2=CN3CCS(=O)(=O)N=C3C=C2)=C1	2017-09-23, 2017-09-12, 2017-09-09, 2017-07-11	> 10.0	> 12.5	> 10.0	> 10.0												2017-08-04, 2016-07-22		> 10.0	> 10.0				>10										2017-07-14, 2016-07-22	> 10.0	> 10.0		>10						2017-10-03	> 10.0			9.1
MMV1427805	CCCCCC1=NN=C(NC(=O)C2=NC=CN=C2N)S1	2017-09-23, 2017-09-12, 2017-09-09, 2017-07-11	> 10.0	> 12.5	> 10.0	> 10.0				1.99				0.479				2017-08-04, 2016-07-22		> 10.0	(IC50 could not be calculated)				>10										2017-07-14, 2016-07-22	> 10.0	> 10.0		>10						2017-10-03	7.71	0.906	0.78	-31.1
MMV1430601	O=C1N=C(CCC2=CC=C3OCCOC3=C2)NC2=C1C=CC=C2	2017-09-23, 2017-09-12, 2017-09-09, 2017-07-11	> 10.0	> 12.5	> 10.0	> 10.0												2017-08-04, 2016-07-22		> 10.0	> 10.0				>10		0.146	3.12			0.0759	0.561			2017-07-14, 2016-07-22	> 10.0	> 10.0		>10						2017-10-03	> 10.0			-31.6
MMV1434010	ClC1=C(SC2=CC=CC=C12)\C=C\C(=O)N1CCN(CC(=O)NC2CC2)CC1	2017-09-23, 2017-09-12, 2017-09-09, 2017-07-11	> 10.0	> 12.5	> 10.0	> 10.0												2017-08-04, 2016-07-22		> 10.0	> 10.0				>10		5.51	1.56			0.293	0.416			2017-07-14, 2016-07-22	> 10.0	> 10.0		>10						2017-10-03	> 10.0			33.1
MMV1438288	CCC1=C(C)SC(=C1)C(=O)NC1=NC=CC=C1O	2017-09-23, 2017-09-12, 2017-09-09, 2017-07-11	> 10.0	> 12.5	> 10.0	> 10.0												2017-08-04, 2016-07-22		> 10.0	> 10.0				>10										2017-07-14, 2016-07-22	> 10.0	> 10.0		>10						2017-10-03	0.509	0.979	0.924	26
MMV1455205	CC1=CC=CC(NC(=O)CN2C(=O)\C(=C(\C#N)C3=NC4=CC=CC=C4N3)C3=CC=CC=C23)=C1	2017-09-23, 2017-09-12, 2017-09-09, 2017-07-11	> 10.0	> 12.5	> 10.0	> 10.0				0.615	0.393	0.285		0.654	0.627	0.528		2017-08-04, 2016-07-22		> 10.0	> 10.0				>10		0.459				0.462				2017-07-14, 2016-07-22	> 10.0	> 10.0		>10						2017-10-03	> 10.0	0.623	0.0661	-37.3
MMV1460329	CCOC(=O)C1=C(C)C2=C(S1)N=CN(N1C(C)=CC=C1C)C2=O	2017-09-23, 2017-09-12, 2017-09-09, 2017-07-11	> 10.0	> 12.5	> 10.0	> 10.0				8.3	3.98			0.406	0.583			2017-08-04, 2016-07-22		> 10.0	> 10.0				>10		9.01	13.2			0.247	0.51			2017-07-14, 2016-07-22	> 10.0	> 10.0		>10						2017-10-03	> 10.0			30.9
MMV1469689	CC(C)C1=NC2=C(C=NN2C(NCC2=NC=CC=C2)=C1)C1=CC=CC=C1	2017-09-23, 2017-09-12, 2017-09-09, 2017-07-11	> 10.0	> 12.5	> 10.0	> 10.0				2.48				0.815				2017-08-04, 2016-07-22		> 10.0	> 10.0				>10		1.65	0.873			0.381	0.708			2017-07-14, 2016-07-22	> 10.0	> 10.0		>10						2017-10-03	> 10.0	7.79	0.365	64
MMV077871	CC1=NC2=NC=NN2C(N2CCC3=CC=CC=C3C2)=C1Cl	2017-09-23, 2017-09-12, 2017-09-09, 2017-07-11	> 10.0	> 12.5	> 10.0	> 10.0				0.465	0.495	0.244		0.711	0.722	0.603		2017-08-04, 2016-07-22		> 10.0	> 10.0				>10		1.15	0.631			0.425	0.675			2017-07-14, 2016-07-22	> 10.0	> 10.0		>10		0.248	0.94	0.572	0.906	2017-10-03	> 10.0	0.91	0.0219	37
MMV1482580	CN(C)CCCN1C(C)=C(C)C2=C1N=CN1N=C(COC3=CC=CC=C3)N=C21	2017-09-23, 2017-09-12, 2017-09-09, 2017-07-11	> 10.0	> 12.5	> 10.0	> 10.0												2017-08-04, 2016-07-22		> 10.0	> 10.0				>10		0.594				0.0632				2017-07-14, 2016-07-22	> 10.0	> 10.0		>10						2017-10-03	> 10.0			-2.1
MMV049229	NC1=NN=C(N1)SCC1=C(F)C=CC=C1Cl	2017-09-23, 2017-09-12, 2017-09-09, 2017-07-11	> 10.0	> 12.5	> 10.0	> 10.0												2017-08-04, 2016-07-22		> 10.0	> 10.0				>10										2017-07-14, 2016-07-22	> 10.0	> 10.0		>10		0.169		0.299		2017-10-03	> 10.0	0.412	0.128	-17.8
MMV1169752	COCCNC(=O)C1=NN(CCC(C)C)C2=C1CN(CC2)C(=O)C1=CC(C)=NN1	2017-09-23, 2017-09-09, 2017-09-05, 2017-07-11	> 10.0	> 12.5	> 12.5	> 10.0				0.565	40.9			0.965	0.637			2017-08-04, 2017-07-14, 2016-07-22		> 10.0	> 10.0	(IC50 could not be calculated)			>10		0.0666	0.807			0.0274	0.672			2017-07-14, 2016-07-22	> 10.0	> 10.0		>10		0.163		0.023		2017-10-03	> 10.0			61
MMV1169802	CC1=NC(=CS1)C(=O)N1CCC2=C(C1)C(=NN2CCC1=CC=CC=C1)C(=O)NCC1=NC=CC=C1	2017-09-23, 2017-09-09, 2017-09-05, 2017-07-11	> 10.0	> 12.5	> 12.5	> 10.0				0.863	1.82			0.797	0.616			2017-08-04, 2017-07-14, 2016-07-22		> 10.0	> 10.0	(IC50 could not be calculated)			>10		0.17	1.04			0.119	0.688			2017-07-14, 2016-07-22	> 10.0	> 10.0		>10						2017-10-03	> 10.0			61.7
MMV1171032	COC1=CC=CC=C1CN1CCN2[C@H](C1)C(=O)N[C@H](CC1=CC=C(O)C=C1)C2=O	2017-09-23, 2017-09-09, 2017-09-05, 2017-07-11	> 10.0	> 12.5	> 12.5	> 10.0												2017-08-04, 2017-07-14, 2016-07-22		> 10.0	> 10.0	> 10.0			>10										2017-07-14, 2016-07-22	> 10.0	> 10.0		>10		0.12		0.0656		2017-10-03	> 10.0			6.3
MMV1051159	CN1C(=O)N(C)C(OC2=CC=CC3=C2OC(C)(C)C3)=C(C#N)C1=O	2017-09-23, 2017-09-12, 2017-09-09, 2017-07-11	> 10.0	> 12.5	> 10.0	> 10.0												2017-08-04, 2017-07-21, 2017-01-20		> 10.0	> 10.0	> 10.0			>10		1.3				0.14				2016-12-23, 2016-07-29	> 10.0	> 10.0		>10						2017-10-03	> 10.0			-65.7
MMV1192735	OC1=CC=CN=C1NC(=O)C1=CC=C(C=C1)N1C=NC2=CC=CC=C12	2017-09-23, 2017-09-12, 2017-09-09, 2017-07-11	6.77	5.91	8.07	7.12	6.945	6.9675	0.893696	2.8	2.24	2.44	3.59	0.878	0.926	0.843	0.793	2017-08-04, 2017-07-21, 2017-01-20		> 10.0	> 10.0	> 10.0			>10		0.23	0.413	0.365		0.76	0.483	0.661		2016-12-23, 2016-07-29	> 10.0	> 10.0		>10		0.177		0.102		2017-10-03	> 10.0			22.8
MMV1274647	CC1CN(CC(C)O1)C(=O)C1=CC=C(C=C1)S(=O)(=O)NC1=C(F)C=CC=C1	2017-09-23, 2017-09-12, 2017-09-09, 2017-07-11	> 10.0	> 12.5	> 10.0	> 10.0												2017-08-04, 2017-07-21, 2017-01-20		> 10.0	> 10.0	(IC50 could not be calculated)			>10										2016-12-23, 2016-07-29	> 10.0	> 10.0		>10						2017-10-03	> 10.0			-13.1
MMV1425074	CN(C1CCCCC1)C(=O)CSC1=NN=C(COC2=C(F)C=CC=C2)N1N	2017-09-23, 2017-09-12, 2017-09-09, 2017-07-11	> 10.0	> 12.5	> 10.0	> 10.0												2017-08-04, 2017-07-21, 2017-01-20		> 10.0	> 10.0	> 10.0			>10		0.939				0.259				2016-12-23, 2016-07-29	> 10.0	> 10.0		>10						2017-10-03	> 10.0	0.56	0.0507	-31.2
MMV1083923	CNC1=C2C=CC=CC2=NC(SCCS(=O)(=O)C2=CC=CC=C2)=N1	2017-09-23, 2017-09-12, 2017-09-09, 2017-07-11	> 10.0	> 12.5	> 10.0	> 10.0				0.712	0.679	1.57	8.35	0.858	0.655	0.477	0.584	2017-08-04, 2017-07-21, 2017-01-20		> 10.0	> 10.0	> 10.0			>10		0.297	0.484	0.218		0.837	0.674	0.649		2016-12-23, 2016-07-29	> 10.0	> 10.0		>10		0.104	2.13	0.0368	0.515	2017-10-03	> 10.0			31.9
MMV1084062	CN(CC1=CC=CC=C1Br)C1=CC(C)=NC(N)=N1	2017-09-23, 2017-09-12, 2017-09-09, 2017-07-11	> 10.0	> 12.5	> 10.0	> 10.0				0.867	0.839	1.64	1.98	0.655	0.773	0.527	0.47	2017-08-04, 2017-07-21, 2017-01-20		> 10.0	> 10.0	> 10.0			>10		0.26	0.498	0.551		0.415	0.558	0.679		2016-12-23, 2016-07-29	> 10.0	> 10.0		>10		2.72	0.615	0.71	0.902	2017-10-03	> 10.0			35
MMV1100542	COC1=CC=CC=C1NC(=O)NCC1=NC(=CN1)C1=CC=CC=C1	2017-09-23, 2017-09-12, 2017-09-09, 2017-07-11	> 10.0	> 12.5	> 10.0	> 10.0				1.73	0.612	0.595	0.57	0.0703	0.492	0.451	0.432	2017-08-04, 2017-07-21, 2017-01-20		> 10.0	> 10.0	> 10.0			>10		2.01	1.14	1.18		0.133	0.554	0.501		2016-12-23, 2016-07-29	> 10.0	6.16	6.16	6.16		0.135	3.48	0.182	0.868	2017-10-03	> 10.0	0.673	0.245	58.1
MMV1102419	N#CC1=CC=C(NCCNC2=NC3=CC=CC=C3S2)N=C1	2017-09-23, 2017-09-12, 2017-09-09, 2017-07-11	> 10.0	> 12.5	> 10.0	> 10.0				6.13				0.14				2017-08-04, 2017-07-21, 2017-01-20		> 10.0	> 10.0	> 10.0			>10		0.698	11.7	0.249		0.29	0.609	0.553		2016-12-23, 2016-07-29	8.13	2.72	5.425	5.425	3.82545	2.83	1.45	0.897	0.936	2017-10-03	> 10.0			77.2
MMV1102829	CCOC(=O)C1=CC=C(N=C1)N1CCN(CC1)C(C)C1=NC(=NO1)C(C)C	2017-09-23, 2017-09-12, 2017-09-09, 2017-07-11	> 10.0	> 12.5	> 10.0	> 10.0				0.707	0.523	0.594	0.305	0.285	0.606	0.754	0.622	2017-08-04, 2017-07-21, 2017-01-20		> 10.0	> 10.0	> 10.0			>10		0.358	0.987	0.902		0.322	0.445	0.66		2016-12-23, 2016-07-29	> 10.0	7.88	7.88	7.88		0.15	4.71	0.332	0.891	2017-10-03	> 10.0	0.869	0.467	7.6
MMV1212887	O=C1C=C(CN2CCCCCC2)N=C2SC=CN12	2017-09-23, 2017-09-12, 2017-09-09, 2017-07-11	> 10.0	> 12.5	> 10.0	> 10.0												2017-08-04, 2017-07-21, 2017-01-20		> 10.0	> 10.0	> 10.0			>10										2016-12-23, 2016-07-29	> 10.0	> 10.0		>10						2017-10-03	> 10.0			53
MMV1423013	IC1=CC=C(NC(=O)C2CCN(CC2)C(=O)C2=CC=NC=C2)C=C1	2017-09-23, 2017-09-12, 2017-09-09, 2017-07-11	> 10.0	> 12.5	> 10.0	(IC50 could not be calculated because value was manually overridden)				0.533	0.24			0.55	0.632			2017-08-04, 2017-07-21, 2017-01-20		> 10.0	> 10.0	> 10.0			>10		3.3				0.268				2016-12-23, 2016-07-29	> 10.0	> 10.0		>10						2017-10-03	> 10.0	0.334	0.114	27.1
MMV1443607	C(N1CCN(CC1)C1=NN2C=C(N=C2S1)C1=CC=CC=C1)C1=CN2C=CC=CC2=N1	2017-09-23, 2017-09-12, 2017-09-09, 2017-07-11	> 10.0	> 12.5	> 10.0	> 10.0				1.53	1.99	18.1		0.903	0.52	0.598		2017-08-04, 2017-07-21, 2017-01-20		> 10.0	> 10.0	> 10.0			>10		0.237	2.42	0.23		0.745	0.28	0.537		2016-12-23, 2016-07-29	> 10.0	> 10.0		>10		2.42		0.812		2017-10-03	3.95	0.942	0.854	73.3
MMV1458346	O=C(NC1=CC=C2OC3(CCCCC3)OC2=C1)C1=CC=CNC1=O	2017-09-23, 2017-09-12, 2017-09-09, 2017-07-11	> 10.0	> 12.5	> 10.0	> 10.0												2017-08-04, 2017-07-21, 2017-01-20		> 10.0	> 10.0	(IC50 could not be calculated because value was manually overridden)			>10		0.113	0.278			0.726	0.295			2016-12-23, 2016-07-29	> 10.0	> 10.0		>10						2017-10-03	0.487	1.04	0.947	35
MMV1469900	CC1=NC2=C(C=NN2C(N2CCN(CCO)CC2)=C1CC=C)C1=CC=CC=C1	2017-09-23, 2017-09-12, 2017-09-09, 2017-07-11	> 10.0	> 12.5	> 10.0	> 10.0				0.299	6.73	7.57		0.339	0.497	0.348		2017-08-04, 2017-07-21, 2017-01-20		> 10.0	> 10.0	> 10.0			>10		0.185	0.0855	0.337		0.177	0.0916	0.778		2016-12-23, 2016-07-29	> 10.0	> 10.0		>10						2017-10-03	> 10.0	0.938	0.561	-0.6
MMV1319118	ClC1=CC=CC=C1N1CCN(CN2N=C(N(CC3=CC=CC=C3)C2=S)C2=CC=CS2)CC1	2017-09-23, 2017-09-12, 2017-09-09, 2017-07-11	> 10.0	> 12.5	> 10.0	> 10.0												2017-09-15, 2017-07-21, 2017-07-14, 2017-01-20		> 10.0	> 10.0	(IC50 could not be calculated)	> 10.0		>10		14.3				0.166				2017-01-20, 2016-08-12	> 10.0	> 10.0		>10						2017-10-03	> 10.0	0.173	0.0849	42.3
MMV1014540	COC1=CC=C(CN2CCN(CC2)C(=O)C2=CC=C(C=C2)N2C=CC=N2)C=C1F	2017-09-23, 2017-09-12, 2017-09-09, 2017-07-11	> 10.0	> 12.5	> 10.0	> 10.0				1.51	0.516			0.44	0.823			2017-09-15, 2017-07-21, 2017-07-14, 2017-01-20		> 10.0	> 10.0	> 10.0	> 10.0		>10		0.334	1.18	0.396	0.345	0.437	0.471	0.718	0.708	2017-01-20, 2016-08-12	> 10.0	> 10.0		>10		1.44	0.659	0.947	0.599	2017-10-03	> 10.0	8.79	0.0659	75.7
MMV1058683	CC(C)NC(=O)NCC1=CC=C(C=C1)C(=O)OCC(=O)C(C#N)=C1NC2=C(N1)C=CC=C2	2017-09-23, 2017-09-12, 2017-09-09, 2017-07-11	> 10.0	> 12.5	> 10.0	> 10.0												2017-09-15, 2017-07-21, 2017-07-14, 2017-01-20		> 10.0	> 10.0	> 10.0	> 10.0		>10										2017-01-20, 2016-08-12	> 10.0	> 10.0		>10						2017-10-03	> 10.0			11.2
MMV1102231	COC1=CC2=C(CN(CCNC3=C4C=CSC4=NC=N3)CC2)C=C1OC	2017-09-23, 2017-09-12, 2017-09-09, 2017-07-11	> 10.0	> 12.5	> 10.0	> 10.0				2.1	1.61			0.911	0.471			2017-09-15, 2017-07-21, 2017-07-14, 2017-01-20		> 10.0	> 10.0	(IC50 could not be calculated because value was manually overridden)	> 10.0		>10		0.613	0.438			0.362	0.774			2017-01-20, 2016-08-12	> 10.0	4.87	4.87	4.87		1.01	1.84	0.799	0.838	2017-10-03	> 10.0			86.7
MMV1188401	COCC(C)NC1=C2C(SC=C2C2=CC=C(OC)C=C2)=NC=N1	2017-09-23, 2017-09-12, 2017-09-09, 2017-07-11	> 10.0	> 12.5	> 10.0	> 10.0				8.46	0.809	24.8		0.25	0.542	0.0275		2017-09-15, 2017-07-21, 2017-07-14, 2017-01-20		> 10.0	> 10.0	> 10.0	> 10.0		>10		11.8	2.7	0.688	1.35	0.345	0.538	0.769	0.627	2017-01-20, 2016-08-12	9.29	> 10.0	9.29	9.29		3.71	10.6	0.929	0.595	2017-10-03	> 10.0	0.157	0.0187	31.5
MMV1190624	NC1=C(C#N)C(CC#N)=C(C#N)C(NC2=C(F)C=C(F)C=C2)=N1	2017-09-23, 2017-09-12, 2017-09-09, 2017-07-11	> 10.0	> 12.5	> 10.0	> 10.0				1.59				0.852				2017-09-15, 2017-07-21, 2017-07-14, 2017-01-20		> 10.0	> 10.0	> 10.0	(IC50 could not be calculated)		>10		11.9				0.0666				2017-01-20, 2016-08-12	> 10.0	> 10.0		>10		1.39		0.348		2017-10-03	> 10.0	0.409	0.128	-11.8
MMV1191430	C(CNC1=C2C=CC=CC2=NC(=N1)C1=CC=NC=C1)NC1=CC=CC=N1	2017-09-23, 2017-09-12, 2017-09-09, 2017-07-11	6.13	7.35	6.14	9.72	6.745	7.335	1.69002	2.87	2.88	3.53	15.1	0.872	0.793	0.78	0.66	2017-09-15, 2017-07-21, 2017-07-14, 2017-01-20		> 10.0	> 10.0	> 10.0	> 10.0		>10		0.638	0.551			0.172	0.684			2017-01-20, 2016-08-12	> 10.0	> 10.0		>10		0.81	1.07	0.177	0.632	2017-10-03	> 10.0			39.6
MMV1222590	O=C(CN1N=NC2=CC=CC=C2C1=O)C1=CC=C(C=C1)C1CCCCC1	2017-09-23, 2017-09-12, 2017-09-09, 2017-07-11	> 10.0	> 12.5	> 10.0	> 10.0				7.23				0.787				2017-09-15, 2017-07-21, 2017-07-14, 2017-01-20		> 10.0	> 10.0	(IC50 could not be calculated)	> 10.0		>10		0.897	0.36	0.225		0.0502	0.458	0.545		2017-01-20, 2016-08-12	> 10.0	> 10.0		>10		0.686		0.362		2017-10-03	> 10.0			-1.1
MMV1434096	FC(F)(F)C1=NC(N2CCN(CC2)C2=CC=NC=C2)=C2C=CC=CC2=N1	2017-09-23, 2017-09-12, 2017-09-09, 2017-07-11	2.18	1.88	3.21	2.88	2.53	2.5375	0.613643	1.45	1.62	1.72	1.33	0.974	0.667	0.796	0.807	2017-09-15, 2017-07-21, 2017-07-14, 2017-01-20		> 10.0	> 10.0	> 10.0	> 10.0		>10		23.1	1.12	9.87	0.517	0.144	0.338	0.251	0.643	2017-01-20, 2016-08-12	> 10.0	> 10.0		>10		1.44		0.573		2017-10-03	> 10.0			97.7
MMV1464024	CC(C)C1=NC2=CC(NC(=O)CSC3=NN=NN3C3CC3)=CC=C2O1	2017-09-23, 2017-09-12, 2017-09-09, 2017-07-11	> 10.0	> 12.5	> 10.0	> 10.0												2017-09-15, 2017-07-21, 2017-07-14, 2017-01-20		> 10.0	> 10.0	> 10.0	> 10.0		>10										2017-01-20, 2016-08-12	> 10.0	> 10.0		>10						2017-10-03	> 10.0			31.1
MMV1478548	CN(C)CCNC1=NC(C2=CC=CO2)=C2CCCCC2=C1C#N	2017-09-23, 2017-09-12, 2017-09-09, 2017-07-11	> 10.0	> 12.5	> 10.0	> 10.0				1.43	0.39	0.33		0.813	0.89	0.897		2017-09-15, 2017-07-21, 2017-07-14, 2017-01-20		> 10.0	> 10.0	> 10.0	> 10.0		>10		0.124	0.0969	0.794		0.104	0.0479	0.512		2017-01-20, 2016-08-12	> 10.0	> 10.0		>10		12.5	2.93	0.286	0.548	2017-10-03	> 10.0	0.797	0.0274	82.1
MMV1482582	CN(C)CCCN1C(C)=C(C)C2=C1N=CN1N=C(N=C21)C1=CC=C(C=C1)N(C)C	2017-09-23, 2017-09-12, 2017-09-09, 2017-07-11	> 10.0	> 12.5	> 10.0	> 10.0												2017-09-15, 2017-07-21, 2017-07-14, 2017-01-20		> 10.0	> 10.0	> 10.0	> 10.0		>10		0.213	0.497			0.4	0.573			2017-01-20, 2016-08-12	> 10.0	> 10.0		>10						2017-10-03	> 10.0	0.937	0.0853	72.9
MMV1488875	O=C1N=C(NC2=CC=CN=C2)S\C1=C\C1=CC=C2N=CC=CC2=C1	2017-09-23, 2017-09-12, 2017-09-09, 2017-07-11	> 10.0	> 12.5	> 10.0	> 10.0				0.214				0.417				2017-09-15, 2017-07-21, 2017-07-14, 2017-01-20		> 10.0	> 10.0	> 10.0	> 10.0		>10		1.06				0.825				2017-01-20, 2016-08-12	> 10.0	> 10.0		>10		0.915		0.272		2017-10-03	> 10.0			7.8
MMV1491677	CC(=O)C1C2C(C3C=CC4=CC=C5C=CC=NC5=C4N13)C(=O)N(C2=O)C(C)(C)C	2017-09-23, 2017-09-12, 2017-09-09, 2017-07-11	3.43	4.44	3.79	5.89	4.115	4.3875	1.08537	1.54	2.12	1.39	2.13	0.964	0.697	0.742	0.843	2017-09-15, 2017-07-21, 2017-07-14, 2017-01-20		> 10.0	> 10.0	> 10.0	> 10.0		>10		7.55	1.13	0.515		0.116	0.123	0.798		2017-01-20, 2016-08-12	> 10.0	> 10.0		>10		2.6	1.46	0.494	0.583	2017-10-03	> 10.0			72.7
MMV039455	CC1=CC2=NN=C(N2N1)C1=CC=C(C=C1)C(F)(F)F	2017-09-23, 2017-09-12, 2017-09-09, 2017-07-11	> 10.0	> 12.5	> 10.0	> 10.0				3.16				0.727				2017-09-15, 2017-07-21, 2017-07-14, 2017-01-20		> 10.0	> 10.0	> 10.0	> 10.0		>10		0.165	0.36	12.6		0.0287	0.709	0.62		2017-01-20, 2016-08-12	> 10.0	> 10.0		>10						2017-10-03	> 10.0
MMV048973	CC1=C(Cl)C(=NC(=N1)C1=NC=CC=C1)N1CCCC1	2017-09-23, 2017-09-12, 2017-09-09, 2017-07-11	> 10.0	> 12.5	> 10.0	> 10.0				1.34	2.92	4.36		0.64	0.496	0.445		2017-09-15, 2017-07-21, 2017-07-14, 2017-01-20		> 10.0	> 10.0	> 10.0	> 10.0		>10		7.89	0.8			0.379	0.493			2017-01-20, 2016-08-12	> 10.0	> 10.0		>10						2017-10-03	> 10.0			9.9
MMV1317709	CCCCN1C(=O)N(CC(=O)NC2=C(C(=O)OCC)C(C)=C(CC3=CC=C4OCOC4=C3)S2)C(=O)C1=O	2017-09-23, 2017-09-12, 2017-09-09, 2017-07-11	> 10.0	> 12.5	> 10.0	> 10.0				9				0.625				2017-09-15, 2017-07-21, 2017-07-14		> 10.0	> 10.0	> 10.0			>10		2.03	1.39	0.508		0.314	0.298	0.564		2017-07-14, 2017-01-20	7.92	> 10.0	7.92	7.92		4.34		0.974		2017-10-03	> 10.0			12.9
MMV1046173	COC1=CC=CC(=N1)N(C)S(=O)(=O)C1=C2N=CC(C)=CC2=CC=C1	2017-09-23, 2017-09-12, 2017-09-09, 2017-07-11	> 10.0	> 12.5	> 10.0	> 10.0				9.85				0.228				2017-09-15, 2017-07-21, 2017-07-14		> 10.0	> 10.0	> 10.0			>10		0.54	0.296			0.256	0.526			2017-07-14, 2017-01-20	> 10.0	> 10.0		>10						2017-10-03	> 10.0			13.9
MMV1046672	CC1=C(C(=O)OCC(=O)C2=C(C)N(C(C)=C2)C2=CC=CC=C2F)C(C)=NO1	2017-09-23, 2017-09-12, 2017-09-09, 2017-07-11	> 10.0	> 12.5	> 10.0	> 10.0				2.63	0.28	0.434	0.313	0.0854	0.683	0.64	0.733	2017-09-15, 2017-07-21, 2017-07-14		> 10.0	> 10.0	> 10.0			>10		0.295	0.282	0.272		0.262	0.211	0.358		2017-07-14, 2017-01-20	> 10.0	> 10.0		>10						2017-10-03	8.51	0.462	0.831	1.5
MMV1050452	CC1=CC(C)=NC(SCC(=O)N2CCN(CC2)C(=O)C2=CC=CO2)=N1	2017-09-23, 2017-09-12, 2017-09-09, 2017-07-11	> 10.0	> 12.5	> 10.0	> 10.0				0.798	0.401			0.12	0.443			2017-09-15, 2017-07-21, 2017-07-14		> 10.0	> 10.0	> 10.0			>10										2017-07-14, 2017-01-20	> 10.0	> 10.0		>10						2017-10-03	> 10.0			26.4
MMV1081395	CCOC(=O)C1=CC=C(OC2=C(N=C3C=CC=CC3=N2)C(C#N)C(=O)OC)C=C1	2017-09-23, 2017-09-12, 2017-09-09, 2017-07-11	> 10.0	> 12.5	> 10.0	> 10.0				0.852	0.534	4.89	9.46	0.659	0.328	0.38	0.214	2017-09-15, 2017-07-21, 2017-07-14		> 10.0	> 10.0	(IC50 could not be calculated)			>10		6.05	12.2			0.218	0.367			2017-07-14, 2017-01-20	> 10.0	> 10.0		>10						2017-10-03	> 10.0			47.7
MMV1090408	CN(CC1=CC=C(C=C1)C(N)=O)C1=C2C=CC=CC2=NC=N1	2017-09-23, 2017-09-12, 2017-09-09, 2017-07-11	> 10.0	> 12.5	> 10.0	> 10.0												2017-09-15, 2017-07-21, 2017-07-14		> 10.0	> 10.0	(IC50 could not be calculated)			>10		0.872	0.636			0.298	0.0495			2017-07-14, 2017-01-20	2.88	> 10.0	2.88	2.88		3.06	1.34	0.979	0.745	2017-10-03	> 10.0	0.295	0.154	5.1
MMV1186979	CN1CCN(CC1)C1=C(NC(=O)C2=CC(OC3=CC=CC=C3)=CC=C2)C=CC=C1	2017-09-23, 2017-09-12, 2017-09-09, 2017-07-11	> 10.0	> 12.5	> 10.0	> 10.0				0.629	0.516	0.653	0.591	0.947	0.815	0.589	0.578	2017-09-15, 2017-07-21, 2017-07-14		> 10.0	> 10.0	(IC50 could not be calculated because value was manually overridden)			>10		0.445	0.376			0.453	0.386			2017-07-14, 2017-01-20	> 10.0	> 10.0		>10						2017-10-03	> 10.0			-26.1
MMV1192546	CC(=O)C1=C(C)NC(C(=O)NC2=CC=C(OC3=CC=CC=C3Cl)C=C2)=C1C	2017-09-23, 2017-09-12, 2017-09-09, 2017-07-11	> 10.0	> 12.5	> 10.0	> 10.0				0.175	1.28			0.111	0.0858			2017-09-15, 2017-07-21, 2017-07-14		> 10.0	> 10.0	> 10.0			>10		0.509	0.206	0.0665		0.353	0.207	0.122		2017-07-14, 2017-01-20	5.05	> 10.0	5.05	5.05		5.88		0.974		2017-10-03	> 10.0	0.331	0.0769	76.3
MMV1196783	CC1=CC=C(S1)S(=O)(=O)NC1=C2C=CC=NC2=CC=C1	2017-09-23, 2017-09-12, 2017-09-09, 2017-07-11	> 10.0	> 12.5	> 10.0	> 10.0				0.414	0.818			0.649	0.333			2017-09-15, 2017-07-21, 2017-07-14		> 10.0	> 10.0	> 10.0			>10		1.11				0.444				2017-07-14, 2017-01-20	> 10.0	> 10.0		>10						2017-10-03	> 10.0	0.156	0.0287	21.8
MMV1200029	CC1=CC=C(S1)C(=O)COC(=O)CC1=NNC(=O)C2=CC=CC=C12	2017-09-23, 2017-09-12, 2017-09-09, 2017-07-11	> 10.0	> 12.5	> 10.0	> 10.0												2017-09-15, 2017-07-21, 2017-07-14		> 10.0	> 10.0	> 10.0			>10		9.54				0.305				2017-07-14, 2017-01-20	4.3	> 10.0	4.3	4.3		3.3	18.2	0.983	0.795	2017-10-03	> 10.0			-6.4
MMV1307319	ClC1=C(Cl)C(=O)N(CC(=O)NC2=CC=C(C=C2)C#N)N=C1	2017-09-23, 2017-09-12, 2017-09-09, 2017-07-11	> 10.0	> 12.5	> 10.0	> 10.0				0.929	0.325	0.355	0.277	0.36	0.727	0.592	0.592	2017-09-15, 2017-07-21, 2017-07-14		> 10.0	> 10.0	(IC50 could not be calculated)			>10		0.588	0.171			0.358	0.168			2017-07-14, 2017-01-20	> 10.0	> 10.0		>10		14.3	1.39	0.991	0.931	2017-10-03	> 10.0			12.2
MMV604137	CCCN1C2=C(N(CCOC)C(=N2)C(F)(F)F)C(=O)N(CC(=O)NC2=CC=C(C)C(C)=C2)C1=O	2017-09-23, 2017-09-12, 2017-09-09, 2017-07-11	> 10.0	> 12.5	> 10.0	> 10.0				2.77	0.394	0.418		0.151	0.594	0.583		2017-09-15, 2017-07-21, 2017-07-14		> 10.0	> 10.0	(IC50 could not be calculated)			>10		0.157	0.0843			0.0251	0.0283			2017-07-14, 2017-01-20	> 10.0	> 10.0		>10						2017-10-03	> 10.0			35.8
MMV1451711	CC(CCC1=CC=C(C=C1)C(=O)CN1N=CC(Cl)=C(Cl)C1=O)NC(C)=O	2017-09-23, 2017-09-12, 2017-09-09, 2017-07-11	> 10.0	> 12.5	> 10.0	> 10.0				0.677	0.44	0.534	0.272	0.11	0.836	0.776	0.542	2017-09-15, 2017-07-21, 2017-07-14		> 10.0	> 10.0	> 10.0			>10		0.22				0.124				2017-07-14, 2017-01-20	9.57	> 10.0	9.57	9.57		10.9		0.881		2017-10-03	> 10.0	0.582	0.533	-3.8
MMV1453738	COC(=O)C1=CC=CC=C1NC(=O)\C=C\C1=CC=C(C=C1)N1CCCS1(=O)=O	2017-09-23, 2017-09-12, 2017-09-09, 2017-07-11	> 10.0	> 12.5	> 10.0	> 10.0				0.476	0.295			0.191	0.669			2017-09-15, 2017-07-21, 2017-07-14		> 10.0	> 10.0	> 10.0			>10		0.153				0.049				2017-07-14, 2017-01-20	> 10.0	> 10.0		>10						2017-10-03	> 10.0	0.911	0.121	-51.2
MMV1455752	CC(OC(=O)\C=C\C1=C(Cl)N(CC2=CC=CC=C2)N=C1C)C(=O)N1CCCC1	2017-09-23, 2017-09-12, 2017-09-09, 2017-07-11	> 10.0	> 12.5	> 10.0	> 10.0				4.68	0.413	0.521	0.417	0.479	0.801	0.632	0.77	2017-09-15, 2017-07-21, 2017-07-14		> 10.0	> 10.0	(IC50 could not be calculated because value was manually overridden)			>10		0.432	0.291			0.624	0.506			2017-07-14, 2017-01-20	> 10.0	> 10.0		>10		9.29	0.561	0.166	0.376	2017-10-03	> 10.0			-17.4
MMV1456413	CC1=CC(C)=C(C=C1)S(=O)(=O)\N=C1/C=C2N(CCO)CCOC2(O)C2=C1C=CC=C2	2017-09-23, 2017-09-12, 2017-09-09, 2017-07-11	(IC50 could not be calculated because value was manually overridden)	6.77	7.33	6.85	6.85	6.98333	0.302875	2.13	2.89	3.12		0.759	0.72	0.836		2017-09-15, 2017-07-21, 2017-07-14		> 10.0	> 10.0	(IC50 could not be calculated)			>10		0.581	7.01			0.356	0.358			2017-07-14, 2017-01-20	> 10.0	> 10.0		>10						2017-10-03	> 10.0			-52.6
MMV1481198	COC1=C(C=CC=C1)N1CCN(CC1)C1=NC(=O)C2=C(CCC2)N1	2017-09-23, 2017-09-12, 2017-09-09, 2017-07-11	> 10.0	> 12.5	> 10.0	> 10.0												2017-09-15, 2017-07-21, 2017-07-14		> 10.0	> 10.0	> 10.0			>10										2017-07-14, 2017-01-20	> 10.0	> 10.0		>10		0.758		0.244		2017-10-03	> 10.0			16.5
MMV1490583	ClC1=CC(C2=CC=C(CNCCN3CCNCC3)O2)=C(Cl)C=C1	2017-09-23, 2017-09-12, 2017-09-09, 2017-07-11	0.579	0.651	0.794	0.656	0.6535	0.67	0.0898406	3.23	2.19	3.35	4.96	0.951	0.838	0.909	0.942	2017-09-15, 2017-07-21, 2017-07-14		> 10.0	> 10.0	> 10.0			>10										2017-07-14, 2017-01-20	> 10.0	> 10.0		>10		0.114		0.145		2017-10-03	> 10.0	0.326	0.159	98.2
MMV1516156	CCOC(=O)N1CCC(CC1)N\C=C(/C#N)S(=O)(=O)C1=CC=C(Cl)C=C1	2017-09-23, 2017-09-12, 2017-09-09, 2017-07-11	> 10.0	> 12.5	> 10.0	> 10.0												2017-09-15, 2017-07-21, 2017-07-14		> 10.0	> 10.0	> 10.0			>10										2017-07-14, 2017-01-20	> 10.0	> 10.0		>10						2017-10-03	> 10.0			12.9
MMV1516157	FC(F)(F)OC1=CC=C(CC2SC(=N)NC2=O)C=C1	2017-09-23, 2017-09-12, 2017-09-09, 2017-07-11	> 10.0	> 12.5	> 10.0	> 10.0												2017-09-15, 2017-07-21, 2017-07-14		> 10.0	(IC50 could not be calculated)	(IC50 could not be calculated)			>10										2017-07-14, 2017-01-20	> 10.0	> 10.0		>10						2017-10-03	> 10.0			9.5
MMV047179	CC(C)(C)NS(=O)(=O)C1=C2C=CC=C(N)C2=CC=C1	2017-09-23, 2017-09-12, 2017-09-09, 2017-07-11	> 10.0	> 12.5	> 10.0	> 10.0				0.135				0.204				2017-09-15, 2017-07-21, 2017-07-14		> 10.0	> 10.0	> 10.0			>10		2.53				0.147				2017-07-14, 2017-01-20	> 10.0	> 10.0		>10						2017-10-03	> 10.0			-30.3
MMV1043680	CC1=CC(C(=O)CNC(=O)NC2=CC=CC=C2)=C(C)N1CC=C	2017-09-23, 2017-09-12, 2017-09-09, 2017-07-11	> 10.0	> 12.5	> 10.0	> 10.0				0.309	0.886			0.0739	0.151			2017-08-04, 2017-07-21, 2017-01-20		(IC50 could not be calculated because value was manually overridden)	> 10.0	> 10.0			>10		18.7	0.386			0.242	0.587			2016-12-23, 2016-07-29	> 10.0	> 10.0		>10		0.136	4.41	0.017	0.748	2017-10-03	1.29	0.916	0.893	-10.8
MMV1191277	CC1=NC(NCCNC2=CN=CC=N2)=C2C(SC=C2C2=CC=CS2)=N1	2017-09-23, 2017-09-12, 2017-09-09, 2017-07-11	> 10.0	> 12.5	> 10.0	> 10.0				1.04	1.41			0.387	0.269			2017-08-04, 2017-07-21, 2017-01-20		(IC50 could not be calculated because value was manually overridden)	> 10.0	> 10.0			>10		0.283	0.376			0.641	0.673			2016-12-23, 2016-07-29	> 10.0	0.146	0.146	0.146		0.609	0.698	0.61	0.893	2017-10-03	> 10.0			97.2
MMV1029203	CNC(=O)CNC1=C2C(SC=C2C2=CC=CC=C2)=NC(=N1)C1=NC=CC=C1	2017-09-23, 2017-09-09, 2017-09-05, 2017-07-11	> 10.0	> 12.5	> 12.5	> 10.0				16.7	15.1	1.76		0.883	0.593	0.404		2017-08-04, 2017-07-21		> 10.0	> 10.0				>10										2017-07-14, 2017-02-03	> 10.0	> 10.0		>10						2017-10-03	> 10.0	6.52	0.0493
MMV1101135	CN1CCN(CC1)C1=CC=C(NC(=O)C2=CC3=C(C)C=C(C)C=C3N2)C=N1	2017-09-23, 2017-09-09, 2017-09-05, 2017-07-11	3.57	5.5	7.12	4.83	5.165	5.255	1.47852	12.4	7.76	7.21	4.56	0.682	0.86	0.739	0.866	2017-08-04, 2017-07-21		> 10.0	> 10.0				>10		0.589	0.53			0.446	0.494			2017-07-14, 2017-02-03	> 10.0	> 10.0		>10		12.8	8.78	0.782	0.571	2017-10-03	> 10.0			55.5
MMV1179816	CC1CC2=CC(=CC=C2N1S(=O)(=O)C1=CC=C(C)C=C1)S(N)(=O)=O	2017-09-23, 2017-09-09, 2017-09-05, 2017-07-11	> 10.0	> 12.5	> 12.5	> 10.0				1.04	0.997	1.26	0.647	0.827	0.861	0.886	0.825	2017-08-04, 2017-07-21		> 10.0	> 10.0				>10		0.225	0.452			0.129	0.737			2017-07-14, 2017-02-03	> 10.0	> 10.0		>10		0.121		0.0451		2017-10-03	> 10.0	0.568	0.0445	-12.6
MMV1036321	CC(C)C1=CC=C(CCNC(=O)COC(=O)C2=CC(=CN2)C(C)=O)C=C1	2017-09-23, 2017-09-09, 2017-09-05, 2017-07-11	> 10.0	> 12.5	> 12.5	> 10.0												2017-08-04, 2017-07-21		> 10.0	> 10.0				>10		27.2				0.0242				2017-07-14, 2017-02-03	> 10.0	> 10.0		>10						2017-10-03	> 10.0			7.4
MMV1050519	CC(C)NC(=O)C1=CC=C(C)N1C	2017-09-23, 2017-09-09, 2017-09-05, 2017-07-11	> 10.0	> 12.5	> 12.5	> 10.0				0.7				0.114				2017-08-04, 2017-07-21		> 10.0	> 10.0				>10										2017-07-14, 2017-02-03	> 10.0	> 10.0		>10						2017-10-03	> 10.0			16
MMV1050520	CC1=NN(C(C)=C1)C1=CC=C(NC(=O)C2(CC2)C2=CC=CC=C2)C=N1	2017-09-23, 2017-09-09, 2017-09-05, 2017-07-11	> 10.0	> 12.5	> 12.5	> 10.0				2.81				0.378				2017-08-04, 2017-07-21		> 10.0	> 10.0				>10										2017-07-14, 2017-02-03	> 10.0	> 10.0		>10		0.154		0.207		2017-10-03	> 10.0	0.899	0.016	-25.7
MMV1103200	CC(NC(C)C1=CC=C(Cl)C=C1)C(=O)NC1=C(C=CS1)C(N)=O	2017-09-23, 2017-09-09, 2017-09-05, 2017-07-11	> 10.0	> 12.5	> 12.5	> 10.0				0.355	0.505	0.857	0.28	0.631	0.822	0.811	0.712	2017-08-04, 2017-07-21		> 10.0	> 10.0				>10		0.557	0.87			0.48	0.649			2017-07-14, 2017-02-03	> 10.0	> 10.0		>10						2017-10-03	> 10.0	0.668	0.086	29.2
MMV474644	CCOC(=O)C1=CNC2=C(C=C(F)C=C2F)C1=O	2017-09-23, 2017-09-09, 2017-09-05, 2017-07-11	> 10.0	> 12.5	> 12.5	> 10.0				1.09				0.591				2017-08-04, 2017-07-21		> 10.0	> 10.0				>10		2.08				0.087				2017-07-14, 2017-02-03	> 10.0	> 10.0		>10						2017-10-03	> 10.0	0.661	0.0104	32
MMV1209922	CC1S\C(NC1=O)=C/C1=NC2=CC=CC=C2S1	2017-09-23, 2017-09-09, 2017-09-05, 2017-07-11	> 10.0	> 12.5	> 12.5	> 10.0				10.6				0.104				2017-08-04, 2017-07-21		> 10.0	(IC50 could not be calculated)				>10										2017-07-14, 2017-02-03	4.8	> 10.0	4.8	4.8		1.83	0.212	0.979	0.208	2017-10-03	> 10.0	2.09	0.331	-8.6
MMV1210115	ClC1=CN2C=C(CSC3=NC4=C(N=N3)C3=C(N4)C=CC=C3)N=C2C=C1	2017-09-23, 2017-09-09, 2017-09-05, 2017-07-11	> 10.0	> 12.5	> 12.5	> 10.0												2017-08-04, 2017-07-21		> 10.0	> 10.0				>10		0.168				0.0691				2017-07-14, 2017-02-03	> 10.0	> 10.0		>10						2017-10-03	> 10.0			4.7
MMV1453839	CC1=CN=C(NC(=O)C2=CC=C(C=C2)C2SCCS2)S1	2017-09-23, 2017-09-09, 2017-09-05, 2017-07-11	> 10.0	> 12.5	> 12.5	> 10.0				1.8	3.72			0.457	0.349			2017-08-04, 2017-07-21		> 10.0	> 10.0				>10		0.625	0.15			0.447	0.595			2017-07-14, 2017-02-03	> 10.0	> 10.0		>10						2017-10-03	0.195	0.658	0.963	-21.9
MMV1466979	COC1=CC=C(C=C1OC)C1=NOC(C1)C(N)=O	2017-09-23, 2017-09-09, 2017-09-05, 2017-07-11	> 10.0	> 12.5	> 12.5	> 10.0												2017-08-04, 2017-07-21		> 10.0	> 10.0				>10										2017-07-14, 2017-02-03	> 10.0	> 10.0		>10						2017-10-03	> 10.0			-42.2
MMV1482206	CN(C)CCN1C(C)=C(C)C2=C1N=CN1N=C(N=C21)C1=CC=CC=C1O	2017-09-23, 2017-09-09, 2017-09-05, 2017-07-11	> 10.0	> 12.5	> 12.5	> 10.0				0.915				0.487				2017-08-04, 2017-07-21		> 10.0	> 10.0				>10		0.434				0.225				2017-07-14, 2017-02-03	> 10.0	> 10.0		>10						2017-10-03	> 10.0	1.07	0.342	-22.7
MMV000052	CSC1=NC(=O)N=C(N1)C1=CC=C(Cl)C=C1	2017-09-23, 2017-09-09, 2017-09-05, 2017-07-11	> 10.0	> 12.5	> 12.5	> 10.0												2017-08-04, 2017-07-21		> 10.0	> 10.0				>10		0.955				0.111				2017-07-14, 2017-02-03	> 10.0	> 10.0		>10		0.19		0.0696		2017-10-03	> 10.0			10.1
MMV518105	O=C1C=CC(=O)N1C1=CC=C(C=C1)C1CCCCC1	2017-09-23, 2017-09-09, 2017-09-05, 2017-07-11	> 10.0	> 12.5	> 12.5	> 10.0				2.55	2.14	0.858	4.32	0.893	0.481	0.268	0.0906	2017-08-04, 2017-07-21		> 10.0	> 10.0				>10										2017-07-14, 2017-02-03	> 10.0	> 10.0		>10		0.799	7.22	0.296	0.307	2017-10-03	> 10.0	7.02	0.511	-8
MMV1528520	COC(=O)C1=CC(N2C(=O)C=CC2=O)=C(C=C1)C(=O)OC	2017-09-23, 2017-09-09, 2017-09-05, 2017-07-11	> 10.0	> 12.5	> 12.5	> 10.0				0.577	1.7	1.29	1.21	0.546	0.502	0.256	0.318	2017-08-04, 2017-07-21		> 10.0	> 10.0				>10		0.687				0.188				2017-07-14, 2017-02-03	> 10.0	> 10.0		>10		0.469		0.0191		2017-10-03	> 10.0			-37.3
MMV688286	CCN1N=C(C)C(SC2=NC=CN2C)=C1C	2017-09-23, 2017-09-09, 2017-09-05, 2017-07-11	> 10.0	> 12.5	> 12.5	> 10.0				0.995				0.496				2017-08-04, 2017-07-21		> 10.0	> 10.0				>10										2017-07-14, 2017-02-03	> 10.0	> 10.0		>10						2017-10-03	> 10.0			23
MMV1189198	CNC1=NN=C(SC2=C3SC=CC3=NC=N2)S1	2017-09-23, 2017-09-12, 2017-09-09, 2017-07-11	0.161	0.135	0.56	0.325	0.243	0.29525	0.195517	1.75	1.05	2.89	2.56	0.987	0.869	0.984	0.928	2017-08-04, 2016-07-22		(IC50 could not be calculated)	> 10.0				>10										2017-07-14, 2016-07-22	> 10.0	> 10.0		>10		0.0678		0.0246		2017-10-03	> 10.0			70.7
MMV1460817	OC1=CC(O)=C(\C=N\NC(=O)C2=CC=C[N+]([O-])=C2)C=C1	2017-09-23, 2017-09-12, 2017-09-09, 2017-07-11	> 10.0	> 12.5	> 10.0	> 10.0				0.561	0.68			0.586	0.725			2017-08-04, 2016-07-22		(IC50 could not be calculated)	> 10.0				>10										2017-07-14, 2016-07-22	> 10.0	> 10.0		>10						2017-10-03	> 10.0			36.4
MMV1168594	CCN1N=C(C(=O)NCC2=CC=C(OC)C=C2)C2=C1CCN(C2)C(=O)C1=CC(C)=NN1	2017-09-23, 2017-09-09, 2017-09-05, 2017-07-11	> 10.0	> 12.5	> 12.5	> 10.0				0.555	0.477	2.34		0.857	0.521	0.246		2017-08-04, 2017-07-14, 2016-07-22		(IC50 could not be calculated)	> 10.0	> 10.0			>10		0.684	7.44			0.676	0.619			2017-07-14, 2016-07-22	> 10.0	> 10.0		>10						2017-10-03	> 10.0			42.4
MMV1292780	[O-][N+](=O)C1=CC=C(S1)C(=O)C(\C#N)=C1\NC2=CC=CC=C2S1	2017-09-23, 2017-09-09, 2017-09-05, 2017-07-11	> 10.0	> 12.5	> 12.5	> 10.0												2017-08-04, 2017-07-21		(IC50 could not be calculated)	> 10.0				>10										2017-07-14, 2017-02-03	> 10.0	> 10.0		>10						2017-10-03	> 10.0	0.777	0.0693	10
MMV1386358	CC1=CC=C(\C=C\C(=O)NC2=NCCS2)C(Br)=C1	2017-09-23, 2017-09-12, 2017-09-09, 2017-07-11	> 10.0	> 12.5	> 10.0	> 10.0				1.13	1.35			0.737	0.39			2017-09-15, 2017-07-21, 2017-07-14, 2017-01-20		(IC50 could not be calculated)	(IC50 could not be calculated)	(IC50 could not be calculated)	(IC50 could not be calculated)		>10										2017-01-20, 2016-08-12	> 10.0	> 10.0		>10		0.722		0.067		2017-10-03	0.795	0.881	0.941	35.4
MMV1028949	FC(F)(F)OC1=CC=C2N=C(NC(=O)C3=CN=CC=N3)SC2=C1	2017-09-23, 2017-09-09, 2017-09-05, 2017-07-11	> 10.0	> 12.5	> 12.5	> 10.0												2017-08-04, 2017-07-21		(IC50 could not be calculated)	(IC50 could not be calculated)				>10										2017-07-14, 2017-02-03	> 10.0	> 10.0		>10		0.759		0.46		2017-10-03	> 10.0	0.721	0.226	7.6
MMV1303185	CC(C)C1=CC=C2NC(=O)\C(=N/NC(=O)C3=CC=CC=C3F)C2=C1	2017-09-23, 2017-09-09, 2017-09-05, 2017-07-11	> 10.0	> 12.5	> 12.5	> 10.0				11.7				0.179				2017-08-04, 2017-07-21		(IC50 could not be calculated because value was manually overridden)	(IC50 could not be calculated because value was manually overridden)				>10										2017-07-14, 2017-02-03	> 10.0	> 10.0		>10						2017-10-03	0.6	0.867	0.906	38.6
MMV1452174	CC1=C2C(Cl)=C(SC2=CC=C1)C(=O)NCC1=CC=CC(NS(N)(=O)=O)=C1	2017-09-23, 2017-09-12, 2017-09-09, 2017-07-11	> 10.0	> 12.5	> 10.0	> 10.0				0.493	0.553	0.49		0.574	0.374	0.126		2017-09-15, 2017-07-21, 2017-07-14		(IC50 could not be calculated because value was manually overridden)	(IC50 could not be calculated)	(IC50 could not be calculated because value was manually overridden)			>10										2017-07-14, 2017-01-20	> 10.0	> 10.0		>10						2017-10-03	> 10.0			-1.4
[truncated: 1 more columns]
