# Supplementary material for: Open-source discovery of chemical leads for next-generation chemoprotective antimalarials
Source: Science. 2018 Dec 7;362(6419):eaat9446. doi: 10.1126/science.aat9446 (PMC6516198; doi:10.1126/science.aat9446)
Supplement: Open-source discovery of chemical leads for next-generation chemoprotective antimalarials [file Science-362-eaat9446-s006.xlsx]

## Sheet: RESULTS - Metabolite Data Biofo
Data S5. Metabolomic data
Metabolite Name	METABOLITE_ID (will be added)	Units
		log2 fold change vs untreated
Metabolite		log2 fold change vs untreated	MMV1432165	MMV1451822	MMV1068987	MMV1490405	MMV1490397	MMV1449124	MMV1432711	MMV1454442	MMV1010248	MMV1319550	MMV1427995	MMV1431916	MMV011772
2-dehydro-D-gluconate		log2 fold change vs untreated	0	0.2	0	-0.3	0	0	0.263567	0	0	0.3	0	1.09	0.0908829
2-Hydroxy-2-methylbutanedioic acid		log2 fold change vs untreated	-0.34	-0.04	0.18721	-0.01	0.155824	0.122315	0.11564	-0.23	0.346027	-0.18	-0.17	0.56	0.103536
2-oxo-4-methylthiobutanoate		log2 fold change vs untreated	-0.02	-0.36	0.0163188	0.34	0.43483	0.210622	0.23823	-0.07	0.632516	-0.15	0.06	0.92	0
2_3-Diphosphoglyceric acid		log2 fold change vs untreated	0	-0.25	-1.06554	0	0.060181	0.130423	-0.279007	0	-0.126502	-0.21	0	0	0.53953
3-phospho-serine		log2 fold change vs untreated	-0.51	-0.58	-0.340161	-0.14	-0.0587352	-0.050577	0.00787857	-0.23	-0.0921136	-0.61	-0.08	0	-0.520865
3-phosphoglycerate		log2 fold change vs untreated	-0.42	-0.34	-0.994814	-0.42	-0.59855	-0.64423	-0.318668	-0.4	-0.9625	-0.64	-0.2	-0.48	0.804417
4-aminobutyrate		log2 fold change vs untreated	0	0.2	0.473674	0.11	0.103007	0.247599	0.375262	0.09	0.273971	0.13	0.11	-0.52	-1.02967
4-phosphopantothenate		log2 fold change vs untreated	0	0	-0.554817	0	-0.3946	-0.470247	-0.863659	0	-0.426752	0	0	0	-0.253913
4-Pyridoxic acid		log2 fold change vs untreated	-1.12	-0.09	0	0.2	0	0	0.02944	-1.29	0	-0.96	-1.08	0.43	-0.204364
PRPP		log2 fold change vs untreated	0	0	0	0	0	0	0	0	0	0	0	0	0
6-phospho-D-gluconate		log2 fold change vs untreated	0.11	0.34	-0.178575	-0.29	0.22112	0.247066	0.0777272	0.1	0.0872962	0.4	0.35	-0.13	0.069025
a-ketoglutarate		log2 fold change vs untreated	-0.04	0.06	0.640016	0.36	-0.112039	-0.188284	-0.178028	0.04	-0.24015	0.23	0.09	0.38	0.0382844
acetyl-CoA		log2 fold change vs untreated	0	-0.63	-0.604341	0	-0.168189	-0.515949	-0.772876	0	-0.579661	-0.23	0	-0.62	-0.241922
Acetyllysine		log2 fold change vs untreated	-0.32	0	-3.22627	0.3	-0.192628	-0.337964	0.132407	0.29	-0.0634577	0.12	0.23	-1.35	-0.283818
aconitate		log2 fold change vs untreated	-1.49	-0.67	-0.304707	-0.16	-0.808761	-1.38251	1.20765	-0.83	-1.24369	-0.91	-0.88	0	-0.0453671
adenosine		log2 fold change vs untreated	0.18	0	0	-0.23	0	0	0	0.24	0	0.28	0.19	0	0
ADP-D-glucose		log2 fold change vs untreated	-0.04	0.02	-0.447723	0.11	0.075825	0.0715453	0.0182212	0.23	0.00339377	-0.05	0.04	0.6	0.130257
dGTP/ATP		log2 fold change vs untreated	0	-0.1	-2.52252	0.27	0.471442	0.33241	0	0	0.381723	-0.07	0	-0.34	0
carnitine		log2 fold change vs untreated	0	0	0	0	0	0	-1.33285	0	0	0	0	0	0
CDP		log2 fold change vs untreated	-1.17	-0.62	-1.1493	0.2	-1.04996	-0.741808	-1.12269	-1.65	-0.407759	-0.7	-0.58	0.69	-0.585871
CDP-ethanolamine		log2 fold change vs untreated	-0.55	-0.59	0	-0.11	0	0	-0.0677927	-0.12	0	-0.54	-0.17	0.06	0.579365
citrate/isocitrate		log2 fold change vs untreated	-0.95	-0.62	-0.985873	-0.35	-1.4055	-1.47391	3.19135	-0.59	-1.59368	-0.89	-0.71	0.39	0.00433594
CMP		log2 fold change vs untreated	-0.39	-0.64	0.839175	-0.86	-0.756851	-0.520244	-0.772532	-0.26	-0.749678	-0.52	0.21	1.06	0.0362
CTP		log2 fold change vs untreated	-0.69	-0.36	-0.626883	-0.63	-0.679178	-0.461339	-0.779243	-0.29	-0.311523	-0.61	-0.45	0.04	0.291635
cyclic-AMP		log2 fold change vs untreated	-0.23	-0.11	-1.18477	0	-0.451527	-0.410108	-0.185102	-0.26	-0.458519	-0.17	0.07	0	-1.05072
cytidine		log2 fold change vs untreated	-0.37	-0.4	-0.24682	-0.16	0.0965763	0.00215347	0.0426226	-0.07	0.133612	-0.39	-0.15	0.06	-0.349278
D-gluconate		log2 fold change vs untreated	-0.31	-0.23	-0.322936	-0.15	-0.20566	-0.759975	-0.217749	-0.15	-0.249705	-0.35	-0.13	0.13	0
D-sedoheptulose-1/7-phosphate		log2 fold change vs untreated	-0.39	-0.5	0.517067	-0.27	0.570051	0.521721	-0.212704	-0.19	0.416503	-0.47	-0.16	0.28	-0.148967
dAMP		log2 fold change vs untreated	-0.63	-0.13	0	0.18	0	0	-1.88499	-0.81	0	-0.41	-0.42	0.5	-0.90175
dATP		log2 fold change vs untreated	0	-0.05	0	0	0	0	0	0	0	0.01	0	-0.6	0
dCDP		log2 fold change vs untreated	-0.47	0.35	0.478393	0.73	-0.318886	-0.293634	-0.547673	-0.84	-0.204938	-0.05	-0.37	1.49	-0.31553
dCMP		log2 fold change vs untreated	-0.31	0.08	1.51753	0.35	-0.0663529	-0.257276	-0.671259	-0.35	-0.127988	-0.22	-0.15	1.6	0.114618
dCTP		log2 fold change vs untreated	0	0.13	0.417081	-0.05	0.0494267	0.0477905	-0.0911673	0	-0.144692	0.09	0	0.6	0.349411
deoxyinosine		log2 fold change vs untreated	0	0	0.830527	0	-0.0980672	-0.684834	0.0207003	0	-0.295926	0	0	0	-0.554795
deoxyribose-phosphate		log2 fold change vs untreated	-0.44	-0.47	1.58278	-0.02	-0.772178	-0.155319	-0.318772	-0.2	-0.555745	-0.78	-0.01	-0.23	1.22054
dGMP/AMP		log2 fold change vs untreated	-0.23	-0.74	-2.17014	0.32	-0.810462	-0.585202	-0.419123	-0.18	-0.709642	-0.54	-0.04	0.39	-1.05128
dihydroorotate		log2 fold change vs untreated	4.24	3.96	-2.45912	3.54	4.66952	4.16742	4.48041	4.62	4.4607	3.91	3.5	-1.06	-1.4172
DLH		log2 fold change vs untreated	-0.49	0.09	-4.69742	0.65	0.0403872	-0.491484	-0.0113967	0.18	0.175266	-0.04	0.14	-1.34	-0.570504
dTDP		log2 fold change vs untreated	-1.18	-1.08	2.00108	-0.03	-1.45627	-1.00216	-1.84804	-1.43	-0.494857	-0.99	-0.45	0.44	-0.533461
dTMP		log2 fold change vs untreated	-0.58	-0.66	4.23916	0.71	-1.2739	-0.913731	-1.24265	-0.87	0.042249	-0.65	-0.33	1.93	-0.367573
dTTP		log2 fold change vs untreated	0	-0.37	2.38977	-0.46	-1.07326	-0.688409	-1.57144	0	-0.536657	-0.15	0	0.2	0.475909
dUMP		log2 fold change vs untreated	0	-0.48	2.10884	0	-1.53073	-1.43736	-0.109833	0	0.340288	-0.01	0	3.63	0
dUTP		log2 fold change vs untreated	-0.13	-0.32	1.7566	-0.29	0.650558	0.0777758	0	0.06	-1.44415	-0.37	0.04	-0.86	0
FAD		log2 fold change vs untreated	0.11	-0.15	-1.24175	0	0.0119403	-0.0160469	0.0324191	0.35	0.0401079	-0.06	0.22	0.14	-0.291909
FMN		log2 fold change vs untreated	-0.2	-0.07	-0.244219	0.7	-0.129538	-0.00513891	-0.144991	-0.08	-0.223477	-0.02	0	-0.06	-0.562724
fructose-1-6-bisphosphate		log2 fold change vs untreated	-0.4	-0.7	-1.07261	-0.46	-0.297763	-0.160376	-0.124847	-0.36	-0.506286	-0.38	0.04	-1	0.362307
fructose-6-phosphate		log2 fold change vs untreated	0	0	0	0	0	0	0.074253	0	0	0	0	0	-0.43344
fumarate		log2 fold change vs untreated	-0.42	-0.39	0.216876	-0.21	-0.721251	-0.368884	-0.471799	-0.42	-0.494668	-0.15	0.18	-0.84	-0.318593
G3P/DHAP		log2 fold change vs untreated	-0.23	-0.58	-0.261134	-0.54	-0.651855	-0.606538	0.0359312	0.27	-1.25647	-0.53	0.08	-1.06	0
GDP		log2 fold change vs untreated	-0.39	0.03	-2.27608	0.48	-0.141	-0.157729	-0.169005	-1	0.0484766	-0.16	-0.32	-0.04	-1.16596
glucose-1/6-phosphate		log2 fold change vs untreated	-0.12	-0.25	0	-0.67	0	0	0.00636615	0.09	0	-0.32	0.04	-0.87	0
glutathione disulfide		log2 fold change vs untreated	-0.41	-0.49	-0.343479	-0.12	-0.238429	-0.186768	-0.133243	0.05	-0.536908	-0.29	0.13	-0.41	-0.456234
glycerate		log2 fold change vs untreated	-0.88	-0.92	-1.25966	-0.07	0.288208	-0.575601	-0.532248	-0.53	-0.515583	-3.6	-0.36	0.82	4.4046
GMP		log2 fold change vs untreated	0.3	-0.01	-3.96804	0.14	0.311632	-0.0629027	0.194426	0.5	-0.167325	0.06	0.28	0.45	-1.24199
GTP		log2 fold change vs untreated	0	-0.04	0	0.21	0	0	0.527596	0	0	-0.02	0	-0.55	0
guanine		log2 fold change vs untreated	-0.04	0.24	-2.18624	0.56	-0.00114196	0.34105	0.687957	0.18	0.177503	-0.25	-0.07	-0.26	-0.115665
guanosine		log2 fold change vs untreated	0.04	0.58	-2.35603	0.44	-0.0161497	0.292058	0.48452	0.07	0.0404757	-0.12	0.05	-0.36	-1.66766
hypoxanthine		log2 fold change vs untreated	-0.24	-0.08	-0.0628422	-0.04	0.0333286	0.077434	0.212534	0.11	0.132254	-0.19	0.07	0.28	-0.046328
IMP		log2 fold change vs untreated	0.33	0.26	0.411405	0.07	-0.0974517	0.531555	0.357876	0.19	-0.0639174	0.1	0.29	-0.02	-0.241864
indole		log2 fold change vs untreated	-0.5	-0.16	0.228573	0	0.163868	-0.231202	-0.0746575	-0.22	0.420405	-0.35	-0.12	0	0
inosine		log2 fold change vs untreated	-0.22	-0.15	0.0322222	-0.17	0.0410519	0.0407758	0.0250873	0.06	0.090852	-0.05	0.13	0.01	0.236302
lactate		log2 fold change vs untreated	-0.25	-0.33	-1.18474	-0.2	-0.335754	-0.292188	-0.275439	-0.07	-0.270856	-0.43	-0.06	-0.23	0.828956
LD		log2 fold change vs untreated	0.24	-0.04	-0.197595	0.67	0.93542	0.709347	0.24926	0.38	0.794193	0.24	0.32	-1.03	-0.910306
malate		log2 fold change vs untreated	-0.62	-0.5	0.26528	-0.18	-0.83882	-0.419695	-0.425506	-0.87	-0.450133	-0.26	0.16	-0.74	-0.211005
myo-inositol		log2 fold change vs untreated	-0.22	-0.28	-1.41969	-0.43	-0.369444	-0.295697	-0.101395	-0.01	-0.385845	-0.57	0.03	-0.32	0.822119
N-acetyl-glucosamine-1/6-phosphate		log2 fold change vs untreated	0.2	0.13	0	0.27	0	0	0.414378	0.09	0	-0.04	0.33	-0.44	-0.0971102
N-acetyl-glutamate		log2 fold change vs untreated	0	-0.14	-0.163207	-0.11	-0.00719995	0.153071	0.204372	0.09	0.470409	-0.01	0.05	-0.51	-0.604959
N-acetyl-glutamine		log2 fold change vs untreated	-0.1	-0.25	0.238329	0.65	-0.241882	0.0239594	0.317508	0.03	0.322423	-0.28	-0.06	-0.59	0.015123
N-Acetyl-L-alanine		log2 fold change vs untreated	0.01	-0.06	-0.56022	0.21	0.00535829	0.183311	-0.359316	0.06	0.660771	-0.1	0.02	-1.05	-0.363988
N-acetyl-L-ornithine		log2 fold change vs untreated	-0.38	0.01	-1.69557	0.18	-0.0968512	-0.228232	0.138763	0.27	0.060565	-0.04	0.23	-0.8	0.252979
N-carbamoyl-L-aspartate		log2 fold change vs untreated	2.11	2.5	-1.74206	2.91	3.48947	3.257	2.38952	2.39	3.2462	2.16	1.98	-2.46	-2.14988
NAD+		log2 fold change vs untreated	-0.23	-0.09	-0.311834	-0.04	0.00160119	-0.0164311	0.00877685	0.01	-0.0408748	-0.29	-0.03	0.17	0.0373323
NADH		log2 fold change vs untreated	0.18	0.19	0.64727	-0.82	-0.31876	-0.125399	-0.0552415	-0.37	0.0415128	-0.78	-0.45	-0.68	0
NADP+		log2 fold change vs untreated	-0.03	-0.12	-0.145856	0.23	-0.0267419	0.0150974	0.00340692	0.13	-0.0285488	0	0.09	0.58	0.0601214
NADPH		log2 fold change vs untreated	-0.03	-0.45	0.998188	0.22	0.238559	0.201737	-0.0210416	0.17	0.295337	-0.11	0.12	-0.07	-0.127845
nicotinate		log2 fold change vs untreated	-0.11	-0.07	-0.803459	0.05	-0.535235	-0.221323	-0.0116293	0.06	-0.128077	-0.33	0.05	-0.5	-0.815196
Octoluse 8/1-phosphate		log2 fold change vs untreated	-0.16	0.01	0	-0.08	0	0	0.0238309	0.1	0	-0.44	0.06	0.09	0.356425
Octulose Bisphosphate		log2 fold change vs untreated	-0.43	-0.25	-1.8734	-0.04	-0.0804963	-0.13664	-0.144466	-0.49	-0.381872	-0.21	-0.02	-0.67	0.755087
ornithine		log2 fold change vs untreated	-0.33	-0.11	-0.363616	0.22	0.0468783	0.136266	0	0.02	-0.115328	-0.55	-0.04	-0.51	0.60027
orotate		log2 fold change vs untreated	0.58	0.25	-1.63607	1.23	0.601717	1.79353	-0.386792	0.23	0.844194	1.06	0.75	-1.23	-2.20376
p-hydroxybenzoate		log2 fold change vs untreated	0.1	0.43	0	0	0	0	-0.0877888	0.1	0	0.42	0.56	1.33	0
PD		log2 fold change vs untreated	-0.05	0.14	-0.793594	0.28	0.219999	0.165579	0.346042	0.34	-0.295609	0.02	0.3	-0.61	0.883982
PE		log2 fold change vs untreated	0.01	0.11	-1.76964	0.5	0.225785	-0.048865	0.230863	0.35	-0.0868809	0.09	0.38	-0.65	1.23785
PEE		log2 fold change vs untreated	-0.4	0.01	-2.07175	0.55	-0.0294132	-0.386275	0.169136	0.02	0.152335	-0.1	0.05	0.88	0.208908
PEEK		log2 fold change vs untreated	-0.38	0.02	-5.04857	0.9	0.0457686	-0.351906	0.0210397	0.14	0.106591	0.03	0.26	0.2	-0.384205
phenylpyruvate		log2 fold change vs untreated	0	0	0	0	0	0	-0.795686	0	0	0	0	0	0
phosphoenolpyruvate		log2 fold change vs untreated	-0.12	-0.3	-0.40583	-0.44	-0.197895	-0.200791	-0.320538	-0.04	-0.603361	-0.15	0	0.61	1.53763
PVNF		log2 fold change vs untreated	-0.36	-0.01	-4.96922	0.57	0.047936	-0.609075	-0.242651	-0.04	-0.0988139	-0.03	0.07	-2.29	-0.692499
Pyroglutamic acid		log2 fold change vs untreated	-0.5	-0.41	0.0533904	-0.18	-0.403421	-0.168156	-0.0878554	-0.32	-0.0742229	-0.61	-0.05	-0.45	-0.519172
Pyrophosphate		log2 fold change vs untreated	0	-0.27	0	0	0	0	0	0	0	-0.19	0	-1.02	0
pyruvate		log2 fold change vs untreated	-0.36	-0.6	-2.32807	-0.39	-0.240746	-0.72651	-0.927179	-0.22	-0.657576	-0.47	-0.4	0.12	2.62902
ribose-phosphate		log2 fold change vs untreated	-0.2	-0.49	0.136856	-0.32	0.436452	0.373411	-0.144812	0	-0.301475	-0.71	-0.07	-0.07	-0.270084
S-adenosyl-L-homoCysteine		log2 fold change vs untreated	-0.3	-0.21	-0.515746	-0.13	-0.152717	-0.132003	-0.184408	-0.03	-0.198584	-0.41	0.02	-0.03	-0.243585
S-methyl-5--thioadenosine		log2 fold change vs untreated	0.06	0.23	-0.93719	0.24	-0.0150386	-0.413296	0.180529	0.08	-0.0536743	0.04	0.23	0.46	-0.187445
alanine/sarcosine		log2 fold change vs untreated	-0.48	-0.25	-2.28821	-0.01	-0.137783	-0.311151	-0.599732	-0.2	-0.0499351	-0.58	-0.33	-0.33	0.775032
SD		log2 fold change vs untreated	-0.32	-0.02	-0.900608	0.2	0.0234526	-0.0612135	0.142281	0.08	0.124585	-0.13	0.07	-1.09	0.641281
Sedoheptulose bisphosphate		log2 fold change vs untreated	-0.52	-0.45	-0.882868	-0.37	-0.172789	-0.101449	-0.130117	-0.57	-0.329834	-0.42	-0.13	-0.93	0.445782
sn-glycerol-3-phosphate		log2 fold change vs untreated	0.17	0.05	0.821656	-0.18	-0.217341	0.111825	0.17595	-0.01	-0.0929424	0.1	0.22	-0.02	0.493424
succinate/methylmalonic acid		log2 fold change vs untreated	-0.67	-0.47	0.42703	-0.09	-0.313688	-0.426362	-0.987351	0.06	-0.650717	-0.59	-0.41	-0.78	-0.391927
thymidine		log2 fold change vs untreated	-0.67	-1.04	0	-1.06	0	0	0	-0.39	0	-0.8	-0.24	-0.79	0
thymine		log2 fold change vs untreated	0	0	0	0	0	0	0.181217	0	0	0	0	0	0
UDP		log2 fold change vs untreated	-1.35	-0.93	-1.3663	-0.04	-1.69505	-0.958988	-1.82099	-1.52	-0.893212	-0.75	-0.64	0.52	-0.608859
UDP-D-glucose		log2 fold change vs untreated	-0.15	-0.07	0.0165934	-0.01	-0.040398	-0.0181026	-0.0272225	0.11	-0.0304426	-0.22	0.04	0.34	0.108177
UDP-D-glucuronate		log2 fold change vs untreated	0.19	0.04	0.0240674	-0.05	-0.0203632	-0.0218985	-0.0550391	0.11	-0.000658128	-0.01	0.03	0.43	0.129627
UDP-N-acetyl-glucosamine		log2 fold change vs untreated	-0.35	-0.41	-0.0847096	-0.22	-0.32947	-0.215348	-0.384169	-0.12	-0.202889	-0.46	-0.09	0.18	-0.0406665
UMP		log2 fold change vs untreated	-0.88	-1.05	-1.31594	-0.6	-1.4507	-1.00639	-1.43125	-0.59	-1.39061	-0.59	0.05	1.06	-0.403255
uridine		log2 fold change vs untreated	-0.22	-0.59	-0.722098	-0.13	-0.638104	0.153942	-0.47782	0.05	-0.224148	-0.82	-0.13	1.73	-0.57842
UTP		log2 fold change vs untreated	0	-0.4	-0.871914	-0.7	-1.30538	-0.630115	-1.47411	0	-0.819497	-0.14	0	-0.13	0
VD		log2 fold change vs untreated	-0.62	0.34	-1.37091	0.86	0.179574	-0.0237866	0.0941439	-0.09	-0.200701	-0.51	0.06	-0.39	1.15718
xanthine		log2 fold change vs untreated	-0.5	-0.06	0.560264	0.35	-0.46357	0.362757	0.466607	-0.16	-0.258724	-0.34	0.64	0.11	-1.67837
xanthosine		log2 fold change vs untreated	-0.09	-0.12	-0.916951	0	-0.110539	-0.186541	-0.342899	0.11	0.315584	0.07	-0.05	-1.19	0.113626
xanthosine-5-phosphate		log2 fold change vs untreated	-0.4	-0.4	2.73291	-0.19	-0.0260632	0.048939	-0.393168	-0.58	0.557721	-0.42	-0.2	0.46	-0.777144
ADP		log2 fold change vs untreated	-0.33	-0.12	0	0.47	0	0	0	-0.61	0	-0.22	-0.16	0.2	0
