# Supplementary material for: Open-source discovery of chemical leads for next-generation chemoprotective antimalarials
Source: Science. 2018 Dec 7;362(6419):eaat9446. doi: 10.1126/science.aat9446 (PMC6516198; doi:10.1126/science.aat9446)
Supplement: Open-source discovery of chemical leads for next-generation chemoprotective antimalarials [file Science-362-eaat9446-s007.xlsx]

## Sheet: Sheet 1
Data S6. Sequencing Data. . Detailed list of single nucleotide variants (SNVs) and insertion-deletions (indels) found in MMV1454442-, MMV1432711-, and MMV1427995-resistant lines.
Compound	Chromosome	Position	Gene Name	Gene Description	Quality	Reference Base	Alternate Base	Type	Effect	Impact	Codon_Change	Amino_Acid_Change	MMV1454442-1F1	MMV1454442-1F7	MMV1454442-1F9	MMV1454442-2C3	MMV1454442-2C9	MMV1454442-2E11	MMV1454442-3E10	MMV1454442-3E5	MMV1454442-3F10
MMV1454442	Pf3D7_02_v3	908145	PF3D7_0223200	rifin+%28RIF%29	929.29	G	A	SNP	missense_variant	MISSENSE	Gac/Aac	p.Asp108Asn/c.322G>A	Mixed	Mixed	Mixed	Mixed	Homozygous Mutation	No Mutation	No Mutation	Mixed	Mixed
MMV1454442	Pf3D7_02_v3	908157	PF3D7_0223200	rifin+%28RIF%29	929.28	G	T	SNP	missense_variant	MISSENSE	Gca/Tca	p.Ala112Ser/c.334G>T	Mixed	Mixed	Mixed	Mixed	Homozygous Mutation	No Mutation	No Mutation	Mixed	Mixed
MMV1454442	Pf3D7_02_v3	908185	PF3D7_0223200	rifin+%28RIF%29	929.28	T	G	SNP	missense_variant	MISSENSE	aTa/aGa	p.Ile121Arg/c.362T>G	Mixed	Mixed	Mixed	Mixed	Homozygous Mutation	No Mutation	No Mutation	Mixed	Mixed
MMV1454442	Pf3D7_02_v3	908186	PF3D7_0223200	rifin+%28RIF%29	929.28	A	G	SNP	missense_variant	MISSENSE	atA/atG	p.Ile121Met/c.363A>G	Mixed	Mixed	Mixed	Mixed	Homozygous Mutation	No Mutation	No Mutation	Mixed	Mixed
MMV1454442	Pf3D7_02_v3	908199	PF3D7_0223200	rifin+%28RIF%29	848.28	T	C	SNP	synonymous_variant	SILENT	Tta/Cta	p.Leu126Leu/c.376T>C	Mixed	Mixed	Mixed	Mixed	Homozygous Mutation	No Mutation	No Mutation	Mixed	Mixed
MMV1454442	Pf3D7_03_v3	381247	PF3D7_0308900	splicing+factor+3B+subunit+1%2C+putative+%28SF3B1%29	71049.8	C	T	SNP	missense_variant	MISSENSE	Gcc/Acc	p.Ala682Thr/c.2044G>A	Homozygous Mutation	Homozygous Mutation	Homozygous Mutation	Homozygous Mutation	Homozygous Mutation	Homozygous Mutation	Homozygous Mutation	Homozygous Mutation	Homozygous Mutation
MMV1454442	Pf3D7_03_v3	1066344			748.27	T	C	SNP	intergenic_region				No Mutation	No Mutation	No Mutation	Homozygous Mutation	Mixed	Mixed	Mixed	No Mutation	Mixed
MMV1454442	Pf3D7_06_v3	131477	PF3D7_0603300	dihydroorotate+dehydrogenase%2C+mitochondrial+precursor+%28DHODH%29	3178.69	A	T	SNP	missense_variant	MISSENSE	Ttt/Att	p.Phe188Ile/c.562T>A	Homozygous Mutation	Homozygous Mutation	Homozygous Mutation	No Mutation	No Mutation	No Mutation	No Mutation	No Mutation	No Mutation
MMV1454442	Pf3D7_06_v3	1154647			2350.79	C	T	SNP	intergenic_region			n.1154647C>T	No Mutation	No Mutation	No Mutation	No Mutation	Homozygous Mutation	No Mutation	No Mutation	No Mutation	No Mutation
MMV1454442	Pf3D7_07_v3	835885			627.42	T	C	SNP	intergenic_region			n.835885T>C	Homozygous Mutation	Mixed	Mixed	No Mutation	No Mutation	No Mutation	No Mutation	No Mutation	No Mutation
MMV1454442	Pf3D7_08_v3	85041	PF3D7_0801000	Plasmodium+exported+protein+%28PHISTc%29%2C+unknown+function	2246.79	G	A	SNP	missense_variant	MISSENSE	Cct/Tct	p.Pro1063Ser/c.3187C>T	No Mutation	No Mutation	No Mutation	No Mutation	No Mutation	No Mutation	No Mutation	No Mutation	Homozygous Mutation
MMV1454442	Pf3D7_11_v3	1859287	PF3D7_1147000	sporozoite+asparagine-rich+protein+%28SLARP%29	531.79	A	T	SNP	missense_variant	MISSENSE	Tat/Aat	p.Tyr2691Asn/c.8071T>A	No Mutation	No Mutation	No Mutation	No Mutation	No Mutation	No Mutation	Homozygous Mutation	No Mutation	No Mutation
MMV1454442	Pf3D7_12_v3	45038	PF3D7_1200500	rifin+%28RIF%29	1316.21	G	A	SNP	intron_variant			c.54+15C>T	Mixed	Mixed	Mixed	Mixed	Mixed	Mixed	Homozygous Mutation	Mixed	Homozygous Mutation
MMV1454442	Pf3D7_12_v3	45059	PF3D7_1200500	rifin+%28RIF%29	1297.26	A	G	SNP	synonymous_variant	SILENT	aaT/aaC	p.Asn16Asn/c.48T>C	Mixed	Mixed	Mixed	Mixed	Mixed	Mixed	Homozygous Mutation	Mixed	Mixed
MMV1454442	Pf3D7_12_v3	45070	PF3D7_1200500	rifin+%28RIF%29	1100.33	G	T	SNP	missense_variant	MISSENSE	Ctt/Att	p.Leu13Ile/c.37C>A	No Mutation	Mixed	Mixed	Mixed	Mixed	Mixed	Homozygous Mutation	Mixed	Mixed
MMV1454442	Pf3D7_13_v3	2652310	PF3D7_1366300	conserved+Plasmodium+protein%2C+unknown+function	18232.8	T	C	SNP	missense_variant	MISSENSE	Ata/Gta	p.Ile130Val/c.388A>G	Homozygous Mutation	Homozygous Mutation	Homozygous Mutation	Homozygous Mutation	Homozygous Mutation	Homozygous Mutation	Homozygous Mutation	Homozygous Mutation	Homozygous Mutation
MMV1454442	Pf3D7_14_v3	2077195	PF3D7_1450600	conserved+Plasmodium+protein%2C+unknown+function	8671.69	C	T	SNP	missense_variant	MISSENSE	tGt/tAt	p.Cys52Tyr/c.155G>A	Homozygous Mutation	Homozygous Mutation	Homozygous Mutation	No Mutation	No Mutation	No Mutation	No Mutation	No Mutation	No Mutation
MMV1454442	Pf3D7_04_v3	855306			1113.85	TC	T	INDEL	intergenic_region			n.855307delC	Mixed	Mixed	Homozygous Mutation	Mixed	Homozygous Mutation	Mixed	No Mutation	Mixed	Mixed
MMV1454442	Pf3D7_05_v3	35764			881.16	A	AT	INDEL	intergenic_region			n.35764_35765insT	Mixed	Mixed	Mixed	Homozygous Mutation	Mixed	Mixed	Mixed	Mixed	Mixed
MMV1454442	Pf3D7_07_v3	1428			4380.08	ACCCTGGAAC	A	INDEL	intergenic_region			n.1429_1437delCCCTGGAAC	Mixed	Mixed	Mixed	Homozygous Mutation	Mixed	Mixed	Mixed	Mixed	Mixed
MMV1454442	Pf3D7_07_v3	164756	PF3D7_0703900	conserved+Plasmodium+membrane+protein%2C+unknown+function	544.42	AT	A	INDEL	frameshift_variant		aat/	p.Asn547fs/c.1640delA	Mixed	Mixed	Mixed	Mixed	Mixed	Mixed	Homozygous Mutation	Mixed	Mixed
MMV1454442	Pf3D7_07_v3	835869			618.38	TAAATATAAATATAA	T	INDEL	intergenic_region			n.835870_835883delAAATATAAATATAA	Homozygous Mutation	Mixed	Mixed	No Mutation	No Mutation	No Mutation	No Mutation	No Mutation	No Mutation
MMV1454442	Pf3D7_07_v3	941910	PF3D7_0722000	conserved+Plasmodium+protein%2C+unknown+function	4042.65	ATATGATAAGTATGATAAATATGATAAG	A	INDEL	disruptive_inframe_deletion		aagtatgataagtatgataaatatgataaa/aaa	p.Tyr55_Lys63del/c.162_188delGTATGATAAGTATGATAAATATGATAA	Homozygous Mutation	Homozygous Mutation	Homozygous Mutation	No Mutation	No Mutation	No Mutation	No Mutation	No Mutation	No Mutation
MMV1454442	Pf3D7_07_v3	1444901			828.88	GGGTTCAA	G	INDEL	intergenic_region				Mixed	Homozygous Mutation	Mixed	Mixed	Mixed	Mixed	No Mutation	Mixed	Mixed
MMV1454442	Pf3D7_08_v3	124872			1803.98	TATATGCATATGC	T	INDEL	intergenic_region			n.124873_124884delATATGCATATGC	No Mutation	No Mutation	No Mutation	Homozygous Mutation	Homozygous Mutation	Homozygous Mutation	No Mutation	No Mutation	No Mutation
MMV1454442	Pf3D7_08_v3	448575			1505.99	A	ATATACTT	INDEL	intergenic_region			n.448575_448576insTATACTT	Mixed	Mixed	Mixed	Mixed	Mixed	Mixed	Mixed	Mixed	Homozygous Mutation
MMV1454442	Pf3D7_08_v3	917435			817.15	A	AT	INDEL	intergenic_region			n.917435_917436insT	No Mutation	Homozygous Mutation	Homozygous Mutation	Mixed	Mixed	Mixed	Mixed	Mixed	Mixed
MMV1454442	Pf3D7_12_v3	1634393			540.46	GT	G	INDEL	intergenic_region			n.1634394delT	Mixed	Homozygous Mutation	Mixed	Mixed	Mixed	No Mutation	Mixed	Mixed	Mixed
MMV1454442	Pf3D7_13_v3	1027289	PF3D7_1324500	DEAD+box+helicase%2C+putative	1165.12	C	CATATATATAT	INDEL	intron_variant			c.326+49_327-49insATATATATAT	Mixed	Mixed	Mixed	Homozygous Mutation	Mixed	Mixed	Mixed	Mixed	Mixed
MMV1454442	Pf3D7_14_v3	2233417			1457.98	G	GA	INDEL	intergenic_region			n.2233417_2233418insA	Homozygous Mutation	Homozygous Mutation	Homozygous Mutation	Mixed	Homozygous Mutation	Mixed	Mixed	Mixed	Mixed
													MMV1432711-bulk1	MMV1432711-bulk2	MMV1432711-bulk3
MMV1432711	Pf3D7_01_v3	620823			594.12	G	C	SNP	intergenic_region				Mixed	Mixed	No Mutation
MMV1432711	Pf3D7_01_v3	621236			641.9	A	T	SNP	intergenic_region				No Mutation	Mixed	Mixed
MMV1432711	Pf3D7_01_v3	635379			519.01	G	A	SNP	intergenic_region				Mixed	Mixed	Mixed
MMV1432711	Pf3D7_02_v3	12543			780.7	G	C	SNP	intergenic_region			n.12543G>C	Mixed	Mixed	Mixed
MMV1432711	Pf3D7_02_v3	12546			521.32	A	C	SNP	intergenic_region			n.12546A>C	Mixed	Mixed	Mixed
MMV1432711	Pf3D7_02_v3	12548			733.93	G	A	SNP	intergenic_region			n.12548G>A	Mixed	Mixed	Mixed
MMV1432711	Pf3D7_02_v3	12550			502.92	A	T	SNP	intergenic_region			n.12550A>T	Mixed	Mixed	Mixed
MMV1432711	Pf3D7_02_v3	16159			737.9	C	T	SNP	intergenic_region			n.16159C>T	Mixed	Mixed	Mixed
MMV1432711	Pf3D7_02_v3	16162			748.91	A	C	SNP	intergenic_region			n.16162A>C	Mixed	Mixed	Mixed
MMV1432711	Pf3D7_02_v3	17108			631.91	A	T	SNP	intergenic_region			n.17108A>T	Mixed	Mixed	Mixed
MMV1432711	Pf3D7_02_v3	17112			622.9	G	A	SNP	intergenic_region			n.17112G>A	Mixed	Mixed	Mixed
MMV1432711	Pf3D7_02_v3	43551			628.9	T	C	SNP	intergenic_region			n.43551T>C	Mixed	Mixed	Mixed
MMV1432711	Pf3D7_02_v3	55309			520.9	T	A	SNP	intergenic_region			n.55309T>A	Mixed	Mixed	Mixed
MMV1432711	Pf3D7_02_v3	55317			521.32	G	T	SNP	intergenic_region			n.55317G>T	Mixed	Mixed	Mixed
MMV1432711	Pf3D7_02_v3	55323			595.01	T	A	SNP	intergenic_region			n.55323T>A	Mixed	Mixed	Mixed
MMV1432711	Pf3D7_02_v3	66558	PF3D7_0201300	stevor	589.9	G	T	SNP	missense_variant	MISSENSE	ttG/ttT	p.Leu10Phe/c.30G>T	Mixed	Mixed	Mixed
MMV1432711	Pf3D7_02_v3	896650	PF3D7_0222700	rifin+%28RIF%29	594.1	C	A	SNP	missense_variant	MISSENSE	Caa/Aaa	p.Gln93Lys/c.277C>A	Mixed	Mixed	Mixed
MMV1432711	Pf3D7_02_v3	943630			705.9	G	A	SNP	intergenic_region				Mixed	Mixed	Mixed
MMV1432711	Pf3D7_02_v3	946062			514.9	G	C	SNP	intergenic_region				Mixed	Mixed	Mixed
MMV1432711	Pf3D7_03_v3	22628			837.9	G	A	SNP	intergenic_region			n.22628G>A	Mixed	Mixed	Mixed
MMV1432711	Pf3D7_03_v3	22629			867.9	T	C	SNP	intergenic_region			n.22629T>C	Mixed	Mixed	Mixed
MMV1432711	Pf3D7_03_v3	22631			975.94	C	T	SNP	intergenic_region			n.22631C>T	Mixed	Mixed	Mixed
MMV1432711	Pf3D7_03_v3	26757			501.86	A	T	SNP	intergenic_region			n.26757A>T	Mixed	Mixed	Mixed
MMV1432711	Pf3D7_03_v3	37455	PF3D7_0300100	erythrocyte+membrane+protein+1%2C+PfEMP1+%28VAR%29	579.17	A	C	SNP	missense_variant	MISSENSE	gAt/gCt	p.Asp164Ala/c.491A>C	Mixed	Mixed	Mixed
MMV1432711	Pf3D7_03_v3	1017828			528.9	C	T	SNP	intergenic_region			n.1017828C>T	No Mutation	Mixed	Mixed
MMV1432711	Pf3D7_03_v3	1052527			898.91	A	G	SNP	intergenic_region				Mixed	Mixed	Mixed
MMV1432711	Pf3D7_03_v3	1052537			790.9	T	A	SNP	intergenic_region				Mixed	Mixed	Mixed
MMV1432711	Pf3D7_03_v3	1058968			655.9	G	T	SNP	intergenic_region				Mixed	Mixed	Mixed
MMV1432711	Pf3D7_03_v3	1064629			506.33	T	C	SNP	intergenic_region				Mixed	No Mutation	No Mutation
MMV1432711	Pf3D7_03_v3	1067677			630.9	T	C	SNP	intergenic_region				Mixed	No Mutation	Mixed
MMV1432711	Pf3D7_04_v3	11632			580.9	A	C	SNP	intergenic_region			n.11632A>C	Mixed	Mixed	Mixed
MMV1432711	Pf3D7_04_v3	11636			642.9	A	T	SNP	intergenic_region			n.11636A>T	Mixed	Mixed	Mixed
MMV1432711	Pf3D7_04_v3	11637			660.91	G	A	SNP	intergenic_region			n.11637G>A	Mixed	Mixed	Mixed
MMV1432711	Pf3D7_04_v3	11639			663.91	A	T	SNP	intergenic_region			n.11639A>T	Mixed	Mixed	Mixed
MMV1432711	Pf3D7_04_v3	11642			579.91	T	C	SNP	intergenic_region			n.11642T>C	Mixed	Mixed	Mixed
MMV1432711	Pf3D7_04_v3	63118	PF3D7_0400700	rifin+%28RIF%29	594.96	G	A	SNP	synonymous_variant	SILENT	Cta/Tta	p.Leu377Leu/c.1129C>T	Mixed	Mixed	Mixed
MMV1432711	Pf3D7_04_v3	63125	PF3D7_0400700	rifin+%28RIF%29	760.92	A	G	SNP	synonymous_variant	SILENT	taT/taC	p.Tyr374Tyr/c.1122T>C	Mixed	Mixed	Mixed
MMV1432711	Pf3D7_04_v3	74039	PF3D7_0401000	rifin+%28RIF%29	759.91	A	T	SNP	missense_variant	MISSENSE	aaT/aaA	p.Asn53Lys/c.159T>A	Mixed	Mixed	Mixed
MMV1432711	Pf3D7_04_v3	74126	PF3D7_0401000	rifin+%28RIF%29	549.9	T	C	SNP	splice_region_variant+synonymous_variant	SILENT	gaA/gaG	p.Glu24Glu/c.72A>G	Mixed	No Mutation	Mixed
MMV1432711	Pf3D7_04_v3	74135	PF3D7_0401000	rifin+%28RIF%29	548.9	A	T	SNP	splice_region_variant+intron_variant			c.70-7T>A	Mixed	No Mutation	Mixed
MMV1432711	Pf3D7_04_v3	85696	PF3D7_0401400	rifin+%28RIF%29	783.12	C	G	SNP	missense_variant	MISSENSE	aaC/aaG	p.Asn26Lys/c.78C>G	Mixed	Mixed	Mixed
MMV1432711	Pf3D7_04_v3	85701	PF3D7_0401400	rifin+%28RIF%29	651.37	G	T	SNP	missense_variant	MISSENSE	aGc/aTc	p.Ser28Ile/c.83G>T	Mixed	Mixed	Mixed
MMV1432711	Pf3D7_04_v3	976165	PF3D7_0421300	erythrocyte+membrane+protein+1%2C+PfEMP1+%28VAR%29	604.9	T	C	SNP	missense_variant	MISSENSE	Aca/Gca	p.Thr143Ala/c.427A>G	Mixed	Mixed	Mixed
MMV1432711	Pf3D7_04_v3	1174179	PF3D7_0426000	erythrocyte+membrane+protein+1%2C+PfEMP1+%28VAR%29	569.91	C	T	SNP	missense_variant	MISSENSE	cGt/cAt	p.Arg1775His/c.5324G>A	Mixed	Mixed	Mixed
MMV1432711	Pf3D7_04_v3	1174181	PF3D7_0426000	erythrocyte+membrane+protein+1%2C+PfEMP1+%28VAR%29	560.95	T	C	SNP	synonymous_variant	SILENT	ccA/ccG	p.Pro1774Pro/c.5322A>G	Mixed	Mixed	Mixed
MMV1432711	Pf3D7_04_v3	1189715			864.96	A	T	SNP	intergenic_region				Mixed	Mixed	Mixed
MMV1432711	Pf3D7_04_v3	1189731			560.88	G	A	SNP	intergenic_region				Mixed	No Mutation	Mixed
MMV1432711	Pf3D7_05_v3	24057	PF3D7_0500100	erythrocyte+membrane+protein+1%2C+PfEMP1+%28VAR%29	660.07	A	G	SNP	synonymous_variant	SILENT	acA/acG	p.Thr1043Thr/c.3129A>G	Mixed	Mixed	Mixed
MMV1432711	Pf3D7_06_v3	30710	PF3D7_0600600	erythrocyte+membrane+protein+1+%28PfEMP1%29%2C+exon2+%28VAR%29	505.88	C	A	SNP	synonymous_variant	SILENT	ggG/ggT	p.Gly77Gly/c.231G>T	Mixed	Mixed	Mixed
MMV1432711	Pf3D7_06_v3	1303321			713.91	G	A	SNP	intergenic_region			n.1303321G>A	Mixed	Mixed	Mixed
MMV1432711	Pf3D7_06_v3	1402539			604.91	T	A	SNP	intergenic_region				Mixed	Mixed	Mixed
MMV1432711	Pf3D7_07_v3	7775			543.9	T	G	SNP	intergenic_region			n.7775T>G	No Mutation	Mixed	Mixed
MMV1432711	Pf3D7_07_v3	7780			571.9	C	A	SNP	intergenic_region			n.7780C>A	No Mutation	Mixed	Mixed
MMV1432711	Pf3D7_07_v3	13593			538.56	C	A	SNP	intergenic_region			n.13593C>A	Mixed	Mixed	2017-01-01
MMV1432711	Pf3D7_07_v3	13597			583.26	C	A	SNP	intergenic_region			n.13597C>A	Mixed	Mixed	2017-01-01
MMV1432711	Pf3D7_07_v3	13615			757.01	C	G	SNP	intergenic_region			n.13615C>G	Mixed	Mixed	2017-01-01
MMV1432711	Pf3D7_07_v3	28034	PF3D7_0700100	erythrocyte+membrane+protein+1%2C+PfEMP1+%28VAR%29	647.9	C	G	SNP	missense_variant	MISSENSE	aCg/aGg	p.Thr2271Arg/c.6812C>G	Mixed	Mixed	Mixed
MMV1432711	Pf3D7_07_v3	518829	PF3D7_0711700	erythrocyte+membrane+protein+1%2C+PfEMP1+%28VAR%29	592.9	T	C	SNP	synonymous_variant	SILENT	ctA/ctG	p.Leu199Leu/c.597A>G	Mixed	Mixed	Mixed
MMV1432711	Pf3D7_07_v3	552475	PF3D7_0712400	erythrocyte+membrane+protein+1%2C+PfEMP1+%28VAR%29	522.22	C	T	SNP	missense_variant	MISSENSE	Gag/Aag	p.Glu1960Lys/c.5878G>A	Mixed	Mixed	Mixed
MMV1432711	Pf3D7_07_v3	564293			647.9	A	T	SNP	intergenic_region			n.564293A>T	Mixed	Mixed	Mixed
MMV1432711	Pf3D7_07_v3	1040612	PF3D7_0724700	conserved+Plasmodium+protein%2C+unknown+function	542.9	A	G	SNP	synonymous_variant	SILENT	aaT/aaC	p.Asn1751Asn/c.5253T>C	Mixed	Mixed	Mixed
MMV1432711	Pf3D7_07_v3	1385222			681.9	T	G	SNP	intergenic_region			n.1385222T>G	Mixed	Mixed	Mixed
MMV1432711	Pf3D7_07_v3	1438761			825.93	A	C	SNP	intergenic_region				Mixed	Mixed	Mixed
MMV1432711	Pf3D7_07_v3	1438762			825.93	T	A	SNP	intergenic_region				Mixed	Mixed	Mixed
MMV1432711	Pf3D7_08_v3	3547			502.9	C	T	SNP	intergenic_region			n.3547C>T	Mixed	Mixed	Mixed
MMV1432711	Pf3D7_08_v3	11910			1393.04	C	T	SNP	intergenic_region			n.11910C>T	Mixed	Mixed	Mixed
MMV1432711	Pf3D7_08_v3	11911			1393.04	T	A	SNP	intergenic_region			n.11911T>A	Mixed	Mixed	Mixed
MMV1432711	Pf3D7_08_v3	11919			549.9	C	T	SNP	intergenic_region			n.11919C>T	Mixed	Mixed	Mixed
MMV1432711	Pf3D7_08_v3	11931			521.9	G	C	SNP	intergenic_region			n.11931G>C	Mixed	Mixed	Mixed
MMV1432711	Pf3D7_08_v3	55468			719.01	G	T	SNP	intergenic_region			n.55468G>T	Mixed	Mixed	Mixed
MMV1432711	Pf3D7_08_v3	1437977	PF3D7_0833500	erythrocyte+membrane+protein+1%2C+PfEMP1+%28VAR%29	544.04	A	T	SNP	intron_variant			c.5445+28T>A	Mixed	Mixed	Mixed
MMV1432711	Pf3D7_08_v3	1452278			594.99	T	G	SNP	intergenic_region				Mixed	Mixed	Mixed
MMV1432711	Pf3D7_08_v3	1452295			507.9	T	C	SNP	intergenic_region				Mixed	Mixed	Mixed
MMV1432711	Pf3D7_08_v3	1457461			1311.32	T	C	SNP	intergenic_region				Mixed	Mixed	Mixed
MMV1432711	Pf3D7_08_v3	1457462			1302.32	C	T	SNP	intergenic_region				Mixed	Mixed	Mixed
MMV1432711	Pf3D7_09_v3	1502210	PF3D7_0937800	erythrocyte+membrane+protein+1%2C+PfEMP1+%28VAR%29	737.9	A	T	SNP	stop_gained	NONSENSE	tTa/tAa	p.Leu376*/c.1127T>A	No Mutation	Mixed	Mixed
MMV1432711	Pf3D7_09_v3	1513285			859.91	C	T	SNP	intergenic_region				Mixed	Mixed	Mixed
MMV1432711	Pf3D7_09_v3	1517039			658.9	T	C	SNP	intergenic_region				Mixed	Mixed	Mixed
MMV1432711	Pf3D7_09_v3	1519883			1046.9	G	T	SNP	intergenic_region				Mixed	Mixed	Mixed
MMV1432711	Pf3D7_09_v3	1519885			1070.9	G	A	SNP	intergenic_region				Mixed	Mixed	Mixed
MMV1432711	Pf3D7_09_v3	1519886			1085.9	A	G	SNP	intergenic_region				Mixed	Mixed	Mixed
MMV1432711	Pf3D7_09_v3	1519902			954.9	A	G	SNP	intergenic_region				Mixed	Mixed	Mixed
MMV1432711	Pf3D7_10_v3	7765			579.91	C	G	SNP	intergenic_region			n.7765C>G	Mixed	Mixed	No Mutation
MMV1432711	Pf3D7_10_v3	16459			658.46	G	A	SNP	intergenic_region			n.16459G>A	Mixed	Mixed	Mixed
MMV1432711	Pf3D7_10_v3	50407			532.92	G	A	SNP	intergenic_region			n.50407G>A	Mixed	Mixed	Mixed
MMV1432711	Pf3D7_10_v3	52522	PF3D7_1000600	rifin+%28RIF%29	574.05	G	C	SNP	intron_variant			c.69+9C>G	Mixed	Mixed	Mixed
MMV1432711	Pf3D7_10_v3	1093577	PF3D7_1025900	conserved+Plasmodium+protein%2C+unknown+function	1046.33	A	T	SNP	missense_variant	MISSENSE	aaT/aaA	p.Asn998Lys/c.2994T>A	Mixed	No Mutation	No Mutation
MMV1432711	Pf3D7_10_v3	1639975	PF3D7_1041200	rifin+%28RIF%29	1635.7	T	C	SNP	synonymous_variant	SILENT	gcT/gcC	p.Ala191Ala/c.573T>C	Mixed	Mixed	Mixed
MMV1432711	Pf3D7_10_v3	1642803	PF3D7_1041300	erythrocyte+membrane+protein+1%2C+PfEMP1+%28VAR%29	500.9	T	C	SNP	synonymous_variant	SILENT	aaA/aaG	p.Lys2061Lys/c.6183A>G	No Mutation	Mixed	Mixed
MMV1432711	Pf3D7_10_v3	1642806	PF3D7_1041300	erythrocyte+membrane+protein+1%2C+PfEMP1+%28VAR%29	518.9	A	G	SNP	synonymous_variant	SILENT	caT/caC	p.His2060His/c.6180T>C	No Mutation	Mixed	Mixed
MMV1432711	Pf3D7_10_v3	1659159			1160.46	T	A	SNP	intergenic_region				Mixed	Mixed	Mixed
MMV1432711	Pf3D7_11_v3	34663	PF3D7_1100200	erythrocyte+membrane+protein+1%2C+PfEMP1+%28VAR%29	535.94	C	T	SNP	splice_region_variant+intron_variant			c.7716+8G>A	Mixed	No Mutation	Mixed
MMV1432711	Pf3D7_12_v3	3890			640.9	G	A	SNP	intergenic_region			n.3890G>A	Mixed	Mixed	Mixed
MMV1432711	Pf3D7_12_v3	3901			657.9	G	T	SNP	intergenic_region			n.3901G>T	Mixed	Mixed	Mixed
MMV1432711	Pf3D7_12_v3	6314			979.9	G	C	SNP	intergenic_region			n.6314G>C	Mixed	Mixed	Mixed
MMV1432711	Pf3D7_12_v3	6339			916.9	C	G	SNP	intergenic_region			n.6339C>G	Mixed	Mixed	Mixed
MMV1432711	Pf3D7_12_v3	6362			1033.9	T	C	SNP	intergenic_region			n.6362T>C	Mixed	Mixed	Mixed
MMV1432711	Pf3D7_12_v3	8106			714.9	G	C	SNP	intergenic_region			n.8106G>C	No Mutation	Mixed	Mixed
MMV1432711	Pf3D7_12_v3	27282	PF3D7_1200200	rifin+%28RIF%29	1085.11	T	G	SNP	missense_variant	MISSENSE	aAa/aCa	p.Lys59Thr/c.176A>C	Mixed	Mixed	Mixed
MMV1432711	Pf3D7_12_v3	27287	PF3D7_1200200	rifin+%28RIF%29	1066.24	T	C	SNP	synonymous_variant	SILENT	caA/caG	p.Gln57Gln/c.171A>G	Mixed	Mixed	Mixed
MMV1432711	Pf3D7_12_v3	27293	PF3D7_1200200	rifin+%28RIF%29	1033.04	G	A	SNP	synonymous_variant	SILENT	gaC/gaT	p.Asp55Asp/c.165C>T	Mixed	Mixed	Mixed
MMV1432711	Pf3D7_12_v3	2205142	PF3D7_1254100	stevor	851.93	A	C	SNP	missense_variant	MISSENSE	Aat/Cat	p.Asn106His/c.316A>C	Mixed	Mixed	Mixed
MMV1432711	Pf3D7_12_v3	2205674	PF3D7_1254100	stevor	528.97	A	T	SNP	missense_variant	MISSENSE	aAt/aTt	p.Asn283Ile/c.848A>T	Mixed	No Mutation	Mixed
MMV1432711	Pf3D7_12_v3	2269701			880.9	G	T	SNP	intergenic_region				Mixed	Mixed	Mixed
MMV1432711	Pf3D7_12_v3	2269707			984.9	C	T	SNP	intergenic_region				Mixed	Mixed	Mixed
MMV1432711	Pf3D7_12_v3	2269710			991.9	T	A	SNP	intergenic_region				Mixed	Mixed	Mixed
MMV1432711	Pf3D7_13_v3	27974	PF3D7_1300100	erythrocyte+membrane+protein+1%2C+PfEMP1+%28VAR%29	686.43	G	T	SNP	synonymous_variant	SILENT	ccG/ccT	p.Pro1892Pro/c.5676G>T	Mixed	No Mutation	Mixed
MMV1432711	Pf3D7_14_v3	4263	PF3D7_1400100	erythrocyte+membrane+protein+1+%28PfEMP1%29%2C+truncated%2C+pseudogene	706.9	G	A	SNP	synonymous_variant	SILENT	ttG/ttA	p.Leu618Leu/c.1854G>A	Mixed	Mixed	Mixed
MMV1432711	Pf3D7_14_v3	3270031	PF3D7_1479500	stevor	506.32	T	A	SNP	synonymous_variant	SILENT	tcT/tcA	p.Ser145Ser/c.435T>A	Mixed	Mixed	Mixed
MMV1432711	M76611	3868	mal_mito_3	apocytochrome+b+%28cyb%29	19251.3	A	G	SNP	missense_variant	MISSENSE	tAt/tGt	p.Tyr126Cys/c.377A>G	Mixed	No Mutation	No Mutation
MMV1432711	M76611	4266	mal_mito_3	apocytochrome+b+%28cyb%29	62419.9	G	T	SNP	missense_variant	MISSENSE	Gta/Tta	p.Val259Leu/c.775G>T	Mixed	2017-01-01	No Mutation
MMV1432711	Pf3D7_01_v3	621228			585.86	TA	T	INDEL	intergenic_region				No Mutation	Mixed	Mixed
MMV1432711	Pf3D7_02_v3	16170			742.87	ATGGTCTTAACATAACTAAGTAAGGTCATACTTCGACTAACAT	A	INDEL	intergenic_region			n.16171_16212delTGGTCTTAACATAACTAAGTAAGGTCATACTTCGACTAACAT	Mixed	Mixed	Mixed
MMV1432711	Pf3D7_02_v3	19615			760.13	A	ACCTTTACTGATATATGTCTT	INDEL	intergenic_region			n.19615_19616insCCTTTACTGATATATGTCTT	Mixed	Mixed	Mixed
MMV1432711	Pf3D7_02_v3	55304			520.86	AT	A	INDEL	intergenic_region			n.55305delT	Mixed	Mixed	Mixed
MMV1432711	Pf3D7_03_v3	22622			1206.86	AGT	A	INDEL	intergenic_region			n.22623_22624delGT	Mixed	Mixed	Mixed
MMV1432711	Pf3D7_03_v3	22625			1204.86	A	ACTC	INDEL	intergenic_region			n.22625_22626insCTC	Mixed	Mixed	Mixed
MMV1432711	Pf3D7_03_v3	1017823			528.86	TACA	T	INDEL	intergenic_region			n.1017824_1017826delACA	No Mutation	Mixed	Mixed
MMV1432711	Pf3D7_04_v3	11547			1149.86	A	ACT	INDEL	intergenic_region			n.11547_11548insCT	Mixed	No Mutation	Mixed
MMV1432711	Pf3D7_04_v3	11548			1131.86	TGG	T	INDEL	intergenic_region			n.11549_11550delGG	Mixed	No Mutation	Mixed
MMV1432711	Pf3D7_04_v3	88711			562.86	TTATATGTGTATTTG	T	INDEL	intergenic_region			n.88712_88725delTATATGTGTATTTG	No Mutation	Mixed	Mixed
MMV1432711	Pf3D7_05_v3	1323408			512.79	T	TTACA	INDEL	intergenic_region			n.1323408_1323409insTACA	Mixed	No Mutation	Mixed
MMV1432711	Pf3D7_07_v3	7777			507.86	TGC	T	INDEL	intergenic_region			n.7778_7779delGC	No Mutation	Mixed	Mixed
MMV1432711	Pf3D7_07_v3	7782			547.86	AGG	A	INDEL	intergenic_region			n.7783_7784delGG	No Mutation	Mixed	Mixed
MMV1432711	Pf3D7_08_v3	55426			889.86	ATATATAT	A	INDEL	intergenic_region			n.55427_55433delTATATAT	Mixed	Mixed	Mixed
MMV1432711	Pf3D7_08_v3	55437			955.86	ACATAC	A	INDEL	intergenic_region			n.55438_55442delCATAC	Mixed	Mixed	Mixed
MMV1432711	Pf3D7_08_v3	1437978	PF3D7_0833500	erythrocyte+membrane+protein+1%2C+PfEMP1+%28VAR%29	534.07	A	ACATC	INDEL	intron_variant			c.5445+26_5445+27insGATG	Mixed	Mixed	Mixed
MMV1432711	Pf3D7_08_v3	1452290			686.86	T	TA	INDEL	intergenic_region				Mixed	Mixed	Mixed
MMV1432711	Pf3D7_08_v3	1452292			902.86	AG	A	INDEL	intergenic_region				Mixed	Mixed	Mixed
MMV1432711	Pf3D7_09_v3	1502113	PF3D7_0937800	erythrocyte+membrane+protein+1%2C+PfEMP1+%28VAR%29	501.89	TTG	T	INDEL	frameshift_variant		caa/	p.Gln408fs/c.1222_1223delCA	Mixed	Mixed	Mixed
MMV1432711	Pf3D7_09_v3	1502200	PF3D7_0937800	erythrocyte+membrane+protein+1%2C+PfEMP1+%28VAR%29	818.86	A	AC	INDEL	frameshift_variant		ggt/ggGt	p.Lys380fs/c.1136dupG	No Mutation	Mixed	Mixed
MMV1432711	Pf3D7_09_v3	1502204	PF3D7_0937800	erythrocyte+membrane+protein+1%2C+PfEMP1+%28VAR%29	845.86	TA	T	INDEL	frameshift_variant		tat/	p.Tyr378fs/c.1132delT	No Mutation	Mixed	Mixed
MMV1432711	Pf3D7_10_v3	7757			652.95	TATAAC	T	INDEL	intergenic_region			n.7758_7762delATAAC	Mixed	Mixed	No Mutation
MMV1432711	Pf3D7_10_v3	17509			775.9	T	TA	INDEL	intergenic_region			n.17509_17510insA	Mixed	Mixed	Mixed
MMV1432711	Pf3D7_10_v3	1649614	PF3D7_1041300	erythrocyte+membrane+protein+1%2C+PfEMP1+%28VAR%29	605.67	T	TTACTA	INDEL	frameshift_variant		gat/gTAGTAat	p.Asp112fs/c.334_335insTAGTA	No Mutation	Mixed	Mixed
MMV1432711	Pf3D7_10_v3	1659160			1044.66	ACCT	A	INDEL	intergenic_region				Mixed	Mixed	Mixed
MMV1432711	Pf3D7_10_v3	1687010			953.29	AG	A	INDEL	intergenic_region				No Mutation	Mixed	No Mutation
MMV1432711	Pf3D7_10_v3	1687581			787.29	AG	A	INDEL	intergenic_region				No Mutation	Mixed	No Mutation
MMV1432711	Pf3D7_13_v3	893083	PF3D7_1321500.1	3%27%2C5%27-cyclic+nucleotide+phosphodiesterase%2C+putative+%28PDEbeta%29	561.09	AT	A	INDEL	intron_variant			c.1679+20delA	Mixed	Mixed	Mixed
MMV1432711	Pf3D7_14_v3	1129			523.29	AC	A	INDEL	intergenic_region			n.1130delC	No Mutation	Mixed	No Mutation
MMV1432711	Pf3D7_14_v3	2760233	PF3D7_1467600	conserved+Plasmodium+protein%2C+unknown+function	506.66	AACATTTCCATTT	A	INDEL	disruptive_inframe_deletion		ggaaatggaaatgtt/ggt	p.Asn1303_Val1306del/c.3906_3917delAAATGGAAATGT	Mixed	Mixed	Mixed
													MM427995-bulk1	MMV1427995-1D5	MMV1427995-2C11	MMV1427995-2F4	MMV1427995-bulk2
MMV1472995	Pf3D7_01_v3	4748			639	G	A	SNP	intergenic_region			n.4748G>A	Mixed	Mixed	Mixed	Mixed	Mixed
MMV1472995	Pf3D7_01_v3	23179			533.04	G	T	SNP	intergenic_region			n.23179G>T	Mixed	Mixed	Mixed	Mixed	Mixed
MMV1472995	Pf3D7_01_v3	82653	PF3D7_0101600	rifin+%28RIF%29	1006	A	G	SNP	synonymous_variant	SILENT	gaT/gaC	p.Asp74Asp/c.222T>C	Mixed	Mixed	Mixed	Mixed	Mixed
MMV1472995	Pf3D7_01_v3	82656	PF3D7_0101600	rifin+%28RIF%29	997	A	G	SNP	synonymous_variant	SILENT	taT/taC	p.Tyr73Tyr/c.219T>C	Mixed	Mixed	Mixed	Mixed	Mixed
MMV1472995	Pf3D7_01_v3	82662	PF3D7_0101600	rifin+%28RIF%29	1243	G	A	SNP	synonymous_variant	SILENT	caC/caT	p.His71His/c.213C>T	Mixed	Mixed	Mixed	Mixed	Mixed
MMV1472995	Pf3D7_01_v3	82668	PF3D7_0101600	rifin+%28RIF%29	1423	T	C	SNP	synonymous_variant	SILENT	cgA/cgG	p.Arg69Arg/c.207A>G	Mixed	Mixed	Mixed	Mixed	Mixed
MMV1472995	Pf3D7_01_v3	82670	PF3D7_0101600	rifin+%28RIF%29	1414	G	T	SNP	synonymous_variant	SILENT	Cga/Aga	p.Arg69Arg/c.205C>A	Mixed	Mixed	Mixed	Mixed	Mixed
MMV1472995	Pf3D7_01_v3	82676	PF3D7_0101600	rifin+%28RIF%29	1402	T	A	SNP	missense_variant	MISSENSE	Aca/Tca	p.Thr67Ser/c.199A>T	Mixed	Mixed	Mixed	Mixed	Mixed
MMV1472995	Pf3D7_01_v3	82681	PF3D7_0101600	rifin+%28RIF%29	1417	C	T	SNP	missense_variant	MISSENSE	cGt/cAt	p.Arg65His/c.194G>A	Mixed	Mixed	Mixed	Mixed	Mixed
MMV1472995	Pf3D7_01_v3	82687	PF3D7_0101600	rifin+%28RIF%29	1504	A	T	SNP	missense_variant	MISSENSE	gTg/gAg	p.Val63Glu/c.188T>A	Mixed	Mixed	Mixed	Mixed	Mixed
MMV1472995	Pf3D7_01_v3	89207			751.11	A	T	SNP	intergenic_region			n.89207A>T	Mixed	Mixed	Mixed	No Mutation	Mixed
MMV1472995	Pf3D7_01_v3	89211			851.11	G	A	SNP	intergenic_region			n.89211G>A	Mixed	Mixed	Mixed	No Mutation	Mixed
MMV1472995	Pf3D7_01_v3	89310			648.2	A	T	SNP	intergenic_region			n.89310A>T	Mixed	No Mutation	Mixed	Mixed	Mixed
MMV1472995	Pf3D7_01_v3	89356			518.3	G	A	SNP	intergenic_region			n.89356G>A	Mixed	./.	No Mutation	Mixed	Mixed
MMV1472995	Pf3D7_01_v3	91227	PF3D7_0101900	rifin+%28RIF%29	745	A	G	SNP	intron_variant			c.70-23T>C	Mixed	Mixed	Mixed	Mixed	Mixed
MMV1472995	Pf3D7_01_v3	91230	PF3D7_0101900	rifin+%28RIF%29	748.18	T	G	SNP	intron_variant			c.70-26A>C	Mixed	Mixed	Mixed	Mixed	Mixed
MMV1472995	Pf3D7_01_v3	91282	PF3D7_0101900	rifin+%28RIF%29	513.03	A	G	SNP	intron_variant			c.69+70T>C	Mixed	Mixed	Mixed	No Mutation	Mixed
MMV1472995	Pf3D7_01_v3	91385	PF3D7_0101900	rifin+%28RIF%29	1234.26	G	A	SNP	synonymous_variant	SILENT	tcC/tcT	p.Ser12Ser/c.36C>T	Mixed	Mixed	Mixed	Mixed	Mixed
MMV1472995	Pf3D7_01_v3	600217			688.06	A	T	SNP	intergenic_region			n.600217A>T	Mixed	Mixed	Mixed	Mixed	Mixed
MMV1472995	Pf3D7_01_v3	627886			540.06	A	T	SNP	intergenic_region				Mixed	Mixed	Mixed	Mixed	Mixed
MMV1472995	Pf3D7_01_v3	627888			540.06	G	A	SNP	intergenic_region				Mixed	Mixed	Mixed	Mixed	Mixed
MMV1472995	Pf3D7_01_v3	634797			511.55	C	A	SNP	intergenic_region				Mixed	Mixed	Mixed	Mixed	Mixed
MMV1472995	Pf3D7_01_v3	636238			898.55	T	G	SNP	intergenic_region				Mixed	Mixed	Mixed	Mixed	Mixed
MMV1472995	Pf3D7_01_v3	636254			693.03	G	A	SNP	intergenic_region				Mixed	Mixed	Mixed	Mixed	Mixed
MMV1472995	Pf3D7_01_v3	636256			702.01	C	G	SNP	intergenic_region				Mixed	Mixed	Mixed	Mixed	Mixed
MMV1472995	Pf3D7_02_v3	37874			546.14	G	A	SNP	intergenic_region			n.37874G>A	Mixed	Mixed	Mixed	No Mutation	Mixed
MMV1472995	Pf3D7_02_v3	40054			3327	T	A	SNP	intergenic_region			n.40054T>A	Mixed	Mixed	Mixed	Mixed	Mixed
MMV1472995	Pf3D7_02_v3	40102			3567.68	A	T	SNP	intergenic_region			n.40102A>T	Mixed	Mixed	Mixed	Mixed	Mixed
MMV1472995	Pf3D7_02_v3	41515	PF3D7_0200500	rifin+%28RIF%29	869.69	C	T	SNP	splice_region_variant+stop_retained_variant	SILENT	taG/taA	p.Ter371Ter/c.1113G>A	Mixed	Mixed	Mixed	Mixed	Mixed
MMV1472995	Pf3D7_02_v3	48319			1551.11	C	G	SNP	intergenic_region			n.48319C>G	Mixed	Mixed	Mixed	Mixed	Mixed
MMV1472995	Pf3D7_02_v3	48335			1459.23	T	A	SNP	intergenic_region			n.48335T>A	Mixed	Mixed	Mixed	Mixed	Mixed
MMV1472995	Pf3D7_02_v3	48346			1031.3	T	A	SNP	intergenic_region			n.48346T>A	Mixed	Mixed	Mixed	No Mutation	Mixed
MMV1472995	Pf3D7_02_v3	48349			937.44	T	A	SNP	intergenic_region			n.48349T>A	Mixed	Mixed	Mixed	Mixed	Mixed
MMV1472995	Pf3D7_02_v3	48358			534.69	T	C	SNP	intergenic_region			n.48358T>C	Mixed	Mixed	Mixed	Mixed	Mixed
MMV1472995	Pf3D7_02_v3	55309			2096.05	T	A	SNP	intergenic_region			n.55309T>A	Mixed	Mixed	Mixed	Mixed	Mixed
MMV1472995	Pf3D7_02_v3	55317			2432.05	G	T	SNP	intergenic_region			n.55317G>T	Mixed	Mixed	Mixed	Mixed	Mixed
MMV1472995	Pf3D7_02_v3	57372	PF3D7_0201000	rifin+%28RIF%29	510.03	A	T	SNP	missense_variant	MISSENSE	cTa/cAa	p.Leu304Gln/c.911T>A	Mixed	Mixed	Mixed	Mixed	Mixed
MMV1472995	Pf3D7_02_v3	57378	PF3D7_0201000	rifin+%28RIF%29	510.03	T	A	SNP	missense_variant	MISSENSE	aAa/aTa	p.Lys302Ile/c.905A>T	Mixed	Mixed	Mixed	Mixed	Mixed
MMV1472995	Pf3D7_02_v3	57380	PF3D7_0201000	rifin+%28RIF%29	513.03	A	T	SNP	missense_variant	MISSENSE	aaT/aaA	p.Asn301Lys/c.903T>A	Mixed	Mixed	Mixed	Mixed	Mixed
MMV1472995	Pf3D7_02_v3	62620			1589.84	C	A	SNP	intergenic_region			n.62620C>A	Mixed	Mixed	Mixed	Mixed	Mixed
MMV1472995	Pf3D7_02_v3	66741	PF3D7_0201300	stevor	862.6	C	T	SNP	synonymous_variant	SILENT	aaC/aaT	p.Asn38Asn/c.114C>T	Mixed	Mixed	Mixed	Mixed	Mixed
MMV1472995	Pf3D7_02_v3	66751	PF3D7_0201300	stevor	753.69	A	G	SNP	missense_variant	MISSENSE	Aga/Gga	p.Arg42Gly/c.124A>G	Mixed	Mixed	Mixed	Mixed	Mixed
MMV1472995	Pf3D7_02_v3	890677	PF3D7_0222500	rifin+%28RIF%29	909.03	A	G	SNP	missense_variant	MISSENSE	Att/Gtt	p.Ile295Val/c.883A>G	Mixed	No Mutation	Mixed	Mixed	Mixed
MMV1472995	Pf3D7_02_v3	890760			600.69	G	A	SNP	intergenic_region			n.890760G>A	Mixed	Mixed	Mixed	Mixed	Mixed
MMV1472995	Pf3D7_02_v3	890780			651	G	C	SNP	intergenic_region			n.890780G>C	Mixed	Mixed	Mixed	Mixed	Mixed
MMV1472995	Pf3D7_02_v3	905919			1696.11	T	C	SNP	intergenic_region			n.905919T>C	Mixed	Mixed	Mixed	Mixed	Mixed
MMV1472995	Pf3D7_02_v3	905947			1223	G	A	SNP	intergenic_region			n.905947G>A	Mixed	Mixed	Mixed	Mixed	Mixed
MMV1472995	Pf3D7_03_v3	7155			513.19	T	G	SNP	intergenic_region			n.7155T>G	Mixed	Mixed	Mixed	Mixed	Mixed
MMV1472995	Pf3D7_03_v3	21193			535.03	A	G	SNP	intergenic_region			n.21193A>G	Mixed	Mixed	Mixed	Mixed	No Mutation
MMV1472995	Pf3D7_03_v3	21207			780.66	T	C	SNP	intergenic_region			n.21207T>C	Mixed	Mixed	Mixed	Mixed	No Mutation
MMV1472995	Pf3D7_03_v3	52918	PF3D7_0300400	stevor	1403	G	T	SNP	missense_variant	MISSENSE	Cat/Aat	p.His85Asn/c.253C>A	Mixed	Mixed	Mixed	Mixed	Mixed
MMV1472995	Pf3D7_03_v3	52946	PF3D7_0300400	stevor	1057.54	C	T	SNP	synonymous_variant	SILENT	gaG/gaA	p.Glu75Glu/c.225G>A	Mixed	No Mutation	Mixed	Mixed	No Mutation
MMV1472995	Pf3D7_03_v3	52952	PF3D7_0300400	stevor	1201.35	C	T	SNP	missense_variant	MISSENSE	atG/atA	p.Met73Ile/c.219G>A	Mixed	No Mutation	Mixed	Mixed	Mixed
MMV1472995	Pf3D7_03_v3	61769	PF3D7_0300700	rifin+%28RIF%29	1344.03	G	A	SNP	missense_variant	MISSENSE	atG/atA	p.Met54Ile/c.162G>A	Mixed	Mixed	Mixed	No Mutation	Mixed
MMV1472995	Pf3D7_03_v3	61791	PF3D7_0300700	rifin+%28RIF%29	1386.98	C	T	SNP	missense_variant	MISSENSE	Cat/Tat	p.His62Tyr/c.184C>T	Mixed	Mixed	Mixed	No Mutation	Mixed
MMV1472995	Pf3D7_03_v3	61831	PF3D7_0300700	rifin+%28RIF%29	1307.03	G	A	SNP	missense_variant	MISSENSE	aGg/aAg	p.Arg75Lys/c.224G>A	Mixed	Mixed	Mixed	No Mutation	Mixed
MMV1472995	Pf3D7_03_v3	61855	PF3D7_0300700	rifin+%28RIF%29	880.03	G	A	SNP	missense_variant	MISSENSE	tGt/tAt	p.Cys83Tyr/c.248G>A	Mixed	Mixed	Mixed	No Mutation	Mixed
MMV1472995	Pf3D7_03_v3	62782			556.03	A	G	SNP	intergenic_region			n.62782A>G	No Mutation	Mixed	Mixed	Mixed	Mixed
MMV1472995	Pf3D7_03_v3	1016995			998.15	A	T	SNP	intergenic_region			n.1016995A>T	Mixed	No Mutation	Mixed	Mixed	Mixed
MMV1472995	Pf3D7_03_v3	1017777			1083.03	T	G	SNP	intergenic_region			n.1017777T>G	Mixed	Mixed	No Mutation	Mixed	Mixed
MMV1472995	Pf3D7_03_v3	1017795			806.56	T	C	SNP	intergenic_region			n.1017795T>C	Mixed	Mixed	No Mutation	No Mutation	Mixed
MMV1472995	Pf3D7_03_v3	1017821			2035.03	G	T	SNP	intergenic_region			n.1017821G>T	Mixed	Mixed	No Mutation	Mixed	Mixed
MMV1472995	Pf3D7_03_v3	1017828			2151.03	C	T	SNP	intergenic_region			n.1017828C>T	Mixed	Mixed	No Mutation	Mixed	Mixed
MMV1472995	Pf3D7_03_v3	1017848			1995.03	G	C	SNP	intergenic_region			n.1017848G>C	Mixed	Mixed	No Mutation	Mixed	Mixed
MMV1472995	Pf3D7_03_v3	1020192			741.05	C	A	SNP	intergenic_region			n.1020192C>A	Mixed	Mixed	Mixed	Mixed	Mixed
MMV1472995	Pf3D7_03_v3	1020194			738.05	T	G	SNP	intergenic_region			n.1020194T>G	Mixed	Mixed	Mixed	Mixed	Mixed
MMV1472995	Pf3D7_03_v3	1020196			747.05	A	G	SNP	intergenic_region			n.1020196A>G	Mixed	Mixed	Mixed	Mixed	Mixed
MMV1472995	Pf3D7_03_v3	1021258			755.05	T	C	SNP	intergenic_region			n.1021258T>C	Mixed	Mixed	Mixed	Mixed	Mixed
MMV1472995	Pf3D7_03_v3	1021313			1421	T	C	SNP	intergenic_region			n.1021313T>C	Mixed	Mixed	Mixed	Mixed	Mixed
MMV1472995	Pf3D7_03_v3	1030857	PF3D7_0324900	erythrocyte+membrane+protein+1%2C+PfEMP1+%28VAR%29	842.03	C	T	SNP	missense_variant	MISSENSE	Gag/Aag	p.Glu2159Lys/c.6475G>A	Mixed	Mixed	No Mutation	Mixed	Mixed
MMV1472995	Pf3D7_03_v3	1030864	PF3D7_0324900	erythrocyte+membrane+protein+1%2C+PfEMP1+%28VAR%29	800.03	C	T	SNP	synonymous_variant	SILENT	ttG/ttA	p.Leu2156Leu/c.6468G>A	Mixed	Mixed	No Mutation	Mixed	Mixed
MMV1472995	Pf3D7_03_v3	1050556			985.18	T	C	SNP	intergenic_region				Mixed	Mixed	Mixed	Mixed	Mixed
MMV1472995	Pf3D7_03_v3	1050562			907.28	A	T	SNP	intergenic_region				Mixed	Mixed	Mixed	Mixed	Mixed
MMV1472995	Pf3D7_03_v3	1067790			797.05	T	C	SNP	intergenic_region				No Mutation	No Mutation	Mixed	Mixed	No Mutation
MMV1472995	Pf3D7_03_v3	1067808			807.15	G	T	SNP	intergenic_region				No Mutation	No Mutation	No Mutation	Mixed	No Mutation
MMV1472995	Pf3D7_04_v3	19228			596.91	A	C	SNP	intergenic_region			n.19228A>C	Mixed	Mixed	No Mutation	No Mutation	Mixed
MMV1472995	Pf3D7_04_v3	19229			571.57	C	T	SNP	intergenic_region			n.19229C>T	Mixed	Mixed	No Mutation	No Mutation	Mixed
MMV1472995	Pf3D7_04_v3	46384	PF3D7_0400400	erythrocyte+membrane+protein+1%2C+PfEMP1+%28VAR%29	1380	T	C	SNP	missense_variant	MISSENSE	gAt/gGt	p.Asp3192Gly/c.9575A>G	Mixed	Mixed	Mixed	Mixed	Mixed
MMV1472995	Pf3D7_04_v3	46387	PF3D7_0400400	erythrocyte+membrane+protein+1%2C+PfEMP1+%28VAR%29	1403	T	A	SNP	missense_variant	MISSENSE	tAt/tTt	p.Tyr3191Phe/c.9572A>T	Mixed	Mixed	Mixed	Mixed	Mixed
MMV1472995	Pf3D7_04_v3	46388	PF3D7_0400400	erythrocyte+membrane+protein+1%2C+PfEMP1+%28VAR%29	1391	A	C	SNP	missense_variant	MISSENSE	Tat/Gat	p.Tyr3191Asp/c.9571T>G	Mixed	Mixed	Mixed	Mixed	Mixed
MMV1472995	Pf3D7_04_v3	46391	PF3D7_0400400	erythrocyte+membrane+protein+1%2C+PfEMP1+%28VAR%29	1015.78	G	T	SNP	missense_variant	MISSENSE	Caa/Aaa	p.Gln3190Lys/c.9568C>A	Mixed	Mixed	No Mutation	Mixed	Mixed
MMV1472995	Pf3D7_04_v3	47513	PF3D7_0400400	erythrocyte+membrane+protein+1%2C+PfEMP1+%28VAR%29	652.18	T	C	SNP	intron_variant			c.9108+240A>G	Mixed	Mixed	Mixed	Mixed	Mixed
MMV1472995	Pf3D7_04_v3	51966	PF3D7_0400400	erythrocyte+membrane+protein+1%2C+PfEMP1+%28VAR%29	1357.04	T	G	SNP	missense_variant	MISSENSE	tAt/tCt	p.Tyr1632Ser/c.4895A>C	Mixed	Mixed	Mixed	Mixed	No Mutation
MMV1472995	Pf3D7_04_v3	51967	PF3D7_0400400	erythrocyte+membrane+protein+1%2C+PfEMP1+%28VAR%29	1327.03	A	T	SNP	missense_variant	MISSENSE	Tat/Aat	p.Tyr1632Asn/c.4894T>A	Mixed	Mixed	Mixed	Mixed	No Mutation
MMV1472995	Pf3D7_04_v3	51970	PF3D7_0400400	erythrocyte+membrane+protein+1%2C+PfEMP1+%28VAR%29	1230.54	G	T	SNP	missense_variant	MISSENSE	Caa/Aaa	p.Gln1631Lys/c.4891C>A	Mixed	Mixed	No Mutation	Mixed	No Mutation
MMV1472995	Pf3D7_04_v3	55515	PF3D7_0400400	erythrocyte+membrane+protein+1%2C+PfEMP1+%28VAR%29	1156.69	T	A	SNP	missense_variant	MISSENSE	gAa/gTa	p.Glu449Val/c.1346A>T	Mixed	Mixed	Mixed	Mixed	Mixed
MMV1472995	Pf3D7_04_v3	56395	PF3D7_0400400	erythrocyte+membrane+protein+1%2C+PfEMP1+%28VAR%29	529.54	C	G	SNP	missense_variant	MISSENSE	Gat/Cat	p.Asp156His/c.466G>C	Mixed	No Mutation	No Mutation	Mixed	Mixed
MMV1472995	Pf3D7_04_v3	58684			1651.11	C	G	SNP	intergenic_region			n.58684C>G	Mixed	Mixed	Mixed	Mixed	Mixed
MMV1472995	Pf3D7_04_v3	58692			1189.01	G	A	SNP	intergenic_region			n.58692G>A	Mixed	Mixed	Mixed	Mixed	Mixed
MMV1472995	Pf3D7_04_v3	67248	PF3D7_0400800	stevor	955.05	C	T	SNP	missense_variant	MISSENSE	Gag/Aag	p.Glu75Lys/c.223G>A	Mixed	Mixed	Mixed	Mixed	Mixed
MMV1472995	Pf3D7_04_v3	72188			650	G	T	SNP	intergenic_region			n.72188G>T	Mixed	Mixed	Mixed	Mixed	Mixed
MMV1472995	Pf3D7_04_v3	72189			647	T	A	SNP	intergenic_region			n.72189T>A	Mixed	Mixed	Mixed	Mixed	Mixed
MMV1472995	Pf3D7_04_v3	72225			1066	G	T	SNP	intergenic_region			n.72225G>T	Mixed	Mixed	Mixed	Mixed	Mixed
MMV1472995	Pf3D7_04_v3	72232			1273.05	T	C	SNP	intergenic_region			n.72232T>C	Mixed	Mixed	Mixed	Mixed	Mixed
MMV1472995	Pf3D7_04_v3	72235			1241.11	C	A	SNP	intergenic_region			n.72235C>A	Mixed	Mixed	Mixed	Mixed	Mixed
MMV1472995	Pf3D7_04_v3	72314			2360.45	T	G	SNP	intergenic_region			n.72314T>G	Mixed	Mixed	Mixed	Mixed	Mixed
MMV1472995	Pf3D7_04_v3	82369	PF3D7_0401300	rifin+%28RIF%29	884.9	T	G	SNP	intron_variant			c.54+69T>G	No Mutation	Mixed	Mixed	Mixed	Mixed
MMV1472995	Pf3D7_04_v3	82377	PF3D7_0401300	rifin+%28RIF%29	1039.46	A	G	SNP	intron_variant			c.54+77A>G	Mixed	Mixed	Mixed	Mixed	Mixed
MMV1472995	Pf3D7_04_v3	82398	PF3D7_0401300	rifin+%28RIF%29	1716	C	T	SNP	intron_variant			c.54+98C>T	Mixed	Mixed	Mixed	Mixed	Mixed
MMV1472995	Pf3D7_04_v3	82405	PF3D7_0401300	rifin+%28RIF%29	2698	A	T	SNP	intron_variant			c.55-97A>T	Mixed	Mixed	Mixed	Mixed	Mixed
MMV1472995	Pf3D7_04_v3	82417	PF3D7_0401300	rifin+%28RIF%29	2776	C	T	SNP	intron_variant			c.55-85C>T	Mixed	Mixed	Mixed	Mixed	Mixed
MMV1472995	Pf3D7_04_v3	82426	PF3D7_0401300	rifin+%28RIF%29	2567	A	T	SNP	intron_variant			c.55-76A>T	Mixed	Mixed	Mixed	Mixed	Mixed
MMV1472995	Pf3D7_04_v3	82431	PF3D7_0401300	rifin+%28RIF%29	1649	T	C	SNP	intron_variant			c.55-71T>C	Mixed	Mixed	Mixed	Mixed	Mixed
MMV1472995	Pf3D7_04_v3	84847			1426	A	C	SNP	intergenic_region			n.84847A>C	Mixed	Mixed	Mixed	Mixed	Mixed
MMV1472995	Pf3D7_04_v3	84922			1035.03	A	T	SNP	intergenic_region			n.84922A>T	Mixed	Mixed	Mixed	No Mutation	Mixed
MMV1472995	Pf3D7_04_v3	87544			1692.03	A	T	SNP	intergenic_region			n.87544A>T	Mixed	Mixed	Mixed	Mixed	Mixed
MMV1472995	Pf3D7_04_v3	87975			779.69	G	T	SNP	intergenic_region			n.87975G>T	Mixed	Mixed	Mixed	Mixed	Mixed
MMV1472995	Pf3D7_04_v3	88754			1233.18	T	A	SNP	intergenic_region			n.88754T>A	Mixed	Mixed	Mixed	Mixed	Mixed
MMV1472995	Pf3D7_04_v3	88756			1294.27	T	A	SNP	intergenic_region			n.88756T>A	Mixed	Mixed	Mixed	Mixed	Mixed
MMV1472995	Pf3D7_04_v3	90132	PF3D7_0401500	stevor%2C+pseudogene	823.14	G	A	SNP	missense_variant	MISSENSE	aGa/aAa	p.Arg294Lys/c.881G>A	Mixed	Mixed	No Mutation	Mixed	Mixed
MMV1472995	Pf3D7_04_v3	562783	PF3D7_0412700	erythrocyte+membrane+protein+1%2C+PfEMP1+%28VAR%29	634.6	C	T	SNP	synonymous_variant	SILENT	gaG/gaA	p.Glu1906Glu/c.5718G>A	Mixed	No Mutation	No Mutation	Mixed	Mixed
MMV1472995	Pf3D7_04_v3	568171	PF3D7_0412700	erythrocyte+membrane+protein+1%2C+PfEMP1+%28VAR%29	1053	T	A	SNP	missense_variant	MISSENSE	tAt/tTt	p.Tyr391Phe/c.1172A>T	Mixed	Mixed	Mixed	Mixed	Mixed
MMV1472995	Pf3D7_04_v3	568179	PF3D7_0412700	erythrocyte+membrane+protein+1%2C+PfEMP1+%28VAR%29	984.01	G	T	SNP	missense_variant	MISSENSE	agC/agA	p.Ser388Arg/c.1164C>A	Mixed	Mixed	Mixed	Mixed	Mixed
MMV1472995	Pf3D7_04_v3	568180	PF3D7_0412700	erythrocyte+membrane+protein+1%2C+PfEMP1+%28VAR%29	1062.11	C	T	SNP	missense_variant	MISSENSE	aGc/aAc	p.Ser388Asn/c.1163G>A	Mixed	Mixed	Mixed	Mixed	Mixed
MMV1472995	Pf3D7_04_v3	568183	PF3D7_0412700	erythrocyte+membrane+protein+1%2C+PfEMP1+%28VAR%29	1068.11	A	G	SNP	missense_variant	MISSENSE	aTt/aCt	p.Ile387Thr/c.1160T>C	Mixed	Mixed	Mixed	Mixed	Mixed
MMV1472995	Pf3D7_04_v3	568185	PF3D7_0412700	erythrocyte+membrane+protein+1%2C+PfEMP1+%28VAR%29	1080.23	G	A	SNP	synonymous_variant	SILENT	tgC/tgT	p.Cys386Cys/c.1158C>T	Mixed	Mixed	Mixed	Mixed	Mixed
MMV1472995	Pf3D7_04_v3	968339			513.03	A	G	SNP	intergenic_region			n.968339A>G	Mixed	No Mutation	Mixed	Mixed	Mixed
MMV1472995	Pf3D7_04_v3	977948			1384.05	T	C	SNP	intergenic_region			n.977948T>C	Mixed	Mixed	Mixed	Mixed	Mixed
MMV1472995	Pf3D7_04_v3	977953			1384.05	T	G	SNP	intergenic_region			n.977953T>G	Mixed	Mixed	Mixed	Mixed	Mixed
MMV1472995	Pf3D7_04_v3	978381			1165.14	G	A	SNP	intergenic_region			n.978381G>A	Mixed	Mixed	No Mutation	Mixed	Mixed
MMV1472995	Pf3D7_04_v3	979438			1386	T	A	SNP	intergenic_region			n.979438T>A	Mixed	Mixed	Mixed	Mixed	Mixed
MMV1472995	Pf3D7_04_v3	1156123			1126.09	C	G	SNP	intergenic_region			n.1156123C>G	Mixed	Mixed	Mixed	Mixed	Mixed
MMV1472995	Pf3D7_04_v3	1156127			511.13	T	A	SNP	intergenic_region			n.1156127T>A	Mixed	Mixed	Mixed	Mixed	Mixed
MMV1472995	Pf3D7_04_v3	1165888	PF3D7_0425800	erythrocyte+membrane+protein+1%2C+PfEMP1+%28VAR%29	1003	A	T	SNP	intron_variant			c.9441+25A>T	Mixed	Mixed	Mixed	Mixed	Mixed
MMV1472995	Pf3D7_04_v3	1165896	PF3D7_0425800	erythrocyte+membrane+protein+1%2C+PfEMP1+%28VAR%29	594.26	T	G	SNP	intron_variant			c.9441+33T>G	Mixed	Mixed	Mixed	Mixed	Mixed
MMV1472995	Pf3D7_04_v3	1167113	PF3D7_0425800	erythrocyte+membrane+protein+1%2C+PfEMP1+%28VAR%29	611.03	T	C	SNP	synonymous_variant	SILENT	ggT/ggC	p.Gly3318Gly/c.9954T>C	Mixed	Mixed	Mixed	Mixed	No Mutation
MMV1472995	Pf3D7_04_v3	1167348	PF3D7_0425800	erythrocyte+membrane+protein+1%2C+PfEMP1+%28VAR%29	1351.54	T	C	SNP	missense_variant	MISSENSE	Tat/Cat	p.Tyr3397His/c.10189T>C	Mixed	Mixed	No Mutation	No Mutation	Mixed
MMV1472995	Pf3D7_04_v3	1181769			2243	A	G	SNP	intergenic_region				Mixed	Mixed	Mixed	Mixed	Mixed
MMV1472995	Pf3D7_04_v3	1195005			574	G	C	SNP	intergenic_region				Mixed	Mixed	Mixed	Mixed	Mixed
MMV1472995	Pf3D7_05_v3	1328391			500.36	T	C	SNP	intergenic_region			n.1328391T>C	Mixed	Mixed	Mixed	Mixed	No Mutation
MMV1472995	Pf3D7_05_v3	1328392			503.36	T	G	SNP	intergenic_region			n.1328392T>G	Mixed	Mixed	Mixed	Mixed	No Mutation
MMV1472995	Pf3D7_06_v3	36761			1753	T	G	SNP	intergenic_region			n.36761T>G	Mixed	Mixed	Mixed	Mixed	Mixed
MMV1472995	Pf3D7_06_v3	36785			1499	C	A	SNP	intergenic_region			n.36785C>A	Mixed	Mixed	Mixed	Mixed	Mixed
MMV1472995	Pf3D7_06_v3	36806			836.96	A	T	SNP	intergenic_region			n.36806A>T	Mixed	Mixed	Mixed	Mixed	Mixed
MMV1472995	Pf3D7_06_v3	36857			1081.55	T	C	SNP	intergenic_region			n.36857T>C	Mixed	Mixed	Mixed	Mixed	Mixed
MMV1472995	Pf3D7_06_v3	36869			627.16	T	C	SNP	intergenic_region			n.36869T>C	Mixed	Mixed	Mixed	Mixed	Mixed
MMV1472995	Pf3D7_06_v3	36890			1049.05	A	T	SNP	intergenic_region			n.36890A>T	Mixed	Mixed	Mixed	Mixed	Mixed
MMV1472995	Pf3D7_06_v3	733274			808	A	T	SNP	intergenic_region			n.733274A>T	Mixed	Mixed	Mixed	Mixed	Mixed
MMV1472995	Pf3D7_06_v3	733289			892.78	T	C	SNP	intergenic_region			n.733289T>C	Mixed	Mixed	Mixed	No Mutation	Mixed
MMV1472995	Pf3D7_06_v3	1314036	PF3D7_0631200	erythrocyte+membrane+protein+1+%28PfEMP1%29%2C+pseudogene+%28VAR%29	1346.22	T	C	SNP	stop_retained_variant	SILENT	taA/taG	p.Ter406Ter/c.1218A>G	Mixed	Mixed	Mixed	Mixed	Mixed
MMV1472995	Pf3D7_06_v3	1332952			1027.03	C	T	SNP	intergenic_region			n.1332952C>T	Mixed	Mixed	No Mutation	Mixed	Mixed
MMV1472995	Pf3D7_06_v3	1332976			694.86	C	T	SNP	intergenic_region			n.1332976C>T	No Mutation	Mixed	No Mutation	Mixed	Mixed
MMV1472995	Pf3D7_06_v3	1333004			563.06	G	A	SNP	intergenic_region			n.1333004G>A	Mixed	Mixed	No Mutation	Mixed	Mixed
MMV1472995	Pf3D7_06_v3	1372843	PF3D7_0632700	rifin+%28RIF%29	704.03	C	A	SNP	synonymous_variant	SILENT	atC/atA	p.Ile371Ile/c.1113C>A	Mixed	Mixed	No Mutation	Mixed	Mixed
MMV1472995	Pf3D7_06_v3	1372847	PF3D7_0632700	rifin+%28RIF%29	706.03	T	C	SNP	synonymous_variant	SILENT	Tta/Cta	p.Leu373Leu/c.1117T>C	Mixed	Mixed	No Mutation	Mixed	Mixed
MMV1472995	Pf3D7_06_v3	1375531	PF3D7_0632800	erythrocyte+membrane+protein+1%2C+PfEMP1+%28VAR%29	624.4	C	T	SNP	missense_variant	MISSENSE	Gtt/Att	p.Val1995Ile/c.5983G>A	Mixed	Homozygous Mutation	Mixed	Homozygous Mutation	Homozygous Mutation
MMV1472995	Pf3D7_06_v3	1376520	PF3D7_0632800	erythrocyte+membrane+protein+1%2C+PfEMP1+%28VAR%29	2007.09	G	A	SNP	intron_variant			c.5278-284C>T	Mixed	Mixed	Mixed	Mixed	Mixed
MMV1472995	Pf3D7_07_v3	1577			575.15	G	A	SNP	intergenic_region			n.1577G>A	No Mutation	No Mutation	No Mutation	Mixed	No Mutation
MMV1472995	Pf3D7_07_v3	1583			1248.15	T	G	SNP	intergenic_region			n.1583T>G	No Mutation	No Mutation	Mixed	No Mutation	No Mutation
MMV1472995	Pf3D7_07_v3	1584			2174.04	A	G	SNP	intergenic_region			n.1584A>G	Mixed	No Mutation	Mixed	Mixed	Mixed
MMV1472995	Pf3D7_07_v3	1591			1179.15	A	G	SNP	intergenic_region			n.1591A>G	No Mutation	No Mutation	Mixed	No Mutation	No Mutation
MMV1472995	Pf3D7_07_v3	1605			1483.76	A	G	SNP	intergenic_region			n.1605A>G	No Mutation	No Mutation	Mixed	Mixed	No Mutation
MMV1472995	Pf3D7_07_v3	6301			3086	A	T	SNP	intergenic_region			n.6301A>T	Mixed	Mixed	Mixed	Mixed	Mixed
MMV1472995	Pf3D7_07_v3	6302			3056	C	T	SNP	intergenic_region			n.6302C>T	Mixed	Mixed	Mixed	Mixed	Mixed
MMV1472995	Pf3D7_07_v3	11179			699.06	T	C	SNP	intergenic_region			n.11179T>C	No Mutation	Mixed	Mixed	Mixed	Mixed
MMV1472995	Pf3D7_07_v3	11181			663.03	T	A	SNP	intergenic_region			n.11181T>A	No Mutation	Mixed	Mixed	Mixed	Mixed
MMV1472995	Pf3D7_07_v3	11182			657.03	A	C	SNP	intergenic_region			n.11182A>C	No Mutation	Mixed	Mixed	Mixed	Mixed
MMV1472995	Pf3D7_07_v3	11184			588.03	A	G	SNP	intergenic_region			n.11184A>G	No Mutation	Mixed	Mixed	Mixed	Mixed
MMV1472995	Pf3D7_07_v3	11198			518.03	A	G	SNP	intergenic_region			n.11198A>G	No Mutation	Mixed	Mixed	Mixed	Mixed
MMV1472995	Pf3D7_07_v3	19091			835	G	T	SNP	intergenic_region			n.19091G>T	Mixed	Mixed	Mixed	Mixed	Mixed
MMV1472995	Pf3D7_07_v3	27750	PF3D7_0700100	erythrocyte+membrane+protein+1%2C+PfEMP1+%28VAR%29	753.13	G	A	SNP	synonymous_variant	SILENT	ttG/ttA	p.Leu2176Leu/c.6528G>A	Mixed	No Mutation	Mixed	Mixed	Mixed
MMV1472995	Pf3D7_07_v3	37334	PF3D7_0700400	stevor	738.54	C	T	SNP	missense_variant	MISSENSE	aGa/aAa	p.Arg164Lys/c.491G>A	Mixed	Mixed	No Mutation	No Mutation	Mixed
MMV1472995	Pf3D7_07_v3	528433	PF3D7_0712000	erythrocyte+membrane+protein+1%2C+PfEMP1+%28VAR%29	617.88	T	C	SNP	synonymous_variant	SILENT	ccA/ccG	p.Pro1911Pro/c.5733A>G	Mixed	Mixed	Mixed	Mixed	Mixed
MMV1472995	Pf3D7_07_v3	546577	PF3D7_0712300	erythrocyte+membrane+protein+1%2C+PfEMP1+%28VAR%29	1072.84	T	A	SNP	missense_variant	MISSENSE	gAa/gTa	p.Glu1315Val/c.3944A>T	Mixed	Mixed	Mixed	Mixed	Mixed
MMV1472995	Pf3D7_07_v3	552986	PF3D7_0712400	erythrocyte+membrane+protein+1%2C+PfEMP1+%28VAR%29	1189.03	A	T	SNP	missense_variant	MISSENSE	gaT/gaA	p.Asp1789Glu/c.5367T>A	Mixed	No Mutation	Mixed	Mixed	Mixed
MMV1472995	Pf3D7_07_v3	556171	PF3D7_0712400	erythrocyte+membrane+protein+1%2C+PfEMP1+%28VAR%29	1224	T	C	SNP	missense_variant	MISSENSE	Aaa/Gaa	p.Lys970Glu/c.2908A>G	Mixed	Mixed	Mixed	Mixed	Mixed
MMV1472995	Pf3D7_07_v3	556181	PF3D7_0712400	erythrocyte+membrane+protein+1%2C+PfEMP1+%28VAR%29	1372	T	A	SNP	missense_variant	MISSENSE	gaA/gaT	p.Glu966Asp/c.2898A>T	Mixed	Mixed	Mixed	Mixed	Mixed
MMV1472995	Pf3D7_07_v3	556188	PF3D7_0712400	erythrocyte+membrane+protein+1%2C+PfEMP1+%28VAR%29	1506	C	G	SNP	missense_variant	MISSENSE	cGt/cCt	p.Arg964Pro/c.2891G>C	Mixed	Mixed	Mixed	Mixed	Mixed
MMV1472995	Pf3D7_07_v3	556189	PF3D7_0712400	erythrocyte+membrane+protein+1%2C+PfEMP1+%28VAR%29	1509	G	A	SNP	missense_variant	MISSENSE	Cgt/Tgt	p.Arg964Cys/c.2890C>T	Mixed	Mixed	Mixed	Mixed	Mixed
MMV1472995	Pf3D7_07_v3	556192	PF3D7_0712400	erythrocyte+membrane+protein+1%2C+PfEMP1+%28VAR%29	1566	T	G	SNP	missense_variant	MISSENSE	Att/Ctt	p.Ile963Leu/c.2887A>C	Mixed	Mixed	Mixed	Mixed	Mixed
MMV1472995	Pf3D7_07_v3	556196	PF3D7_0712400	erythrocyte+membrane+protein+1%2C+PfEMP1+%28VAR%29	1556	G	C	SNP	missense_variant	MISSENSE	gaC/gaG	p.Asp961Glu/c.2883C>G	Mixed	Mixed	Mixed	Mixed	Mixed
MMV1472995	Pf3D7_07_v3	556208	PF3D7_0712400	erythrocyte+membrane+protein+1%2C+PfEMP1+%28VAR%29	1191	A	T	SNP	synonymous_variant	SILENT	ggT/ggA	p.Gly957Gly/c.2871T>A	Mixed	Mixed	Mixed	Mixed	Mixed
MMV1472995	Pf3D7_07_v3	556218	PF3D7_0712400	erythrocyte+membrane+protein+1%2C+PfEMP1+%28VAR%29	1128	G	T	SNP	missense_variant	MISSENSE	aCa/aAa	p.Thr954Lys/c.2861C>A	Mixed	Mixed	Mixed	Mixed	Mixed
MMV1472995	Pf3D7_07_v3	556231	PF3D7_0712400	erythrocyte+membrane+protein+1%2C+PfEMP1+%28VAR%29	1149	T	C	SNP	missense_variant	MISSENSE	Aga/Gga	p.Arg950Gly/c.2848A>G	Mixed	Mixed	Mixed	Mixed	Mixed
MMV1472995	Pf3D7_07_v3	559996			802.05	G	A	SNP	intergenic_region			n.559996G>A	Mixed	Mixed	No Mutation	Mixed	Mixed
MMV1472995	Pf3D7_07_v3	566010			969	T	A	SNP	intergenic_region			n.566010T>A	Mixed	Mixed	Mixed	Mixed	Mixed
MMV1472995	Pf3D7_07_v3	589461			798.14	T	A	SNP	intergenic_region			n.589461T>A	Mixed	No Mutation	Mixed	No Mutation	Mixed
MMV1472995	Pf3D7_07_v3	1090815			1194.05	G	T	SNP	intergenic_region			n.1090815G>T	Mixed	Mixed	Mixed	Mixed	Mixed
MMV1472995	Pf3D7_07_v3	1385621			1534.69	T	C	SNP	intergenic_region			n.1385621T>C	Mixed	Mixed	Mixed	Mixed	Mixed
MMV1472995	Pf3D7_07_v3	1385648	PF3D7_0732000	stevor	1319.69	A	T	SNP	missense_variant	MISSENSE	tAc/tTc	p.Tyr5Phe/c.14A>T	Mixed	Mixed	Mixed	Mixed	Mixed
MMV1472995	Pf3D7_07_v3	1393726			689.03	A	T	SNP	intergenic_region			n.1393726A>T	Mixed	Mixed	Mixed	Mixed	Mixed
MMV1472995	Pf3D7_07_v3	1393904			1266.03	A	C	SNP	intergenic_region			n.1393904A>C	Mixed	Mixed	Mixed	Mixed	Mixed
MMV1472995	Pf3D7_07_v3	1393911			1278.03	A	G	SNP	intergenic_region			n.1393911A>G	Mixed	Mixed	Mixed	Mixed	Mixed
MMV1472995	Pf3D7_07_v3	1410529	PF3D7_0732800	erythrocyte+membrane+protein+1+%28PfEMP1%29%2C+exon2	684.44	G	A	SNP	intron_variant			c.72+23G>A	Mixed	Mixed	Mixed	Mixed	Mixed
MMV1472995	Pf3D7_07_v3	1418665	PF3D7_0733000	erythrocyte+membrane+protein+1%2C+PfEMP1+%28VAR%29	557.29	G	T	SNP	missense_variant	MISSENSE	aaC/aaA	p.Asn2237Lys/c.6711C>A	Mixed	Mixed	Mixed	Mixed	Mixed
MMV1472995	Pf3D7_07_v3	1425302	PF3D7_0733000	erythrocyte+membrane+protein+1%2C+PfEMP1+%28VAR%29	671.71	C	T	SNP	synonymous_variant	SILENT	ccG/ccA	p.Pro311Pro/c.933G>A	Mixed	Mixed	Mixed	Mixed	Mixed
MMV1472995	Pf3D7_08_v3	4598			654	G	T	SNP	intergenic_region			n.4598G>T	Mixed	Mixed	Mixed	Mixed	Mixed
MMV1472995	Pf3D7_08_v3	4599			1015	T	A	SNP	intergenic_region			n.4599T>A	Mixed	Mixed	Mixed	Mixed	Mixed
MMV1472995	Pf3D7_08_v3	4602			1042	C	T	SNP	intergenic_region			n.4602C>T	Mixed	Mixed	Mixed	Mixed	Mixed
MMV1472995	Pf3D7_08_v3	4624			2724	C	T	SNP	intergenic_region			n.4624C>T	Mixed	Mixed	Mixed	Mixed	Mixed
MMV1472995	Pf3D7_08_v3	4628			3183	G	T	SNP	intergenic_region			n.4628G>T	Mixed	Mixed	Mixed	Mixed	Mixed
MMV1472995	Pf3D7_08_v3	7305			642.05	G	C	SNP	intergenic_region			n.7305G>C	Mixed	Mixed	Mixed	Mixed	Mixed
MMV1472995	Pf3D7_08_v3	29718	PF3D7_0800200	erythrocyte+membrane+protein+1%2C+PfEMP1+%28VAR%29	563.15	C	T	SNP	synonymous_variant	SILENT	tcG/tcA	p.Ser2853Ser/c.8559G>A	No Mutation	Mixed	No Mutation	No Mutation	No Mutation
MMV1472995	Pf3D7_08_v3	34933	PF3D7_0800200	erythrocyte+membrane+protein+1%2C+PfEMP1+%28VAR%29	761.03	T	C	SNP	synonymous_variant	SILENT	acA/acG	p.Thr1367Thr/c.4101A>G	No Mutation	Mixed	Mixed	Mixed	Mixed
MMV1472995	Pf3D7_08_v3	47668	PF3D7_0800300	erythrocyte+membrane+protein+1%2C+PfEMP1+%28VAR%29	693.05	G	A	SNP	missense_variant	MISSENSE	Gcc/Acc	p.Ala2241Thr/c.6721G>A	Mixed	Mixed	Mixed	Mixed	Mixed
MMV1472995	Pf3D7_08_v3	47669	PF3D7_0800300	erythrocyte+membrane+protein+1%2C+PfEMP1+%28VAR%29	693.05	C	A	SNP	missense_variant	MISSENSE	gCc/gAc	p.Ala2241Asp/c.6722C>A	Mixed	Mixed	Mixed	Mixed	Mixed
MMV1472995	Pf3D7_08_v3	50957			801.05	T	A	SNP	intergenic_region			n.50957T>A	Mixed	Mixed	Mixed	Mixed	Mixed
MMV1472995	Pf3D7_08_v3	136340	PF3D7_0801900	conserved+Plasmodium+protein%2C+unknown+function	784.69	G	A	SNP	missense_variant	MISSENSE	Gaa/Aaa	p.Glu2498Lys/c.7492G>A	Mixed	Mixed	Mixed	Mixed	Mixed
MMV1472995	Pf3D7_08_v3	165392			1744.68	C	T	SNP	intergenic_region			n.165392C>T	Mixed	Mixed	Mixed	Mixed	Mixed
MMV1472995	Pf3D7_08_v3	165396			1036	A	T	SNP	intergenic_region			n.165396A>T	Mixed	Mixed	Mixed	Mixed	Mixed
MMV1472995	Pf3D7_08_v3	165398			994	A	T	SNP	intergenic_region			n.165398A>T	Mixed	Mixed	Mixed	Mixed	Mixed
MMV1472995	Pf3D7_08_v3	432195	PF3D7_0808600	erythrocyte+membrane+protein+1%2C+PfEMP1+%28VAR%29	856.05	A	G	SNP	missense_variant	MISSENSE	cAa/cGa	p.Gln344Arg/c.1031A>G	Mixed	Mixed	Mixed	No Mutation	Mixed
MMV1472995	Pf3D7_08_v3	432199	PF3D7_0808600	erythrocyte+membrane+protein+1%2C+PfEMP1+%28VAR%29	1142.02	A	T	SNP	missense_variant	MISSENSE	aaA/aaT	p.Lys345Asn/c.1035A>T	Mixed	Mixed	Mixed	Mixed	Mixed
MMV1472995	Pf3D7_08_v3	432218	PF3D7_0808600	erythrocyte+membrane+protein+1%2C+PfEMP1+%28VAR%29	731.73	T	G	SNP	missense_variant	MISSENSE	Tat/Gat	p.Tyr352Asp/c.1054T>G	Mixed	Mixed	No Mutation	No Mutation	Mixed
MMV1472995	Pf3D7_08_v3	440915	PF3D7_0808700	erythrocyte+membrane+protein+1%2C+PfEMP1+%28VAR%29	2676	G	A	SNP	missense_variant	MISSENSE	Gta/Ata	p.Val170Ile/c.508G>A	Mixed	Mixed	Mixed	Mixed	Mixed
MMV1472995	Pf3D7_08_v3	448765			835.26	T	C	SNP	intergenic_region			n.448765T>C	Mixed	Mixed	Mixed	Mixed	Mixed
MMV1472995	Pf3D7_08_v3	1428045	PF3D7_0833200	rifin+%28RIF%29	699	G	A	SNP	synonymous_variant	SILENT	ttG/ttA	p.Leu327Leu/c.981G>A	Mixed	Mixed	Mixed	Mixed	Mixed
MMV1472995	Pf3D7_08_v3	1430151	PF3D7_0833300	erythrocyte+membrane+protein+1+%28PfEMP1%29%2C+exon2%2C+pseudogene	740.74	T	C	SNP	synonymous_variant	SILENT	tgT/tgC	p.Cys274Cys/c.822T>C	Mixed	Mixed	Mixed	No Mutation	Mixed
MMV1472995	Pf3D7_08_v3	1446654			941.1	C	G	SNP	intergenic_region				Mixed	Mixed	No Mutation	Mixed	Mixed
MMV1472995	Pf3D7_08_v3	1446657			821.1	C	G	SNP	intergenic_region				Mixed	Mixed	No Mutation	Mixed	Mixed
MMV1472995	Pf3D7_08_v3	1447863			1706	G	T	SNP	intergenic_region				Mixed	Mixed	Mixed	Mixed	Mixed
MMV1472995	Pf3D7_08_v3	1448312			1684.55	G	A	SNP	intergenic_region				Mixed	Mixed	./.	Mixed	Mixed
MMV1472995	Pf3D7_08_v3	1452278			1419	T	G	SNP	intergenic_region				Mixed	Mixed	Mixed	Mixed	Mixed
MMV1472995	Pf3D7_08_v3	1452297			846	C	G	SNP	intergenic_region				Mixed	Mixed	Mixed	Mixed	Mixed
MMV1472995	Pf3D7_08_v3	1455847			877	A	G	SNP	intergenic_region				Mixed	Mixed	Mixed	Mixed	Mixed
MMV1472995	Pf3D7_08_v3	1455849			524	G	T	SNP	intergenic_region				Mixed	Mixed	Mixed	Mixed	Mixed
MMV1472995	Pf3D7_08_v3	1467028			819.55	C	G	SNP	intergenic_region				Mixed	Mixed	Mixed	Mixed	Mixed
MMV1472995	Pf3D7_09_v3	12431			1100.03	T	A	SNP	intergenic_region			n.12431T>A	Mixed	Mixed	Mixed	No Mutation	Mixed
MMV1472995	Pf3D7_09_v3	12438			845.07	T	G	SNP	intergenic_region			n.12438T>G	Mixed	Mixed	Mixed	No Mutation	Mixed
MMV1472995	Pf3D7_09_v3	12445			746.15	T	A	SNP	intergenic_region			n.12445T>A	Mixed	Mixed	Mixed	No Mutation	Mixed
MMV1472995	Pf3D7_09_v3	12455			575.71	A	C	SNP	intergenic_region			n.12455A>C	Mixed	Mixed	Mixed	Mixed	Mixed
MMV1472995	Pf3D7_09_v3	27690	PF3D7_0900100	erythrocyte+membrane+protein+1%2C+PfEMP1+%28VAR%29	780.03	C	T	SNP	synonymous_variant	SILENT	atC/atT	p.Ile2206Ile/c.6618C>T	Mixed	Mixed	No Mutation	Mixed	Mixed
MMV1472995	Pf3D7_09_v3	34148	PF3D7_0900300	rifin+%28RIF%29	712.06	T	G	SNP	missense_variant	MISSENSE	gAt/gCt	p.Asp162Ala/c.485A>C	No Mutation	Mixed	Mixed	Mixed	Mixed
MMV1472995	Pf3D7_09_v3	39010			968.68	G	A	SNP	intergenic_region			n.39010G>A	Mixed	Mixed	Mixed	Mixed	Mixed
MMV1472995	Pf3D7_09_v3	39015			948.68	G	T	SNP	intergenic_region			n.39015G>T	Mixed	Mixed	Mixed	Mixed	Mixed
MMV1472995	Pf3D7_09_v3	39018			759	T	A	SNP	intergenic_region			n.39018T>A	Mixed	Mixed	Mixed	Mixed	Mixed
MMV1472995	Pf3D7_09_v3	39028			511.46	C	T	SNP	intergenic_region			n.39028C>T	Mixed	Mixed	Mixed	Mixed	Mixed
MMV1472995	Pf3D7_09_v3	39886	PF3D7_0900400	rifin+%28RIF%29	1415	G	A	SNP	missense_variant	MISSENSE	Gaa/Aaa	p.Glu60Lys/c.178G>A	Mixed	Mixed	Mixed	Mixed	Mixed
MMV1472995	Pf3D7_09_v3	39889	PF3D7_0900400	rifin+%28RIF%29	1127.64	G	A	SNP	missense_variant	MISSENSE	Gtg/Atg	p.Val61Met/c.181G>A	Mixed	Mixed	Mixed	Mixed	Mixed
MMV1472995	Pf3D7_09_v3	39891	PF3D7_0900400	rifin+%28RIF%29	1186.08	G	A	SNP	synonymous_variant	SILENT	gtG/gtA	p.Val61Val/c.183G>A	Mixed	Mixed	Mixed	Mixed	Mixed
MMV1472995	Pf3D7_09_v3	39897	PF3D7_0900400	rifin+%28RIF%29	1055.03	T	A	SNP	missense_variant	MISSENSE	gaT/gaA	p.Asp63Glu/c.189T>A	Mixed	Mixed	No Mutation	Mixed	Mixed
MMV1472995	Pf3D7_09_v3	39937	PF3D7_0900400	rifin+%28RIF%29	650	G	A	SNP	missense_variant	MISSENSE	Gac/Aac	p.Asp77Asn/c.229G>A	Mixed	Mixed	Mixed	Mixed	Mixed
MMV1472995	Pf3D7_09_v3	39945	PF3D7_0900400	rifin+%28RIF%29	3395	G	T	SNP	missense_variant	MISSENSE	agG/agT	p.Arg79Ser/c.237G>T	Mixed	Mixed	Mixed	Mixed	Mixed
MMV1472995	Pf3D7_09_v3	39953	PF3D7_0900400	rifin+%28RIF%29	718.95	C	A	SNP	missense_variant	MISSENSE	aCt/aAt	p.Thr82Asn/c.245C>A	Mixed	Mixed	Mixed	Mixed	Mixed
MMV1472995	Pf3D7_09_v3	39956	PF3D7_0900400	rifin+%28RIF%29	677	C	A	SNP	missense_variant	MISSENSE	aCa/aAa	p.Thr83Lys/c.248C>A	Mixed	Mixed	Mixed	Mixed	Mixed
MMV1472995	Pf3D7_09_v3	39964	PF3D7_0900400	rifin+%28RIF%29	832	A	G	SNP	missense_variant	MISSENSE	Aaa/Gaa	p.Lys86Glu/c.256A>G	Mixed	Mixed	Mixed	Mixed	Mixed
MMV1472995	Pf3D7_09_v3	58097			770	G	C	SNP	intergenic_region			n.58097G>C	Mixed	Mixed	Mixed	Mixed	Mixed
MMV1472995	Pf3D7_09_v3	58103			818	A	G	SNP	intergenic_region			n.58103A>G	Mixed	Mixed	Mixed	Mixed	Mixed
MMV1472995	Pf3D7_09_v3	58127			543.18	C	G	SNP	intergenic_region			n.58127C>G	Mixed	Mixed	No Mutation	Mixed	Mixed
MMV1472995	Pf3D7_09_v3	58148			780.98	G	A	SNP	intergenic_region			n.58148G>A	Mixed	Mixed	Mixed	Mixed	Mixed
MMV1472995	Pf3D7_09_v3	59106	PF3D7_0901000	rifin+%28RIF%29	534.02	T	C	SNP	intron_variant			c.69+66A>G	Mixed	Mixed	Mixed	Mixed	Mixed
MMV1472995	Pf3D7_09_v3	62728			658.87	A	G	SNP	intergenic_region			n.62728A>G	Mixed	Mixed	Mixed	No Mutation	Mixed
MMV1472995	Pf3D7_09_v3	66677			2334.03	A	G	SNP	intergenic_region			n.66677A>G	Mixed	Mixed	Mixed	Mixed	Mixed
MMV1472995	Pf3D7_09_v3	66684			2370.03	A	G	SNP	intergenic_region			n.66684A>G	Mixed	Mixed	Mixed	Mixed	Mixed
MMV1472995	Pf3D7_09_v3	1279387	PF3D7_0932100	protein+MAM3%2C+putative	1095	G	A	SNP	intron_variant			c.3778+41C>T	Mixed	Mixed	Mixed	Mixed	Mixed
MMV1472995	Pf3D7_09_v3	1279390	PF3D7_0932100	protein+MAM3%2C+putative	1070	G	A	SNP	intron_variant			c.3778+38C>T	Mixed	Mixed	Mixed	Mixed	Mixed
MMV1472995	Pf3D7_09_v3	1279397	PF3D7_0932100	protein+MAM3%2C+putative	1017	T	A	SNP	intron_variant			c.3778+31A>T	Mixed	Mixed	Mixed	Mixed	Mixed
MMV1472995	Pf3D7_09_v3	1279400	PF3D7_0932100	protein+MAM3%2C+putative	988	G	A	SNP	intron_variant			c.3778+28C>T	Mixed	Mixed	Mixed	Mixed	Mixed
MMV1472995	Pf3D7_09_v3	1481941	PF3D7_0937500	rifin+%28RIF%29	1049.23	C	G	SNP	missense_variant	MISSENSE	tGc/tCc	p.Cys39Ser/c.116G>C	Mixed	Mixed	Mixed	Mixed	Mixed
MMV1472995	Pf3D7_09_v3	1484047			2059	C	A	SNP	intergenic_region			n.1484047C>A	Mixed	Mixed	Mixed	Mixed	Mixed
MMV1472995	Pf3D7_09_v3	1484051			2128	A	C	SNP	intergenic_region			n.1484051A>C	Mixed	Mixed	Mixed	Mixed	Mixed
MMV1472995	Pf3D7_09_v3	1489578	PF3D7_0937600	erythrocyte+membrane+protein+1%2C+PfEMP1+%28VAR%29	1452.23	T	A	SNP	synonymous_variant	SILENT	atT/atA	p.Ile1113Ile/c.3339T>A	Mixed	Mixed	Mixed	Mixed	Mixed
MMV1472995	Pf3D7_09_v3	1489581	PF3D7_0937600	erythrocyte+membrane+protein+1%2C+PfEMP1+%28VAR%29	1557.23	C	T	SNP	synonymous_variant	SILENT	gaC/gaT	p.Asp1114Asp/c.3342C>T	Mixed	Mixed	Mixed	Mixed	Mixed
MMV1472995	Pf3D7_09_v3	1489582	PF3D7_0937600	erythrocyte+membrane+protein+1%2C+PfEMP1+%28VAR%29	1557.23	C	T	SNP	synonymous_variant	SILENT	Cta/Tta	p.Leu1115Leu/c.3343C>T	Mixed	Mixed	Mixed	Mixed	Mixed
MMV1472995	Pf3D7_09_v3	1496104	PF3D7_0937800	erythrocyte+membrane+protein+1%2C+PfEMP1+%28VAR%29	975	C	T	SNP	synonymous_variant	SILENT	ttG/ttA	p.Leu2090Leu/c.6270G>A	Mixed	Mixed	Mixed	Mixed	Mixed
MMV1472995	Pf3D7_09_v3	1502189	PF3D7_0937800	erythrocyte+membrane+protein+1%2C+PfEMP1+%28VAR%29	951.54	A	G	SNP	missense_variant	MISSENSE	aTt/aCt	p.Ile383Thr/c.1148T>C	Mixed	No Mutation	Mixed	Mixed	No Mutation
MMV1472995	Pf3D7_09_v3	1509903			845.54	C	G	SNP	intergenic_region				Mixed	No Mutation	No Mutation	Mixed	Mixed
MMV1472995	Pf3D7_09_v3	1536812			657.76	T	A	SNP	intergenic_region				No Mutation	Mixed	No Mutation	Mixed	No Mutation
MMV1472995	Pf3D7_09_v3	1536814			764.76	T	C	SNP	intergenic_region				No Mutation	Mixed	No Mutation	Mixed	No Mutation
MMV1472995	Pf3D7_10_v3	13793			552.03	T	A	SNP	intergenic_region			n.13793T>A	Mixed	No Mutation	Mixed	Mixed	Mixed
MMV1472995	Pf3D7_10_v3	14439			500.16	T	C	SNP	intergenic_region			n.14439T>C	Mixed	Mixed	No Mutation	Mixed	Mixed
MMV1472995	Pf3D7_10_v3	17235			638.55	A	T	SNP	intergenic_region			n.17235A>T	Mixed	Mixed	Mixed	Mixed	Mixed
MMV1472995	Pf3D7_10_v3	17236			638.55	T	C	SNP	intergenic_region			n.17236T>C	Mixed	Mixed	Mixed	Mixed	Mixed
MMV1472995	Pf3D7_10_v3	22351			771.06	G	C	SNP	intergenic_region			n.22351G>C	Mixed	Mixed	Mixed	Mixed	Mixed
MMV1472995	Pf3D7_10_v3	27815			571.41	A	C	SNP	intergenic_region			n.27815A>C	Mixed	Mixed	Mixed	Mixed	Mixed
MMV1472995	Pf3D7_10_v3	40926			636.36	T	A	SNP	intergenic_region			n.40926T>A	Mixed	Mixed	Mixed	No Mutation	Mixed
MMV1472995	Pf3D7_10_v3	46671			726.03	C	T	SNP	intergenic_region			n.46671C>T	Mixed	Mixed	Mixed	Mixed	Mixed
MMV1472995	Pf3D7_10_v3	46672			645.01	G	T	SNP	intergenic_region			n.46672G>T	Mixed	Mixed	Mixed	Mixed	Mixed
MMV1472995	Pf3D7_10_v3	50967			1428	G	T	SNP	intergenic_region			n.50967G>T	Mixed	Mixed	Mixed	Mixed	Mixed
MMV1472995	Pf3D7_10_v3	50977			1568	T	A	SNP	intergenic_region			n.50977T>A	Mixed	Mixed	Mixed	Mixed	Mixed
MMV1472995	Pf3D7_10_v3	1542488	PF3D7_1038400	gametocyte-specific+protein+%28Pf11-1%29	712.03	A	T	SNP	synonymous_variant	SILENT	ccA/ccT	p.Pro7785Pro/c.23355A>T	Mixed	Mixed	Mixed	No Mutation	Mixed
MMV1472995	Pf3D7_10_v3	1542495	PF3D7_1038400	gametocyte-specific+protein+%28Pf11-1%29	752.03	T	C	SNP	synonymous_variant	SILENT	Tta/Cta	p.Leu7788Leu/c.23362T>C	Mixed	Mixed	Mixed	No Mutation	Mixed
MMV1472995	Pf3D7_10_v3	1603275	PF3D7_1040100	rifin+%28RIF%29	948.26	A	T	SNP	synonymous_variant	SILENT	tcA/tcT	p.Ser72Ser/c.216A>T	Mixed	Mixed	Mixed	Mixed	Mixed
MMV1472995	Pf3D7_10_v3	1603276	PF3D7_1040100	rifin+%28RIF%29	942.26	C	G	SNP	missense_variant	MISSENSE	Caa/Gaa	p.Gln73Glu/c.217C>G	Mixed	Mixed	Mixed	Mixed	Mixed
MMV1472995	Pf3D7_10_v3	1603323	PF3D7_1040100	rifin+%28RIF%29	1385.09	A	T	SNP	missense_variant	MISSENSE	aaA/aaT	p.Lys88Asn/c.264A>T	Mixed	No Mutation	Mixed	Mixed	Mixed
MMV1472995	Pf3D7_10_v3	1604059			872.25	A	T	SNP	intergenic_region			n.1604059A>T	Mixed	Mixed	Mixed	Mixed	Mixed
MMV1472995	Pf3D7_10_v3	1604061			737.25	T	A	SNP	intergenic_region			n.1604061T>A	Mixed	Mixed	Mixed	Mixed	Mixed
MMV1472995	Pf3D7_10_v3	1606365	PF3D7_1040200	stevor	663	T	A	SNP	synonymous_variant	SILENT	ccT/ccA	p.Pro110Pro/c.330T>A	Mixed	Mixed	Mixed	Mixed	Mixed
MMV1472995	Pf3D7_10_v3	1606396	PF3D7_1040200	stevor	557.56	A	G	SNP	missense_variant	MISSENSE	Aaa/Gaa	p.Lys121Glu/c.361A>G	Mixed	Mixed	Mixed	Mixed	Mixed
MMV1472995	Pf3D7_10_v3	1610526			606.35	A	T	SNP	intergenic_region			n.1610526A>T	Mixed	Mixed	Mixed	Mixed	No Mutation
MMV1472995	Pf3D7_10_v3	1610720			890.69	G	T	SNP	intergenic_region			n.1610720G>T	Mixed	Mixed	Mixed	Mixed	Mixed
MMV1472995	Pf3D7_10_v3	1627470			565.5	A	T	SNP	intergenic_region			n.1627470A>T	Mixed	Mixed	No Mutation	No Mutation	Mixed
MMV1472995	Pf3D7_10_v3	1633499	PF3D7_1041000	rifin+%28RIF%29	691	C	G	SNP	missense_variant	MISSENSE	aCt/aGt	p.Thr316Ser/c.947C>G	Mixed	Mixed	Mixed	Mixed	Mixed
MMV1472995	Pf3D7_10_v3	1633502	PF3D7_1041000	rifin+%28RIF%29	1211	C	A	SNP	missense_variant	MISSENSE	gCa/gAa	p.Ala317Glu/c.950C>A	Mixed	Mixed	Mixed	Mixed	Mixed
MMV1472995	Pf3D7_10_v3	1633503	PF3D7_1041000	rifin+%28RIF%29	1202	A	G	SNP	synonymous_variant	SILENT	gcA/gcG	p.Ala317Ala/c.951A>G	Mixed	Mixed	Mixed	Mixed	Mixed
MMV1472995	Pf3D7_10_v3	1633515	PF3D7_1041000	rifin+%28RIF%29	1239	A	T	SNP	synonymous_variant	SILENT	acA/acT	p.Thr321Thr/c.963A>T	Mixed	Mixed	Mixed	Mixed	Mixed
MMV1472995	Pf3D7_10_v3	1643190	PF3D7_1041300	erythrocyte+membrane+protein+1%2C+PfEMP1+%28VAR%29	937.03	C	G	SNP	missense_variant	MISSENSE	aaG/aaC	p.Lys1932Asn/c.5796G>C	Mixed	No Mutation	Mixed	Mixed	Mixed
MMV1472995	Pf3D7_10_v3	1648826	PF3D7_1041300	erythrocyte+membrane+protein+1%2C+PfEMP1+%28VAR%29	555.03	G	T	SNP	missense_variant	MISSENSE	Ccc/Acc	p.Pro375Thr/c.1123C>A	Mixed	Mixed	Mixed	Mixed	Mixed
MMV1472995	Pf3D7_10_v3	1648866	PF3D7_1041300	erythrocyte+membrane+protein+1%2C+PfEMP1+%28VAR%29	657.87	T	G	SNP	synonymous_variant	SILENT	gcA/gcC	p.Ala361Ala/c.1083A>C	Mixed	Mixed	Mixed	No Mutation	No Mutation
MMV1472995	Pf3D7_10_v3	1648868	PF3D7_1041300	erythrocyte+membrane+protein+1%2C+PfEMP1+%28VAR%29	688.89	C	G	SNP	missense_variant	MISSENSE	Gca/Cca	p.Ala361Pro/c.1081G>C	Mixed	Mixed	Mixed	No Mutation	No Mutation
MMV1472995	Pf3D7_10_v3	1648873	PF3D7_1041300	erythrocyte+membrane+protein+1%2C+PfEMP1+%28VAR%29	724.35	T	G	SNP	missense_variant	MISSENSE	gAa/gCa	p.Glu359Ala/c.1076A>C	Mixed	Mixed	Mixed	No Mutation	Mixed
MMV1472995	Pf3D7_10_v3	1648887	PF3D7_1041300	erythrocyte+membrane+protein+1%2C+PfEMP1+%28VAR%29	1321	T	C	SNP	synonymous_variant	SILENT	aaA/aaG	p.Lys354Lys/c.1062A>G	Mixed	Mixed	Mixed	Mixed	Mixed
MMV1472995	Pf3D7_10_v3	1648888	PF3D7_1041300	erythrocyte+membrane+protein+1%2C+PfEMP1+%28VAR%29	1660.18	T	C	SNP	missense_variant	MISSENSE	aAa/aGa	p.Lys354Arg/c.1061A>G	Mixed	Mixed	Mixed	Mixed	Mixed
MMV1472995	Pf3D7_10_v3	1657193			3052	A	C	SNP	intergenic_region				Mixed	Mixed	Mixed	Mixed	Mixed
MMV1472995	Pf3D7_10_v3	1663601			853.13	A	G	SNP	intergenic_region				Mixed	Mixed	Mixed	Mixed	Mixed
MMV1472995	Pf3D7_10_v3	1663604			719.54	C	A	SNP	intergenic_region				Mixed	Mixed	No Mutation	Mixed	No Mutation
MMV1472995	Pf3D7_10_v3	1663608			623.54	T	A	SNP	intergenic_region				Mixed	Mixed	No Mutation	Mixed	No Mutation
MMV1472995	Pf3D7_10_v3	1666094			767.66	A	G	SNP	intergenic_region				Mixed	No Mutation	No Mutation	Mixed	Mixed
MMV1472995	Pf3D7_10_v3	1666103			749.57	T	A	SNP	intergenic_region				Mixed	No Mutation	No Mutation	Mixed	Mixed
MMV1472995	Pf3D7_10_v3	1666114			581.57	A	T	SNP	intergenic_region				Mixed	No Mutation	No Mutation	Mixed	Mixed
MMV1472995	Pf3D7_10_v3	1666115			581.57	G	A	SNP	intergenic_region				Mixed	No Mutation	No Mutation	Mixed	Mixed
MMV1472995	Pf3D7_11_v3	17016			1394	C	G	SNP	intergenic_region			n.17016C>G	Mixed	Mixed	Mixed	Mixed	Mixed
MMV1472995	Pf3D7_11_v3	23377			561.76	C	T	SNP	intergenic_region			n.23377C>T	No Mutation	Mixed	No Mutation	Mixed	No Mutation
MMV1472995	Pf3D7_11_v3	25152	PF3D7_1100100	erythrocyte+membrane+protein+1%2C+PfEMP1+%28VAR%29	908.06	G	T	SNP	missense_variant	MISSENSE	agG/agT	p.Arg331Ser/c.993G>T	Mixed	Mixed	Mixed	Mixed	Mixed
MMV1472995	Pf3D7_11_v3	25156	PF3D7_1100100	erythrocyte+membrane+protein+1%2C+PfEMP1+%28VAR%29	824.95	A	C	SNP	missense_variant	MISSENSE	Aaa/Caa	p.Lys333Gln/c.997A>C	Mixed	Mixed	Mixed	Mixed	Mixed
MMV1472995	Pf3D7_11_v3	25157	PF3D7_1100100	erythrocyte+membrane+protein+1%2C+PfEMP1+%28VAR%29	807	A	G	SNP	missense_variant	MISSENSE	aAa/aGa	p.Lys333Arg/c.998A>G	Mixed	Mixed	Mixed	Mixed	Mixed
MMV1472995	Pf3D7_11_v3	32487			659.07	C	G	SNP	intergenic_region			n.32487C>G	Mixed	Mixed	Mixed	Mixed	Mixed
MMV1472995	Pf3D7_11_v3	32541			1301	A	T	SNP	intergenic_region			n.32541A>T	Mixed	Mixed	Mixed	Mixed	Mixed
MMV1472995	Pf3D7_11_v3	32555			1550	T	A	SNP	intergenic_region			n.32555T>A	Mixed	Mixed	Mixed	Mixed	Mixed
MMV1472995	Pf3D7_11_v3	33655	PF3D7_1100200	erythrocyte+membrane+protein+1%2C+PfEMP1+%28VAR%29	1083	G	A	SNP	synonymous_variant	SILENT	Cta/Tta	p.Leu2666Leu/c.7996C>T	Mixed	Mixed	Mixed	Mixed	Mixed
MMV1472995	Pf3D7_11_v3	47735			542.22	C	T	SNP	intergenic_region			n.47735C>T	No Mutation	Mixed	Mixed	Mixed	Mixed
MMV1472995	Pf3D7_11_v3	52833			823.55	A	G	SNP	intergenic_region			n.52833A>G	Mixed	Mixed	Mixed	Mixed	Mixed
MMV1472995	Pf3D7_11_v3	73014			694	A	G	SNP	intergenic_region			n.73014A>G	Mixed	Mixed	Mixed	No Mutation	Mixed
MMV1472995	Pf3D7_11_v3	74694			1162.8	C	A	SNP	intergenic_region			n.74694C>A	Mixed	Homozygous Mutation	Mixed	Mixed	Mixed
MMV1472995	Pf3D7_11_v3	76514			512.22	G	T	SNP	intergenic_region			n.76514G>T	Mixed	Mixed	Mixed	No Mutation	Mixed
MMV1472995	Pf3D7_11_v3	76518			518.22	C	A	SNP	intergenic_region			n.76518C>A	Mixed	Mixed	Mixed	No Mutation	Mixed
MMV1472995	Pf3D7_11_v3	2009242			502.74	T	A	SNP	intergenic_region			n.2009242T>A	Mixed	Mixed	Mixed	Mixed	Mixed
MMV1472995	Pf3D7_11_v3	2009381			894	A	T	SNP	intergenic_region			n.2009381A>T	Mixed	Mixed	Mixed	Mixed	Mixed
MMV1472995	Pf3D7_11_v3	2014270	PF3D7_1150000	rifin+%28RIF%29	1225	A	C	SNP	missense_variant	MISSENSE	aAg/aCg	p.Lys355Thr/c.1064A>C	Mixed	Mixed	Mixed	Mixed	Mixed
MMV1472995	Pf3D7_11_v3	2016314	PF3D7_1150100	rifin%2C+pseudogene+%28RIF%29	1043.03	G	A	SNP	missense_variant	MISSENSE	Cgt/Tgt	p.Arg66Cys/c.196C>T	Mixed	Mixed	No Mutation	Mixed	Mixed
MMV1472995	Pf3D7_11_v3	2016325	PF3D7_1150100	rifin%2C+pseudogene+%28RIF%29	896.03	T	C	SNP	missense_variant	MISSENSE	tAt/tGt	p.Tyr62Cys/c.185A>G	Mixed	Mixed	No Mutation	Mixed	Mixed
MMV1472995	Pf3D7_11_v3	2016327	PF3D7_1150100	rifin%2C+pseudogene+%28RIF%29	881.03	T	A	SNP	missense_variant	MISSENSE	aaA/aaT	p.Lys61Asn/c.183A>T	Mixed	Mixed	No Mutation	Mixed	Mixed
MMV1472995	Pf3D7_11_v3	2034082	PF3D7_1150400	erythrocyte+membrane+protein+1%2C+PfEMP1+%28VAR%29	818.73	A	T	SNP	intron_variant			c.8154+112A>T	Mixed	Mixed	Mixed	Mixed	Mixed
MMV1472995	Pf3D7_11_v3	2036356			1014.69	C	A	SNP	intergenic_region				Mixed	Mixed	Mixed	Mixed	Mixed
MMV1472995	Pf3D7_12_v3	5731			870	C	T	SNP	intergenic_region			n.5731C>T	Mixed	Mixed	Mixed	Mixed	Mixed
MMV1472995	Pf3D7_12_v3	5735			528	G	T	SNP	intergenic_region			n.5735G>T	Mixed	Mixed	Mixed	Mixed	Mixed
MMV1472995	Pf3D7_12_v3	1702755	PF3D7_1240300	erythrocyte+membrane+protein+1%2C+PfEMP1+%28VAR%29	2222.69	G	A	SNP	missense_variant	MISSENSE	Gat/Aat	p.Asp2537Asn/c.7609G>A	Mixed	Mixed	Mixed	Mixed	Mixed
MMV1472995	Pf3D7_12_v3	1702992	PF3D7_1240300	erythrocyte+membrane+protein+1%2C+PfEMP1+%28VAR%29	840	A	G	SNP	missense_variant	MISSENSE	Aat/Gat	p.Asn2616Asp/c.7846A>G	Mixed	Mixed	Mixed	Mixed	Mixed
MMV1472995	Pf3D7_12_v3	1702993	PF3D7_1240300	erythrocyte+membrane+protein+1%2C+PfEMP1+%28VAR%29	840	A	C	SNP	missense_variant	MISSENSE	aAt/aCt	p.Asn2616Thr/c.7847A>C	Mixed	Mixed	Mixed	Mixed	Mixed
MMV1472995	Pf3D7_12_v3	1708955	PF3D7_1240400	erythrocyte+membrane+protein+1%2C+PfEMP1+%28VAR%29	531.02	G	T	SNP	missense_variant	MISSENSE	Gat/Tat	p.Asp1482Tyr/c.4444G>T	Mixed	Mixed	Mixed	Mixed	Mixed
MMV1472995	Pf3D7_12_v3	1719143			550.36	T	C	SNP	intergenic_region			n.1719143T>C	No Mutation	Mixed	Mixed	Mixed	Mixed
MMV1472995	Pf3D7_12_v3	1726696	PF3D7_1240600	erythrocyte+membrane+protein+1%2C+PfEMP1+%28VAR%29	659.06	A	G	SNP	missense_variant	MISSENSE	aAt/aGt	p.Asn2107Ser/c.6320A>G	Mixed	Mixed	Mixed	No Mutation	Mixed
MMV1472995	Pf3D7_12_v3	2199296	PF3D7_1253900	Plasmodium+exported+protein+%28PHISTa%29%2C+unknown+function%2C+pseudogene	580.54	C	T	SNP	synonymous_variant	SILENT	ttC/ttT	p.Phe93Phe/c.279C>T	Mixed	Mixed	No Mutation	Mixed	No Mutation
MMV1472995	Pf3D7_12_v3	2199301	PF3D7_1253900	Plasmodium+exported+protein+%28PHISTa%29%2C+unknown+function%2C+pseudogene	564.54	C	A	SNP	stop_gained	NONSENSE	tCa/tAa	p.Ser95*/c.284C>A	Mixed	Mixed	No Mutation	Mixed	No Mutation
MMV1472995	Pf3D7_12_v3	2209311			1117.13	A	T	SNP	intergenic_region			n.2209311A>T	Mixed	Mixed	Mixed	No Mutation	Mixed
MMV1472995	Pf3D7_12_v3	2209312			1114.14	A	C	SNP	intergenic_region			n.2209312A>C	Mixed	Mixed	Mixed	No Mutation	Mixed
MMV1472995	Pf3D7_12_v3	2209317			1321.08	T	A	SNP	intergenic_region			n.2209317T>A	Mixed	Mixed	Mixed	No Mutation	Mixed
MMV1472995	Pf3D7_12_v3	2209339			1981	T	C	SNP	intergenic_region			n.2209339T>C	Mixed	Mixed	Mixed	Mixed	Mixed
MMV1472995	Pf3D7_12_v3	2209350			2149	A	T	SNP	intergenic_region			n.2209350A>T	Mixed	Mixed	Mixed	Mixed	Mixed
MMV1472995	Pf3D7_12_v3	2209364			675.54	C	A	SNP	intergenic_region			n.2209364C>A	No Mutation	Mixed	No Mutation	Mixed	Mixed
MMV1472995	Pf3D7_12_v3	2211442			652.08	A	G	SNP	intergenic_region			n.2211442A>G	Mixed	Mixed	Mixed	Mixed	Mixed
MMV1472995	Pf3D7_12_v3	2217601			1042	T	C	SNP	intergenic_region			n.2217601T>C	Mixed	Mixed	Mixed	Mixed	Mixed
MMV1472995	Pf3D7_12_v3	2218008			695.03	C	T	SNP	intergenic_region			n.2218008C>T	Mixed	Mixed	Mixed	No Mutation	Mixed
MMV1472995	Pf3D7_12_v3	2218013			706	G	A,T	SNP	intergenic_region			n.2218013G>A	0/2	0/2	./.	Mixed	0/2
MMV1472995	Pf3D7_12_v3	2222158	PF3D7_1254600	stevor	587.54	G	A	SNP	missense_variant	MISSENSE	atG/atA	p.Met73Ile/c.219G>A	No Mutation	Mixed	Mixed	Mixed	No Mutation
MMV1472995	Pf3D7_12_v3	2222164	PF3D7_1254600	stevor	514.54	G	A	SNP	synonymous_variant	SILENT	gaG/gaA	p.Glu75Glu/c.225G>A	No Mutation	Mixed	Mixed	Mixed	No Mutation
MMV1472995	Pf3D7_12_v3	2227548			586.69	C	T	SNP	intergenic_region			n.2227548C>T	Mixed	Mixed	Mixed	Mixed	Mixed
MMV1472995	Pf3D7_12_v3	2229450	PF3D7_1254800	rifin+%28RIF%29	1174	A	G	SNP	missense_variant	MISSENSE	Tcc/Ccc	p.Ser46Pro/c.136T>C	Mixed	Mixed	Mixed	Mixed	Mixed
MMV1472995	Pf3D7_12_v3	2229451	PF3D7_1254800	rifin+%28RIF%29	1174	C	A	SNP	missense_variant	MISSENSE	atG/atT	p.Met45Ile/c.135G>T	Mixed	Mixed	Mixed	Mixed	Mixed
MMV1472995	Pf3D7_12_v3	2229466	PF3D7_1254800	rifin+%28RIF%29	523	C	T	SNP	synonymous_variant	SILENT	gaG/gaA	p.Glu40Glu/c.120G>A	Mixed	Mixed	Mixed	Mixed	Mixed
MMV1472995	Pf3D7_12_v3	2238661	PF3D7_1255100	rifin+%28RIF%29	503.54	A	T	SNP	synonymous_variant	SILENT	atA/atT	p.Ile99Ile/c.297A>T	Mixed	No Mutation	No Mutation	Mixed	Mixed
MMV1472995	Pf3D7_12_v3	2265048			725.04	C	G	SNP	intergenic_region				Mixed	Mixed	Mixed	Mixed	Mixed
MMV1472995	Pf3D7_12_v3	2265594			564.03	G	A	SNP	intergenic_region				Mixed	Mixed	Mixed	Mixed	Mixed
MMV1472995	Pf3D7_12_v3	2270119			516.57	T	A	SNP	intergenic_region				Mixed	No Mutation	Mixed	No Mutation	Mixed
MMV1472995	Pf3D7_13_v3	26577	PF3D7_1300100	erythrocyte+membrane+protein+1%2C+PfEMP1+%28VAR%29	657.02	T	C	SNP	intron_variant			c.5175+39T>C	Mixed	Mixed	Mixed	Mixed	Mixed
MMV1472995	Pf3D7_13_v3	26583	PF3D7_1300100	erythrocyte+membrane+protein+1%2C+PfEMP1+%28VAR%29	867.73	G	C	SNP	intron_variant			c.5175+45G>C	Mixed	Mixed	Mixed	Mixed	Mixed
MMV1472995	Pf3D7_13_v3	26595	PF3D7_1300100	erythrocyte+membrane+protein+1%2C+PfEMP1+%28VAR%29	666.23	G	T	SNP	intron_variant			c.5175+57G>T	Mixed	Mixed	Mixed	Mixed	Mixed
MMV1472995	Pf3D7_13_v3	33591			751.02	C	A	SNP	intergenic_region			n.33591C>A	Mixed	Mixed	Mixed	Mixed	Mixed
MMV1472995	Pf3D7_13_v3	33600			751.02	A	C	SNP	intergenic_region			n.33600A>C	Mixed	Mixed	Mixed	Mixed	Mixed
MMV1472995	Pf3D7_13_v3	48461	PF3D7_1300400	rifin+%28RIF%29	856.6	T	C	SNP	missense_variant	MISSENSE	Tat/Cat	p.Tyr242His/c.724T>C	Mixed	No Mutation	Mixed	Mixed	Mixed
MMV1472995	Pf3D7_13_v3	48786			638.54	G	T	SNP	intergenic_region			n.48786G>T	Mixed	Mixed	No Mutation	No Mutation	Mixed
MMV1472995	Pf3D7_13_v3	48788			1211.36	G	A	SNP	intergenic_region			n.48788G>A	Mixed	Mixed	Mixed	No Mutation	Mixed
MMV1472995	Pf3D7_13_v3	48794			1146.22	G	A	SNP	intergenic_region			n.48794G>A	Mixed	Mixed	Mixed	No Mutation	Mixed
MMV1472995	Pf3D7_13_v3	50312			774.1	A	T	SNP	intergenic_region			n.50312A>T	Mixed	Mixed	No Mutation	Mixed	Mixed
MMV1472995	Pf3D7_13_v3	50485			1121.01	T	G	SNP	intergenic_region			n.50485T>G	Mixed	Mixed	Mixed	Mixed	Mixed
MMV1472995	Pf3D7_13_v3	50494			1169.73	A	T	SNP	intergenic_region			n.50494A>T	Mixed	Mixed	Mixed	Mixed	Mixed
MMV1472995	Pf3D7_13_v3	58416	PF3D7_1300700	rifin+%28RIF%29	540	C	T	SNP	missense_variant	MISSENSE	Gtc/Atc	p.Val3Ile/c.7G>A	No Mutation	Mixed	Mixed	Mixed	No Mutation
MMV1472995	Pf3D7_13_v3	63102	PF3D7_1300900	stevor	958.13	G	T	SNP	missense_variant	MISSENSE	Cta/Ata	p.Leu114Ile/c.340C>A	Mixed	Mixed	Mixed	Mixed	Mixed
MMV1472995	Pf3D7_13_v3	1297589			908.84	A	T	SNP	intergenic_region			n.1297589A>T	Mixed	Mixed	Mixed	Mixed	Mixed
MMV1472995	Pf3D7_13_v3	2859666			542.05	A	T	SNP	intergenic_region			n.2859666A>T	No Mutation	Mixed	Mixed	Mixed	Mixed
MMV1472995	Pf3D7_13_v3	2862072			994.14	A	T	SNP	intergenic_region			n.2862072A>T	Mixed	Mixed	Mixed	Mixed	Mixed
MMV1472995	Pf3D7_13_v3	2862076			975.27	A	T	SNP	intergenic_region			n.2862076A>T	Mixed	Mixed	Mixed	Mixed	Mixed
MMV1472995	Pf3D7_13_v3	2862120			620.03	C	T	SNP	intergenic_region			n.2862120C>T	Mixed	Mixed	No Mutation	Mixed	Mixed
MMV1472995	Pf3D7_13_v3	2863901	PF3D7_1372800	stevor	804.42	A	G	SNP	synonymous_variant	SILENT	ttA/ttG	p.Leu12Leu/c.36A>G	Mixed	Mixed	Mixed	Mixed	Mixed
MMV1472995	Pf3D7_13_v3	2863908	PF3D7_1372800	stevor	737.42	A	G	SNP	missense_variant	MISSENSE	Aca/Gca	p.Thr15Ala/c.43A>G	Mixed	Mixed	No Mutation	Mixed	Mixed
MMV1472995	Pf3D7_13_v3	2863910	PF3D7_1372800	stevor	739.42	A	T	SNP	synonymous_variant	SILENT	acA/acT	p.Thr15Thr/c.45A>T	Mixed	Mixed	No Mutation	Mixed	Mixed
MMV1472995	Pf3D7_13_v3	2863941	PF3D7_1372800	stevor	909	T	G	SNP	intron_variant			c.63+13T>G	Mixed	Mixed	Mixed	Mixed	Mixed
MMV1472995	Pf3D7_13_v3	2863947	PF3D7_1372800	stevor	912	T	C	SNP	intron_variant			c.63+19T>C	Mixed	Mixed	Mixed	Mixed	Mixed
MMV1472995	Pf3D7_13_v3	2863957	PF3D7_1372800	stevor	671.31	T	A	SNP	intron_variant			c.63+29T>A	Mixed	Mixed	Mixed	./.	No Mutation
MMV1472995	Pf3D7_13_v3	2864119	PF3D7_1372800	stevor	1221.73	G	C	SNP	synonymous_variant	SILENT	acG/acC	p.Thr51Thr/c.153G>C	Mixed	Mixed	Mixed	Mixed	Mixed
MMV1472995	Pf3D7_13_v3	2864120	PF3D7_1372800	stevor	1194.73	A	C	SNP	missense_variant	MISSENSE	Aaa/Caa	p.Lys52Gln/c.154A>C	Mixed	Mixed	Mixed	Mixed	Mixed
MMV1472995	Pf3D7_13_v3	2864124	PF3D7_1372800	stevor	959.06	A	T	SNP	missense_variant	MISSENSE	aAc/aTc	p.Asn53Ile/c.158A>T	No Mutation	Mixed	Mixed	Mixed	Mixed
MMV1472995	Pf3D7_13_v3	2873095			508.76	T	C	SNP	intergenic_region			n.2873095T>C	No Mutation	Mixed	No Mutation	No Mutation	Mixed
MMV1472995	Pf3D7_13_v3	2874911			835.03	G	A	SNP	intergenic_region			n.2874911G>A	Mixed	No Mutation	Mixed	Mixed	Mixed
MMV1472995	Pf3D7_13_v3	2893730			824.84	T	G	SNP	intergenic_region				Mixed	Mixed	Mixed	Mixed	Mixed
MMV1472995	Pf3D7_13_v3	2915254			1344.07	G	C	SNP	intergenic_region				Mixed	Mixed	Mixed	Mixed	Mixed
MMV1472995	Pf3D7_14_v3	8030	PF3D7_1400200	rifin+%28RIF%29	780.66	T	A	SNP	missense_variant	MISSENSE	gaA/gaT	p.Glu91Asp/c.273A>T	Mixed	Mixed	Mixed	No Mutation	Mixed
MMV1472995	Pf3D7_14_v3	8036	PF3D7_1400200	rifin+%28RIF%29	737.66	A	T	SNP	missense_variant	MISSENSE	gaT/gaA	p.Asp89Glu/c.267T>A	Mixed	Mixed	Mixed	No Mutation	Mixed
MMV1472995	Pf3D7_14_v3	8042	PF3D7_1400200	rifin+%28RIF%29	737.66	T	C	SNP	synonymous_variant	SILENT	caA/caG	p.Gln87Gln/c.261A>G	Mixed	Mixed	Mixed	No Mutation	Mixed
MMV1472995	Pf3D7_14_v3	8049	PF3D7_1400200	rifin+%28RIF%29	527.03	C	T	SNP	missense_variant	MISSENSE	aGa/aAa	p.Arg85Lys/c.254G>A	Mixed	Mixed	Mixed	No Mutation	Mixed
MMV1472995	Pf3D7_14_v3	28097	PF3D7_1400800	rifin+%28RIF%29	1370.44	C	G	SNP	missense_variant	MISSENSE	Gag/Cag	p.Glu59Gln/c.175G>C	Mixed	Mixed	Mixed	Mixed	Mixed
MMV1472995	Pf3D7_14_v3	28473			575.58	G	A	SNP	intergenic_region			n.28473G>A	./.	Mixed	No Mutation	Mixed	Mixed
MMV1472995	Pf3D7_14_v3	30052			4056	C	A	SNP	intergenic_region			n.30052C>A	Mixed	Mixed	Mixed	Mixed	Mixed
MMV1472995	Pf3D7_14_v3	30057			3467	T	C	SNP	intergenic_region			n.30057T>C	Mixed	Mixed	Mixed	Mixed	Mixed
MMV1472995	Pf3D7_14_v3	30062			1499	T	G	SNP	intergenic_region			n.30062T>G	Mixed	Mixed	Mixed	Mixed	Mixed
MMV1472995	Pf3D7_14_v3	30066			1397	T	C	SNP	intergenic_region			n.30066T>C	Mixed	Mixed	Mixed	Mixed	Mixed
MMV1472995	Pf3D7_14_v3	30067			1295.16	T	C	SNP	intergenic_region			n.30067T>C	Mixed	Mixed	Mixed	Mixed	No Mutation
MMV1472995	Pf3D7_14_v3	1814333	PF3D7_1444100	conserved+Plasmodium+protein%2C+unknown+function	1535.69	T	C	SNP	synonymous_variant	SILENT	aaA/aaG	p.Lys3260Lys/c.9780A>G	Mixed	Mixed	Mixed	Mixed	Mixed
MMV1472995	Pf3D7_14_v3	2963891	PF3D7_1472600	protein+disulfide+isomerase+%28PDI-14%29	527.91	C	T	SNP	intron_variant			c.1143+53G>A	Mixed	Mixed	Mixed	No Mutation	No Mutation
MMV1472995	Pf3D7_14_v3	3270913			1162.05	G	A	SNP	intergenic_region			n.3270913G>A	Mixed	No Mutation	Mixed	Mixed	Mixed
MMV1472995	Pf3D7_14_v3	3270917			1030.04	T	C	SNP	intergenic_region			n.3270917T>C	Mixed	No Mutation	Mixed	Mixed	Mixed
MMV1472995	Pf3D7_14_v3	3288876			803.03	A	T	SNP	intergenic_region			n.3288876A>T	Mixed	Mixed	Mixed	No Mutation	Mixed
MMV1472995	Pf3D7_14_v3	3288881			922.03	G	A	SNP	intergenic_region			n.3288881G>A	No Mutation	Mixed	Mixed	Mixed	Mixed
MMV1472995	Pf3D7_14_v3	3291874			770.61	T	C	SNP	intergenic_region				Mixed	Mixed	No Mutation	Mixed	No Mutation
MMV1472995	M76611	2338	mal_mito_2	cytochrome+c+oxidase+subunit+I+%28cox1%29	51884.7	C	A	SNP	missense_variant	MISSENSE	Cct/Act	p.Pro102Thr/c.304C>A	No Mutation	No Mutation	No Mutation	Homozygous Mutation	No Mutation
MMV1472995	M76611	3775	mal_mito_3	apocytochrome+b+%28cyb%29	114570	G	A	SNP	missense_variant	MISSENSE	aGa/aAa	p.Arg95Lys/c.284G>A	No Mutation	No Mutation	Homozygous Mutation	Homozygous Mutation	Homozygous Mutation
MMV1472995	Pf3D7_01_v3	42730	PF3D7_0100300	erythrocyte+membrane+protein+1%2C+PfEMP1+%28VAR%29	648.17	A	AAT	INDEL	frameshift_variant		gat/gaATt	p.Asp1207fs/c.3620_3621insAT	Mixed	Mixed	Mixed	Mixed	Mixed
MMV1472995	Pf3D7_01_v3	91327	PF3D7_0101900	rifin+%28RIF%29	910.95	TA	T	INDEL	intron_variant			c.69+24delT	Mixed	Mixed	Mixed	Mixed	Mixed
MMV1472995	Pf3D7_01_v3	91336	PF3D7_0101900	rifin+%28RIF%29	1456.95	T	TCA	INDEL	intron_variant			c.69+15_69+16insTG	Mixed	Mixed	Mixed	Mixed	Mixed
MMV1472995	Pf3D7_01_v3	273961			513.96	AT	A	INDEL	intergenic_region			n.273962delT	Mixed	Mixed	Mixed	No Mutation	Mixed
MMV1472995	Pf3D7_01_v3	596432			637.61	ATTT	ATT,A	INDEL	intergenic_region			n.596433_596435delTTT	0/2	0/2	Mixed	No Mutation	Mixed
MMV1472995	Pf3D7_01_v3	600285			998.99	T	TTTA	INDEL	intergenic_region			n.600285_600286insTTA	Mixed	Mixed	Mixed	Mixed	No Mutation
MMV1472995	Pf3D7_01_v3	600297			670.99	A	AT	INDEL	intergenic_region			n.600297_600298insT	Mixed	Mixed	Mixed	Mixed	No Mutation
MMV1472995	Pf3D7_01_v3	636247			692.98	A	ACC	INDEL	intergenic_region				Mixed	Mixed	Mixed	Mixed	Mixed
MMV1472995	Pf3D7_01_v3	636248			692.98	AGT	A	INDEL	intergenic_region				Mixed	Mixed	Mixed	Mixed	Mixed
MMV1472995	Pf3D7_02_v3	12383			700.29	ACTAAC	A	INDEL	intergenic_region			n.12384_12388delCTAAC	Mixed	Mixed	Mixed	Mixed	Mixed
MMV1472995	Pf3D7_02_v3	12394			650.99	T	TGAGCTC	INDEL	intergenic_region			n.12394_12395insGAGCTC	Mixed	Mixed	No Mutation	Mixed	Mixed
MMV1472995	Pf3D7_02_v3	13796			561.2	CTAACG	C	INDEL	intergenic_region			n.13797_13801delTAACG	Mixed	Mixed	Mixed	Mixed	Mixed
MMV1472995	Pf3D7_02_v3	55304			1952.07	AT	A	INDEL	intergenic_region			n.55305delT	Mixed	Mixed	Mixed	Mixed	Mixed
MMV1472995	Pf3D7_02_v3	896625	PF3D7_0222700	rifin+%28RIF%29	512.5	AGAT	A	INDEL	inframe_deletion		gat/	p.Asp85del/c.253_255delGAT	Mixed	Mixed	No Mutation	No Mutation	Mixed
MMV1472995	Pf3D7_02_v3	896632	PF3D7_0222700	rifin+%28RIF%29	847.98	C	CA	INDEL	frameshift_variant		cgc/cAgc	p.Arg87fs/c.259_260insA	Mixed	Mixed	Mixed	No Mutation	Mixed
MMV1472995	Pf3D7_02_v3	900080	PF3D7_0222800	stevor	637.72	GT	G	INDEL	frameshift_variant		gtc/	p.Val184fs/c.551delT	No Mutation	Mixed	No Mutation	Mixed	No Mutation
MMV1472995	Pf3D7_02_v3	946948			873.95	AG	A	INDEL	intergenic_region				Mixed	Mixed	Mixed	Mixed	Mixed
MMV1472995	Pf3D7_03_v3	248557			932	GAT	G	INDEL	intergenic_region			n.248558_248559delAT	Mixed	Mixed	Mixed	Mixed	Mixed
MMV1472995	Pf3D7_03_v3	537181	PF3D7_0312900	hypothetical+protein	11827.2	ACGAAGACGACAGAACGAAGACGACAGAACGAAGACGACAGAT	A	INDEL	inframe_deletion		cgacagaacgaagacgacagaacgaagacgacagatcgaaga/	p.Arg246_Arg259del/c.736_777delCGACAGAACGAAGACGACAGAACGAAGACGACAGATCGAAGA	No Mutation	No Mutation	Homozygous Mutation	Homozygous Mutation	Homozygous Mutation
MMV1472995	Pf3D7_03_v3	637504			658.98	TTC	T	INDEL	intergenic_region			n.637505_637506delTC	Mixed	Mixed	Mixed	Mixed	No Mutation
MMV1472995	Pf3D7_03_v3	977553	PF3D7_0323200	conserved+Plasmodium+protein%2C+unknown+function	506.77	GA	G	INDEL	frameshift_variant		att/	p.Ile234fs/c.700delA	Mixed	Mixed	Mixed	Mixed	Mixed
MMV1472995	Pf3D7_03_v3	1017823			1929.98	TACA	T	INDEL	intergenic_region			n.1017824_1017826delACA	Mixed	Mixed	No Mutation	Mixed	Mixed
MMV1472995	Pf3D7_04_v3	7467			1112.95	A	AAAAATTGGGGTAT	INDEL	intergenic_region			n.7467_7468insAAAATTGGGGTAT	Mixed	Mixed	Mixed	Mixed	Mixed
MMV1472995	Pf3D7_04_v3	31467	PF3D7_0400100	erythrocyte+membrane+protein+1%2C+PfEMP1+%28VAR%29	835.23	GT	G	INDEL	frameshift_variant		agt/	p.Ser921fs/c.2763delT	Mixed	Mixed	Mixed	Mixed	Mixed
MMV1472995	Pf3D7_04_v3	51957	PF3D7_0400400	erythrocyte+membrane+protein+1%2C+PfEMP1+%28VAR%29	1092.04	C	CA	INDEL	frameshift_variant		ggg/gTgg	p.Gly1635fs/c.4903_4904insT	No Mutation	Mixed	Mixed	Mixed	Mixed
MMV1472995	Pf3D7_04_v3	51958	PF3D7_0400400	erythrocyte+membrane+protein+1%2C+PfEMP1+%28VAR%29	803.5	CTT	C	INDEL	frameshift_variant		aaa/	p.Lys1634fs/c.4901_4902delAA	No Mutation	Mixed	Mixed	Mixed	No Mutation
MMV1472995	Pf3D7_04_v3	55517	PF3D7_0400400	erythrocyte+membrane+protein+1%2C+PfEMP1+%28VAR%29	1525.65	AATT	A	INDEL	disruptive_inframe_deletion		aaaatt/aat	p.Lys447_Ile448delinsAsn/c.1341_1343delAAT	Mixed	Mixed	Mixed	Mixed	Mixed
MMV1472995	Pf3D7_04_v3	56398	PF3D7_0400400	erythrocyte+membrane+protein+1%2C+PfEMP1+%28VAR%29	667.02	TATCATC	T	INDEL	inframe_deletion		gatgat/	p.Asp153_Asp154del/c.457_462delGATGAT	Mixed	Mixed	No Mutation	Mixed	Mixed
MMV1472995	Pf3D7_04_v3	82378	PF3D7_0401300	rifin+%28RIF%29	1265.95	TAG	T	INDEL	intron_variant			c.54+79_54+80delAG	Mixed	Mixed	Mixed	Mixed	Mixed
MMV1472995	Pf3D7_04_v3	212068	PF3D7_0403800	alpha%2Fbeta+hydrolase%2C+putative	4757.47	ATATTATTAT	A	INDEL	disruptive_inframe_deletion		aataataatata/ata	p.Asn593_Asn595del/c.1778_1786delATAATAATA	Mixed	Homozygous Mutation	No Mutation	No Mutation	No Mutation
MMV1472995	Pf3D7_04_v3	406187			507.07	CA	C	INDEL	intergenic_region			n.406188delA	Mixed	Mixed	Mixed	Mixed	Mixed
MMV1472995	Pf3D7_04_v3	888535	PF3D7_0419900	phosphatidylinositol+4-kinase%2C+putative	543	GA	G	INDEL	frameshift_variant		att/	p.Ile3409fs/c.10225delA	Mixed	Mixed	Mixed	Mixed	Mixed
MMV1472995	Pf3D7_04_v3	1103458	PF3D7_0424400	surface-associated+interspersed+protein+4.2+%28SURFIN+4.2%29+%28SURF4.2%29	705.07	GA	G	INDEL	frameshift_variant		aat/	p.Asn1169fs/c.3506delA	Mixed	Mixed	No Mutation	Mixed	Mixed
MMV1472995	Pf3D7_04_v3	1165894	PF3D7_0425800	erythrocyte+membrane+protein+1%2C+PfEMP1+%28VAR%29	734.93	TA	T	INDEL	intron_variant			c.9441+32delA	Mixed	Mixed	Mixed	Mixed	Mixed
MMV1472995	Pf3D7_05_v3	37281	PF3D7_0500500	rifin+%28RIF%29	532.5	G	GTT	INDEL	frameshift_variant		gct/gAAct	p.Ala38fs/c.112_113insAA	No Mutation	No Mutation	Mixed	Mixed	Mixed
MMV1472995	Pf3D7_05_v3	906037			958.29	TA	T	INDEL	intergenic_region			n.906038delA	Mixed	Mixed	Mixed	Mixed	Mixed
MMV1472995	Pf3D7_05_v3	965170			935.95	A	ATATGCG	INDEL	intergenic_region			n.965170_965171insTATGCG	Mixed	Mixed	Mixed	Mixed	Mixed
MMV1472995	Pf3D7_05_v3	965173			792.95	C	CTCT	INDEL	intergenic_region			n.965173_965174insTCT	Mixed	Mixed	Mixed	Mixed	Mixed
MMV1472995	Pf3D7_05_v3	965175			790.95	A	AT	INDEL	intergenic_region			n.965175_965176insT	Mixed	Mixed	Mixed	Mixed	Mixed
MMV1472995	Pf3D7_05_v3	965177			745.95	A	ATAT	INDEL	intergenic_region			n.965177_965178insTAT	Mixed	Mixed	Mixed	Mixed	Mixed
MMV1472995	Pf3D7_05_v3	1324685	PF3D7_0532800	stevor%2C+pseudogene	2454.95	TC	T	INDEL	frameshift_variant		aag/	p.Ile115fs/c.339delG	Mixed	Mixed	Mixed	Mixed	Mixed
MMV1472995	Pf3D7_05_v3	1324730	PF3D7_0532800	stevor%2C+pseudogene	1669.96	AT	A	INDEL	frameshift_variant		tta/	p.Leu98fs/c.294delA	Mixed	Mixed	Mixed	Mixed	Mixed
MMV1472995	Pf3D7_05_v3	1324736	PF3D7_0532800	stevor%2C+pseudogene	1431.96	TAGG	T	INDEL	inframe_deletion		cct/	p.Pro96del/c.286_288delCCT	Mixed	Mixed	Mixed	Mixed	Mixed
MMV1472995	Pf3D7_06_v3	2354			842.96	G	GTCATCAC	INDEL	intergenic_region			n.2354_2355insTCATCAC	Mixed	Mixed	Mixed	Mixed	Mixed
MMV1472995	Pf3D7_06_v3	345485	PF3D7_0608300	conserved+Plasmodium+protein%2C+unknown+function	601.95	GA	G	INDEL	frameshift_variant		aac/	p.Asn763fs/c.2288delA	Mixed	No Mutation	Mixed	Mixed	Mixed
MMV1472995	Pf3D7_06_v3	682238	PF3D7_0616400	conserved+Plasmodium+protein%2C+unknown+function	1769.95	C	CGT	INDEL	frameshift_variant		aaa/GTaaa	p.Lys1285fs/c.3852_3853insGT	Mixed	Mixed	Mixed	Mixed	Mixed
MMV1472995	Pf3D7_06_v3	682240	PF3D7_0616400	conserved+Plasmodium+protein%2C+unknown+function	1809.95	A	AAAAAAGACGATCTCATAAAAAAAGACGATCTCATAAAAAAAGATGATCTCGTAAAAAAAGACGATCTCAT	INDEL	frameshift_variant+stop_gained		aat/aGACGATCTCATAAAAAAAGACGATCTCATAAAAAAAGATGATCTCGTAAAAAAAGACGATCTCATAAAAAat	p.Asn1287fs/c.3859_3860insGACGATCTCATAAAAAAAGACGATCTCATAAAAAAAGATGATCTCGTAAAAAAAGACGATCTCATAAAAA	Mixed	Mixed	Mixed	Mixed	Mixed
MMV1472995	Pf3D7_06_v3	733261			1213	TA	T	INDEL	intergenic_region			n.733262delA	Mixed	Mixed	Mixed	Mixed	Mixed
MMV1472995	Pf3D7_06_v3	733263			994.03	TATA	T	INDEL	intergenic_region			n.733264_733266delATA	Mixed	Mixed	Mixed	Mixed	Mixed
MMV1472995	Pf3D7_06_v3	1100229			685.29	TA	T	INDEL	intergenic_region			n.1100230delA	Mixed	Mixed	Mixed	Mixed	Mixed
MMV1472995	Pf3D7_06_v3	1312681			660.83	AT	A	INDEL	intergenic_region			n.1312682delT	Mixed	Mixed	Mixed	Mixed	Mixed
MMV1472995	Pf3D7_06_v3	1366165	PF3D7_0632500	erythrocyte+membrane+protein+1%2C+PfEMP1+%28VAR%29	647.52	T	TTG	INDEL	frameshift_variant		caa/cCAaa	p.Gln89fs/c.265_266insCA	Mixed	Mixed	Mixed	./.	Mixed
MMV1472995	Pf3D7_06_v3	1398537			566.2	GT	G	INDEL	intergenic_region				Mixed	Mixed	No Mutation	No Mutation	Mixed
MMV1472995	Pf3D7_06_v3	1417883			1011.5	AG	A	INDEL	intergenic_region				No Mutation	No Mutation	Mixed	Mixed	Mixed
MMV1472995	Pf3D7_07_v3	1614			778.11	AC	A	INDEL	intergenic_region			n.1615delC	No Mutation	No Mutation	Mixed	No Mutation	No Mutation
MMV1472995	Pf3D7_07_v3	522006			765.92	A	ATATATTTATT	INDEL	intergenic_region			n.522006_522007insTATATTTATT	No Mutation	Mixed	No Mutation	Mixed	No Mutation
MMV1472995	Pf3D7_07_v3	553200	PF3D7_0712400	erythrocyte+membrane+protein+1%2C+PfEMP1+%28VAR%29	668.5	GA	G	INDEL	frameshift_variant		tcc/	p.Ser1718fs/c.5152delT	Mixed	Mixed	No Mutation	Mixed	No Mutation
MMV1472995	Pf3D7_07_v3	553203	PF3D7_0712400	erythrocyte+membrane+protein+1%2C+PfEMP1+%28VAR%29	664.79	GAT	G	INDEL	frameshift_variant		tcatct/	p.Ser1717fs/c.5148_5149delAT	Mixed	Mixed	No Mutation	Mixed	No Mutation
MMV1472995	Pf3D7_07_v3	556177	PF3D7_0712400	erythrocyte+membrane+protein+1%2C+PfEMP1+%28VAR%29	1353.95	TTGC	T	INDEL	inframe_deletion		gca/	p.Ala967del/c.2899_2901delGCA	Mixed	Mixed	Mixed	Mixed	Mixed
MMV1472995	Pf3D7_07_v3	566017			763.95	A	AATTTTTT	INDEL	intergenic_region			n.566017_566018insATTTTTT	Mixed	Mixed	Mixed	Mixed	Mixed
MMV1472995	Pf3D7_07_v3	723815	PF3D7_0716500	conserved+Plasmodium+protein%2C+unknown+function	573.98	GA	G	INDEL	frameshift_variant		aat/	p.Asn284fs/c.851delA	Mixed	Mixed	Mixed	Mixed	Mixed
MMV1472995	Pf3D7_07_v3	1090831			783.99	A	AT	INDEL	intergenic_region			n.1090831_1090832insT	Mixed	Mixed	Mixed	Mixed	Mixed
MMV1472995	Pf3D7_07_v3	1183003			755.51	CA	C	INDEL	intergenic_region			n.1183004delA	Mixed	Mixed	Mixed	Mixed	Mixed
MMV1472995	Pf3D7_07_v3	1381741			1024.83	TAAC	T	INDEL	intergenic_region			n.1381742_1381744delAAC	Mixed	Mixed	Mixed	Mixed	Mixed
MMV1472995	Pf3D7_07_v3	1445148			503.11	GT	G	INDEL	intergenic_region				No Mutation	Mixed	No Mutation	No Mutation	No Mutation
MMV1472995	Pf3D7_08_v3	4097			856.15	A	AGG	INDEL	intergenic_region			n.4097_4098insGG	Mixed	Mixed	Mixed	Mixed	Mixed
MMV1472995	Pf3D7_08_v3	20229			1581.31	T	TGG	INDEL	intergenic_region			n.20229_20230insGG	Mixed	Mixed	Mixed	Mixed	Mixed
MMV1472995	Pf3D7_08_v3	20330			688.95	A	ATG	INDEL	intergenic_region			n.20330_20331insTG	Mixed	Mixed	Mixed	Mixed	Mixed
MMV1472995	Pf3D7_08_v3	20332			764.95	A	ATTT	INDEL	intergenic_region			n.20332_20333insTTT	Mixed	Mixed	Mixed	Mixed	Mixed
MMV1472995	Pf3D7_08_v3	38346	PF3D7_0800200	erythrocyte+membrane+protein+1%2C+PfEMP1+%28VAR%29	811.95	T	TCC	INDEL	frameshift_variant		caa/caaGG	p.Lys230fs/c.687_688insGG	Mixed	Mixed	Mixed	Mixed	Mixed
MMV1472995	Pf3D7_08_v3	38348	PF3D7_0800200	erythrocyte+membrane+protein+1%2C+PfEMP1+%28VAR%29	712.95	TG	T	INDEL	frameshift_variant		caa/	p.Gln229fs/c.685delC	Mixed	Mixed	Mixed	Mixed	Mixed
MMV1472995	Pf3D7_08_v3	38376	PF3D7_0800200	erythrocyte+membrane+protein+1%2C+PfEMP1+%28VAR%29	883.95	TA	T	INDEL	frameshift_variant		gat/	p.Asp219fs/c.657delT	Mixed	Mixed	Mixed	Mixed	Mixed
MMV1472995	Pf3D7_08_v3	38384	PF3D7_0800200	erythrocyte+membrane+protein+1%2C+PfEMP1+%28VAR%29	620.95	AATG	A	INDEL	disruptive_inframe_deletion		ccatta/cta	p.Pro216del/c.647_649delCAT	No Mutation	Mixed	Mixed	Mixed	Mixed
MMV1472995	Pf3D7_08_v3	47648	PF3D7_0800300	erythrocyte+membrane+protein+1%2C+PfEMP1+%28VAR%29	617.96	A	AAGG	INDEL	disruptive_inframe_insertion		gat/gaAGGt	p.Asp2234delinsGluGly/c.6701_6702insAGG	Mixed	Mixed	Mixed	Mixed	Mixed
MMV1472995	Pf3D7_08_v3	47652	PF3D7_0800300	erythrocyte+membrane+protein+1%2C+PfEMP1+%28VAR%29	620.97	A	AGAG	INDEL	inframe_insertion		cag/GAGcag	p.Leu2235_Gln2236insGlu/c.6705_6706insGAG	Mixed	Mixed	Mixed	Mixed	Mixed
MMV1472995	Pf3D7_08_v3	440942	PF3D7_0808700	erythrocyte+membrane+protein+1%2C+PfEMP1+%28VAR%29	857.98	A	AT	INDEL	frameshift_variant		atg/atTg	p.Met179fs/c.536dupT	Mixed	Mixed	No Mutation	Mixed	Mixed
MMV1472995	Pf3D7_08_v3	448389			3780.69	C	CATATATAT	INDEL	intergenic_region			n.448389_448390insATATATAT	Mixed	Mixed	Mixed	Mixed	Mixed
MMV1472995	Pf3D7_08_v3	520850			525.42	CAT	C	INDEL	intergenic_region			n.520851_520852delAT	No Mutation	Mixed	Mixed	Mixed	Mixed
MMV1472995	Pf3D7_08_v3	1049223			655.31	AT	A	INDEL	intergenic_region			n.1049224delT	Mixed	Mixed	No Mutation	Mixed	Mixed
MMV1472995	Pf3D7_08_v3	1212232			827.95	A	ATATATATATATATATATATATATATATATAT	INDEL	intergenic_region			n.1212232_1212233insTATATATATATATATATATATATATATATAT	Mixed	Mixed	Mixed	Mixed	Mixed
MMV1472995	Pf3D7_08_v3	1406402	PF3D7_0832600	stevor	512.65	G	GA	INDEL	frameshift_variant		tcc/tcTc	p.Leu130fs/c.386_387insT	Mixed	Mixed	Mixed	Mixed	Mixed
MMV1472995	Pf3D7_08_v3	1446626			917	TTAGGACCTACAC	T	INDEL	intergenic_region				Mixed	Mixed	No Mutation	Mixed	Mixed
MMV1472995	Pf3D7_08_v3	1452290			1593.05	T	TA	INDEL	intergenic_region				Mixed	Mixed	Mixed	Mixed	Mixed
MMV1472995	Pf3D7_09_v3	39941	PF3D7_0900400	rifin+%28RIF%29	649.95	A	ACC	INDEL	frameshift_variant		gaa/gaCCa	p.Glu78fs/c.233_234insCC	Mixed	Mixed	Mixed	Mixed	Mixed
MMV1472995	Pf3D7_09_v3	58080			1932.96	A	AT	INDEL	intergenic_region			n.58080_58081insT	Mixed	Mixed	Mixed	Mixed	Mixed
MMV1472995	Pf3D7_09_v3	66690			2393.98	G	GAACT	INDEL	intergenic_region			n.66690_66691insAACT	Mixed	Mixed	Mixed	Mixed	Mixed
MMV1472995	Pf3D7_09_v3	67919	PF3D7_0901300	rifin+%28RIF%29	963.98	G	GTGCACAAAATT	INDEL	frameshift_variant		gga/gCACAAAATTTGga	p.Gly145fs/c.433_434insCACAAAATTTG	Mixed	No Mutation	Mixed	Mixed	Mixed
MMV1472995	Pf3D7_09_v3	1267191			536.97	GA	G	INDEL	intergenic_region			n.1267192delA	Mixed	Mixed	Mixed	Mixed	Mixed
MMV1472995	Pf3D7_09_v3	1484463			1005.95	G	GAACTACCTACTTGTAATTAAA	INDEL	intergenic_region			n.1484463_1484464insAACTACCTACTTGTAATTAAA	Mixed	Mixed	Mixed	Mixed	Mixed
MMV1472995	Pf3D7_09_v3	1496128	PF3D7_0937800	erythrocyte+membrane+protein+1%2C+PfEMP1+%28VAR%29	3067.95	TTGA	T	INDEL	disruptive_inframe_deletion		aatcaa/aaa	p.Asn2081_Gln2082delinsLys/c.6243_6245delTCA	Mixed	Mixed	Mixed	Mixed	Mixed
MMV1472995	Pf3D7_09_v3	1502106	PF3D7_0937800	erythrocyte+membrane+protein+1%2C+PfEMP1+%28VAR%29	978.98	T	TC	INDEL	frameshift_variant		tac/tacG	p.Ile411fs/c.1230_1231insG	Mixed	Mixed	Mixed	Mixed	Mixed
MMV1472995	Pf3D7_09_v3	1502113	PF3D7_0937800	erythrocyte+membrane+protein+1%2C+PfEMP1+%28VAR%29	945.96	TTG	T	INDEL	frameshift_variant		caa/	p.Gln408fs/c.1222_1223delCA	Mixed	Mixed	Mixed	Mixed	Mixed
MMV1472995	Pf3D7_09_v3	1502118	PF3D7_0937800	erythrocyte+membrane+protein+1%2C+PfEMP1+%28VAR%29	1038	T	TAC	INDEL	frameshift_variant		caa/caaGT	p.Lys407fs/c.1218_1219insGT	Mixed	Mixed	No Mutation	Mixed	Mixed
MMV1472995	Pf3D7_09_v3	1502124	PF3D7_0937800	erythrocyte+membrane+protein+1%2C+PfEMP1+%28VAR%29	2559.96	TTA	T	INDEL	frameshift_variant		cta/	p.Leu404fs/c.1211_1212delTA	Mixed	Mixed	Mixed	Mixed	Mixed
MMV1472995	Pf3D7_09_v3	1502127	PF3D7_0937800	erythrocyte+membrane+protein+1%2C+PfEMP1+%28VAR%29	2559.96	G	GTC	INDEL	frameshift_variant		ttt/tttGA	p.Leu404fs/c.1209_1210insGA	Mixed	Mixed	Mixed	Mixed	Mixed
MMV1472995	Pf3D7_10_v3	12102			569.5	AGGTAATCATATAGGTCTT	A	INDEL	intergenic_region			n.12103_12120delGGTAATCATATAGGTCTT	Mixed	No Mutation	Mixed	No Mutation	Mixed
MMV1472995	Pf3D7_10_v3	33169	PF3D7_1000100	erythrocyte+membrane+protein+1%2C+PfEMP1+%28VAR%29	500.01	AC	A	INDEL	frameshift_variant		caa/	p.Gln1561fs/c.4681delC	Mixed	Mixed	Mixed	Mixed	Mixed
MMV1472995	Pf3D7_10_v3	51058			1376.14	TAA	T	INDEL	intergenic_region			n.51059_51060delAA	Mixed	Mixed	Mixed	Mixed	Mixed
MMV1472995	Pf3D7_10_v3	51062			1436.14	ATAATATATTCATTC	A	INDEL	intergenic_region			n.51063_51076delTAATATATTCATTC	Mixed	Mixed	Mixed	Mixed	Mixed
MMV1472995	Pf3D7_10_v3	1506258	PF3D7_1038000.1	antigen+UB05	638.3	AT	A	INDEL	intron_variant			c.38-30delT	Mixed	Mixed	Mixed	Mixed	Mixed
MMV1472995	Pf3D7_10_v3	1610523			516.31	A	AT	INDEL	intergenic_region			n.1610523_1610524insT	Mixed	Mixed	Mixed	Mixed	No Mutation
MMV1472995	Pf3D7_10_v3	1627412			1189.65	A	ATAT	INDEL	intergenic_region			n.1627412_1627413insTAT	Mixed	Mixed	Mixed	Mixed	Mixed
MMV1472995	Pf3D7_10_v3	1627419			1359.29	ATT	A	INDEL	intergenic_region			n.1627420_1627421delTT	Mixed	Mixed	Mixed	Mixed	Mixed
MMV1472995	Pf3D7_10_v3	1632634	PF3D7_1041000	rifin+%28RIF%29	2282.01	ACTAT	A	INDEL	frameshift_variant		actata/	p.Thr28fs/c.83_86delCTAT	Mixed	No Mutation	Mixed	Mixed	Mixed
MMV1472995	Pf3D7_10_v3	1648856	PF3D7_1041300	erythrocyte+membrane+protein+1%2C+PfEMP1+%28VAR%29	961.02	T	TA	INDEL	frameshift_variant		aaa/aaaT	p.Lys365fs/c.1092_1093insT	Mixed	Mixed	Mixed	Mixed	Mixed
MMV1472995	Pf3D7_10_v3	1648857	PF3D7_1041300	erythrocyte+membrane+protein+1%2C+PfEMP1+%28VAR%29	835.02	T	TGACAA	INDEL	frameshift_variant		aaa/aaTTGTCa	p.Lys364fs/c.1091_1092insTTGTC	Mixed	Mixed	Mixed	Mixed	Mixed
MMV1472995	Pf3D7_10_v3	1648869	PF3D7_1041300	erythrocyte+membrane+protein+1%2C+PfEMP1+%28VAR%29	681.34	ACCT	A	INDEL	disruptive_inframe_deletion		gaaggt/gat	p.Glu359_Gly360delinsAsp/c.1077_1079delAGG	Mixed	Mixed	Mixed	No Mutation	Mixed
MMV1472995	Pf3D7_10_v3	1649610	PF3D7_1041300	erythrocyte+membrane+protein+1%2C+PfEMP1+%28VAR%29	886.81	A	ACTATTT	INDEL	disruptive_inframe_insertion		gat/gaAAATAGt	p.Asp113delinsGluAsnSer/c.338_339insAAATAG	Mixed	No Mutation	Mixed	No Mutation	Mixed
MMV1472995	Pf3D7_11_v3	17004			966.95	ACTGAGAT	A	INDEL	intergenic_region			n.17005_17011delCTGAGAT	Mixed	Mixed	Mixed	Mixed	Mixed
MMV1472995	Pf3D7_11_v3	32557			1598.96	A	AATTT	INDEL	intergenic_region			n.32557_32558insATTT	Mixed	Mixed	Mixed	Mixed	Mixed
MMV1472995	Pf3D7_11_v3	47077			928.51	ATGT	A	INDEL	intergenic_region			n.47078_47080delTGT	Mixed	Mixed	Mixed	Mixed	Mixed
MMV1472995	Pf3D7_11_v3	47081			931.51	A	AC	INDEL	intergenic_region			n.47081_47082insC	Mixed	Mixed	Mixed	Mixed	Mixed
MMV1472995	Pf3D7_11_v3	67281	PF3D7_1101100	rifin+%28RIF%29	540.73	ATTG	A	INDEL	disruptive_inframe_deletion		gcaatg/gtg	p.Ala151_Met152delinsVal/c.452_454delCAA	No Mutation	No Mutation	Mixed	No Mutation	Mixed
MMV1472995	Pf3D7_11_v3	74709			709.19	T	TG	INDEL	intergenic_region			n.74709_74710insG	No Mutation	Homozygous Mutation	Mixed	Mixed	Mixed
MMV1472995	Pf3D7_11_v3	74714			1002.22	T	TA	INDEL	intergenic_region			n.74714_74715insA	No Mutation	Homozygous Mutation	Mixed	Mixed	Mixed
MMV1472995	Pf3D7_11_v3	654176			776.29	GT	G	INDEL	intergenic_region			n.654177delT	Mixed	Mixed	Mixed	Mixed	Mixed
MMV1472995	Pf3D7_11_v3	1248019			549.8	AT	A	INDEL	intergenic_region			n.1248020delT	Mixed	Mixed	Mixed	Mixed	Mixed
MMV1472995	Pf3D7_11_v3	2005931			1472.98	ATT	A	INDEL	intergenic_region			n.2005932_2005933delTT	Mixed	Mixed	Mixed	Mixed	Mixed
MMV1472995	Pf3D7_11_v3	2005940			1478.98	A	AAG	INDEL	intergenic_region			n.2005940_2005941insAG	Mixed	Mixed	Mixed	Mixed	Mixed
MMV1472995	Pf3D7_11_v3	2006051			2417.4	A	AT	INDEL	intergenic_region			n.2006051_2006052insT	Mixed	Mixed	Mixed	Mixed	Mixed
MMV1472995	Pf3D7_11_v3	2006079			2350.4	ATT	A	INDEL	intergenic_region			n.2006080_2006081delTT	Mixed	Mixed	Mixed	Mixed	Mixed
MMV1472995	Pf3D7_11_v3	2006083			2371.8	A	AAAT	INDEL	intergenic_region			n.2006083_2006084insAAT	Mixed	Mixed	Mixed	Mixed	Mixed
MMV1472995	Pf3D7_11_v3	2006088			2403.29	ACG	A	INDEL	intergenic_region			n.2006089_2006090delCG	Mixed	Mixed	Mixed	Mixed	Mixed
MMV1472995	Pf3D7_11_v3	2016337	PF3D7_1150100	rifin%2C+pseudogene+%28RIF%29	871.98	TGTG	T	INDEL	disruptive_inframe_deletion		acacaa/aaa	p.Thr57_Gln58delinsLys/c.170_172delCAC	Mixed	Mixed	No Mutation	Mixed	Mixed
MMV1472995	Pf3D7_11_v3	2016343	PF3D7_1150100	rifin%2C+pseudogene+%28RIF%29	871.98	A	ATGT	INDEL	inframe_insertion		ata/aACAta	p.Met55_Ile56insAsn/c.166_167insACA	Mixed	Mixed	No Mutation	Mixed	Mixed
MMV1472995	Pf3D7_12_v3	207593			735.95	GA	G	INDEL	intergenic_region			n.207594delA	Mixed	Mixed	No Mutation	Mixed	Mixed
MMV1472995	Pf3D7_12_v3	392753	PF3D7_1208400	amino+acid+transporter%2C+putative	504.33	CA	C	INDEL	frameshift_variant		agc/	p.Ser614fs/c.1840delA	Mixed	Mixed	Mixed	Mixed	Mixed
MMV1472995	Pf3D7_12_v3	1222503	PF3D7_1229800	myosin+D+%28MyoD%29	544.01	GT	G	INDEL	frameshift_variant		aaa/	p.Lys1266fs/c.3798delA	Mixed	Mixed	Mixed	Mixed	Mixed
MMV1472995	Pf3D7_12_v3	1561909	PF3D7_1237500	conserved+Plasmodium+protein%2C+unknown+function	715.51	AT	A	INDEL	frameshift_variant		aat/	p.Asn1557fs/c.4670delA	./.	Mixed	Mixed	Mixed	Mixed
MMV1472995	Pf3D7_12_v3	2209281			617.5	ATAAT	A	INDEL	intergenic_region			n.2209282_2209285delTAAT	Mixed	Mixed	No Mutation	No Mutation	Mixed
MMV1472995	Pf3D7_12_v3	2209353			1290.95	TATA	T	INDEL	intergenic_region			n.2209354_2209356delATA	Mixed	Mixed	Mixed	Mixed	Mixed
MMV1472995	Pf3D7_12_v3	2209360			1440.95	AATACTT	A	INDEL	intergenic_region			n.2209361_2209366delATACTT	Mixed	Mixed	Mixed	Mixed	Mixed
MMV1472995	Pf3D7_12_v3	2211694	PF3D7_1254300	stevor	802.03	A	AAT	INDEL	intron_variant			c.70-21_70-20insAT	No Mutation	Mixed	Mixed	Mixed	Mixed
MMV1472995	Pf3D7_12_v3	2211696	PF3D7_1254300	stevor	835.08	CCT	C	INDEL	intron_variant			c.70-18_70-17delCT	No Mutation	Mixed	Mixed	Mixed	Mixed
MMV1472995	Pf3D7_12_v3	2217644			677.97	AT	A	INDEL	intergenic_region			n.2217645delT	Mixed	Mixed	Mixed	Mixed	Mixed
MMV1472995	Pf3D7_12_v3	2231359			1596.95	AAT	A	INDEL	intergenic_region			n.2231360_2231361delAT	Mixed	Mixed	Mixed	Mixed	Mixed
MMV1472995	Pf3D7_13_v3	50483			1108.97	AC	A	INDEL	intergenic_region			n.50484delC	Mixed	Mixed	Mixed	Mixed	Mixed
MMV1472995	Pf3D7_13_v3	391248	PF3D7_1308400	conserved+Plasmodium+protein%2C+unknown+function	713.65	AT	A	INDEL	frameshift_variant		aat/	p.Asn275fs/c.824delA	Mixed	Mixed	Mixed	Mixed	Mixed
MMV1472995	Pf3D7_13_v3	731618	PF3D7_1317300	conserved+Plasmodium+protein%2C+unknown+function	642.29	AT	A	INDEL	intron_variant			c.205+74delA	Mixed	Mixed	Mixed	Mixed	Mixed
MMV1472995	Pf3D7_13_v3	1076207	PF3D7_1325900	conserved+Plasmodium+protein%2C+unknown+function	824.96	GA	G	INDEL	intron_variant			c.8233-9delT	Mixed	Mixed	Mixed	Mixed	Mixed
MMV1472995	Pf3D7_13_v3	1134397	PF3D7_1327000	conserved+Plasmodium+protein%2C+unknown+function	690.4	AT	A	INDEL	frameshift_variant		aaa/	p.Lys1148fs/c.3444delA	Mixed	Mixed	Mixed	Mixed	Mixed
MMV1472995	Pf3D7_13_v3	1430490	PF3D7_1335300	reticulocyte+binding+protein+2+homologue+b+%28RH2b%29	1500.95	T	TTG	INDEL	frameshift_variant		cta/ctaCA	p.Lys2717fs/c.8148_8149insCA	Mixed	Mixed	Mixed	Mixed	Mixed
MMV1472995	Pf3D7_13_v3	2417236	PF3D7_1360500	guanylyl+cyclase+beta+%28GCbeta%29	517.08	AT	A	INDEL	intron_variant			c.2662-32delT	Mixed	Mixed	Mixed	Mixed	Mixed
MMV1472995	Pf3D7_13_v3	2872507	PF3D7_1373100	rifin+%28RIF%29	716.12	TATC	T	INDEL	inframe_deletion		gat/	p.Asp126del/c.376_378delGAT	Mixed	Mixed	No Mutation	Mixed	Mixed
MMV1472995	Pf3D7_13_v3	2874885			709.99	TTA	T	INDEL	intergenic_region			n.2874886_2874887delTA	Mixed	No Mutation	Mixed	Mixed	Mixed
MMV1472995	Pf3D7_13_v3	2874901			651.99	AT	A	INDEL	intergenic_region			n.2874902delT	Mixed	No Mutation	Mixed	Mixed	Mixed
MMV1472995	Pf3D7_13_v3	2875019			959.45	T	TAA	INDEL	intergenic_region			n.2875019_2875020insAA	Mixed	No Mutation	Mixed	Mixed	Mixed
MMV1472995	Pf3D7_14_v3	1164			773.15	AC	A	INDEL	intergenic_region			n.1165delC	Mixed	Mixed	Mixed	No Mutation	No Mutation
MMV1472995	Pf3D7_14_v3	28040	PF3D7_1400800	rifin+%28RIF%29	898.97	C	CGCG	INDEL	inframe_insertion		gaa/gaaCGC	p.Glu77_Glu78insArg/c.231_232insCGC	Mixed	Mixed	Mixed	Mixed	Mixed
MMV1472995	Pf3D7_14_v3	28041	PF3D7_1400800	rifin+%28RIF%29	853.97	TTCA	T	INDEL	disruptive_inframe_deletion		tttgaa/tta	p.Phe76_Glu77delinsLeu/c.228_230delTGA	Mixed	Mixed	Mixed	Mixed	Mixed
MMV1472995	Pf3D7_14_v3	61797	PF3D7_1401600	Plasmodium+exported+protein+%28PHISTb%29%2C+unknown+function	515.23	AT	A	INDEL	frameshift_variant		att/	p.Ile335fs/c.1003delA	Mixed	Mixed	Mixed	Mixed	Mixed
MMV1472995	Pf3D7_14_v3	138210	PF3D7_1403800	nuclear+formin-like+protein+%28MISFIT%29	526.36	AT	A	INDEL	frameshift_variant		aat/	p.Asn983fs/c.2948delA	Mixed	Mixed	Mixed	No Mutation	Mixed
MMV1472995	Pf3D7_14_v3	1097185	PF3D7_1428000	conserved+Plasmodium+membrane+protein%2C+unknown+function	828.4	AT	A	INDEL	intron_variant			c.1033+46delT	Mixed	Mixed	Mixed	Mixed	Mixed
MMV1472995	Pf3D7_14_v3	1236315	PF3D7_1431400	conserved+Plasmodium+protein%2C+unknown+function	511.38	AT	A	INDEL	frameshift_variant		aaa/	p.Lys270fs/c.810delA	Mixed	Mixed	Mixed	Mixed	Mixed
MMV1472995	Pf3D7_14_v3	1315466	PF3D7_1433400	conserved+Plasmodium+membrane+protein%2C+unknown+function	954.64	AT	A	INDEL	frameshift_variant		aat/	p.Asn4704fs/c.14111delA	Mixed	Mixed	Mixed	Mixed	Mixed
MMV1472995	Pf3D7_14_v3	1517930	PF3D7_1437400	pantothenate+kinase%2C+putative	686.69	GA	G	INDEL	frameshift_variant		aat/	p.Asn293fs/c.878delA	Mixed	Mixed	Mixed	Mixed	Mixed
MMV1472995	Pf3D7_14_v3	2086110	PF3D7_1451000	conserved+Plasmodium+protein%2C+unknown+function	515.01	AT	A	INDEL	frameshift_variant		aat/	p.Asn470fs/c.1409delA	Mixed	Mixed	Mixed	Mixed	Mixed
MMV1472995	Pf3D7_14_v3	3007172			756.87	GT	G	INDEL	intergenic_region			n.3007173delT	Mixed	Mixed	Mixed	Mixed	Mixed
MMV1472995	Pf3D7_14_v3	3130040			567.67	GA	G	INDEL	intergenic_region			n.3130041delA	Mixed	Mixed	Mixed	Mixed	Mixed
MMV1472995	Pf3D7_14_v3	3291885			623.3	GT	G	INDEL	intergenic_region				Mixed	Mixed	Mixed	Mixed	No Mutation
