# Supplementary material for: Open-source discovery of chemical leads for next-generation chemoprotective antimalarials
Source: Science. 2018 Dec 7;362(6419):eaat9446. doi: 10.1126/science.aat9446 (PMC6516198; doi:10.1126/science.aat9446)
Supplement: Open-source discovery of chemical leads for next-generation chemoprotective antimalarials [file Science-362-eaat9446-s008.xlsx]

## Sheet: CDD Export 1
Data S7. Mitochondrial inhibition data. For test compounds, IC50 and IC90 values are for given for D10-attB (blue), D10-ScDHODH (purple), D10-attB + 1 uM proguanil (gold), and D10-ScDHODH + 1 uM proguanil (green) in a 72 hour ABS Sybr-green assay (See methods) with additional replicates for artemisinin and atovaquone. Curves were visually classified as mitochondrial inhibitors (yes, possible); ND…
Molecule Name	Structure	SMILES	Asexual blood stage - mETC IC50 (uM)	Asexual blood stage - mETC IC90 (uM)	Asexual blood stage - mETC (3rd round MMV): Dose-response Plot	mETC	Target
Artemisinin		C[C@@H]1CC[C@H]2[C@@H](C)C(=O)O[C@@H]3OC4(C)CC[C@@H]1[C@@]23OO4	0.0123, 0.0131, 0.0118, 0.0133, 5.56E-03, 6.28E-03, 3.91E-03, 6.41E-03, 3.11E-03, 3.45E-03, < 2.29E-03, 3.89E-03, < 2.29E-03, < 2.29E-03, < 2.29E-03, 4.02E-03	0.0154, 0.0158, 0.0222, 0.0207, 8.46E-03, 9.09E-03, 0.0109, 8.44E-03, 6.24E-03, 7.99E-03, 4.34E-03, 0.0137, < 2.29E-03, 3.90E-03, < 2.29E-03, 8.60E-03		no
Atovaquone		OC1=C([C@H]2CC[C@@H](CC2)C2=CC=C(Cl)C=C2)C(=O)C2=CC=CC=C2C1=O	< 4.00E-03, < 4.00E-03, > 10.0, < 4.00E-03, < 2.29E-03, < 2.29E-03, > 5.00, < 2.29E-03, < 2.29E-03, < 2.29E-03, > 5.00, < 2.29E-03, < 2.29E-03, < 2.29E-03, > 5.00, < 2.29E-03	< 4.00E-03, 6.10E-03, > 10.0, 8.08E-03, 6.62E-03, < 2.29E-03, > 5.00, < 2.29E-03, 8.48E-03, < 2.29E-03, > 5.00, 2.96E-03, < 2.29E-03, < 2.29E-03, > 5.00, 3.51E-03		yes	CYTB
MMV000052		CC1(C)N=C(N)N=C(N)N1C1=CC=C(Cl)C=C1	> 5.00, > 5.00, > 5.00, > 5.00	> 5.00, > 5.00, > 5.00, > 5.00		NA
MMV000187		CC[N+]1=CC=CC=C1\C=C\C1=CC=C(C=C1)N(C)C	1.03, > 10.0, 3.13, 6.04	1.27, > 10.0, > 10.0, > 10.0		no
MMV007742		O=C1C=C(NC2=CC=CC=C12)C1=CC=CC=C1	> 10.0, > 10.0, > 10.0, > 10.0	> 10.0, > 10.0, > 10.0, > 10.0		NA
MMV011573		CC1=CC=C(O)C(=C1)C(=O)C1=CNC(=C1)C1=NC2=CC=CC=C2N1	3.34, > 10.0, 2.91, > 10.0	3.89, > 10.0, 6.15, > 10.0		no
MMV011772		FC1=CC=CC(NNC(=O)C(F)(F)F)=N1	1.04, 1.65, 0.891, 1.08	1.24, 5.00, 1.93, 1.24		no
MMV020795		CCCCN1C(=NC2=CC(=CC=C12)S(N)(=O)=O)C(C)OC1=CC=C(Cl)C=C1Cl	4.67, > 10.0, > 10.0, > 10.0	9.70, > 10.0, > 10.0, > 10.0		no
MMV020978		FC(F)(F)C1=CC=CN=C1N1CCN(CC1)C1=CC=C(NC(=O)C2=CC=CS2)C=N1	1.57, 6.85, > 10.0, > 10.0	3.80, > 10.0, > 10.0, > 10.0		unknown
MMV035664		COC1=CC(NS(=O)(=O)C2=CC=C(C)C=C2)=C(OC)C=C1Cl	> 10.0, > 10.0, > 10.0, > 10.0	> 10.0, > 10.0, > 10.0, > 10.0		NA
MMV039455		CC1=CC2=NN=C(N2N1)C1=CC=C(C=C1)C(F)(F)F	> 10.0, > 10.0, > 10.0, > 10.0	> 10.0, > 10.0, > 10.0, > 10.0		NA
MMV043084		FC(F)(F)C1=CC=C2SCC(=O)N(CC(=O)NC3=CC=C(Cl)C=C3)C2=C1	> 10.0, > 10.0, > 10.0, > 10.0	> 10.0, > 10.0, > 10.0, > 10.0		NA
MMV044470		FC(F)(F)C1=CC=NC(=N1)N1CCC(CC1)NC(=O)C1=CC=CO1	> 10.0, > 10.0, > 10.0, > 10.0	> 10.0, > 10.0, > 10.0, > 10.0		yes	CYTB
MMV046844		CCSC1=NC=CC(=N1)C1=CC=C2OC(C)(C)CCC2=C1	> 10.0, > 10.0, > 10.0, > 10.0	> 10.0, > 10.0, > 10.0, > 10.0		NA
MMV046853		CC1=CC(=O)N2N=C(C=C2N1)C1=CC=C(C=C1)C(C)(C)C	> 10.0, > 10.0, > 10.0, > 10.0	> 10.0, > 10.0, > 10.0, > 10.0		NA
MMV047179		CC(C)(C)NS(=O)(=O)C1=C2C=CC=C(N)C2=CC=C1	> 10.0, > 10.0, > 10.0, > 10.0	> 10.0, > 10.0, > 10.0, > 10.0		NA
MMV047558		CC(C)(C)C1=CC=C(NC(=O)C2=CN=CC=N2)C=C1	> 10.0, > 10.0, > 10.0, > 10.0	> 10.0, > 10.0, > 10.0, > 10.0		NA
MMV048884		O=C(NC1=CC=C(C=C1)C#N)NC1=CC=C(C=C1)C#N	> 10.0, > 10.0, 2.90, 3.56	> 10.0, > 10.0, 5.79, > 10.0		no
MMV048973		CC1=NC(=NC(N2CCCC2)=C1Cl)C1=CC=CC=N1	> 10.0, > 10.0, > 10.0, > 10.0	> 10.0, > 10.0, > 10.0, > 10.0		NA
MMV049229		NC1=NN=C(N1)SCC1=C(F)C=CC=C1Cl	> 10.0, > 10.0, > 10.0, > 10.0	> 10.0, > 10.0, > 10.0, > 10.0		NA
MMV049749		FC(F)(F)C1=CC=NC(=N1)N1CCC(CC1)NC(=O)C1=CC=CS1	6.01, > 10.0, > 10.0, > 10.0	> 10.0, > 10.0, > 10.0, > 10.0		yes	CYTB
MMV051436		FC(F)(F)C1=CC(=CC(NC(=O)NC(=O)C2=CSN=N2)=C1)C(F)(F)F	> 10.0, > 10.0, > 10.0, > 10.0	> 10.0, > 10.0, > 10.0, > 10.0		NA
MMV061540		O=C1N=C(NC2=C1C(=CS2)C1=CC=CC=C1)C1=CC=CC=N1	> 10.0, > 10.0, > 10.0, > 10.0	> 10.0, > 10.0, > 10.0, > 10.0		NA
MMV062850		CN1C=CN=C1SC1=C2C=CSC2=NC=N1	> 10.0, > 10.0, 9.90, > 10.0	> 10.0, > 10.0, > 10.0, > 10.0		ND
MMV064286		CC1=NN2C=C(N=C2SC1C1=CC=CC=C1)C1=CC=CC=C1	> 10.0, > 10.0, > 10.0, > 10.0	> 10.0, > 10.0, > 10.0, > 10.0		NA
MMV065310		CCCCN1N=C(C)C(C(=O)NC2=NC3=CC=CC=C3N2)=C1Cl	> 10.0, > 10.0, > 10.0, > 10.0	> 10.0, > 10.0, > 10.0, > 10.0		NA
MMV066171		CC1CC2=CC(=CC=C2N1S(C)(=O)=O)C1=NNC(SC1)=NC1CC1	> 10.0, > 10.0, > 10.0, > 10.0	> 10.0, > 10.0, > 10.0, > 10.0		NA
MMV066594		FC(F)(F)C1=CC=C(NCCNC2=CC=C(C=N2)C(F)(F)F)N=C1	> 10.0, > 10.0, > 10.0, > 10.0	> 10.0, > 10.0, > 10.0, > 10.0		NA
MMV077871		CC1=NC2=NC=NN2C(N2CCC3=CC=CC=C3C2)=C1Cl	> 10.0, > 10.0, > 10.0, > 10.0	> 10.0, > 10.0, > 10.0, > 10.0		NA
MMV077993		CC1=NN2C(NC(=CC2=O)C2=CC=CC=C2)=C1C1=CC=C(F)C=C1	> 10.0, > 10.0, > 10.0, > 10.0	> 10.0, > 10.0, > 10.0, > 10.0		NA
MMV098914		FC(F)(F)C1=NN=C(NC(=O)C2=CC=CC=C2NC(=O)C2=CC=CC=C2)S1	> 10.0, > 10.0, 4.50, > 10.0	> 10.0, > 10.0, 8.14, > 10.0		no
MMV1005663		ClC1=CC(NC(=O)NC2=CC(Cl)=CC(Cl)=C2)=CC(Cl)=C1	0.990, 0.885, 0.768, 1.03	1.81, 4.77, 1.64, 3.82		no
MMV1005800		O\N=C1\C2=CC=CC=C2C2=NN=C(C=C12)C1=CC=CC(OC(F)(F)F)=C1	3.35, 3.61, > 10.0, 1.67	> 10.0, > 10.0, > 10.0, > 10.0		yes	CYTB
MMV1006936		CC1=NC=CC(=N1)C1=CC=CC(N\N=C(/C#N)S(=O)(=O)C2=CC=CC=N2)=C1	> 10.0, > 10.0, > 10.0, > 10.0	> 10.0, > 10.0, > 10.0, > 10.0		NA
MMV1006984		FC(F)(F)C1=CC(=CC(N\N=C(/C#N)S(=O)(=O)C2=CC=CS2)=C1)C(F)(F)F	> 10.0, > 10.0, > 10.0, > 10.0	> 10.0, > 10.0, > 10.0, > 10.0		NA
MMV1007245		CC1(C)OC2=CC=C(C=C2C=C1)C(=N)NOC(=O)C1=CC=CC=C1	> 10.0, > 10.0, > 10.0, > 10.0	> 10.0, > 10.0, > 10.0, > 10.0		NA
MMV1008025		CN(C)C1=CC=C(\C=C(/C#N)C2=CC=C(C)C=C2)C=C1	> 10.0, > 10.0, > 10.0, > 10.0	> 10.0, > 10.0, > 10.0, > 10.0		NA
MMV1008960		CN1N=C2C(CCC3=CC=CC=C23)C1C1=CC=C(C=C1)C(F)(F)F	> 10.0, > 10.0, > 10.0, > 10.0	> 10.0, > 10.0, > 10.0, > 10.0		NA
MMV1009786		CN(C)S(=O)(=O)C1=CC(NC2=NC=CC(=N2)C(F)(F)F)=CC=C1C	> 10.0, > 10.0, > 10.0, > 10.0	> 10.0, > 10.0, > 10.0, > 10.0		NA
MMV1009790		CNC1=C(C(=O)NC2=CC=C(OC)C(CC3=CC=CC=C3)=C2)C(C)=NS1	8.05, > 10.0, > 10.0, > 10.0	> 10.0, > 10.0, > 10.0, > 10.0		maybe	possible CYTB
MMV1009808		CC1=NC2=C(C=NN2C(NC2=CC=CC(=C2)C(F)(F)F)=C1)C#N	> 10.0, > 10.0, > 10.0, > 10.0	> 10.0, > 10.0, > 10.0, > 10.0		NA
MMV1009975		[O-][N+](=O)C1=CC=CC(NC(=O)C2=C3C=CC=CC3=NN2)=C1	> 10.0, > 10.0, > 10.0, > 10.0	> 10.0, > 10.0, > 10.0, > 10.0		NA
MMV1010032		O=C(NC1=NC(CN2CCOCC2)=CS1)C1=CC=C(C=C1)C1=CC=CC=C1	> 10.0, > 10.0, > 10.0, > 10.0	> 10.0, > 10.0, > 10.0, > 10.0		NA
MMV1010040		O=C(NC1=NC=C(CC2=CC=C(C=C2)C#N)S1)C1=CC=C2N=CSC2=C1	> 10.0, > 10.0, > 10.0, > 10.0	> 10.0, > 10.0, > 10.0, > 10.0		NA
MMV1010067		COC1=CC=C(C=C1)[N+]1=C2CCC3=CC=CC=C3N2C=C1C	1.06, 9.95, 7.56, > 10.0	4.14, > 10.0, > 10.0, > 10.0		no
MMV1010101		OC(C1=CN2C=C(N=C2S1)C1=CC=C(F)C=C1)(C(F)(F)F)C(F)(F)F	> 10.0, > 10.0, > 10.0, > 10.0	> 10.0, > 10.0, > 10.0, > 10.0		NA
MMV1010248		FC(F)SC1=CC=C2N=C3C=CC=CC3=C(N3CCOCC3)C2=C1	1.87, 7.35, > 10.0, 0.529	7.76, > 10.0, > 10.0, 2.70		yes	CYTB
MMV1010301		O=C1N(N=CC2=CC=CC=C12)C1=NC2=CC=CC=C2N1	> 10.0, > 10.0, > 10.0, > 10.0	> 10.0, > 10.0, > 10.0, > 10.0		NA
MMV1010683		CSC1=NC2=CC=C(NC(=O)C3=CN4C=CC=CC4=N3)C=C2S1	> 10.0, > 10.0, > 10.0, > 10.0	> 10.0, > 10.0, > 10.0, > 10.0		NA
MMV1013204		COC1=CC=CC(\C=C\C2=NNC(=O)C(C#N)=C2C)=C1	> 10.0, > 10.0, > 10.0, > 10.0	> 10.0, > 10.0, > 10.0, > 10.0		NA
MMV1013651		CC(OC1=CC=C(Cl)C=C1)C(=O)NC1=C(C=CS1)C(N)=O	> 10.0, > 10.0, > 10.0, > 10.0	> 10.0, > 10.0, > 10.0, > 10.0		NA
MMV1013666		COC1=CC=C2C(CCCC22NC(=O)N(CC3=NC4=CC=CC=C4S3)C2=O)=C1	> 10.0, > 10.0, > 10.0, > 10.0	> 10.0, > 10.0, > 10.0, > 10.0		NA
MMV1013788		CN(CC(=O)NC1=CC=CC=C1N1CCCC1)CC1=CC=C2C=CC=CC2=C1	> 10.0, > 10.0, > 10.0, > 10.0	> 10.0, > 10.0, > 10.0, > 10.0		NA
MMV1014090		CC1=CC=C(C)C(=C1)S(=O)(=O)N1CCN(CC1)C(=O)C1=C2C=CC=CC2=NN1	> 10.0, > 10.0, > 10.0, > 10.0	> 10.0, > 10.0, > 10.0, > 10.0		NA
MMV1014461		CC1=CC=C2N=C3C=CC=CC3=C(N3CCN(CC3)C(=O)C3=CC=CC=C3)C2=C1	0.367, 0.957, > 10.0, 0.402	2.18, > 10.0, > 10.0, > 10.0		yes	CYTB
MMV1014540		COC1=CC=C(CN2CCN(CC2)C(=O)C2=CC=C(C=C2)N2C=CC=N2)C=C1F	> 10.0, > 10.0, > 10.0, > 10.0	> 10.0, > 10.0, > 10.0, > 10.0		NA
MMV1014559		CC(SC1=NN=NN1C1CC1)C(=O)C1=C(C)N(C(C)=C1)C1=CC=CC=C1	> 10.0, > 10.0, > 10.0, > 10.0	> 10.0, > 10.0, > 10.0, > 10.0		NA
MMV1014895		COC(=O)C1=C(C)NC(C(=O)NC2=CC=C(C)C=N2)=C1C	> 10.0, > 10.0, > 10.0, > 10.0	> 10.0, > 10.0, > 10.0, > 10.0		NA
MMV1015011		CCOC(=O)C1=C(C)NC(C(=O)NC2=CC=CC(C)=N2)=C1C	> 10.0, > 10.0, > 10.0, > 10.0	> 10.0, > 10.0, > 10.0, > 10.0		NA
MMV1021203		OCCNC1=C2C=CC=CC2=NC(OC2=CC=C(C=C2)C2=CC=CC=C2)=N1	0.560, 1.29, > 10.0, 1.13	4.78, > 10.0, > 10.0, > 10.0		yes	CYTB
MMV1025906		CC1=CC(Cl)=CC=C1OCC1=NN=C(N1)C1=CC=CC=N1	> 10.0, > 10.0, > 10.0, > 10.0	> 10.0, > 10.0, > 10.0, > 10.0		NA
MMV1026923		CN(CC1=CC=CS1)CC1=NC(N)=C2C(SC3=C2CCCC3)=N1	> 10.0, > 10.0, > 10.0, > 10.0	> 10.0, > 10.0, > 10.0, > 10.0		NA
MMV1028379		C1CC1N=C1NN=C(CS1)C1=CC=C2CCCCC2=C1	> 10.0, > 10.0, > 10.0, > 10.0	> 10.0, > 10.0, > 10.0, > 10.0		NA
MMV1028655		CC1=CC(C(=O)CN2C(CO)=NC3=CC=CC=C23)=C(C)N1CC1=CC=CO1	> 10.0, > 10.0, > 10.0, > 10.0	> 10.0, > 10.0, > 10.0, > 10.0		NA
MMV1028949		FC(F)(F)OC1=CC=C2N=C(NC(=O)C3=CN=CC=N3)SC2=C1	> 10.0, > 10.0, > 10.0, > 10.0	> 10.0, > 10.0, > 10.0, > 10.0		NA
MMV1029203		CNC(=O)CNC1=C2C(SC=C2C2=CC=CC=C2)=NC(=N1)C1=CC=CC=N1	> 10.0, > 10.0, > 10.0, > 10.0	> 10.0, > 10.0, > 10.0, > 10.0		NA
MMV1029300		OC1=CC=CC=C1NC(=O)C1=CC=C(C=C1)S(=O)(=O)NCC#C	2.62, > 10.0, 2.28, > 10.0	5.98, > 10.0, 3.81, > 10.0		no
MMV1029656		CC1=C(SC(NC(=O)C(C)(C)C)=C1)C(=O)NC1=CC=CC=C1O	> 10.0, > 10.0, > 10.0, > 10.0	> 10.0, > 10.0, > 10.0, > 10.0		NA
MMV1030182		COC1=CC2=C(OC3=C2C=CC=C3)C=C1NC(=O)C(C)N1CCC(CC1)C(N)=O	> 10.0, > 10.0, > 10.0, > 10.0	> 10.0, > 10.0, > 10.0, > 10.0		NA
MMV1030932		CC(=O)NCC1=CC=C(C=C1)C(=O)NC1=CC=CC=C1O	2.67, 7.52, 1.50, > 10.0	> 10.0, > 10.0, 5.75, > 10.0		no
MMV1031421		CCOC(=O)C1=C(C)NC(C(=O)NC2=NC=CC=C2C)=C1C	> 10.0, > 10.0, > 10.0, > 10.0	> 10.0, > 10.0, > 10.0, > 10.0		NA
MMV1031775		CC1=C(ON=C1CN1CCN(CC1)C1=CC=CC=N1)C1=CC=C(F)C=C1	> 10.0, > 10.0, > 10.0, > 10.0	> 10.0, > 10.0, > 10.0, > 10.0		NA
MMV1034288		COC(=O)C1=C(C)NC(=C1C)C1=NNC(SC1)=NC1CC1	> 10.0, > 10.0, > 10.0, > 10.0	> 10.0, > 10.0, > 10.0, > 10.0		NA
MMV1034579		COC1=CC=C(C=C1)C1=NN=C(N1)SC(C)C(=O)NCCC1=CCCCC1	> 10.0, > 10.0, > 10.0, > 10.0	> 10.0, > 10.0, > 10.0, > 10.0		NA
MMV1034814		CN(CC1=CN(N=C1)C1=CC=CC=C1)C(=O)CSC1=NC(C)=CC(C)=C1C#N	> 10.0, > 10.0, > 10.0, > 10.0	> 10.0, > 10.0, > 10.0, > 10.0		NA
MMV1035644		COC1=CC=C(O)C(=C1)C(=O)C1=CN2C(=O)C3=CC=CC=C3N=C2C(Cl)=C1	> 10.0, > 10.0, > 10.0, > 10.0	> 10.0, > 10.0, > 10.0, > 10.0		NA
MMV1036321		CC(C)C1=CC=C(CCNC(=O)COC(=O)C2=CC(=CN2)C(C)=O)C=C1	> 10.0, > 10.0, > 10.0, > 10.0	> 10.0, > 10.0, > 10.0, > 10.0		NA
MMV1038036		CNC1=C(C(=O)OCC2=COC(=N2)C2=CC=CS2)C(C)=NS1	> 10.0, > 10.0, > 10.0, > 10.0	> 10.0, > 10.0, > 10.0, > 10.0		NA
MMV1038147		CN(C)C1=CC=C(CNC2=C3C=CC=CC3=NC=N2)C=C1	> 10.0, > 10.0, > 10.0, > 10.0	> 10.0, > 10.0, > 10.0, > 10.0		NA
MMV1042747		COC1=CC(CNC(=O)NC2=NC3=CC=CC=C3S2)=CC(OC)=C1OC	> 10.0, > 10.0, > 10.0, > 10.0	> 10.0, > 10.0, > 10.0, > 10.0		NA
MMV1042847		CNC1=C(C(=O)OCCOC2=CC=CC=C2C(C)=O)C(C)=NS1	7.78, > 10.0, > 10.0, 9.32	> 10.0, > 10.0, > 10.0, > 10.0		maybe	possible CYTB
MMV1042856		OC1CCC(CC1)NC1=NN2C=C(N=C2S1)C1=CC=CC=C1	> 10.0, > 10.0, > 10.0, > 10.0	> 10.0, > 10.0, > 10.0, > 10.0		NA
MMV1042923		OC1CCN(CC1)C1=NN2C=C(N=C2S1)C1=CC=CC=C1	> 10.0, > 10.0, > 10.0, > 10.0	> 10.0, > 10.0, > 10.0, > 10.0		NA
MMV1042937		CC1=C(C(C)=NO1)S(=O)(=O)N(CC1=CC=C(C=C1)C(=O)NC1CC1)C1CC1	0.574, 0.562, > 10.0, 0.569	1.93, 4.23, > 10.0, 6.94		yes	CYTB
MMV1043464		OC1=CC=C(C=C1)C1=CCN(CC1)C1=C2C=CC=CC2=NC=N1	> 10.0, > 10.0, > 10.0, > 10.0	> 10.0, > 10.0, > 10.0, > 10.0		NA
MMV1043514		CC(NC(=O)C1=CC=CC(NC2=NC=CC=N2)=C1)C1=CC=CC(=C1)C(F)(F)F	> 10.0, > 10.0, > 10.0, > 10.0	> 10.0, > 10.0, > 10.0, > 10.0		NA
MMV1043680		CC1=CC(C(=O)CNC(=O)NC2=CC=CC=C2)=C(C)N1CC=C	> 10.0, > 10.0, > 10.0, > 10.0	> 10.0, > 10.0, > 10.0, > 10.0		NA
MMV1043905		CN(C)CC(C)(C)CNC1=NN2C=C(N=C2S1)C1=CC=CC=C1	> 10.0, > 10.0, > 10.0, > 10.0	> 10.0, > 10.0, > 10.0, > 10.0		NA
MMV1044457		CNC1=C(C(=O)NC(C)C2=CC=C(C=C2)C(C)C)C(C)=NS1	2.09, > 10.0, > 10.0, > 10.0	7.29, > 10.0, > 10.0, > 10.0		yes	DHODH
MMV1045248		CCC1=C(C)C=C(S1)C(=O)NC1=CN=C2C=CC=CC2=C1	> 10.0, > 10.0, > 10.0, > 10.0	> 10.0, > 10.0, > 10.0, > 10.0		NA
MMV1045838		ClC1=CC=NC(=C1)C(=O)NC1=CC=C(C=N1)N1CCCC1	> 10.0, > 10.0, > 10.0, > 10.0	> 10.0, > 10.0, > 10.0, > 10.0		NA
MMV1046173		COC1=CC=CC(=N1)N(C)S(=O)(=O)C1=C2N=CC(C)=CC2=CC=C1	> 10.0, > 10.0, > 10.0, > 10.0	> 10.0, > 10.0, > 10.0, > 10.0		NA
MMV1046672		CC1=C(C(=O)OCC(=O)C2=C(C)N(C(C)=C2)C2=CC=CC=C2F)C(C)=NO1	> 10.0, > 10.0, > 10.0, > 10.0	> 10.0, > 10.0, > 10.0, > 10.0		NA
MMV1046691		O=C(NC1=CC=C(C=N1)N1CCCC1)C1CCC=CC1	> 10.0, > 10.0, > 10.0, > 10.0	> 10.0, > 10.0, > 10.0, > 10.0		NA
MMV1047377		CNC(=O)C1=CC=C(CN(CC2=CC=CO2)CC2=CC=C(SC)C=C2)C=C1	3.09, > 10.0, > 10.0, > 10.0	7.18, > 10.0, > 10.0, > 10.0		yes	CYTB
MMV1047464		CC1=CC=C(NC(=O)C2=C3CCCCC3=NN2)C=C1Cl	> 10.0, > 10.0, > 10.0, > 10.0	> 10.0, > 10.0, > 10.0, > 10.0		NA
MMV1048226		CC1=CC=CN2C(=O)C=C(CN3C(=O)NC(C)(C3=O)C3=CC=C(F)C=C3)N=C12	> 10.0, > 10.0, > 10.0, > 10.0	> 10.0, > 10.0, > 10.0, > 10.0		NA
MMV1048515		O=C(CSC1=NN=C(O1)C1CC1)NCCC1=CCCCC1	3.38, > 10.0, > 10.0, > 10.0	3.68, > 10.0, > 10.0, > 10.0		yes	DHODH
MMV1048712		CC(C)N1N=CC2=C(C=C(N=C12)C(C)C)C(=O)NC1=NN=C2C=CC=CN12	> 10.0, > 10.0, > 10.0, > 10.0	> 10.0, > 10.0, > 10.0, > 10.0		NA
MMV1048929		O=C(NC1=NC2=CC3=C(OCCO3)C=C2S1)C1=CC=CC2=CNN=C12	> 10.0, > 10.0, > 10.0, > 10.0	> 10.0, > 10.0, > 10.0, > 10.0		NA
MMV1049300		FC1=CC=CC=C1S(=O)(=O)N(CC1=CC=C(C=C1)C(=O)NC1CC1)C1CC1	2.38, > 10.0, > 10.0, 1.99	> 10.0, > 10.0, > 10.0, > 10.0		yes	CYTB
MMV1049738		NC1=NC=CN=C1C(=O)NC1=NC2=CC3=C(OCCO3)C=C2S1	> 10.0, > 10.0, > 10.0, > 10.0	> 10.0, > 10.0, > 10.0, > 10.0		NA
MMV1050452		CC1=CC(C)=NC(SCC(=O)N2CCN(CC2)C(=O)C2=CC=CO2)=N1	> 10.0, > 10.0, > 10.0, > 10.0	> 10.0, > 10.0, > 10.0, > 10.0		NA
MMV1050519		CC(C)NC(=O)C1=CC=C(C)N1C	> 10.0, > 10.0, > 10.0, > 10.0	> 10.0, > 10.0, > 10.0, > 10.0		NA
MMV1050520		CC1=NN(C(C)=C1)C1=CC=C(NC(=O)C2(CC2)C2=CC=CC=C2)C=N1	> 10.0, > 10.0, > 10.0, > 10.0	> 10.0, > 10.0, > 10.0, > 10.0		NA
MMV1051159		CN1C(=O)N(C)C(OC2=CC=CC3=C2OC(C)(C)C3)=C(C#N)C1=O	> 10.0, > 10.0, > 10.0, > 10.0	> 10.0, > 10.0, > 10.0, > 10.0		NA
MMV1052296		CC(C)NS(=O)(=O)C1=CC=CC(CNC2=C3C=CC=CC3=NC=N2)=C1	> 10.0, > 10.0, > 10.0, > 10.0	> 10.0, > 10.0, > 10.0, > 10.0		NA
MMV1055505		CC1=CC=C(CNC(=O)C2=CC=C(\C=C3/SC(=O)NC3=O)C=C2)C=C1	> 10.0, > 10.0, > 10.0, > 10.0	> 10.0, > 10.0, > 10.0, > 10.0		NA
MMV1057181		CCOC1=CC=CC=C1NC(=O)\C=C\C1=NN=C2N1N=CC1=CC=CC=C21	> 10.0, > 10.0, > 10.0, > 10.0	> 10.0, > 10.0, > 10.0, > 10.0		NA
MMV1058683		CC(C)NC(=O)NCC1=CC=C(C=C1)C(=O)OCC(=O)C(C#N)=C1NC2=CC=CC=C2N1	> 10.0, > 10.0, > 10.0, > 10.0	> 10.0, > 10.0, > 10.0, > 10.0		NA
MMV1065939		O=C(NC1=NC=CS1)C1=CC=C(N=C1)N1CCCCCC1	> 10.0, > 10.0, > 10.0, > 10.0	> 10.0, > 10.0, > 10.0, > 10.0		unknown
MMV1068837		CC1=CC=C(NC(=O)C2=CC3=C(CCCCCC3)S2)N=C1	4.20, > 10.0, > 10.0, > 10.0	9.98, > 10.0, > 10.0, > 10.0		yes	CYTB
MMV1068987		CC(SC1=C(C)N=C2C=CC=CC2=N1)C(=O)C1=CNC2=CC=CC=C12	1.03, 1.05, 0.896, 1.12	1.24, 1.26, 1.29, 1.37		no
MMV1069013		CN(CC1=NC(=O)C2=CC=CC=C2N1)CC1=NC(N)=NC(NC2=CC=C(C)C=C2)=N1	6.31, > 10.0, 8.73, 6.42	> 10.0, > 10.0, > 10.0, > 10.0		no
MMV1069255		CCCOC1=CC=C(\C=N\NC(=S)NC2=CC=CC=C2[N+]([O-])=O)C(O)=C1	9.91, > 10.0, 8.83, 9.53	> 10.0, > 10.0, > 10.0, > 10.0		no
MMV1069399		CN1C(N)=C(C(=O)COC(=O)C2(CCCC2)C2=CC=C(Cl)C=C2)C(=O)N(C)C1=O	> 10.0, > 10.0, > 10.0, > 10.0	> 10.0, > 10.0, > 10.0, > 10.0		NA
MMV1069886		CC1=CC(\C=C(/C#N)C(=O)NCC2CCCO2)=C(C)N1C1=CC=CC=C1C	> 10.0, > 10.0, > 10.0, > 10.0	> 10.0, > 10.0, > 10.0, > 10.0		NA
MMV1070017		CN1\C(SC2=CC=CC=C12)=N\C(=O)C1=CNC(=O)C=C1	> 10.0, > 10.0, > 10.0, > 10.0	> 10.0, > 10.0, > 10.0, > 10.0		NA
MMV1070882		CNC(=O)C1=CC=C2C(C)N(CCN12)C(=O)OCC1=CC=CC=C1	4.89, > 10.0, > 10.0, > 10.0	> 10.0, > 10.0, > 10.0, > 10.0		yes	DHODH
MMV1071073		CC1=NC2=C(C=NN2C(C)=C1)C(=O)NC1=CC=CC(\C=C\C2=CC=CC=N2)=C1	> 10.0, > 10.0, > 10.0, > 10.0	> 10.0, > 10.0, > 10.0, > 10.0		NA
MMV1071518		FC(F)(F)S(=O)(=O)C1=CC=C(C=C1)N1CCC(CC1)NC(=O)C1CC1	> 10.0, > 10.0, > 10.0, > 10.0	> 10.0, > 10.0, > 10.0, > 10.0		NA
MMV1071712		NC1=NN(C(=O)C2=CSC3=CC=CC=C23)C2=CC=CC=C12	> 10.0, > 10.0, > 10.0, > 10.0	> 10.0, > 10.0, > 10.0, > 10.0		NA
MMV1071768		COC1=CC=C2C(NC=C(C(=O)N(C)CC3=CC=C(F)C(F)=C3)C2=O)=C1	> 10.0, > 10.0, > 10.0, > 10.0	> 10.0, > 10.0, > 10.0, > 10.0		NA
MMV1072948		CC(C)NC(=O)N1CCCC(C1)C(=O)NC1=NC2=CC=CC=C2N1	> 10.0, > 10.0, > 10.0, > 10.0	> 10.0, > 10.0, > 10.0, > 10.0		NA
MMV1075268		CC(=O)C1=C(C)N=C2SC(C3=NC(=NO3)C(C)(C)C)=C(N)C2=C1	> 10.0, > 10.0, > 10.0, > 10.0	> 10.0, > 10.0, > 10.0, > 10.0		maybe	possible CYTB
MMV1076356		CNC1=C(C(=O)N(C)CC2=CC=C(C=C2)C(C)C)C(C)=NS1	2.04, 5.41, > 10.0, 6.57	4.99, > 10.0, > 10.0, > 10.0		yes	CYTB
MMV1078458		CC(C)N1C(C)=CC(C(=O)NCCC2=CC=CC(F)=C2)=C1C	> 10.0, > 10.0, > 10.0, > 10.0	> 10.0, > 10.0, > 10.0, > 10.0		NA
MMV1079594		OC1=CC=CC=C1NC(=O)C1=CC=C(CN2C=CN=C2)C=C1	2.00, 4.82, 1.09, 4.30	> 10.0, > 10.0, 3.11, > 10.0		no
MMV1081050		CC(C)N1C(C)=CC(C(=O)NC2=NC3=CC=CC=C3S2)=C1C	> 10.0, > 10.0, > 10.0, > 10.0	> 10.0, > 10.0, > 10.0, > 10.0		NA
MMV1081395		CCOC(=O)C1=CC=C(OC2=C(N=C3C=CC=CC3=N2)C(C#N)C(=O)OC)C=C1	> 10.0, > 10.0, > 10.0, > 10.0	> 10.0, > 10.0, > 10.0, > 10.0		NA
MMV1083923		CNC1=C2C=CC=CC2=NC(SCCS(=O)(=O)C2=CC=CC=C2)=N1	> 10.0, > 10.0, > 10.0, > 10.0	> 10.0, > 10.0, > 10.0, > 10.0		NA
MMV1084012		CC(C)(C)N1N=CC(C(=O)NCCOC2=CC=CC=C2)=C1C(F)(F)F	> 10.0, > 10.0, > 10.0, > 10.0	> 10.0, > 10.0, > 10.0, > 10.0		NA
MMV1084034		CC(=O)C1=C(C)NC(C(=O)N(CC=C)C2=NC3=C(CCCC3)S2)=C1C	> 10.0, > 10.0, > 10.0, > 10.0	> 10.0, > 10.0, > 10.0, > 10.0		NA
MMV1084062		CN(CC1=CC=CC=C1Br)C1=CC(C)=NC(N)=N1	> 10.0, > 10.0, > 10.0, > 10.0	> 10.0, > 10.0, > 10.0, > 10.0		NA
MMV1084146		CC1=CC=C(CC(=O)NCC2=CC=C(C=C2)C#N)C=C1	> 10.0, > 10.0, > 10.0, > 10.0	> 10.0, > 10.0, > 10.0, > 10.0		NA
MMV1085491		CC1=CC(C(=O)NCC2=NN=C3C=CC=CN23)=C(C)N1C1CCCCC1	> 10.0, > 10.0, > 10.0, > 10.0	> 10.0, > 10.0, > 10.0, > 10.0		NA
MMV1086039		CCN1C2=C(C=CC=C2)C2=C1C=CC(NC(C)C(=O)N1CCNC1=O)=C2	> 10.0, > 10.0, > 10.0, > 10.0	> 10.0, > 10.0, > 10.0, > 10.0		NA
MMV1086262		FC(F)(F)COC1=NC=C(C=C1Cl)C(=O)NC1=CC=CC2=CNN=C12	> 10.0, > 10.0, > 10.0, > 10.0	> 10.0, > 10.0, > 10.0, > 10.0		NA
MMV1086523		COC1=CC(CNC(=O)C2=C(C)N=CS2)=CC=C1OC1CCCC1	> 10.0, > 10.0, > 10.0, > 10.0	> 10.0, > 10.0, > 10.0, > 10.0		NA
MMV1087037		ClC1=CC=CC=C1C1=NC2=CC=C(NC(=O)C3=NNC(=O)C=C3)C=C2N1	7.36, > 10.0, > 10.0, > 10.0	> 10.0, > 10.0, > 10.0, > 10.0		unknown
MMV1087133		CC1=NOC(=C1)C(=O)NCC#CC1=CC=CC(=C1)C(F)(F)F	> 10.0, > 10.0, > 10.0, > 10.0	> 10.0, > 10.0, > 10.0, > 10.0		NA
MMV1088447		CC1=CC(C(=O)OC2=CC=CC=C2C(N)=O)=C(C)N1CC1=CC=CO1	> 10.0, > 10.0, > 10.0, > 10.0	> 10.0, > 10.0, > 10.0, > 10.0		NA
MMV1088595		CC(C)C1=CC=C2C=C(NC2=C1)C(=O)NC1=CC=C2OCC(=O)NC2=C1	> 10.0, > 10.0, > 10.0, > 10.0	> 10.0, > 10.0, > 10.0, > 10.0		NA
MMV1088860		CC1=C(SC2=C1C(=O)N=C(CC(N)=O)N2)C1=CC=CC=C1	> 10.0, > 10.0, > 10.0, > 10.0	> 10.0, > 10.0, > 10.0, > 10.0		NA
MMV1090336		CCOC1=CC=C(C=C1)C1=NC(=CS1)C(=O)NC1=NC=CC=C1O	> 10.0, > 10.0, > 10.0, > 10.0	> 10.0, > 10.0, > 10.0, > 10.0		NA
MMV1090408		CN(CC1=CC=C(C=C1)C(N)=O)C1=C2C=CC=CC2=NC=N1	> 10.0, > 10.0, > 10.0, > 10.0	> 10.0, > 10.0, > 10.0, > 10.0		NA
MMV1090686		CCOC1=CC=C(C=C1)C(=O)CN(C#N)C(=O)C1=CC=CC=C1	> 10.0, > 10.0, > 10.0, > 10.0	> 10.0, > 10.0, > 10.0, > 10.0		NA
MMV1091186		CC1=C(CC(N)=O)SC(SC2=C3C4=C(CCC4)SC3=NC=N2)=N1	1.14, 2.40, 1.28, 1.55	1.44, 2.78, 2.03, 2.19		no
MMV1091654		CC(=O)NC1=CC=CC2=C1CCN(C2)C1=C2C=CSC2=NC=N1	> 10.0, > 10.0, > 10.0, > 10.0	> 10.0, > 10.0, > 10.0, > 10.0		NA
MMV1092395		CN(CC1COC2=CC=CC=C2O1)C(=O)NC1=NC2=CC=CC=C2S1	> 10.0, > 10.0, > 10.0, > 10.0	> 10.0, > 10.0, > 10.0, > 10.0		NA
MMV1092454		CC1=C(CC(=O)NC2CCCCCCC2)C(=O)N=C(N1)C1=CC=CC=N1	> 10.0, > 10.0, > 10.0, > 10.0	> 10.0, > 10.0, > 10.0, > 10.0		NA
MMV1092500		CC1CC2=CC(=CC=C2N1CC1=CC=C(C=C1)N1N=C(C)C=C1C)S(N)(=O)=O	> 10.0, > 10.0, > 10.0, > 10.0	> 10.0, > 10.0, > 10.0, > 10.0		NA
MMV1092612		CN(C1CCCCC1)C1=CC=C(C=C1)C(=O)NC1=NC=C(C)S1	> 10.0, > 10.0, > 10.0, > 10.0	> 10.0, > 10.0, > 10.0, > 10.0		NA
MMV1092949		CC(C)(C)C1=NC(=NO1)C1=CC=C(N)C=C1	> 10.0, > 10.0, > 10.0, > 10.0	> 10.0, > 10.0, > 10.0, > 10.0		NA
MMV1097577		CCOC1=CC=C(C=C1)C1=NC(CC(=O)NCC2=CC=NC(OC)=C2)=CS1	> 10.0, > 10.0, > 10.0, > 10.0	> 10.0, > 10.0, > 10.0, > 10.0		NA
MMV1097781		CCC1=C(C=NN1C(C)(C)C)C(=O)NC1=NN(CCC2=CC=CC=N2)C=C1	> 10.0, > 10.0, > 10.0, > 10.0	> 10.0, > 10.0, > 10.0, > 10.0		NA
MMV1097981		CC(NC1=CC=C(OC2=CC=CC(F)=C2)C=C1)C(=O)N1CCNC1=O	> 10.0, > 10.0, > 10.0, > 10.0	> 10.0, > 10.0, > 10.0, > 10.0		NA
MMV1098418		CCOC(=O)C1=C(C)C(C(=O)CN(C)S(=O)(=O)C2=C(C)ON=C2C)=C(C)N1	2.31, > 10.0, > 10.0, > 10.0	> 10.0, > 10.0, > 10.0, > 10.0		yes	DHODH
MMV1098839		CNS(=O)(=O)C1=CC=C(O1)C(=O)NC1=CC=C(NC2=CC=CC=C2)C=C1	> 10.0, > 10.0, > 10.0, > 10.0	> 10.0, > 10.0, > 10.0, > 10.0		NA
MMV1100542		COC1=CC=CC=C1NC(=O)NCC1=NC(=CN1)C1=CC=CC=C1	> 10.0, > 10.0, > 10.0, > 10.0	> 10.0, > 10.0, > 10.0, > 10.0		NA
MMV1100803		CN1CCN(CC1)C1=CC=C(NC(=O)C2=C(C)C=CS2)N=C1	> 10.0, > 10.0, > 10.0, > 10.0	> 10.0, > 10.0, > 10.0, > 10.0		NA
MMV1101135		CN1CCN(CC1)C1=CC=C(NC(=O)C2=CC3=C(C)C=C(C)C=C3N2)C=N1	3.49, 3.53, 3.73, 2.42	7.16, 4.56, 6.27, > 10.0		no
MMV1102231		COC1=CC2=C(CN(CCNC3=C4C=CSC4=NC=N3)CC2)C=C1OC	> 10.0, > 10.0, > 10.0, > 10.0	> 10.0, > 10.0, > 10.0, > 10.0		NA
MMV1102398		O=C(NC1=CC=CC=C1)C1=CN(N=N1)C1=CC=C2OCCOC2=C1	> 10.0, > 10.0, > 10.0, > 10.0	> 10.0, > 10.0, > 10.0, > 10.0		NA
MMV1102399		COC(=O)C1=CC=C(CNC(=O)NCCN2C(C)CCC3=CC=CC=C23)C=C1	> 10.0, > 10.0, > 10.0, > 10.0	> 10.0, > 10.0, > 10.0, > 10.0		NA
MMV1102419		N#CC1=CC=C(NCCNC2=NC3=CC=CC=C3S2)N=C1	> 10.0, > 10.0, > 10.0, > 10.0	> 10.0, > 10.0, > 10.0, > 10.0		NA
MMV1102629		CC1=C(C=NN1C(C)(C)C)C(=O)NC1=CC=C(C)C(F)=C1	> 10.0, > 10.0, > 10.0, > 10.0	> 10.0, > 10.0, > 10.0, > 10.0		NA
MMV1102713		FC(F)(F)COC1=NC=CC=C1C(=O)NCC1=CC=C(C=C1)N1CCCC1=O	> 10.0, > 10.0, > 10.0, > 10.0	> 10.0, > 10.0, > 10.0, > 10.0		NA
MMV1102829		CCOC(=O)C1=CC=C(N=C1)N1CCN(CC1)C(C)C1=NC(=NO1)C(C)C	> 10.0, > 10.0, > 10.0, > 10.0	> 10.0, > 10.0, > 10.0, > 10.0		NA
MMV1102996		CCC1=NC(COC(=O)C2=C(NC)SN=C2C)=CS1	> 10.0, > 10.0, > 10.0, > 10.0	> 10.0, > 10.0, > 10.0, > 10.0		NA
MMV1103183		OC1=CC=CN=C1NC(=O)C1=CC=C(N=C1)N1CCOCC1	3.36, > 10.0, 1.35, 4.96	> 10.0, > 10.0, 4.57, > 10.0		no
MMV1103200		CC(NC(C)C1=CC=C(Cl)C=C1)C(=O)NC1=C(C=CS1)C(N)=O	> 10.0, > 10.0, > 10.0, > 10.0	> 10.0, > 10.0, > 10.0, > 10.0		NA
MMV1103291		CC1=CC=C(C=C1)C1=NOC(CN2CCN(CC2)C2=CC(C)=NC(N)=N2)=N1	> 10.0, > 10.0, > 10.0, > 10.0	> 10.0, > 10.0, > 10.0, > 10.0		NA
MMV1103645		CN(C)C1=CC(CNC(=O)C2=CC3=C(F)C=CC=C3S2)=CC=N1	> 10.0, > 10.0, > 10.0, > 10.0	> 10.0, > 10.0, > 10.0, > 10.0		NA
MMV1104039		O=C(N1CCN(CC1)C1=CC(=CC=N1)C#N)C1=CC=CC(=C1)N1C=CC=C1	> 10.0, > 10.0, > 10.0, > 10.0	> 10.0, > 10.0, > 10.0, > 10.0		NA
MMV1104109		COC1=CC=C(NC(=O)C2=CC=NN2)C=C1NC(=O)C1=CC=C(Cl)C=C1F	> 10.0, > 10.0, > 10.0, > 10.0	> 10.0, > 10.0, > 10.0, > 10.0		NA
MMV1151140		COC1=CC=C(C=C1)S(=O)(=O)N1CCSC2=CC(Cl)=CC=C12	> 10.0, > 10.0, > 10.0, > 10.0	> 10.0, > 10.0, > 10.0, > 10.0		NA
MMV1162938		COC1=CC=C(C=C1)S(=O)(=O)NN(C)C1=C2C=CC=CC2=NC(=N1)C(F)(F)F	> 10.0, > 10.0, > 10.0, > 10.0	> 10.0, > 10.0, > 10.0, > 10.0		NA
MMV1164831		CN(\N=C\C1CC(=O)NC(C)=C1C#N)C1=NC=C(C=C1Cl)C(F)(F)F	> 10.0, > 10.0, > 10.0, > 10.0	> 10.0, > 10.0, > 10.0, > 10.0		NA
MMV1167451		CN1C=C(CN2CCC3=C(C2)C(=NN3CC2=CC=CC=C2)C(=O)NCC2=NC=CS2)C2=CC=CC=C12	9.73, > 10.0, > 10.0, > 10.0	> 10.0, > 10.0, > 10.0, > 10.0		no
MMV1167992		CCNC(=O)C1=NN(CC2CC2)C2=C1CN(CC2)C(=O)C1=CC(=NN1)C1=CC=CC=C1F	> 10.0, > 10.0, 6.26, > 10.0	> 10.0, > 10.0, > 10.0, > 10.0		no
MMV1168594		CCN1N=C(C(=O)NCC2=CC=C(OC)C=C2)C2=C1CCN(C2)C(=O)C1=CC(C)=NN1	> 10.0, > 10.0, > 10.0, > 10.0	> 10.0, > 10.0, > 10.0, > 10.0		NA
MMV1168781		COC1=CC=CC(CN2N=C(C(=O)NC3CC3)C3=C2CCN(CC2=CC4=C(OCO4)C=C2Cl)C3)=C1	> 10.0, > 10.0, > 10.0, > 10.0	> 10.0, > 10.0, > 10.0, > 10.0		NA
MMV1168945		CC(C)CN1N=C(C(=O)NC2CCCC2)C2=C1CCN(C2)C(=O)C1=CSC(C)=N1	> 10.0, > 10.0, > 10.0, > 10.0	> 10.0, > 10.0, > 10.0, > 10.0		NA
MMV1169088		CCOC(=O)C1=NN(CCC2=CC=CC=C2)C2=C1CN(CC2)C(=O)C1=CC(C)=NN1	> 10.0, > 10.0, > 10.0, > 10.0	> 10.0, > 10.0, > 10.0, > 10.0		NA
MMV1169220		COC1=CC=C(CCN2N=C(C(=O)NC3CC3)C3=C2CCN(C3)C(=O)C2=CC(C)=NN2)C=C1	> 10.0, > 10.0, > 10.0, > 10.0	> 10.0, > 10.0, > 10.0, > 10.0		NA
MMV1169752		COCCNC(=O)C1=NN(CCC(C)C)C2=C1CN(CC2)C(=O)C1=CC(C)=NN1	> 10.0, > 10.0, > 10.0, > 10.0	> 10.0, > 10.0, > 10.0, > 10.0		NA
MMV1169802		CC1=NC(=CS1)C(=O)N1CCC2=C(C1)C(=NN2CCC1=CC=CC=C1)C(=O)NCC1=CC=CC=N1	> 10.0, > 10.0, > 10.0, > 10.0	> 10.0, > 10.0, > 10.0, > 10.0		NA
MMV1170432		CCN1N=C(C(=O)NCC2=CC=C(OC)C=C2)C2=C1CCN(C2)C(=O)C1CC2=CC=CC=C2O1	> 10.0, > 10.0, > 10.0, > 10.0	> 10.0, > 10.0, > 10.0, > 10.0		NA
MMV1171032		COC1=CC=CC=C1CN1CCN2[C@H](C1)C(=O)N[C@H](CC1=CC=C(O)C=C1)C2=O	> 10.0, > 10.0, > 10.0, > 10.0	> 10.0, > 10.0, > 10.0, > 10.0		NA
MMV1174026		CC(C)(C)C1=CC=C(OC2=CC=C(N)C=C2)C=C1	> 10.0, > 10.0, > 10.0, > 10.0	> 10.0, > 10.0, > 10.0, > 10.0		NA
MMV1174438		CC1=CC=CC=C1N1C(=O)C=C(O)N=C1SCC(=O)NC1CCCCC1	> 10.0, > 10.0, > 10.0, > 10.0	> 10.0, > 10.0, > 10.0, > 10.0		NA
MMV1174825		NC(=O)C1=CC(NC(=O)C2=CC=CS2)=CC=C1N1CCCCC1	> 10.0, > 10.0, > 10.0, > 10.0	> 10.0, > 10.0, > 10.0, > 10.0		NA
MMV1174946		CCC1=CC=C(\C=C\C2=CC=C3C=CC=C(O)C3=N2)C=C1	> 10.0, > 10.0, > 10.0, > 10.0	> 10.0, > 10.0, > 10.0, > 10.0		NA
MMV1175000		CC1=NN(C(C)=C1)C1=CC=C2C(Cl)=CC(Cl)=C(O)C2=N1	> 10.0, > 10.0, > 10.0, > 10.0	> 10.0, > 10.0, > 10.0, > 10.0		NA
MMV1175132		O=C(NC1=CC=C(OC2=CC=C3C=CC=CC3=C2)C=C1)C1=CC=CC=C1	4.85, 2.72, > 10.0, 1.46	> 10.0, > 10.0, > 10.0, > 10.0		yes	CYTB
MMV1175293		CC1=CC=NC(NC(=O)C2CN(C(=O)C2)C2=CC=C(C)C(C)=C2)=C1	> 10.0, > 10.0, > 10.0, > 10.0	> 10.0, > 10.0, > 10.0, > 10.0		NA
MMV1175522		NC1=C(SC2=NC3=C(CCCCC3)C=C12)C(=O)N1CCOCC1	> 10.0, > 10.0, > 10.0, > 10.0	> 10.0, > 10.0, > 10.0, > 10.0		NA
MMV1177519		CCOC(=O)CC1=CC=C(NC(=O)C2=CC=C(C=C2)C(C)(C)C)C=C1	> 10.0, > 10.0, > 10.0, > 10.0	> 10.0, > 10.0, > 10.0, > 10.0		NA
MMV1178683		CN(C1=CC=CC=C1)S(=O)(=O)C1=CC=C(NC(=O)C2=CC=CS2)C=C1	> 10.0, > 10.0, > 10.0, > 10.0	> 10.0, > 10.0, > 10.0, > 10.0		NA
MMV1179816		CC1CC2=CC(=CC=C2N1S(=O)(=O)C1=CC=C(C)C=C1)S(N)(=O)=O	> 10.0, > 10.0, > 10.0, > 10.0	> 10.0, > 10.0, > 10.0, > 10.0		NA
MMV1185795		CC1=CC=C(C2=CSC(NC3=CC=CC=N3)=N2)C(C)=C1	> 10.0, > 10.0, > 10.0, > 10.0	> 10.0, > 10.0, > 10.0, > 10.0		NA
MMV1186078		CC(=O)C1=C(C)NC(C(=O)NC2=NC3=CC=CC=C3N2)=C1C	> 10.0, > 10.0, > 10.0, > 10.0	> 10.0, > 10.0, > 10.0, > 10.0		NA
MMV1186403		FC(F)(F)C1=CC=CC(CNC2=C3C=CSC3=NC=N2)=C1	> 10.0, > 10.0, > 10.0, > 10.0	> 10.0, > 10.0, > 10.0, > 10.0		NA
MMV1186415		FC1=CC=C(NC(=O)C2=C3C=CC=CC3=NN2)C=C1Cl	> 10.0, > 10.0, > 10.0, > 10.0	> 10.0, > 10.0, > 10.0, > 10.0		NA
MMV1186606		FC(F)(F)C1=CC(NC(=O)CN2CCN(CC(=O)NC3=C(C=CS3)C#N)CC2)=CC=C1Cl	> 10.0, > 10.0, > 10.0, > 10.0	> 10.0, > 10.0, > 10.0, > 10.0		NA
MMV1186923		O=C(NC1=CC=C(C=C1)C1=NC2=CC=CC=C2N1)C1CCC1	> 10.0, > 10.0, > 10.0, > 10.0	> 10.0, > 10.0, > 10.0, > 10.0		NA
MMV1186934		OC1=CC=C(F)C=C1C(=O)C1=CN=C2C=C3OCCOC3=CC2=C1	> 10.0, > 10.0, > 10.0, > 10.0	> 10.0, > 10.0, > 10.0, > 10.0		NA
MMV1186972		CCOC1=CC=C(CN(C)CC(=O)NCCC2=CC=C(C=C2)S(N)(=O)=O)C=C1	> 10.0, > 10.0, > 10.0, > 10.0	> 10.0, > 10.0, > 10.0, > 10.0		NA
MMV1186979		CN1CCN(CC1)C1=CC=CC=C1NC(=O)C1=CC=CC(OC2=CC=CC=C2)=C1	0.783, > 10.0, > 10.0, > 10.0	1.86, > 10.0, > 10.0, > 10.0		unknown
MMV1187258		COC1=CC=C(CNC2=C3C=CC=CC3=NC=N2)C=C1				ND
MMV1187425		CN(C)C1=CC=C(C=C1)C1=NC2=CC=C(C)C=C2N1	> 10.0, > 10.0, > 10.0, > 10.0	> 10.0, > 10.0, > 10.0, > 10.0		NA
MMV1187504		ClC1=CC=C(C=C1N=C1NN=C(CS1)C1=CNC2=CC=CC=C12)S(=O)(=O)N1CCOCC1	3.30, 3.89, 4.56, 6.42	> 10.0, > 10.0, > 10.0, > 10.0		no
MMV1187523		COC1=CC=C(O)C(=C1)C(=O)C1=CN=C2C=C3OCCOC3=CC2=C1	> 10.0, > 10.0, > 10.0, > 10.0	> 10.0, > 10.0, > 10.0, > 10.0		NA
MMV1187623		CNC1=NC(=CS1)C1=C(C)C(C(=O)OC)=C(C)N1	> 10.0, > 10.0, > 10.0, > 10.0	> 10.0, > 10.0, > 10.0, > 10.0		NA
MMV1187634		COC1=CC=C2C=C(CN(C)CC(=O)NC3=C(C=CS3)C(N)=O)C=CC2=C1	> 10.0, > 10.0, > 10.0, > 10.0	> 10.0, > 10.0, > 10.0, > 10.0		NA
MMV1187778		O=C1C2=CC=CC=C2NC2=CC=C(OC3=C4SC=CC4=NC=N3)C=C12	2.85, > 10.0, > 10.0, > 10.0	> 10.0, > 10.0, > 10.0, > 10.0		yes	CYTB
MMV1187880		C(NC1=C2SC=CC2=NC=N1)C1=CC=C(CN2CCOCC2)C=C1	> 10.0, > 10.0, > 10.0, > 10.0	> 10.0, > 10.0, > 10.0, > 10.0		NA
MMV1188137		FC1=CC=C(NC2=NNC(O2)=C2C=CC=CC2=C)C(F)=C1F	> 10.0, > 10.0, > 10.0, > 10.0	> 10.0, > 10.0, > 10.0, > 10.0		NA
MMV1188401		COCC(C)NC1=C2C(SC=C2C2=CC=C(OC)C=C2)=NC=N1	> 10.0, > 10.0, > 10.0, > 10.0	> 10.0, > 10.0, > 10.0, > 10.0		NA
MMV1188501		CN1CCN(CC1)C1=CC=C(Cl)C=C1NC(=O)C1=CC=CC(OC2=CC=CC=C2)=C1	0.871, > 10.0, > 10.0, > 10.0	4.33, > 10.0, > 10.0, > 10.0		unknown
MMV1188599		CC(NC1=C2C=CSC2=NC=N1)C1=CC=C(C=C1)N1C=NC=N1	> 10.0, > 10.0, > 10.0, > 10.0	> 10.0, > 10.0, > 10.0, > 10.0		NA
MMV1188683		CC1=CC=C(CNC2=C3C=CSC3=NC=N2)C=C1	> 10.0, > 10.0, > 10.0, > 10.0	> 10.0, > 10.0, > 10.0, > 10.0		NA
MMV1188687		CC(C)N1N=CC2=CC(=CN=C12)C(=O)NC1=NC(=CS1)C1=CC=CC=N1	> 10.0, > 10.0, > 10.0, > 10.0	> 10.0, > 10.0, > 10.0, > 10.0		NA
MMV1188932		COC1=CC=C(C=C1)C1=CSC2=NC=NC(NCC(=O)NC(C)C)=C12	> 10.0, > 10.0, > 10.0, > 10.0	> 10.0, > 10.0, > 10.0, > 10.0		NA
MMV1188942		N#CC1=CC=C(CN2CCCN(CC2)C2=C3C=CSC3=NC=N2)C=C1	> 10.0, > 10.0, > 10.0, > 10.0	> 10.0, > 10.0, > 10.0, > 10.0		NA
MMV1189010		CC1=NC(=CS1)C1=CC=C(CCNC2=C3C=CSC3=NC=N2)C=C1	> 10.0, > 10.0, > 10.0, > 10.0	> 10.0, > 10.0, > 10.0, > 10.0		NA
MMV1189017		N#C\C(=C/C1=CN(CC2=CC=CC=C2)N=C1C1=CC=CN=C1)C1=NC2=CC=CC=C2N1	> 10.0, > 10.0, > 10.0, 3.40	> 10.0, > 10.0, > 10.0, 9.23		no
MMV1189050		C(COC1=CC=C2C=CC=CC2=C1)NC1=C2C=CSC2=NC=N1	> 10.0, > 10.0, > 10.0, > 10.0	> 10.0, > 10.0, > 10.0, > 10.0		NA
MMV1189093		O=C(NC1=CC=C(C=C1)N1CCCCCC1)C1=CC=CN1	3.87, > 10.0, > 10.0, > 10.0	> 10.0, > 10.0, > 10.0, > 10.0		yes	CYTB
MMV1189198		CNC1=NN=C(SC2=C3SC=CC3=NC=N2)S1	1.52, 1.85, 1.67, 1.35	2.48, 3.99, 2.66, 2.22		no
MMV1189204		C1COC2=CC(=CC=C2O1)C1=CSC(NC2=CC=CC=N2)=N1	> 10.0, > 10.0, > 10.0, > 10.0	> 10.0, > 10.0, > 10.0, > 10.0		NA
MMV1189211		CC1=CC(=C(C)N1C1=CC=CC=N1)C1=NNC(SC1)=NC1CC1	> 10.0, > 10.0, > 10.0, > 10.0	> 10.0, > 10.0, > 10.0, > 10.0		NA
MMV1189352		CCN(CC)S(=O)(=O)N1CCN(CC1)C(=O)C1=C2C=CC=CC2=NN1	> 10.0, > 10.0, > 10.0, > 10.0	> 10.0, > 10.0, > 10.0, > 10.0		NA
MMV1189430		BrC1=CC=C(CC2=CN=C(NC(=O)C3=CC4=NNN=C4C=C3)S2)C=C1	> 10.0, > 10.0, > 10.0, > 10.0	> 10.0, > 10.0, > 10.0, > 10.0		NA
MMV1189534		CN1N=C(C)C(CC(=O)NC2=CC=C(C=C2)N2C=NC3=CC=CC=C23)=C1C	> 10.0, > 10.0, > 10.0, > 10.0	> 10.0, > 10.0, > 10.0, > 10.0		NA
MMV1189538		CC(NCC(=O)N1C(C)CC2=CC(=CC=C12)S(N)(=O)=O)C1CC2CCC1C2	> 10.0, > 10.0, > 10.0, > 10.0	> 10.0, > 10.0, > 10.0, > 10.0		NA
MMV1189577		CC(NC1=C2C=CSC2=NC=N1)C1=CC=C(F)C=C1	> 10.0, > 10.0, > 10.0, > 10.0	> 10.0, > 10.0, > 10.0, > 10.0		NA
MMV1189626		CN1N=CC2=C(NCC3=CC=C(O3)C3=CC=C(Cl)C=C3)N=CN=C12	> 10.0, > 10.0, > 10.0, > 10.0	> 10.0, > 10.0, > 10.0, > 10.0		NA
MMV1189654		CN(C)S(=O)(=O)C1=CC=CC(=C1)C(=O)NC1=CN=C2C=CC=CC2=C1	9.10, > 10.0, 6.51, 9.63	> 10.0, > 10.0, > 10.0, > 10.0		no
MMV1189721		COC1=CC=C2C=C(CNC3=NC=NC4=NNC=C34)C=CC2=C1	> 10.0, > 10.0, > 10.0, > 10.0	> 10.0, > 10.0, > 10.0, > 10.0		NA
MMV1189850		OC1=CC=CC=C1C(=O)C1=CNC(=C1)C1=CC=NC(=C1)N1CCCC1	> 10.0, > 10.0, > 10.0, > 10.0	> 10.0, > 10.0, > 10.0, > 10.0		NA
MMV1190235		CC(N(C)CC1=CC=C(OCC2=CC=C(Cl)C=C2)C=C1)C(=O)NC(N)=O	> 10.0, > 10.0, > 10.0, > 10.0	> 10.0, > 10.0, > 10.0, > 10.0		NA
MMV1190315		ClC1=CC=C2C(NCC3=CC=C(NC(=O)C4CC4)C=C3)=NC=NC2=C1	> 10.0, > 10.0, > 10.0, > 10.0	> 10.0, > 10.0, > 10.0, > 10.0		NA
MMV1190358		CC1=NC(\C=C\C(=O)NC2=NC3=CC=CC=C3N2)=CS1	> 10.0, > 10.0, > 10.0, > 10.0	> 10.0, > 10.0, > 10.0, > 10.0		NA
MMV1190579		O=C(NC1=CC=C(C=N1)N1CCOCC1)C1=CC=CC=C1	> 10.0, > 10.0, > 10.0, > 10.0	> 10.0, > 10.0, > 10.0, > 10.0		NA
MMV1190624		NC1=NC(NC2=CC=C(F)C=C2F)=C(C#N)C(CC#N)=C1C#N	> 10.0, > 10.0, > 10.0, > 10.0	> 10.0, > 10.0, > 10.0, > 10.0		NA
MMV1190694		O=C(NC1=CC=CC(=C1)C(=O)NC1=CN=C2C=CC=CC2=C1)C1=CC=CS1	> 10.0, > 10.0, 5.56, > 10.0	> 10.0, > 10.0, 9.71, > 10.0		ND
MMV1190777		CC(C)(C)C1=CC=C(C=C1)C(=O)NC1=NC=CC=C1O	> 10.0, > 10.0, > 10.0, > 10.0	> 10.0, > 10.0, > 10.0, > 10.0		NA
MMV1190813		O=C(NC1=CC=CC=C1)C1=CC=C(CN2CCN(CCOC3=CC=CC=C3)CC2)C=C1	> 10.0, > 10.0, > 10.0, > 10.0	> 10.0, > 10.0, > 10.0, > 10.0		NA
MMV1191233		CN(C)C1=CC=C(C=C1)C(=O)NC1=CN=C2C=CC=CC2=C1	> 10.0, > 10.0, > 10.0, > 10.0	> 10.0, > 10.0, > 10.0, > 10.0		NA
MMV1191277		CC1=NC(NCCNC2=CN=CC=N2)=C2C(SC=C2C2=CC=CS2)=N1	> 10.0, > 10.0, > 10.0, > 10.0	> 10.0, > 10.0, > 10.0, > 10.0		NA
MMV1191323		FC1=CC=CC(=C1)C(=O)NC1=CC=C(C=N1)N1CCCC1	> 10.0, > 10.0, > 10.0, > 10.0	> 10.0, > 10.0, > 10.0, > 10.0		NA
MMV1191375		CN(C)CC1=CC=C(CNC2=C3C(SC=C3C3=CC=CC=C3)=NC=N2)C=C1	> 10.0, > 10.0, > 10.0, > 10.0	> 10.0, > 10.0, > 10.0, > 10.0		NA
MMV1191430		C(CNC1=C2C=CC=CC2=NC(=N1)C1=CC=NC=C1)NC1=CC=CC=N1	9.27, > 10.0, 8.12, > 10.0	> 10.0, > 10.0, > 10.0, > 10.0		no
MMV1191959		COC1=CC(OC)=CC(NC2=C3SC=CC3=NC=N2)=C1	> 10.0, > 10.0, > 10.0, > 10.0	> 10.0, > 10.0, > 10.0, > 10.0		NA
MMV1192273		CS(=O)(=O)N1CCCC2=CC(=CC=C12)C1=CSC(NC2=CC=CC=N2)=N1	> 10.0, > 10.0, > 10.0, > 10.0	> 10.0, > 10.0, > 10.0, > 10.0		NA
MMV1192291		C(NC1=C2C=CC=CC2=NC=N1)C1=CC=C(N=C1)N1CCCC1	> 10.0, > 10.0, > 10.0, > 10.0	> 10.0, > 10.0, > 10.0, > 10.0		NA
MMV1192489		O=C(NCCCC1=NC2=CC=CC=C2N1)C1=C2C=CC=CC2=NN1	> 10.0, > 10.0, > 10.0, > 10.0	> 10.0, > 10.0, > 10.0, > 10.0		NA
MMV1192546		CC(=O)C1=C(C)NC(C(=O)NC2=CC=C(OC3=CC=CC=C3Cl)C=C2)=C1C	> 10.0, > 10.0, > 10.0, > 10.0	> 10.0, > 10.0, > 10.0, > 10.0		NA
MMV1192560		OC1=CC=CN=C1NC(=O)C1=CC=C(C=C1)N1C=CN=C1	> 10.0, > 10.0, > 10.0, > 10.0	> 10.0, > 10.0, > 10.0, > 10.0		NA
MMV1192735		OC1=CC=CN=C1NC(=O)C1=CC=C(C=C1)N1C=NC2=CC=CC=C12	> 10.0, > 10.0, > 10.0, > 10.0	> 10.0, > 10.0, > 10.0, > 10.0		NA
MMV1192752		CN1N=CC2=C(N=CN=C12)N1CCN(CC(=O)NC2=NC(=CS2)C2=CNC3=CC=CC=C23)CC1	> 10.0, > 10.0, > 10.0, > 10.0	> 10.0, > 10.0, > 10.0, > 10.0		NA
MMV1192895		FC(F)(F)C1=NC(NCCNC2=CC=CC=N2)=C2C=CC=CC2=N1	> 10.0, > 10.0, > 10.0, > 10.0	> 10.0, > 10.0, > 10.0, > 10.0		NA
MMV1193478		BrC1=CC=C(C=C1)[N+]1=NC(=NN1C1=NNN=N1)C1=CC=CC=C1	> 10.0, > 10.0, > 10.0, > 10.0	> 10.0, > 10.0, > 10.0, > 10.0		NA
MMV1193566		CC1N(C)C2=CC=C(\C=C\C3=CC=[N+](C)C=C3)C=C2C1(C)C	0.0197, > 10.0, 0.966, > 10.0	> 10.0, > 10.0, > 10.0, > 10.0		no
MMV1193707		O=C1N(N=CC2=CC=CC=C12)C1=NC2=CC=CC=C2S1	> 10.0, > 10.0, > 10.0, > 10.0	> 10.0, > 10.0, > 10.0, > 10.0		NA
MMV1193928		CC(=O)C1=CC=C(C=C1)C1=CC=C(O1)C(=O)N1CCCC2=CC=CC=C12	> 10.0, > 10.0, > 10.0, > 10.0	> 10.0, > 10.0, > 10.0, > 10.0		NA
MMV1193982		CC1=NN(C(OC2=CC=CC=C2)=C1\C=C1/C(=O)NC2=CC=CC=C12)C1=CC=CC=C1	> 10.0, > 10.0, > 10.0, > 10.0	> 10.0, > 10.0, > 10.0, > 10.0		NA
MMV1194449		CC1=CC(C(=O)CN2N=NC3=CC=CC=C3C2=O)=C(C)N1C1=CC=CC=C1F	> 10.0, > 10.0, > 10.0, > 10.0	> 10.0, > 10.0, > 10.0, > 10.0		NA
MMV1195834		CC1=CC(C(=O)CN2C(CO)=NC3=CC=CC=C23)=C(C)N1C1=CC=CC=C1	> 10.0, > 10.0, > 10.0, > 10.0	> 10.0, > 10.0, > 10.0, > 10.0		NA
MMV1196783		CC1=CC=C(S1)S(=O)(=O)NC1=C2C=CC=NC2=CC=C1	> 10.0, > 10.0, > 10.0, > 10.0	> 10.0, > 10.0, > 10.0, > 10.0		NA
MMV1198650		CCOC1=CC=C(OC2=CC=C(C=C2)S(=O)(=O)NC(C)C2=CC=NC=C2)C=C1	> 10.0, > 10.0, > 10.0, > 10.0	> 10.0, > 10.0, > 10.0, > 10.0		NA
MMV1198819		COC1=CC=CC(=C1)C1=CSC(=N1)C1=NN=C2CSC3=CC=CC=C3N12	> 10.0, > 10.0, > 10.0, > 10.0	> 10.0, > 10.0, > 10.0, > 10.0		NA
MMV1199639		ClC1=C2C=CC=NC2=C2OCN(CC3=CC=CO3)CC2=C1	> 10.0, > 10.0, > 10.0, > 10.0	> 10.0, > 10.0, > 10.0, > 10.0		NA
MMV1200029		CC1=CC=C(S1)C(=O)COC(=O)CC1=NNC(=O)C2=CC=CC=C12	> 10.0, > 10.0, > 10.0, > 10.0	> 10.0, > 10.0, > 10.0, > 10.0		NA
MMV1205391		CC(C)CN1C(C)=CC(=C1C)C1=NC(=O)C2=CC=CC=C2N1	2.65, > 10.0, > 10.0, > 10.0	9.72, > 10.0, > 10.0, > 10.0		yes	CYTB
MMV1205466		CC1=CC(C(=O)COC2=CC=C(C=C2)C(N)=O)=C(C)N1C1=CC=C2OCOC2=C1	> 10.0, > 10.0, > 10.0, > 10.0	> 10.0, > 10.0, > 10.0, > 10.0		NA
MMV1206386		COC1=CC=C2N(CCCC2=C1)C(=O)C1=C(C)C=CO1	(IC50 could not be calculated), > 10.0, > 10.0, > 10.0	(IC90 could not be calculated), > 10.0, > 10.0, > 10.0		NA
MMV1206599		CCC1=C(C=NN1C1=CC=CC(Cl)=C1)C(=O)NC1=NC(C)=CS1	> 10.0, > 10.0, > 10.0, > 10.0	> 10.0, > 10.0, > 10.0, > 10.0		NA
MMV1207324		CS(=O)(=O)NC1=C2C(SC=C2C2=CC=CC=C2)=NC(=N1)C1=CC=CC=N1	> 10.0, > 10.0, > 10.0, > 10.0	> 10.0, > 10.0, > 10.0, > 10.0		NA
MMV1207530		CN1N=CC(C#N)=C1NC(=O)C1=CC=CC(OC2=CC=CC=C2)=C1	> 10.0, > 10.0, > 10.0, > 10.0	> 10.0, > 10.0, > 10.0, > 10.0		NA
MMV1207608		CNC1=C(C(=O)NCC2=CC=C(COCC(F)(F)F)C=C2)C(C)=NS1	6.00, > 10.0, > 10.0, > 10.0	8.74, > 10.0, > 10.0, > 10.0		ND
MMV1208479		OC(C1=CN2C=C(N=C2S1)C1=CC=CC=C1)(C(F)(F)F)C(F)(F)F	> 10.0, > 10.0, > 10.0, > 10.0	> 10.0, > 10.0, > 10.0, > 10.0		NA
MMV1208633		CC1CC2=CC=CC=C2N1S(=O)(=O)C1=CC=CC(=C1)C(=O)NC1=NOC(C)=C1	4.97, > 10.0, > 10.0, > 10.0	> 10.0, > 10.0, > 10.0, > 10.0		no
MMV1209094		COC1=CC(=CC(OC)=C1OC)C(=O)C1=C(C=C2C=CC=CN12)C1=CC=CC=C1	> 10.0, > 10.0, > 10.0, > 10.0	> 10.0, > 10.0, > 10.0, > 10.0		NA
MMV1209109		CC1=CC(C(=O)CSC2=NC3=CC=CC=C3N2)=C(C)N1C1=CC=C(F)C=C1	> 10.0, 2.22, > 10.0, > 10.0	> 10.0, > 10.0, > 10.0, > 10.0		yes	CYTB
MMV1209166		CC1=NN(C(Cl)=C1\C=C1/C(=O)NC2=CC=CC=C12)C1=CC=C(F)C=C1	> 10.0, > 10.0, > 10.0, > 10.0	> 10.0, > 10.0, > 10.0, > 10.0		NA
MMV1209196		COC1=CC=C(\C=C\C2=CC=C3C(Cl)=CC(Cl)=C(O)C3=N2)C=C1	> 10.0, > 10.0, > 10.0, > 10.0	> 10.0, > 10.0, > 10.0, > 10.0		NA
MMV1209862		COCCN1COC2=C3N=CC=CC3=C(Cl)C=C2C1	6.15, > 10.0, 9.38, 4.02	> 10.0, > 10.0, > 10.0, > 10.0		no
MMV1209874		CC1=CC(C(=O)CN2C=NC3=CC=CC=C3C2=O)=C(C)N1C1=CC=CC=C1	> 10.0, > 10.0, > 10.0, > 10.0	> 10.0, > 10.0, > 10.0, > 10.0		NA
MMV1209905		CCN(CC)CCN1COC2=C3N=CC=CC3=C(Cl)C=C2C1	3.63, 3.42, 3.70, > 10.0	4.61, 3.79, 4.78, > 10.0		no
MMV1209922		CC1S\C(NC1=O)=C/C1=NC2=CC=CC=C2S1	> 10.0, > 10.0, > 10.0, > 10.0	> 10.0, > 10.0, > 10.0, > 10.0		NA
MMV1209939		C(SC1=NC2=C(N=N1)C1=C(N2)C=CC=C1)C1=CN2C=CSC2=N1	6.58, > 10.0, > 10.0, > 10.0	> 10.0, > 10.0, > 10.0, > 10.0		unknown
MMV1210104		OC(=O)C1=C2C=CC=CC2=NC2=C1CC\C2=C/C1=CC=CC=C1Cl	> 10.0, > 10.0, > 10.0, > 10.0	> 10.0, > 10.0, > 10.0, > 10.0		NA
MMV1210115		ClC1=CN2C=C(CSC3=NC4=C(N=N3)C3=C(N4)C=CC=C3)N=C2C=C1	> 10.0, > 10.0, > 10.0, > 10.0	> 10.0, > 10.0, > 10.0, > 10.0		NA
MMV1212326		CCOC(=O)C1=C(C)NC(C(=O)CSC2=NC=CN2C)=C1C	> 10.0, > 10.0, > 10.0, > 10.0	> 10.0, > 10.0, > 10.0, > 10.0		NA
MMV1212338		CC1=CC=C(\C=C2/CCC3=C2N=C2C=CC=CC2=C3C(=O)OCC#N)C=C1	> 10.0, > 10.0, > 10.0, > 10.0	> 10.0, > 10.0, > 10.0, > 10.0		NA
MMV1212393		CC1=CC(C(=O)CSC2=NC3=CC=CC=C3S2)=C(C)N1CC=C	> 10.0, > 10.0, > 10.0, > 10.0	> 10.0, > 10.0, > 10.0, > 10.0		NA
MMV1212722		CC1=CC(C(=O)COC(=O)C2=C3C=CC=CC3=NN2)=C(C)N1CC1=CC=CS1	> 10.0, > 10.0, > 10.0, > 10.0	> 10.0, > 10.0, > 10.0, > 10.0		NA
MMV1212887		O=C1C=C(CN2CCCCCC2)N=C2SC=CN12	> 10.0, > 10.0, > 10.0, > 10.0	> 10.0, > 10.0, > 10.0, > 10.0		NA
MMV1213024		COC1=CC=C(\C=C2/N=C(SCC(O)=O)N(CC3=CC=CC=C3)C2=O)C=C1	> 10.0, > 10.0, > 10.0, > 10.0	> 10.0, > 10.0, > 10.0, > 10.0		NA
MMV1213307		COCC(C)N1C(C)=CC(C(=O)COC(=O)C2=CC=CN2C)=C1C	> 10.0, > 10.0, > 10.0, > 10.0	> 10.0, > 10.0, > 10.0, > 10.0		NA
MMV1214151		CC(=O)C1=C(C)NC(C(=O)OCCOC2=CC=CC=C2)=C1C	> 10.0, > 10.0, > 10.0, > 10.0	> 10.0, > 10.0, > 10.0, > 10.0		NA
MMV1214532		CC(C)C1=CC=C(\C=C2/CCC3=C2N=C2C=CC=CC2=C3C(O)=O)C=C1	> 10.0, > 10.0, > 10.0, > 10.0	> 10.0, > 10.0, > 10.0, > 10.0		NA
MMV1216029		CC1=CC(C(=O)CSC2=NC3=CC=CC=C3N2)=C(C)N1CC=C	> 10.0, > 10.0, > 10.0, > 10.0	> 10.0, > 10.0, > 10.0, > 10.0		NA
MMV1220686		CC1=C(CSC2=NC3=C(C(=CS3)C3CC3)C(=O)N2CC=C)C(C)=NO1	> 10.0, > 10.0, > 10.0, > 10.0	> 10.0, > 10.0, > 10.0, > 10.0		NA
MMV1220719		COC1=CC=C(CN=C2NN=C(CS2)C2=CC3=CC=CC=C3O2)C=C1	3.55, 8.92, 3.78, 6.42	7.59, > 10.0, 5.05, > 10.0		no
MMV1221826		CC1=CC(C(=O)COC(=O)C2=CC=CC=C2O)=C(C)N1CC1CCCO1	> 10.0, > 10.0, > 10.0, > 10.0	> 10.0, > 10.0, > 10.0, > 10.0		NA
MMV1221902		CC1=CC(C(=O)COC(=O)C2=CC=CC=C2C)=C(C)N1CC1=CC=CO1	> 10.0, > 10.0, > 10.0, > 10.0	> 10.0, > 10.0, > 10.0, > 10.0		NA
MMV1221911		CCOC(=O)C1=C(C)C(C(=O)OCC(=O)NC2=CC=C(Cl)C=N2)=C(C)N1	> 10.0, > 10.0, > 10.0, > 10.0	> 10.0, > 10.0, > 10.0, > 10.0		NA
MMV1222590		O=C(CN1N=NC2=CC=CC=C2C1=O)C1=CC=C(C=C1)C1CCCCC1	> 10.0, > 10.0, > 10.0, > 10.0	> 10.0, > 10.0, > 10.0, > 10.0		NA
MMV1222698		CCOC(=O)C1=C(COC(=O)C2=C(C)ON=C2CC)C(C#N)=C(N)S1	> 10.0, > 10.0, > 10.0, > 10.0	> 10.0, > 10.0, > 10.0, > 10.0		NA
MMV1222726		NC1=C(C#N)C(=NN1C(=O)NC1=CC=C(Cl)C(Cl)=C1)N1CCCC1	> 10.0, > 10.0, > 10.0, > 10.0	> 10.0, > 10.0, > 10.0, > 10.0		no
MMV1222867		CC1=CC(C(=O)CN2N=NC3=CC=CC=C3C2=O)=C(C)N1C1=CC=CC=C1	> 10.0, > 10.0, > 10.0, > 10.0	> 10.0, > 10.0, > 10.0, > 10.0		NA
MMV1222990		CC1=CSC(SCC(=O)C2=C(C)N(C(C)=C2)C2=CC=CC=C2)=N1	> 10.0, > 10.0, > 10.0, > 10.0	> 10.0, > 10.0, > 10.0, > 10.0		NA
MMV1223005		CC1=CC(C(=O)CSC2=NC3=CC=CC=C3O2)=C(C)N1CC=C	> 10.0, > 10.0, > 10.0, > 10.0	> 10.0, > 10.0, > 10.0, > 10.0		NA
MMV1223531		CC1CC(CC(C)(C)C1)NC(=O)C1=CC2=C(N=C3C=CC=CN3C2=O)N1C	> 10.0, > 10.0, > 10.0, > 10.0	> 10.0, > 10.0, > 10.0, > 10.0		NA
MMV1223550		CC(=O)C1=C(C)NC(C(=O)NC2=CC=C3C=CC=CC3=N2)=C1C	> 10.0, > 10.0, > 10.0, > 10.0	> 10.0, > 10.0, > 10.0, > 10.0		NA
MMV1223789		CC1=CC=C(NS(=O)(=O)C2=CC=C(C=C2)C(=O)NC2=NC=CC=C2O)C=C1	2.34, 3.17, 1.19, 2.43	> 10.0, 9.46, 3.83, 6.80		no
MMV1229052		COC(=O)CCSC1=C2C=C(OC)C=CC2=NC2=CC(Cl)=CC=C12	> 10.0, > 10.0, > 10.0, > 10.0	> 10.0, > 10.0, > 10.0, > 10.0		NA
MMV1232948		CNC1=C(C(=O)OCC2=CC(C(=O)OC)=C(C)O2)C(C)=NS1	> 10.0, > 10.0, > 10.0, > 10.0	> 10.0, > 10.0, > 10.0, > 10.0		NA
MMV1236007		CCOC1=CC=CC(C2NC3=CC=CC=C3C(=O)N2C2CC2)=C1O	> 10.0, > 10.0, > 10.0, > 10.0	> 10.0, > 10.0, > 10.0, > 10.0		NA
MMV1236481		O=C(NC1=NC(=CS1)C1=CC=CC=N1)C1=CC=C(C=C1)N1C=NC=N1	> 10.0, > 10.0, > 10.0, > 10.0	> 10.0, > 10.0, > 10.0, > 10.0		NA
MMV1240589		O=C(NC1=NC2=CC=C(OC3=CC=CC=C3)C=C2S1)C1=COCCO1	> 10.0, > 10.0, > 10.0, > 10.0	> 10.0, > 10.0, > 10.0, > 10.0		NA
MMV1240833		CN(CC(=O)NC1CC1)C(=O)CNC1=CC=CC=C1OC1=CC=CC=C1	> 10.0, > 10.0, > 10.0, 2.39	> 10.0, > 10.0, > 10.0, > 10.0		yes	CYTB
MMV1250707		CCN1N=NN=C1SC1=C2C3=C(CCC3)SC2=NC(C)=N1	> 10.0, > 10.0, > 10.0, > 10.0	> 10.0, > 10.0, > 10.0, > 10.0		NA
MMV1252177		O=S(=O)(N1CCCC1C1=NN=C2C=CC=CN12)C1=CC=C2C=CC=CC2=C1	> 10.0, > 10.0, > 10.0, > 10.0	> 10.0, > 10.0, > 10.0, > 10.0		NA
MMV1252651		COC1=CC=C(C=C1OC)C1=NC(=CS1)C(=O)N1CCC2=CC=CC=C12	> 10.0, > 10.0, > 10.0, > 10.0	> 10.0, > 10.0, > 10.0, > 10.0		NA
MMV125273		CC1=CC=C2N=CN=C(NCCC3=CC=CC=C3)C2=C1	6.10, > 10.0, 7.95, 3.12	> 10.0, > 10.0, > 10.0, 3.51		no
MMV1252880		CC(C)CC1=NN=C(NC(=O)C2=CN3C=CC(C)=CC3=N2)S1	> 10.0, > 10.0, > 10.0, > 10.0	> 10.0, > 10.0, > 10.0, > 10.0		NA
MMV1257419		CC(C)N1C(C)=CC(C(=O)NCCSC2=CC=CC=C2)=C1C	> 10.0, > 10.0, > 10.0, > 10.0	> 10.0, > 10.0, > 10.0, > 10.0		NA
MMV1259604		COC1=CC=CC=C1C1=NOC(=N1)C1=CC2=C(CCCCC2)S1	> 10.0, > 10.0, > 10.0, > 10.0	> 10.0, > 10.0, > 10.0, > 10.0		NA
MMV1262524		COC1=CC2=C(CN(CC2)C(=O)C2=CC=C(OCC(F)(F)F)N=C2)C=C1OC	> 10.0, > 10.0, > 10.0, > 10.0	> 10.0, > 10.0, > 10.0, > 10.0		NA
MMV1262756		CCCOC1=CC=C(C=C1NC(=O)C1=NN2C(=N1)N=CC=C2C)C(F)(F)F	0.115, > 10.0, 0.361, 0.347	0.957, > 10.0, 1.11, > 10.0		no
MMV1263690		CC1=CC=C(C=C1)C(NCC(=O)NC1=C(C=CS1)C(N)=O)C1=CC=CS1	8.07, > 10.0, > 10.0, > 10.0	> 10.0, > 10.0, > 10.0, > 10.0		yes	CYTB
MMV1264108		O=C(N1CCN(CC1)S(=O)(=O)C1=CC=CC=C1)C1=CC(=NN1)C1=CC=CC=C1	> 10.0, > 10.0, > 10.0, > 10.0	> 10.0, > 10.0, > 10.0, > 10.0		NA
MMV1264283		CC1=CC=C(NS(=O)(=O)C2=CC=C(C=C2)C(=O)NC2=NC=CC=C2O)C=C1C	> 10.0, > 10.0, > 10.0, > 10.0	> 10.0, > 10.0, > 10.0, > 10.0		unknown
MMV1266067		OC1=CC=CN=C1NC(=O)C1=CC=C(CN2C=CC=N2)C=C1	2.28, 3.42, 1.49, 2.65	8.70, > 10.0, 5.12, 4.50		no
MMV1266305		CC(=O)N1CCC2=CC(NC(=O)C3=C(C)N(C4CCCCC4)C(C)=C3)=CC=C12	> 10.0, > 10.0, > 10.0, > 10.0	> 10.0, > 10.0, > 10.0, > 10.0		NA
MMV1267536		CN1C=CN=C1SCC(=O)NC1=CC=C(C=C1)C(=O)NC1=NC=CC=C1O	2.55, 4.04, 2.08, 3.45	9.53, > 10.0, 5.60, > 10.0		no
MMV1271037		CNC(=O)C1=CC=C(CN(C2CC2)S(=O)(=O)C2=CC=C(C)C=C2C)C=C1	2.64, > 10.0, > 10.0, > 10.0	> 10.0, > 10.0, > 10.0, > 10.0		yes	CYTB
MMV1271469		CNC(=O)C1=CC=C(CN(C2CC2)S(=O)(=O)C2=CC(C)=CC=C2C)C=C1	1.29, > 10.0, > 10.0, > 10.0	4.72, > 10.0, > 10.0, > 10.0		yes	CYTB
MMV1273582		OC1=CC=CN=C1NC(=O)C1=CC=C(C=C1)S(=O)(=O)NCC1=CC=CO1	> 10.0, > 10.0, 7.06, > 10.0	> 10.0, > 10.0, > 10.0, > 10.0		ND
MMV1274603		OCC1CCCN(C1)C1=NN2C=C(N=C2S1)C1=CC=CC=C1	> 10.0, > 10.0, > 10.0, > 10.0	> 10.0, > 10.0, > 10.0, > 10.0		NA
MMV1274647		CC1CN(CC(C)O1)C(=O)C1=CC=C(C=C1)S(=O)(=O)NC1=CC=CC=C1F	> 10.0, > 10.0, > 10.0, > 10.0	> 10.0, > 10.0, > 10.0, > 10.0		NA
MMV1275013		CC1=C(C=NN1C1=CC=CC(=C1)C(F)(F)F)C(=O)NC1=CC=CC=C1O	> 10.0, > 10.0, > 10.0, > 10.0	> 10.0, > 10.0, > 10.0, > 10.0		NA
MMV1278273		COC1=CC=C(CC(=O)N2CCN(C)C3=C2N=C2C=CC=CC2=N3)C=C1F	> 10.0, > 10.0, > 10.0, > 10.0	> 10.0, > 10.0, > 10.0, > 10.0		NA
MMV1278429		CNC1=C(C(=O)N(C)CC2=CC=CC=C2OC(F)(F)F)C(C)=NS1	> 10.0, > 10.0, > 10.0, > 10.0	> 10.0, > 10.0, > 10.0, > 10.0		NA
MMV1281259		CNC1=C(C(=O)OCC2=CSC(=N2)C2=CC=CC=C2)C(C)=NS1	> 10.0, > 10.0, > 10.0, > 10.0	> 10.0, > 10.0, > 10.0, > 10.0		NA
MMV1282856		CC1=C(SC2=NC(C)=CC(C)=C12)C(=O)NC1=NC2=CC=CC=C2S1	> 10.0, > 10.0, > 10.0, > 10.0	> 10.0, > 10.0, > 10.0, > 10.0		NA
MMV1283769		CC1=CC=CC2=NC(=CN12)C(=O)NC1=CC=C2N3CCCCCC3=NC2=C1	> 10.0, > 10.0, > 10.0, > 10.0	> 10.0, > 10.0, > 10.0, > 10.0		NA
MMV1283824		COC1=CC=NC(NC2=CC=C3N4CCCCCC4=NC3=C2)=N1	> 10.0, > 10.0, > 10.0, > 10.0	> 10.0, > 10.0, > 10.0, > 10.0		NA
MMV1284131		CC1=C(NC2=C1C(=O)CCC2)C(=O)NCCOC1=CC=C(C)C=C1C	> 10.0, > 10.0, > 10.0, > 10.0	> 10.0, > 10.0, > 10.0, > 10.0		NA
MMV1284763		CCOC1=CC2=C(OC(C)C2)C=C1CNC(=O)C1=C(C)N2N=C(C)C=C2N=C1	> 10.0, > 10.0, > 10.0, > 10.0	> 10.0, > 10.0, > 10.0, > 10.0		NA
MMV1288041		CC1=CC(\C=N\NC2=NC(=O)C=C(C)N2)=C(C)N1CC(F)(F)F	> 10.0, > 10.0, > 10.0, > 10.0	> 10.0, > 10.0, > 10.0, > 10.0		NA
MMV1288442		CN1\C(SC2=CC(C)=CC=C12)=N/C(=O)C1=CC=CS1	> 10.0, > 10.0, > 10.0, > 10.0	> 10.0, > 10.0, > 10.0, > 10.0		NA
MMV1288459		CC1=NN(C(Cl)=C1\C=N\NC1=NC(=O)C=C(C)N1)C1=CC=CC=C1Cl	> 10.0, > 10.0, > 10.0, 9.76	> 10.0, > 10.0, > 10.0, > 10.0		maybe	possible CYTB
MMV1288674		[O-][N+](=O)C1=CC=C(NC(=O)NC2=CC=CN=C2Cl)C=C1	2.26, > 10.0, 1.27, > 10.0	4.67, > 10.0, 1.48, > 10.0		no
MMV1290095		CC1=NN(C(Cl)=C1\C=N\NC1=NC(=O)C=C(C)N1)C1=CC=CC(=C1)C(F)(F)F	4.03, 5.42, > 10.0, 2.58	> 10.0, > 10.0, > 10.0, > 10.0		yes	CYTB
MMV1291222		COC1=CC=C(C=C1)N(CCCN1C(=O)C2=CC=CC3=CC=CC(C1=O)=C23)C(=O)C1=CC=CC=C1Cl	1.55, 2.29, 1.52, 1.97	5.64, 6.67, 5.91, 8.45		no
MMV1292550		CCN1C(SC2=CC=CC=C12)=CC1=CC(C)=[N+](CCCN2CCOCC2)C(C)=C1	0.193, 1.08, 0.707, 1.35	2.53, > 10.0, 2.94, > 10.0		no
MMV1292780		[O-][N+](=O)C1=CC=C(S1)C(=O)C(\C#N)=C1\NC2=CC=CC=C2S1	> 10.0, > 10.0, > 10.0, > 10.0	> 10.0, > 10.0, > 10.0, > 10.0		NA
MMV1292802		CC1CC(C)C[N+](C1)=C1CC(C)(C)CC(=C1)N1CCCC1	2.21, 3.56, 1.89, 3.09	> 10.0, > 10.0, 4.17, > 10.0		no
MMV1293872		C\N=C1/SC=C(N1\N=C\C1=CC=CS1)C1=CC=C(OC(F)F)C=C1	> 10.0, > 10.0, > 10.0, > 10.0	> 10.0, > 10.0, > 10.0, > 10.0		NA
MMV1294162		C\N=C1/SC=C(N1\N=C\C1=CC=CC=C1Br)C1=CC=C(OC(F)F)C=C1	> 10.0, > 10.0, > 10.0, > 10.0	> 10.0, > 10.0, > 10.0, > 10.0		NA
MMV1302047		O=C1C=C\C(=N/NC2=CC=C3C=CC=CC3=C2)C2=CC=CN=C12	> 10.0, > 10.0, > 10.0, > 10.0	> 10.0, > 10.0, > 10.0, > 10.0		NA
MMV1302085		CC1=CC=C(N\N=C\C2=C3C=CC=CC3=CC3=CC=CC=C23)C=C1Cl	5.40, > 10.0, 4.83, > 10.0	> 10.0, > 10.0, 8.76, > 10.0		no
MMV1302514		CC\N=C1/SC=C(N1\N=C\C1=CC=CN1)C1=CC=C(Cl)C=C1	> 10.0, > 10.0, > 10.0, > 10.0	> 10.0, > 10.0, > 10.0, > 10.0		NA
MMV1303098		COC1=CC=CC=C1C1=CS\C(=N/C)N1\N=C\C1=CC=CN1	> 10.0, > 10.0, > 10.0, > 10.0	> 10.0, > 10.0, > 10.0, > 10.0		NA
MMV1303185		CC(C)C1=CC=C2NC(=O)\C(=N/NC(=O)C3=CC=CC=C3F)C2=C1	> 10.0, > 10.0, > 10.0, > 10.0	> 10.0, > 10.0, > 10.0, > 10.0		NA
MMV1305161		FC1=CC(C(=O)NC2=NC3=C(CCCC3)S2)=C(F)C(F)=C1F	> 10.0, > 10.0, > 10.0, > 10.0	> 10.0, > 10.0, > 10.0, > 10.0		NA
MMV1305609		[O-][N+](=O)C1=CN=C(NC(=O)NC2=CC=CC(=C2)C(F)(F)F)S1	> 10.0, > 10.0, > 10.0, > 10.0	> 10.0, > 10.0, > 10.0, > 10.0		NA
MMV1307319		ClC1=C(Cl)C(=O)N(CC(=O)NC2=CC=C(C=C2)C#N)N=C1	> 10.0, > 10.0, > 10.0, > 10.0	> 10.0, > 10.0, > 10.0, > 10.0		NA
MMV1308535		COC1=CC=CC=C1NC(=O)C1=CC=C(NC(=O)CN2N=CC(Cl)=C(Cl)C2=O)C=C1	> 10.0, > 10.0, > 10.0, > 10.0	> 10.0, > 10.0, > 10.0, > 10.0		NA
MMV1308605		NN1C(SCC(=O)C2=CNC3=CC=CC=C23)=NN=C1C(F)(F)F	> 10.0, > 10.0, > 10.0, > 10.0	> 10.0, > 10.0, > 10.0, > 10.0		NA
MMV1309224		CN(CC(=O)NC1=CC=C(Cl)C(=C1)C(F)(F)F)CC1=C2C=CC=NC2=C(O)C=C1	1.92, 1.02, 1.11, 1.07	2.93, 1.27, 1.43, 1.16		no
MMV1310514		CCC1=C2NC=C(C(=O)COC(=O)C34CC5CC(CC(O)(C5)C3)C4)C2=CC=C1	> 10.0, > 10.0, > 10.0, > 10.0	> 10.0, > 10.0, > 10.0, > 10.0		NA
MMV1310571		CCOC(=O)C1=C(NC(=O)CNCC2=CC=CC=N2)SC(CC)=C1C	> 10.0, > 10.0, > 10.0, > 10.0	> 10.0, > 10.0, > 10.0, > 10.0		NA
MMV1311207		CN(CC1=CC=CC=C1)S(=O)(=O)C1=CC=C(Cl)C(=C1)C(=O)NC1=NN=C(N1)C(F)(F)F	1.97, 3.81, > 10.0, > 10.0	8.25, 9.88, > 10.0, > 10.0		yes	DHODH
MMV1311418		CC1=CC(C(=O)COC(=O)C(O)(C2=CC=CC=C2)C2=CC=CC=C2)=C(C)N1CC=C	> 10.0, > 10.0, > 10.0, > 10.0	> 10.0, > 10.0, > 10.0, > 10.0		NA
MMV1312905		CC(C)CN(C(=O)C1=CC=C(N2CCCC2)C(=C1)[N+]([O-])=O)C1=NC2=CC=CC=C2S1	> 10.0, > 10.0, > 10.0, > 10.0	> 10.0, > 10.0, > 10.0, > 10.0		NA
MMV1313786		CN1C(=O)N(C)C(=O)C(C(=O)CSC2=NN=C(C3=CC=CC=C3)C(=N2)C2=CC=CC=C2)=C1N	> 10.0, > 10.0, > 10.0, > 10.0	> 10.0, > 10.0, > 10.0, > 10.0		NA
MMV1315301		CC1=CC=C(CN2C=CS\C2=N\C(=O)C2=CC3=C(CCCCC3)S2)C=C1	> 10.0, > 10.0, > 10.0, > 10.0	> 10.0, > 10.0, > 10.0, > 10.0		NA
MMV1317269		COC1=CC=C2C(CCCC22NC(=O)N(CC3=CC(=O)N4C=C(C)C=CC4=N3)C2=O)=C1	4.08, 4.85, 2.27, > 10.0	> 10.0, > 10.0, 5.71, > 10.0		no
MMV1317709		CCCCN1C(=O)N(CC(=O)NC2=C(C(=O)OCC)C(C)=C(CC3=CC=C4OCOC4=C3)S2)C(=O)C1=O	> 10.0, > 10.0, > 10.0, > 10.0	> 10.0, > 10.0, > 10.0, > 10.0		NA
MMV1317731		CCOC(=O)CC(=O)CSC1=NN=C(N1C1=CC=CC=C1F)C1=CC=CC=C1Cl	> 10.0, > 10.0, > 10.0, > 10.0	> 10.0, > 10.0, > 10.0, > 10.0		NA
MMV1318441		O=C(NCC1=CC=CC=C1)C(=C\C1=CC=C(OCC2=CC=CC=C2)C=C1)\C1=NC2=CC=CC=C2N1	4.90, > 10.0, 4.65, > 10.0	9.58, > 10.0, 9.02, > 10.0		no
MMV1319118		ClC1=CC=CC=C1N1CCN(CN2N=C(N(CC3=CC=CC=C3)C2=S)C2=CC=CS2)CC1	> 10.0, > 10.0, > 10.0, > 10.0	> 10.0, > 10.0, > 10.0, > 10.0		NA
MMV1319550		COC1=CC=C2N=C3C=C(Cl)C=CC3=C(N(C)CCC3=CC=C(OC)C(OC)=C3)C2=C1	1.09, > 10.0, > 10.0, 3.17	6.11, > 10.0, > 10.0, > 10.0		yes	CYTB
MMV1320107		C\N=C1/SC=C(N1\N=C\C1=C(C)C=CS1)C1=CC=CO1	> 10.0, > 10.0, > 10.0, > 10.0	> 10.0, > 10.0, > 10.0, > 10.0		NA
MMV1320683		CCN(CC(=O)NC1=CC=CC=C1C1=CC=CC=C1)CC1=NC(=O)C2=CC=CC=C2N1	> 10.0, > 10.0, > 10.0, > 10.0	> 10.0, > 10.0, > 10.0, > 10.0		NA
MMV1320694		CC1=CC(C(=O)COC(=O)C2=CC=CNC2=O)=C(C)N1C1=CC=C(C)C(C)=C1	> 10.0, > 10.0, > 10.0, > 10.0	> 10.0, > 10.0, > 10.0, > 10.0		NA
MMV1321431		OC1=CN(N=C1C(=O)N1C=C(C=N1)C(=O)C1=CC=CC=C1O)C1=CC=C(Cl)C=C1	> 10.0, > 10.0, > 10.0, > 10.0	> 10.0, > 10.0, > 10.0, > 10.0		NA
MMV1338321		COC1=CC(=CC(OC)=C1OC)C(=O)C1=C(N)C(=CN2C3=CC=CC=C3N=C12)C#N	9.99, > 10.0, > 10.0, > 10.0	> 10.0, > 10.0, > 10.0, > 10.0		no
MMV1341969		CC1=CC(\C=C\C(=O)NC2=NC=CS2)=C(C)N1C1=CC=CC=C1	9.54, > 10.0, > 10.0, > 10.0	> 10.0, > 10.0, > 10.0, > 10.0		no
MMV1342637		CC1=CC(N)=C(N)C=C1C	> 10.0, > 10.0, > 10.0, > 10.0	> 10.0, > 10.0, > 10.0, > 10.0		NA
MMV1345097		NC1=C(SC2=C1C(=O)NC(=O)N2CC1=CC=CC=C1)C(=O)C1=CC=C2OCC(=O)NC2=C1	> 10.0, > 10.0, > 10.0, > 10.0	> 10.0, > 10.0, > 10.0, > 10.0		NA
MMV1346624		ClC1=CC=C(C=C1C(=O)C(C#N)C1=CC=CC=N1)S(=O)(=O)N1CCC2=CC=CC=C2C1	> 10.0, > 10.0, > 10.0, > 10.0	> 10.0, > 10.0, > 10.0, > 10.0		NA
MMV1348540		CC1=CC(C(=O)COC(=O)C2=CC=CC=C2C(F)(F)F)=C(C)N1CC1=CC=CC=C1Cl	> 10.0, > 10.0, > 10.0, > 10.0	> 10.0, > 10.0, > 10.0, > 10.0		NA
MMV1353517		O=C(CN1CCN(CC1)C(C(=O)C1=CNC2=CC=CC=C12)C1=CC=CC=C1)N1CCCC1	3.39, 3.03, > 10.0, 3.87	9.15, > 10.0, > 10.0, > 10.0		maybe	possible CYTB
MMV1354949		CC1CC2=CC(=CC=C2N1S(C)(=O)=O)C(=O)CSC1=NN=C(CC2=CC=CS2)N1C	> 10.0, > 10.0, > 10.0, > 10.0	> 10.0, > 10.0, > 10.0, > 10.0		NA
MMV1371622		COC1=CC=C(NC2=NC(=O)\C(S2)=C\C2=C(C)N(C(C)=C2)C2=CC=CC(Cl)=C2Cl)C=C1	0.978, > 10.0, > 10.0, > 10.0	3.01, > 10.0, > 10.0, > 10.0		yes	CYTB
MMV1378726		CCCCN1C(=O)NC(=O)C(N(C)CC(=O)NC2=C(C(=O)OCC)C(=CS2)C2=CC=CC=C2)=C1N	> 10.0, > 10.0, > 10.0, 8.87	> 10.0, > 10.0, > 10.0, > 10.0		no
MMV1379346		COC1=CC=C(C=C1NC(C)=O)S(=O)(=O)N(CC1=CC=CS1)C1=CC=C2OCCOC2=C1	> 10.0, > 10.0, > 10.0, > 10.0	> 10.0, > 10.0, > 10.0, > 10.0		NA
MMV1380058		FC1=CC=CC=C1N1C=NN=C1SC(C1=CC=CC=C1)C1=CC=CC=C1	> 10.0, > 10.0, > 10.0, > 10.0	> 10.0, > 10.0, > 10.0, > 10.0		NA
MMV1385304		CCN(CC)S(=O)(=O)C1=CC=C(C=C1)C(C)NC(=O)C1=NN(CC)C(=O)C2=CC=CC=C12	1.95, 2.42, 3.45, > 10.0	4.35, 7.05, 9.84, > 10.0		unknown
MMV1386358		CC1=CC=C(\C=C\C(=O)NC2=NCCS2)C(Br)=C1	> 10.0, > 10.0, > 10.0, > 10.0	> 10.0, > 10.0, > 10.0, > 10.0		NA
MMV1386445		COC1=CC=C(OC)C(=C1)C(C)NC1=C2C=CSC2=NC=N1	> 10.0, > 10.0, > 10.0, > 10.0	> 10.0, > 10.0, > 10.0, > 10.0		NA
MMV1387240		CN(C)S(=O)(=O)C1=CC=C2OC(SCC(=O)NC3=CC(=NO3)C(C)(C)C)=NC2=C1	2.34, 2.45, 2.14, 2.68	5.00, 4.65, 4.15, 6.20		no
MMV1387667		CC(=O)NCCCC1=CC=C(C=C1)C(=O)COC(=O)C1=CC=CC=C1N1C=NN=N1	> 10.0, > 10.0, > 10.0, > 10.0	> 10.0, > 10.0, > 10.0, > 10.0		NA
MMV1394129		CC(OC1=CC=C2C=CC(=O)OC2=C1)C(=O)N1CCC2=CC=CC=C12	2.32, 3.92, > 10.0, > 10.0	4.46, 9.16, > 10.0, > 10.0		yes	DHODH
MMV1394623		CN(C)C1=NC(CN(CC2=NC(=NC(N)=N2)N(C)C)C23CC4CC(CC(C4)C2)C3)=NC(N)=N1	0.601, 8.87, 0.556, > 10.0	7.18, > 10.0, 6.73, > 10.0		no
MMV1395014		CC1=C(C)C(C)=C(C(C)=C1C)S(=O)(=O)NC1=CC2=NNC=C2C=C1	> 10.0, > 10.0, > 10.0, > 10.0	> 10.0, > 10.0, > 10.0, > 10.0		NA
MMV1396644		CC(C)CN1C(N)=C(C(=O)CSC2=NN=C(COC3=CC=CC=C3Cl)O2)C(=O)N(C)C1=O	> 10.0, > 10.0, > 10.0, > 10.0	> 10.0, > 10.0, > 10.0, > 10.0		NA
MMV1396684		CN1CCN(CC1)C1=CC=C(CNC2=C3C(SC=C3C3=CC=CC=C3)=NC(C)=N2)C=N1	> 5.00, > 5.00, > 5.00, > 5.00	> 5.00, > 5.00, > 5.00, > 5.00		no
MMV1396819		COC1=CC=C(C=C1)C1=CC2=NC=NC(NCC3=CC=C(N=C3)N3CCN(C)CC3)=C2S1	1.01, 0.975, 0.867, 0.972	1.28, 1.11, 1.44, 1.18		no
MMV1402969		CC(CCC1=CC=C(C=C1)C1=CSC(=N1)C1=CC=C(NC(=O)C2CC2)C=C1)NC(C)=O	> 10.0, > 10.0, > 10.0, > 10.0	> 10.0, > 10.0, > 10.0, > 10.0		NA
MMV1403983		CN1C=C(\C=C\C(=O)NC2=NC=C(CC3=CC=CC=C3)S2)C=N1	> 10.0, > 10.0, > 10.0, > 10.0	> 10.0, > 10.0, > 10.0, > 10.0		NA
MMV1404141		CCN(CC)CCN1C(NC(=O)C2=CN=C3N(N=CC3=C2)C(C)C)=NC2=CC=CC=C12	2.30, > 10.0, > 10.0, > 10.0	4.71, > 10.0, > 10.0, > 10.0		no
MMV1413208		ClC1=CC=C(C=C1)C1=CC=C(S1)C(=O)NC1=NC(CN2CCOCC2)=CS1	> 10.0, > 10.0, > 10.0, > 10.0	> 10.0, > 10.0, > 10.0, > 10.0		NA
MMV1420775		COCCNC(=O)C1CCN(CC1)C(C(=O)C1=CNC2=CC=CC=C12)C1=CC=CC=C1	1.62, 9.42, > 10.0, 1.47	9.35, > 10.0, > 10.0, > 10.0		yes	CYTB
MMV1420795		CC1=CC=C2C(CSC3=NC(N)=C(C=C3C#N)C#N)=CC(=O)OC2=C1C	> 10.0, > 10.0, > 10.0, > 10.0	> 10.0, > 10.0, > 10.0, > 10.0		NA
MMV1420986		CC1=CC=C(O)C(=C1)C(=O)NCCC1=CC=C2OCCOC2=C1	> 10.0, > 10.0, > 10.0, > 10.0	> 10.0, > 10.0, > 10.0, > 10.0		NA
MMV1421890		CC1CCC2=C(C1)C1=CC(=CC=C1N2)C(=O)NC1=CC=CC=C1N1CCCCC1	0.418, 0.413, > 10.0, 0.291	1.10, 3.30, > 10.0, 1.69		yes	CYTB
MMV1422341		O=C(CN1C2=CC=CC=C2OCCC1=O)N1CCN(CC1)C(=O)C1COC2=CC=CC=C2O1	> 10.0, > 10.0, > 10.0, > 10.0	> 10.0, > 10.0, > 10.0, > 10.0		NA
MMV1423013		IC1=CC=C(NC(=O)C2CCN(CC2)C(=O)C2=CC=NC=C2)C=C1	> 10.0, > 10.0, > 10.0, > 10.0	> 10.0, > 10.0, > 10.0, > 10.0		NA
MMV1423273		CCN(CC)S(=O)(=O)C1=CC=C(OC(C)C)C(NC(=O)C2=CN3CCS(=O)(=O)N=C3C=C2)=C1	> 10.0, > 10.0, > 10.0, > 10.0	> 10.0, > 10.0, > 10.0, > 10.0		NA
MMV1424233		OC1=CC=C(C=C1NC(=O)C1=C(C=CS1)N1C=CC=C1)S(=O)(=O)N1CCCC1	> 10.0, > 10.0, > 10.0, > 10.0	> 10.0, > 10.0, > 10.0, > 10.0		NA
MMV1425024		NC1=NC=CN=C1C(=O)NC1=CC=C(C=C1)C12CC3CC(CC(C3)C1)C2	> 10.0, > 10.0, > 10.0, > 10.0	> 10.0, > 10.0, > 10.0, > 10.0		NA
MMV1425074		CN(C1CCCCC1)C(=O)CSC1=NN=C(COC2=CC=CC=C2F)N1N	> 10.0, > 10.0, > 10.0, > 10.0	> 10.0, > 10.0, > 10.0, > 10.0		NA
MMV1425891		CCNC(=O)C(C)NC(=O)C1=C2C=NN(CC3=CC=CC=C3Cl)C2=NC(=C1)C1=CC=CC=C1	1.98, 4.59, > 10.0, 2.45	7.03, > 10.0, > 10.0, > 10.0		yes	CYTB
MMV1427457		COC1=CC=C(F)C=C1CN(CC1=CC=CO1)CC1=CC=C(C=C1)C(=O)NC1CC1	1.49, 2.07, > 10.0, 1.90	2.89, 4.21, > 10.0, 9.12		yes	CYTB
MMV1427554		C(NC1=NN2C=C(N=C2S1)C1=CC=CC=C1)C1=CC=CC=C1CN1CCOCC1	> 10.0, > 10.0, > 10.0, > 10.0	> 10.0, > 10.0, > 10.0, > 10.0		NA
MMV1427605		COC1=CC=C(C=C1C(=O)NC1=NC2=C(CCCCC2)S1)[N+]([O-])=O	> 10.0, > 10.0, > 10.0, > 10.0	> 10.0, > 10.0, > 10.0, > 10.0		NA
MMV1427805		CCCCCC1=NN=C(NC(=O)C2=NC=CN=C2N)S1	> 10.0, > 10.0, > 10.0, > 10.0	> 10.0, > 10.0, > 10.0, > 10.0		NA
MMV1427822		O=C(NC1=CC=C2OC3(CCCCC3)OC2=C1)C1=CC=CNC1=S	> 10.0, > 10.0, > 10.0, > 10.0	> 10.0, > 10.0, > 10.0, > 10.0		NA
MMV1427995		CC(SC1=NN=C(C2=CC=C(C)C=C2)C(=N1)C1=CC=C(C)C=C1)C(=O)NCC=C	0.711, 0.849, > 10.0, 0.694	2.39, 7.44, > 10.0, 5.16		yes	CYTB
MMV1428239		COC1=CC=C(C=C1)C1=CSC(NC(=O)CN2CCN(CC2)C2=C3C=NN(C)C3=NC=N2)=N1	> 10.0, > 10.0, > 10.0, > 10.0	> 10.0, > 10.0, > 10.0, > 10.0		NA
MMV1428253		COC1=CC(NC(=O)COC2=CC=C3NC4=CC=CC=C4C(=O)C3=C2)=C(OC)C=C1Cl	0.368, 0.0367, > 10.0, 0.0192	2.91, > 10.0, > 10.0, > 10.0		yes	CYTB
MMV1429088		O=S(=O)(NC1CCN(CC1)C1=NN2C=C(N=C2S1)C1=CC=CC=C1)C1=CC=CS1	> 10.0, > 10.0, > 10.0, > 10.0	> 10.0, > 10.0, > 10.0, > 10.0		NA
MMV1429606		COC1=CC=C(C=C1)C1=CSC2=NC=NC(SC3=NN=C(N3CC(N)=O)C3=CC=CC(C)=C3)=C12	> 10.0, > 10.0, > 10.0, > 10.0	> 10.0, > 10.0, > 10.0, > 10.0		NA
MMV1430193		CCC(C)C1=CC=C(C=C1)S(=O)(=O)N(CC1=CC=C(C=C1)C(=O)NC1CC1)C1CC1	0.549, 1.47, > 10.0, 0.804	1.50, > 10.0, > 10.0, > 10.0		yes	CYTB
MMV1430601		O=C1N=C(CCC2=CC=C3OCCOC3=C2)NC2=CC=CC=C12	> 10.0, > 10.0, > 10.0, > 10.0	> 10.0, > 10.0, > 10.0, > 10.0		NA
MMV1431408		FC1=CC=C(\C=C\C2=NN=C(N2)SCC(=O)N(C2CCCCC2)C2=CC=CC=C2)C=C1	5.25, > 10.0, > 10.0, > 10.0	> 10.0, > 10.0, > 10.0, > 10.0		yes	CYTB
MMV1431410		COC(=O)C1=CC(=CC(=C1)N1C(C)=CC(C(=O)CN2N=CC(Cl)=C(Cl)C2=O)=C1C)C(=O)OC	> 10.0, > 10.0, > 10.0, > 10.0	> 10.0, > 10.0, > 10.0, > 10.0		NA
MMV1431916		CC1=CC=CC=C1NC(=O)C1=C(O)C(CN2CCC3(CC2)OCCO3)=C2C=CC=CC2=C1	3.29, 3.28, 2.55, 4.95	3.83, 3.72, 4.30, > 10.0		no
MMV1432165		O=C(COC1=CC=C2NC3=CC=CC=C3C(=O)C2=C1)N1C(COC2=CC=CC=C12)C1=CC=CC=C1	0.487, > 10.0, > 10.0, > 10.0	3.96, > 10.0, > 10.0, > 10.0		yes	CYTB
MMV1432210		CN(CC1=C(F)C=CC=C1Cl)C(=O)COC1=CC=C2NC3=CC=CC=C3C(=O)C2=C1	> 10.0, > 10.0, > 10.0, > 10.0	> 10.0, > 10.0, > 10.0, > 10.0		NA
MMV1432711		O=C(COC1=CC=C2NC3=CC=CC=C3C(=O)C2=C1)NC1=CC=CC=C1CC1=CC=CC=C1	0.0773, 0.108, > 10.0, 0.100	0.577, 1.27, > 10.0, 1.20		yes	CYTB
MMV1432967		COC1=CC=C(C=C1)N(CC1=C(C)OC(=N1)C1=CC=CS1)S(=O)(=O)C1=CC=CS1	> 10.0, > 10.0, > 10.0, > 10.0	> 10.0, > 10.0, > 10.0, > 10.0		NA
MMV1433125		CC(N1CCN(CC1)S(=O)(=O)C1=C(C)C(C)=C(C)C(C)=C1C)C(=O)NC1CC1	3.72, > 10.0, > 10.0, > 10.0	> 10.0, > 10.0, > 10.0, > 10.0		no
MMV1434010		ClC1=C(SC2=CC=CC=C12)\C=C\C(=O)N1CCN(CC(=O)NC2CC2)CC1	> 10.0, > 10.0, > 10.0, > 10.0	> 10.0, > 10.0, > 10.0, > 10.0		NA
MMV1434033		CN1CCCN(C(=O)C2=C3C(C)=NOC3=NC(=C2)C2=C(C)SC(C)=C2)C2=C1N=C1C=CC=CC1=N2	> 10.0, > 10.0, > 10.0, > 10.0	> 10.0, > 10.0, > 10.0, > 10.0		NA
MMV1434089		CCCN1N=C(C(=O)NCCC2=CC=C(C=C2)N2C=CC=N2)C2=CC=CC=C2C1=O	> 10.0, > 10.0, > 10.0, > 10.0	> 10.0, > 10.0, > 10.0, > 10.0		NA
MMV1434096		FC(F)(F)C1=NC(N2CCN(CC2)C2=CC=NC=C2)=C2C=CC=CC2=N1	4.57, 3.63, 3.28, 4.21	> 10.0, 4.71, > 10.0, 6.29		no
MMV1434538		CC(OC(=O)C1=CC=C(C)C(=C1)S(=O)(=O)N1CCCCC1)C(=O)N1CCCC1	2.34, 3.39, > 10.0, 2.28	9.42, > 10.0, > 10.0, > 10.0		yes	CYTB
MMV1435700		OC1=CC=CN=C1NC(=O)C1=CC=C(C=C1)S(=O)(=O)NCCC1=CC=CS1	2.98, > 10.0, 2.68, > 10.0	> 10.0, > 10.0, 8.12, > 10.0		no
MMV1438288		CCC1=C(C)SC(=C1)C(=O)NC1=NC=CC=C1O	> 10.0, > 10.0, > 10.0, > 10.0	> 10.0, > 10.0, > 10.0, > 10.0		NA
MMV1440277		FC1=CC=C(NC(=O)CNC(=O)CN2N=CC(Cl)=C(Cl)C2=O)C(F)=C1F	> 10.0, > 10.0, > 10.0, > 10.0	> 10.0, > 10.0, > 10.0, > 10.0		NA
MMV1442076		O=C1N\C(S\C1=C/C1=CC=C2OCCOC2=C1)=N/C1CCCC1	> 10.0, > 10.0, > 10.0, > 10.0	> 10.0, > 10.0, > 10.0, > 10.0		NA
MMV1442121		CC1=C(\C=N\N2\C(SC=C2C2=CC=C(Cl)C=C2Cl)=N\CC2CCCO2)C2=CC=CC=C2N1	> 10.0, > 10.0, > 10.0, > 10.0	> 10.0, > 10.0, > 10.0, > 10.0		NA
MMV1442903		CC1=C(N2C=CC=CC2=N1)C(=O)NNC(=O)C1=C2N=C3CCCCCN3C2=NC(C)=C1	> 10.0, > 10.0, > 10.0, > 10.0	> 10.0, > 10.0, > 10.0, > 10.0		NA
MMV1443028		[O-][N+](=O)C1=CC=C(\C=C\C(=O)NCC(=O)N2CCN(CC2)S(=O)(=O)C2=CC=C(Cl)C=C2)C=C1	> 10.0, > 10.0, > 10.0, > 10.0	> 10.0, > 10.0, > 10.0, > 10.0		NA
MMV1443054		COC1=CC=C(NC(=O)C2=COC=C2)C=C1S(=O)(=O)NC1=CC=C(Br)C=C1	> 10.0, > 10.0, > 10.0, > 10.0	> 10.0, > 10.0, > 10.0, > 10.0		NA
MMV1443275		CC1=CC=CC2=C1N=CN(CC(=O)NCC1=CC=C(C=C1)C(=O)N1CCCCC1)C2=O	> 10.0, > 10.0, > 10.0, > 10.0	> 10.0, > 10.0, > 10.0, > 10.0		NA
MMV1443607		C(N1CCN(CC1)C1=NN2C=C(N=C2S1)C1=CC=CC=C1)C1=CN2C=CC=CC2=N1	> 10.0, > 10.0, > 10.0, > 10.0	> 10.0, > 10.0, > 10.0, > 10.0		NA
MMV1445019		CC(C)CCNC(=O)C1=CC(C)=CC=C1O	> 10.0, > 10.0, > 10.0, > 10.0	> 10.0, > 10.0, > 10.0, > 10.0		NA
MMV1445759		CC(C)CN1C(SCC2=NN3C(S2)=NC(C)=CC3=O)=NC2=CC=C(Cl)C=C2C1=O	> 10.0, > 10.0, > 10.0, > 10.0	> 10.0, > 10.0, > 10.0, > 10.0		NA
MMV1448997		O=C(NC1=NC2=C(CCC2)S1)C1=C(C2CC2)N(N=C1)C1=CC=CC=C1	> 10.0, > 10.0, > 10.0, > 10.0	> 10.0, > 10.0, > 10.0, > 10.0		NA
MMV1449016		ClC1=C(Cl)C(=O)N(CC(=O)N2N=C(CC2C2=CC=CS2)C2=CC=CO2)N=C1	> 10.0, > 10.0, > 10.0, > 10.0	> 10.0, > 10.0, > 10.0, > 10.0		NA
MMV1449078		O=C(NC1=CC=C(N=C1)N1CCOCC1)C1=CC=C(C=C1)S(=O)(=O)N1CCCC2=CC=CC=C12	> 10.0, > 10.0, > 10.0, > 10.0	> 10.0, > 10.0, > 10.0, > 10.0		NA
MMV1449124		CC(C)(C)C1=NN(C(NC(=O)COC2=CC=C3NC4=CC=CC=C4C(=O)C3=C2)=C1)C1=CC=CC=C1	0.995, > 10.0, > 10.0, 0.176	> 10.0, > 10.0, > 10.0, 6.62		yes	CYTB
MMV1449163		CN1CCCN(C(=O)CCNC(=O)\C=C\C2=CC=CO2)C2=C1N=C1C=CC=CC1=N2	> 10.0, > 10.0, > 10.0, > 10.0	> 10.0, > 10.0, > 10.0, > 10.0		NA
MMV1451711		CC(CCC1=CC=C(C=C1)C(=O)CN1N=CC(Cl)=C(Cl)C1=O)NC(C)=O	> 10.0, > 10.0, > 10.0, > 10.0	> 10.0, > 10.0, > 10.0, > 10.0		NA
MMV1451822		FC1=CC=C(C=C1)C1=NOC(CN(CC2=CC=CO2)CC2=CC=C(C=C2)C(=O)NC2CC2)=N1	0.441, 0.689, > 10.0, 0.757	1.27, 3.96, > 10.0, 3.72		yes	CYTB
MMV1451959		CN(CC1=CC=C(Cl)S1)C(=O)CN1N=CC(Br)=C(Br)C1=O	> 10.0, > 10.0, > 10.0, > 10.0	> 10.0, > 10.0, > 10.0, > 10.0		NA
MMV1452174		CC1=C2C(Cl)=C(SC2=CC=C1)C(=O)NCC1=CC=CC(NS(N)(=O)=O)=C1	> 10.0, > 10.0, > 10.0, > 10.0	> 10.0, > 10.0, > 10.0, > 10.0		NA
MMV1452344		NC(=O)C1=C(NC(=O)CSC2=NC=C(N2C2=CC=CC=C2)C2=CC=CC=C2)SC=C1	> 10.0, > 10.0, > 10.0, > 10.0	> 10.0, > 10.0, > 10.0, > 10.0		NA
MMV1452483		COC1=CC=CC(NC2=NC(=CS2)C2=CC=C(CCC(C)NC(C)=O)C=C2)=C1	> 10.0, > 10.0, > 10.0, > 10.0	> 10.0, > 10.0, > 10.0, > 10.0		NA
MMV1453738		COC(=O)C1=CC=CC=C1NC(=O)\C=C\C1=CC=C(C=C1)N1CCCS1(=O)=O	> 10.0, > 10.0, > 10.0, > 10.0	> 10.0, > 10.0, > 10.0, > 10.0		NA
MMV1453794		CC(=O)NC1=CC=CC(OC2=CC=C(C=C2[N+]([O-])=O)C(=O)NC2=CC=C3C=CC=CC3=C2)=C1	> 10.0, > 10.0, > 10.0, > 10.0	> 10.0, > 10.0, > 10.0, > 10.0		NA
MMV1453839		CC1=CN=C(NC(=O)C2=CC=C(C=C2)C2SCCS2)S1	> 10.0, > 10.0, > 10.0, > 10.0	> 10.0, > 10.0, > 10.0, > 10.0		NA
MMV1453873		CCOC(=O)C1=C(NC(=O)CN2N=CC(Cl)=C(Cl)C2=O)SC(C(=O)NC)=C1C	> 10.0, > 10.0, > 10.0, > 10.0	> 10.0, > 10.0, > 10.0, > 10.0		NA
MMV1454442		CCOC(=O)C1=C(C)NC(C(=O)CSC2=NN=C(C3CC3)N2N)=C1C	0.453, 0.908, > 10.0, > 10.0	1.91, 3.92, > 10.0, > 10.0		yes	DHODH
MMV1454647		COC1=CC=C(C=C1OC)C1=CSC(N\C=C2\C(=O)NC(=O)C3=CC=CC=C23)=N1	> 10.0, > 10.0, > 10.0, > 10.0	> 10.0, > 10.0, > 10.0, > 10.0		NA
MMV1455205		CC1=CC=CC(NC(=O)CN2C(=O)\C(=C(\C#N)C3=NC4=CC=CC=C4N3)C3=CC=CC=C23)=C1	> 10.0, > 10.0, > 10.0, > 10.0	> 10.0, > 10.0, > 10.0, > 10.0		NA
MMV1455581		CC1=C(C)C2=C(NCC3=CC=CO3)N=C(C)N=C2S1	> 10.0, > 10.0, > 10.0, > 10.0	> 10.0, > 10.0, > 10.0, > 10.0		NA
MMV1455752		CC(OC(=O)\C=C\C1=C(Cl)N(CC2=CC=CC=C2)N=C1C)C(=O)N1CCCC1	> 10.0, > 10.0, > 10.0, > 10.0	> 10.0, > 10.0, > 10.0, > 10.0		NA
MMV1455930		COC1=CC(\C=N\NC(=O)C2=CC=CC=C2NS(=O)(=O)C2=CC=CS2)=CC=C1OCCC(C)C	> 10.0, > 10.0, > 10.0, > 10.0	> 10.0, > 10.0, > 10.0, > 10.0		NA
MMV1456413		CC1=CC=C(C(C)=C1)S(=O)(=O)\N=C1/C=C2N(CCO)CCOC2(O)C2=CC=CC=C12	> 10.0, > 10.0, > 10.0, > 10.0	> 10.0, > 10.0, > 10.0, > 10.0		NA
MMV1457316		CN1N=NN=C1SCC(=O)NC1=CC=C(C=C1)C(=O)NC1=NC=CC=C1O	1.69, 2.54, 1.39, 2.27	7.36, 6.19, 4.04, 4.13		no
MMV1457596		COC1=CC=C(C=C1OC)S(=O)(=O)N(CC1=CC=C(C=C1)C(=O)NC1CC1)C1CC1	> 10.0, > 10.0, > 10.0, > 10.0	> 10.0, > 10.0, > 10.0, > 10.0		NA
MMV1457769		CC1=CC(=CC(=C1C)S(=O)(=O)N(CC1=CC=C(C=C1)C(=O)NC1CC1)C1CC1)[N+]([O-])=O	2.61, > 10.0, > 10.0, > 10.0	5.67, > 10.0, > 10.0, > 10.0		yes	CYTB
MMV1457856		CC(C)(C)C1=CC=C(NC(=O)C2=CC=CNC2=S)C=C1	> 10.0, > 10.0, > 10.0, > 10.0	> 10.0, > 10.0, > 10.0, > 10.0		NA
MMV1458311		CC1=CC=CC(=C1)C1=NN=C(SC2=C3C4=C(CCCC4)SC3=NC(C)=N2)N1CC(N)=O	> 10.0, > 10.0, > 10.0, > 10.0	> 10.0, > 10.0, > 10.0, > 10.0		NA
MMV1458346		O=C(NC1=CC=C2OC3(CCCCC3)OC2=C1)C1=CC=CNC1=O	> 10.0, > 10.0, > 10.0, > 10.0	> 10.0, > 10.0, > 10.0, > 10.0		NA
MMV1458375		CSC1=NN2C(=N1)N=C(C)C(CCC(=O)N(CC(F)(F)F)C(C)C1CC1)=C2C	> 10.0, > 10.0, > 10.0, > 10.0	> 10.0, > 10.0, > 10.0, > 10.0		NA
MMV1458543		CC1=CC=NC2=NC(=NN12)C(=O)NC1=CC(=CC=C1N1CCCCCC1)C(F)(F)F	0.141, (IC50 could not be calculated because value was manually overridden), 0.621, (IC50 could not be calculated because value was manually overridden)	1.74, 3.34, 2.24, 5.24		no
MMV1459646		CC1=CC=C(C=C1)S(=O)(=O)NC1=C(C(=O)C2=CC=CC=C2C1=O)[N+]1=CN(CC=C)C2=CC=CC=C12	> 10.0, > 10.0, > 10.0, > 10.0	> 10.0, > 10.0, > 10.0, > 10.0		NA
MMV1460329		CCOC(=O)C1=C(C)C2=C(S1)N=CN(N1C(C)=CC=C1C)C2=O	> 10.0, > 10.0, > 10.0, > 10.0	> 10.0, > 10.0, > 10.0, > 10.0		NA
MMV1460817		OC1=CC=C(\C=N\NC(=O)C2=CC=C[N+]([O-])=C2)C(O)=C1	> 10.0, > 10.0, 5.84, > 10.0	> 10.0, > 10.0, > 10.0, > 10.0		no
MMV1462168		COCC(C)N1C(C)=CC(C(=O)CSC2=CC=C(NC(C)=O)C=C2)=C1C	> 10.0, > 10.0, > 10.0, > 10.0	> 10.0, > 10.0, > 10.0, > 10.0		NA
MMV1462370		S1C2=CC=CC=C2N=C1C1=NC2=CC=CC=C2S1	> 10.0, > 10.0, > 10.0, > 10.0	> 10.0, > 10.0, > 10.0, > 10.0		NA
MMV1463500		CC(C)C1=CSC(NC(=O)C2=C(N(N=C2)C2=CC=CC=C2F)C(F)(F)F)=N1	> 10.0, > 10.0, > 10.0, > 10.0	> 10.0, > 10.0, > 10.0, > 10.0		NA
MMV1464024		CC(C)C1=NC2=CC(NC(=O)CSC3=NN=NN3C3CC3)=CC=C2O1	> 10.0, > 10.0, > 10.0, > 10.0	> 10.0, > 10.0, > 10.0, > 10.0		NA
MMV1464313		CCCN1N=C(C=CC1=O)C(=O)NC1=CC=CC=C1N1CCC2=CC=CC=C2C1	> 10.0, > 10.0, > 10.0, > 10.0	> 10.0, > 10.0, > 10.0, > 10.0		NA
MMV1464533		CN(C)CCCNC1CCCC2=C1NC1=CC=C(C)C=C21	3.01, 3.82, 2.54, 3.74	6.96, > 10.0, 5.64, > 10.0		no
MMV1465030		CCC(=O)C1=CN(C2=CC=CC=C12)S(=O)(=O)C1=CC=C(C)C=C1	> 10.0, > 10.0, > 10.0, > 10.0	> 10.0, > 10.0, > 10.0, > 10.0		NA
MMV1466899		CCOC1=CC=C(C=C1)S(=O)(=O)CC1=NCCC2=CC(OC)=C(OC)C=C12	> 10.0, > 10.0, > 10.0, > 10.0	> 10.0, > 10.0, > 10.0, > 10.0		NA
MMV1466979		COC1=CC=C(C=C1OC)C1=NOC(C1)C(N)=O	> 10.0, > 10.0, > 10.0, > 10.0	> 10.0, > 10.0, > 10.0, > 10.0		NA
MMV1468363		FC1=CC=CC=C1C1SC2=CC=CC=C2NC2=C1C(=O)C1=CC=CC=C21	0.776, > 10.0, > 10.0, 5.14	4.12, > 10.0, > 10.0, > 10.0		yes	CYTB
MMV1468387		CN(C)CCNC1=NC2=C(C3=C(CCCCC3)S2)C(=O)N1CC1=CC=CO1	3.48, 3.49, 3.92, 4.40	4.08, 3.97, 5.26, 7.43		no
MMV1469614		CCCC1=NC2=C(C=NN2C(NCCN(C)C)=C1)C1=CC=CC=C1	> 10.0, > 10.0, > 10.0, > 10.0	> 10.0, > 10.0, > 10.0, > 10.0		NA
MMV1469669		COCCNC1=CC(=NC2=C(C=NN12)C1=CC=CC=C1)C(C)C	> 10.0, > 10.0, > 10.0, > 10.0	> 10.0, > 10.0, > 10.0, > 10.0		NA
MMV1469674		CN(C)CCNC1=CC(C)=NC2=C(C=NN12)C1=CC=C(C)C=C1	> 10.0, > 10.0, > 10.0, > 10.0	> 10.0, > 10.0, > 10.0, > 10.0		NA
MMV1469689		CC(C)C1=NC2=C(C=NN2C(NCC2=CC=CC=N2)=C1)C1=CC=CC=C1	> 10.0, > 10.0, > 10.0, > 10.0	> 10.0, > 10.0, > 10.0, > 10.0		NA
MMV1469771		COC1=CC=C(C=C1OC)C1=C2N=C(C)C=C(NCC3=CC=CC=N3)N2N=C1C	> 10.0, > 10.0, > 10.0, > 10.0	> 10.0, > 10.0, > 10.0, > 10.0		NA
MMV1469900		CC1=NC2=C(C=NN2C(N2CCN(CCO)CC2)=C1CC=C)C1=CC=CC=C1	> 10.0, > 10.0, > 10.0, > 10.0	> 10.0, > 10.0, > 10.0, > 10.0		NA
MMV1470157		CN(C)CC1=NC(=O)C2=C(N1)C1=CC=CC=C1CC2(C)C	> 10.0, > 10.0, > 10.0, > 10.0	> 10.0, > 10.0, > 10.0, > 10.0		NA
MMV1470571		CC1=NN(C(C)=C1)C1=NC(=CC(=N1)C1=CC=CC=C1)N1CCOCC1	> 10.0, > 10.0, > 10.0, > 10.0	> 10.0, > 10.0, > 10.0, > 10.0		NA
MMV1470575		CN(CCO)C1=CC(=NC(=N1)N1N=C(C)C=C1C)C1=CC=CC=C1	> 10.0, > 10.0, > 10.0, > 10.0	> 10.0, > 10.0, > 10.0, > 10.0		NA
MMV1477651		COC1=CC=C(C=C1OC)C1=C(C)NN=C1C1=CC=C(OCC(C)=C)C=C1O	4.94, > 10.0, > 10.0, > 10.0	8.11, > 10.0, > 10.0, > 10.0		no
MMV1477724		COC1=CC=C(C=C1OC)C1=C(ON=C1C)C1=CC=C(OCC(C)=C)C=C1O	> 10.0, > 10.0, > 10.0, > 10.0	> 10.0, > 10.0, > 10.0, > 10.0		NA
MMV1477806		CN1CCN(CC1)C1=CC=C(NC(=O)C2=CSC3=C2CCCC3)C=C1	> 10.0, > 10.0, > 10.0, > 10.0	> 10.0, > 10.0, > 10.0, > 10.0		NA
MMV1478548		CN(C)CCNC1=NC(C2=CC=CO2)=C2CCCCC2=C1C#N	> 10.0, > 10.0, > 10.0, > 10.0	> 10.0, > 10.0, > 10.0, > 10.0		NA
MMV1479129		CC1=CC=CC(=C1)C1CC2=C(C=NN2C2=NC(C)=CC(C)=N2)C(=O)C1	> 10.0, > 10.0, > 10.0, > 10.0	> 10.0, > 10.0, > 10.0, > 10.0		NA
MMV1479188		CC1=CC=C2N3CN(CCN4CCOCC4)CN(CC4=CC=CC=C4)C3=NC2=C1	6.69, > 10.0, 2.26, > 10.0	> 10.0, > 10.0, > 10.0, > 10.0		unknown
MMV1479867		O=C1NN=C(C=C1)C1=NN2C=NC3=C(C4=C(CCCCC4)S3)C2=N1	> 10.0, > 10.0, > 10.0, > 10.0	> 10.0, > 10.0, > 10.0, > 10.0		NA
MMV1479915		COC1=CC=C(C=C1)N1N=C(C)C2=C1NC(=O)CC2C1=CC=C2OCOC2=C1	> 10.0, > 10.0, > 10.0, > 10.0	> 10.0, > 10.0, > 10.0, > 10.0		NA
MMV1480191		CCC1=C(C)NC2=CC(=NN2C1=O)C1=CC=C(OC)C=C1	3.53, > 10.0, > 10.0, > 10.0	> 10.0, > 10.0, > 10.0, > 10.0		no
MMV1480971		CC1=C(C)C2=CC(=CC=C2N1)C(=O)N1CCN(CC1)C1=CC=CC(C)=C1C	> 10.0, > 10.0, > 10.0, > 10.0	> 10.0, > 10.0, > 10.0, > 10.0		NA
MMV1481198		COC1=CC=CC=C1N1CCN(CC1)C1=NC(=O)C2=C(CCC2)N1	> 10.0, > 10.0, > 10.0, > 10.0	> 10.0, > 10.0, > 10.0, > 10.0		NA
MMV1482022		CC1=C(C)C2=C(N=CN3N=C(N=C23)C2=CC=CC=C2O)N1CCCO	> 10.0, > 10.0, > 10.0, > 10.0	> 10.0, > 10.0, > 10.0, > 10.0		NA
MMV1482206		CN(C)CCN1C(C)=C(C)C2=C1N=CN1N=C(N=C21)C1=CC=CC=C1O	> 10.0, > 10.0, > 10.0, > 10.0	> 10.0, > 10.0, > 10.0, > 10.0		NA
MMV1482535		CC1=C(C)C2=C(N=CN3N=C(N=C23)C2=CC=C(F)C=C2)N1CCCO	> 10.0, > 10.0, > 10.0, > 10.0	> 10.0, > 10.0, > 10.0, > 10.0		NA
MMV1482539		CC1=C(C)C2=C(N=CN3N=C(N=C23)C2=CC=CC=C2)N1CCCO	> 10.0, > 10.0, > 10.0, > 10.0	> 10.0, > 10.0, > 10.0, > 10.0		NA
MMV1482543		CN(C)C1=CC=C(C=C1)C1=NN2C=NC3=C(C(C)=C(C)N3CCCO)C2=N1	> 10.0, > 10.0, > 10.0, > 10.0	> 10.0, > 10.0, > 10.0, > 10.0		NA
MMV1482580		CN(C)CCCN1C(C)=C(C)C2=C1N=CN1N=C(COC3=CC=CC=C3)N=C21	> 10.0, > 10.0, > 10.0, > 10.0	> 10.0, > 10.0, > 10.0, > 10.0		NA
MMV1482582		CN(C)CCCN1C(C)=C(C)C2=C1N=CN1N=C(N=C21)C1=CC=C(C=C1)N(C)C	> 10.0, > 10.0, > 10.0, > 10.0	> 10.0, > 10.0, > 10.0, > 10.0		NA
MMV1483095		COC(=O)[C@@H](NC(=O)NC1=CC=C(C=C1)C1=NC2=CC=CC=C2S1)C(C)C	> 10.0, > 10.0, > 10.0, > 10.0	> 10.0, > 10.0, > 10.0, > 10.0		NA
MMV1487920		CCS(=O)(=O)C1=NC=C(Cl)C(=N1)C(=O)NC1=CC(Cl)=CC(Cl)=C1	> 10.0, > 10.0, > 10.0, > 10.0	> 10.0, > 10.0, > 10.0, > 10.0		NA
MMV1487922		CCS(=O)(=O)C1=NC=C(Cl)C(=N1)C(=O)NC1=CC=CC=C1C(F)(F)F	> 10.0, > 10.0, > 10.0, > 10.0	> 10.0, > 10.0, > 10.0, > 10.0		NA
MMV1487924		CCS(=O)(=O)C1=NC=C(Cl)C(=N1)C(=O)NC1=CC=C(C=C1)C(=O)OC	> 10.0, > 10.0, > 10.0, > 10.0	> 10.0, > 10.0, > 10.0, > 10.0		NA
MMV1488074		CC1=NC2=C(C=NN2C(=C1)N1CCN(CCO)CC1)C1=CC=C(F)C=C1	> 10.0, > 10.0, > 10.0, > 10.0	> 10.0, > 10.0, > 10.0, > 10.0		NA
MMV1488079		CC(C)NC1=CC(C)=NC2=C(C=NN12)C1=CC=C(F)C=C1	> 10.0, > 10.0, > 10.0, > 10.0	> 10.0, > 10.0, > 10.0, > 10.0		NA
MMV1488126		COC(=O)CC1=C(C(C)=NCCO)C(=O)N(N1)C1=NC2=CC=CC=C2S1	> 10.0, > 10.0, > 10.0, > 10.0	> 10.0, > 10.0, > 10.0, > 10.0		NA
MMV1488875		O=C1N=C(NC2=CC=CN=C2)S\C1=C\C1=CC=C2N=CC=CC2=C1	> 10.0, > 10.0, > 10.0, > 10.0	> 10.0, > 10.0, > 10.0, > 10.0		NA
MMV1489257		CC(C)(C)C(=O)NC1=CC=C(C2=NC3=NC=CC=C3O2)C(Cl)=C1	> 10.0, > 10.0, > 10.0, > 10.0	> 10.0, > 10.0, > 10.0, > 10.0		NA
MMV1489355		COCC1=NN2C(N=NC3=C2CC(CC3=O)C2=CC=CC=C2)=C1C1=CC=CC=C1	> 10.0, > 10.0, 5.18, > 10.0	> 10.0, > 10.0, 9.21, > 10.0		no
MMV1490397		CC(C1=NN2C(S1)=NN=C2C1=CC=CO1)C1=CC=C(C(F)=C1)C1=CC=CC=C1	0.353, 0.655, > 10.0, > 10.0	1.35, 1.82, > 10.0, > 10.0		yes	DHODH
MMV1490405		CC(C)CC1=CC=C(C=C1)C(C)C1=NN2C(S1)=NN=C2C1=CC=CO1	0.409, 0.640, 4.16, > 10.0	1.47, 2.63, 9.42, > 10.0		yes	DHODH
MMV1490583		ClC1=CC=C(Cl)C(=C1)C1=CC=C(CNCCN2CCNCC2)O1	1.10, 1.01, 0.967, 0.757	1.17, 1.22, 1.17, 1.42		no
MMV1491445		COCC1=C(C2=NN=C3C(=O)C=CC=C3N2N1)C1=CC=CC=C1	> 10.0, > 10.0, > 10.0, > 10.0	> 10.0, > 10.0, > 10.0, > 10.0		NA
MMV1491677		CC(=O)C1C2C(C3C=CC4=CC=C5C=CC=NC5=C4N13)C(=O)N(C2=O)C(C)(C)C	5.77, > 10.0, > 10.0, > 10.0	> 10.0, > 10.0, > 10.0, > 10.0		no
MMV1491777		NC1=NC(NC2=CC(Cl)=CC(Cl)=C2)=C2NC=NC2=N1	> 10.0, > 10.0, 6.30, > 10.0	> 10.0, > 10.0, > 10.0, > 10.0		no
MMV1492084		CC1=CC=CC=C1N1N=NC(C(=O)NC2=CC=CC(Br)=C2)=C1N	> 10.0, > 10.0, > 10.0, > 10.0	> 10.0, > 10.0, > 10.0, > 10.0		NA
MMV1493154		CC1=NN2C(NC(C)=C(CC3=CC=CC=C3)C2=O)=C1C1=CC=C(F)C=C1	8.65, > 10.0, > 10.0, > 10.0	> 10.0, > 10.0, > 10.0, > 10.0		no
MMV1494345		CCN1C(=O)NC(=O)C(C2NCCC3=C2NC2=CC=C(OC)C=C32)=C1O	> 10.0, > 10.0, > 10.0, > 10.0	> 10.0, > 10.0, > 10.0, > 10.0		NA
MMV1497497		C(SC1=CC=CC=N1)C1=CC=C(C=C1)C1=NC2=CC=CC=C2S1	> 10.0, > 10.0, > 10.0, > 10.0	> 10.0, > 10.0, > 10.0, > 10.0		NA
MMV1497902		CCOC(=O)C1=CNC2=C(F)C=C(F)C=C2C1=O				NA
MMV1498942		CC1=C(I)C(=O)C2=CC(F)=CC=C2N1	0.827, 1.10, > 10.0, 0.633	2.59, > 10.0, > 10.0, 6.07		yes	CYTB
MMV1501496		CN1C=C\C(=C\C2=CC=C3C=CC=CC3=[N+]2C)C2=CC=CC=C12	0.473, 1.19, 0.958, 1.32	2.84, 3.77, 2.66, 4.24		no
MMV1505363		OC1=CC=C(Br)C=C1C(=O)NC1=CC(Cl)=CC(Cl)=C1	> 10.0, > 10.0, 7.50, > 10.0	> 10.0, > 10.0, > 10.0, > 10.0		no
MMV1505703		CC1=NN(C(C)=C1\C=N\OC(=O)NC1=CC=C(Cl)C=C1)C(C)(C)C	> 10.0, > 10.0, > 10.0, > 10.0	> 10.0, > 10.0, > 10.0, > 10.0		NA
MMV1508330		CC(C)(C)C1=CC=C(C=C1)C(=N)NOC(=O)C1=C(Cl)C=CS1	> 10.0, > 10.0, > 10.0, > 10.0	> 10.0, > 10.0, > 10.0, > 10.0		NA
MMV1509223		COC(=O)C1=CC(OC)=C(OC)C=C1NS(=O)(=O)C1=CC=C(OC)C=C1	> 10.0, > 10.0, > 10.0, > 10.0	> 10.0, > 10.0, > 10.0, > 10.0		NA
MMV1509352		COC(=O)C1=CC(OC)=C(OC)C=C1NS(=O)(=O)C1=CC=C(Cl)C=C1	> 10.0, > 10.0, > 10.0, > 10.0	> 10.0, > 10.0, > 10.0, > 10.0		NA
MMV1510221		NC(=N)N\N=C\C1=CC=C(Cl)C=C1Cl	1.99, 2.59, 1.85, 2.50	2.69, 3.04, 2.56, 3.10		no
MMV1511407		CN(CCO)C1=CC=C(C=C1)C(=O)C1=CC=C(C=C1)N(C)CCO	> 10.0, > 10.0, > 10.0, > 10.0	> 10.0, > 10.0, > 10.0, > 10.0		NA
MMV1515302		N1C=CC(=N1)C1=CC=C(S1)C#CC1=CC=CC=C1	> 10.0, > 10.0, > 10.0, > 10.0	> 10.0, > 10.0, > 10.0, > 10.0		NA
MMV1516156		CCOC(=O)N1CCC(CC1)N\C=C(/C#N)S(=O)(=O)C1=CC=C(Cl)C=C1	> 10.0, > 10.0, > 10.0, > 10.0	> 10.0, > 10.0, > 10.0, > 10.0		NA
MMV1516157		FC(F)(F)OC1=CC=C(CC2SC(=N)NC2=O)C=C1	> 10.0, > 10.0, > 10.0, > 10.0	> 10.0, > 10.0, > 10.0, > 10.0		NA
MMV1516553		CCCS(=O)(=O)C1=CN=C(N=C1N)C1COC2=CC=CC=C2O1	> 10.0, > 10.0, > 10.0, > 10.0	> 10.0, > 10.0, > 10.0, > 10.0		NA
MMV1519580		CCC1=CC=C(C=C1)N1N=NN=C1C1=CN=C(N)N=C1C1=CC=CC=C1	> 10.0, > 10.0, > 10.0, > 10.0	> 10.0, > 10.0, > 10.0, > 10.0		NA
MMV1520937		COC1=CC=C(C=C1)C(=C\C1=CC=CC=C1OC)\C#N	> 10.0, > 10.0, > 10.0, > 10.0	> 10.0, > 10.0, > 10.0, > 10.0		NA
MMV1528520		COC(=O)C1=CC=C(C(=O)OC)C(=C1)N1C(=O)C=CC1=O	> 10.0, > 10.0, > 10.0, > 10.0	> 10.0, > 10.0, > 10.0, > 10.0		NA
MMV1528817		CC(C)C1=CC=C(C=C1)C1C2CCC3=CC=CC=C3C2=NN1C	> 10.0, > 10.0, > 10.0, > 10.0	> 10.0, > 10.0, > 10.0, > 10.0		maybe	possible DHOD
MMV1528898		CC(C)C1=CC=C(C=C1)C1C2CCC3=CC=CC=C3C2=NN1CCO	3.31, 4.22, > 10.0, > 10.0	9.50, 9.94, > 10.0, > 10.0		yes	DHODH
MMV1529984		FC(F)(F)C1=C(C=C(S1)C(=O)C(=N\NC1=CC=CC(Cl)=C1)\C#N)C1=CC=CC=C1	> 10.0, > 10.0, 4.91, > 10.0	> 10.0, > 10.0, > 10.0, > 10.0		no
MMV1530459		CCOC(=O)C1=C(C)N(N=C1C)C1=CC=C(NC(=O)C2=CC=CS2)C=C1	> 10.0, > 10.0, > 10.0, > 10.0	> 10.0, > 10.0, > 10.0, > 10.0		NA
MMV1530510		CC1=NN(C(C)=C1C1=NC(=NO1)C1=CC=CC=C1)C1=CC=CC=C1	> 10.0, > 10.0, > 10.0, > 10.0	> 10.0, > 10.0, > 10.0, > 10.0		NA
MMV1530701		FC(F)(F)COC1=CC=C(C=C1N\N=C(/C#N)S(=O)(=O)C1=CC=CC=C1)C(F)(F)F	4.42, > 10.0, 5.31, > 10.0	> 10.0, > 10.0, > 10.0, > 10.0		no
MMV1531000		FC1=CC=C2NC(=O)\C(=N/NC(=S)NC3CC4CC3C=C4)C2=C1	> 10.0, > 10.0, 9.20, > 10.0	> 10.0, > 10.0, > 10.0, > 10.0		no
MMV1531022		CC1=NC=CN=C1C1=CC=NN1C(=O)NC1=CC(Cl)=CC(Cl)=C1	3.77, > 10.0, 4.03, 4.25	5.04, > 10.0, 5.30, > 10.0		no
MMV1531104		FC(F)(F)OC1=CC=C(NC(=O)NC2=CC=C(OC3=CC(=CC(=C3)C(F)(F)F)C(F)(F)F)C=C2)C=C1	0.995, 1.20, 0.970, 1.24	2.00, 2.89, 2.00, 3.04		no
MMV1531120		ClC1=CC(NN=C(C#N)C#N)=CC(Cl)=C1	> 10.0, > 10.0, > 10.0, > 10.0	> 10.0, > 10.0, > 10.0, > 10.0		NA
MMV1531541		CC(C)(C)C1=CC=C(S1)C(=O)NC1=CC(F)=CC=C1F	> 10.0, > 10.0, > 10.0, > 10.0	> 10.0, > 10.0, > 10.0, > 10.0		NA
MMV1532199		CC1=CC(C(=O)NC2=CC=C(Cl)C=C2)=C(C)N1C1=CC=CC=C1	> 10.0, > 10.0, > 10.0, > 10.0	> 10.0, > 10.0, > 10.0, > 10.0		NA
MMV1532551		CCCC1=CC=C(C=C1)C1=NC(=NO1)C1=CC=CC=C1	> 10.0, > 10.0, > 10.0, > 10.0	> 10.0, > 10.0, > 10.0, > 10.0		NA
MMV1533004		CCCC1=CC=C(C=C1)C1=NC(=NO1)C1=CC=CS1	> 10.0, > 10.0, > 10.0, > 10.0	> 10.0, > 10.0, > 10.0, > 10.0		NA
MMV1534349		CC1=NC(=CS1)C(=N)NOC(=O)C1=C(C)ON=C1C1=C(Cl)C=CC=C1Cl	> 10.0, > 10.0, 8.00, > 10.0	> 10.0, > 10.0, > 10.0, > 10.0		no
MMV1536932		CC1=CC=C(SC2=NC(=NS2)C2=CC=CS2)C=C1	> 10.0, > 10.0, > 10.0, > 10.0	> 10.0, > 10.0, > 10.0, > 10.0		NA
MMV1537081		ClC1=CC=CC(NC2=NC=C(S2)C2=CC=C3OCCCOC3=C2)=C1	> 10.0, > 10.0, > 10.0, > 10.0	> 10.0, > 10.0, > 10.0, > 10.0		NA
MMV1537825		C[C@]12C[C@@H](O)C3C(CC[C@@H]4C[C@@H](O)CC[C@]34C)[C@@]1(O)CC[C@@H]2C1=CC(=O)OC1	> 10.0, > 10.0, > 10.0, > 10.0	> 10.0, > 10.0, > 10.0, > 10.0		NA
MMV1538165		CC(=O)O[C@H]1CC[C@@]2(C)[C@H](CCC3C2CC[C@]2(C)C(CC[C@]32O)C2=CC(=O)OC2)C1	> 10.0, > 10.0, > 10.0, > 10.0	> 10.0, > 10.0, > 10.0, > 10.0		NA
MMV166466		COC1=CC=C(NC2=CC(C)=NC(=N2)N2N=C(C)C=C2C)C=C1	> 10.0, > 10.0, > 10.0, > 10.0	> 10.0, > 10.0, > 10.0, > 10.0		NA
MMV194978		CCC1=CC=C(C=C1)C(=O)NC1=CC=CC(NC(=O)C2=CC=CC=C2C)=C1	> 10.0, > 10.0, > 10.0, > 10.0	> 10.0, > 10.0, > 10.0, > 10.0		NA
MMV263818		CC(C)(C)C1=CC=C(C=C1)C(=O)NCCOC1=CC=CC=C1Cl	> 10.0, > 10.0, > 10.0, > 10.0	> 10.0, > 10.0, > 10.0, > 10.0		NA
MMV280259		CC(C)(C)C1=CC=C(C=C1)C(=O)NCCOC1=CC=CC=C1F	> 10.0, > 10.0, > 10.0, > 10.0	> 10.0, > 10.0, > 10.0, > 10.0		NA
MMV353777		CCOC(=O)C1=CNC2=CC(Cl)=CC(Cl)=C2C1=O	> 10.0, > 10.0, > 10.0, > 10.0	> 10.0, > 10.0, > 10.0, > 10.0		NA
MMV401921		COCCN1C(C)=CC(C(=O)CSC2=NN=C(C)S2)=C1C	> 10.0, > 10.0, > 10.0, > 10.0	> 10.0, > 10.0, > 10.0, > 10.0		NA
MMV416653		ClC1=C(Cl)C(=O)N(N=C1)C1=NC2=CC=CC=C2N1	> 10.0, > 10.0, > 10.0, > 10.0	> 10.0, > 10.0, > 10.0, > 10.0		NA
MMV418245		CC(C)C1=NC(N2CCN(CC(=O)N3CCCC3)CC2)=C(C#N)C2=C1CCC2	> 10.0, > 10.0, > 10.0, > 10.0	> 10.0, > 10.0, > 10.0, > 10.0		NA
MMV423707		CCCC1=NC2=C(C=NN2C(=C1)N1CCN(C)CC1)C1=CC=CC=C1	> 10.0, > 10.0, > 10.0, > 10.0	> 10.0, > 10.0, > 10.0, > 10.0		NA
MMV423742		CN1CCN(CC1)C1=CC(C)=NC2=C(C=NN12)C1=CC=CC=C1Cl	> 10.0, > 10.0, > 10.0, > 10.0	> 10.0, > 10.0, > 10.0, > 10.0		NA
MMV423750		CC1=CC=C(C=C1)C1=C2N=C(C)C=C(N3CCCC3)N2N=C1	> 10.0, > 10.0, > 10.0, > 10.0	> 10.0, > 10.0, > 10.0, > 10.0		NA
MMV430910		CCOC(=O)C1=CNC2=C(C)C=C(Cl)C=C2C1=O	> 10.0, > 10.0, > 10.0, > 10.0	> 10.0, > 10.0, > 10.0, > 10.0		NA
MMV474644		CCOC(=O)C1=CNC2=C(F)C=C(F)C=C2C1=O	> 10.0, > 10.0, > 10.0, > 10.0	> 10.0, > 10.0, > 10.0, > 10.0		NA
MMV476281		CCS(=O)(=O)N1CC2=CC=CC=C2CC1C(=O)NC1=NC2=CC=C(F)C=C2S1	> 10.0, > 10.0, > 10.0, > 10.0	> 10.0, > 10.0, > 10.0, > 10.0		NA
MMV481911		O=C(COC1=CC=C(OC2=CC=CC=C2)C=C1)NCC1=CN2C=CC=CC2=N1	> 10.0, > 10.0, > 10.0, > 10.0	> 10.0, > 10.0, > 10.0, > 10.0		NA
MMV489462		ClC1=CC=C(C=C1NC(=O)CN1N=CC(Cl)=C(Cl)C1=O)S(=O)(=O)N1CCOCC1	> 10.0, > 10.0, > 10.0, > 10.0	> 10.0, > 10.0, > 10.0, > 10.0		NA
MMV495159		CCOC(=O)CSCC1=NOC(COC2=CC=C(Cl)C=C2Cl)=N1	> 10.0, > 10.0, > 10.0, > 10.0	> 10.0, > 10.0, > 10.0, > 10.0		NA
MMV498748		COC1=CC=C(C)C=C1N1CC(CC1=O)C(=O)NC1=NC2=CC=CC=C2N1	> 10.0, > 10.0, > 10.0, > 10.0	> 10.0, > 10.0, > 10.0, > 10.0		NA
MMV518070		CC1=C(C=C(N1C1=CC=CC=C1)C(C)(C)C)C(=O)NC1=CC=C(C)C=C1	> 10.0, > 10.0, > 10.0, > 10.0	> 10.0, > 10.0, > 10.0, > 10.0		NA
MMV518105		O=C1C=CC(=O)N1C1=CC=C(C=C1)C1CCCCC1	> 10.0, > 10.0, > 10.0, > 10.0	> 10.0, > 10.0, > 10.0, > 10.0		NA
MMV522726		O=C(CC1SC2=CC=CC=C2NC1=O)NCCCN1C=CC2=CC=CC=C12	> 10.0, > 10.0, > 10.0, > 10.0	> 10.0, > 10.0, > 10.0, > 10.0		NA
MMV524817		CC(C)N1N=CC2=CC(=CN=C12)C(=O)NC1=NC2=C(CCCC2)S1	> 10.0, > 10.0, > 10.0, > 10.0	> 10.0, > 10.0, > 10.0, > 10.0		NA
MMV534339		CC1=CC(C(=O)COC(=O)C2=C3C=CC=CC3=NN2)=C(C)N1CC1CCCO1	> 10.0, > 10.0, > 10.0, > 10.0	> 10.0, > 10.0, > 10.0, > 10.0		NA
MMV559671		CC(C)C1=NC2=C(C=NN2C(NCCCN2CCOCC2)=C1)C1=CC=CC=C1	> 10.0, > 10.0, > 10.0, > 10.0	> 10.0, > 10.0, > 10.0, > 10.0		NA
MMV561564		BrC1=CN=C2N=C(NC2=C1)C1=CC=CC=C1	> 10.0, > 10.0, > 10.0, > 10.0	> 10.0, > 10.0, > 10.0, > 10.0		NA
MMV566185		CN1CCN(CC1)C1=CC(C)=NC2=C(C=NN12)C1=CC=C(F)C=C1	> 10.0, > 10.0, > 10.0, > 10.0	> 10.0, > 10.0, > 10.0, > 10.0		NA
MMV591056		OCCNCC1=CC(Br)=CC=C1OCC1=CC=C(F)C=C1	> 10.0, > 10.0, > 10.0, > 10.0	> 10.0, > 10.0, > 10.0, > 10.0		NA
MMV596957		COC1=CC=C(CCNC2=C3C=C(C)SC3=NC=N2)C=C1OC	> 10.0, > 10.0, > 10.0, > 10.0	> 10.0, > 10.0, > 10.0, > 10.0		NA
MMV604137		CCCN1C2=C(N(CCOC)C(=N2)C(F)(F)F)C(=O)N(CC(=O)NC2=CC=C(C)C(C)=C2)C1=O	> 10.0, > 10.0, > 10.0, > 10.0	> 10.0, > 10.0, > 10.0, > 10.0		NA
MMV608043		CC1=C(OC2=CC=C(C)C=C2)C(=O)N=C(N1)C1=CC=CC=C1	9.58, > 10.0, > 10.0, > 10.0	> 10.0, > 10.0, > 10.0, > 10.0		maybe	possible CYTB
MMV610590		CC1=CC(C(=O)CSC2=NC3=CC=CC=C3N2)=C(C)N1CC1CCCO1	> 10.0, > 10.0, > 10.0, > 10.0	> 10.0, > 10.0, > 10.0, > 10.0		NA
MMV617690		FC(F)(F)C1=CC=CN=C1N1CCN(CC1)C(=O)NC1=C2C=CC=CC2=CC=C1	> 10.0, > 10.0, > 10.0, > 10.0	> 10.0, > 10.0, > 10.0, > 10.0		NA
MMV622192		CC1=NN(CC2=CC=CC=C2)C2=C1C=C(S2)C(=O)NC1=NC2=CC=CC=C2N1	> 10.0, > 10.0, 9.47, > 10.0	> 10.0, > 10.0, > 10.0, > 10.0		no
MMV633531		CC1=CC(=NN1C(C)(C)C)C(=O)ONC(=N)C1=CC=CC=C1	> 10.0, > 10.0, > 10.0, > 10.0	> 10.0, > 10.0, > 10.0, > 10.0		NA
MMV665852		ClC1=CC=C(NC(=O)NC2=CC=C(Cl)C(Cl)=C2)C=C1Cl	1.65, 1.42, 1.42, 1.63	3.50, 3.51, 2.66, 4.78		no
MMV665923		FC(F)(F)C1=CC=CC(=C1)N1N=NC2=CC=CC=C2C1=N	1.39, > 10.0, > 10.0, 1.32	7.27, > 10.0, > 10.0, > 10.0		yes	CYTB
MMV676511		CC1=NN=C(NC(=O)C2=CN(N=C2C2=CC=CC=C2C)C2=CC=CC=C2)O1	> 10.0, 1.74, > 10.0, 1.94	> 10.0, > 10.0, > 10.0, > 10.0		yes	CYTB
MMV688286		CCN1N=C(C)C(SC2=NC=CN2C)=C1C	> 10.0, > 10.0, > 10.0, > 10.0	> 10.0, > 10.0, > 10.0, > 10.0		NA
